# Supplementary material for: Joint control of visually guided actions involves concordant increases in behavioural and neural coupling
Source: Commun Biol. 2021 Jun 29;4:816. doi: 10.1038/s42003-021-02319-3 (PMC8242020; doi:10.1038/s42003-021-02319-3)
Supplement: Supplementary file 6 — Supplementary Data 1 [file 42003_2021_2319_MOESM6_ESM.zip › supplementary_data_publication/Fig. 10b.csv]

subject_id	Control	Accuracy	DV
1	Solo	Correct	2.82107255239443
2	Solo	Correct	4.81486185458573
3	Solo	Correct	5.47459447499007
4	Solo	Correct	2.87747113763544
5	Solo	Correct	4.7559662129434
6	Solo	Correct	3.97681309175133
7	Solo	Correct	3.46814935002705
8	Solo	Correct	2.88651365274621
9	Solo	Correct	5.38666486024662
10	Solo	Correct	4.40331623770693
11	Solo	Correct	3.78623692508692
12	Solo	Correct	3.53173680675088
13	Solo	Correct	4.86041832523419
14	Solo	Correct	4.12477803658543
15	Solo	Correct	2.9934707841347
16	Solo	Correct	4.80993478197963
17	Solo	Correct	3.17533008193903
18	Solo	Correct	3.95057681990337
19	Solo	Correct	3.17179008791697
20	Solo	Correct	3.11289992678261
1	Solo	Error	3.58033812506994
2	Solo	Error	5.6395589056442
3	Solo	Error	6.52210157244078
4	Solo	Error	4.56877937119909
5	Solo	Error	9.88089359788655
6	Solo	Error	4.4543018850255
7	Solo	Error	4.00393588990423
8	Solo	Error	3.6214290295147
9	Solo	Error	5.99786427037385
10	Solo	Error	5.17182228957141
11	Solo	Error	5.03149978302995
12	Solo	Error	4.55276343529879
13	Solo	Error	5.76594534300817
14	Solo	Error	5.28972345839826
15	Solo	Error	3.87547926052467
16	Solo	Error	6.70276990904623
17	Solo	Error	4.04212325948557
18	Solo	Error	5.67593817915468
19	Solo	Error	3.96797654482722
20	Solo	Error	6.12160502113397
1	Joint	Correct	3.66400283908878
2	Joint	Correct	4.51786267529084
3	Joint	Correct	8.16353392520883
4	Joint	Correct	5.55616143077703
5	Joint	Correct	9.45958515441211
6	Joint	Correct	5.82257176483434
7	Joint	Correct	4.62488831059689
8	Joint	Correct	3.6685333387935
9	Joint	Correct	8.72685621555364
10	Joint	Correct	8.85043125105657
11	Joint	Correct	7.53854949804004
12	Joint	Correct	7.28363158783962
13	Joint	Correct	8.40029059968942
14	Joint	Correct	6.7099962085164
15	Joint	Correct	5.12058315961503
16	Joint	Correct	9.3070918381618
17	Joint	Correct	4.46605589332455
18	Joint	Correct	7.65732318146442
19	Joint	Correct	5.11970639476394
20	Joint	Correct	5.87963281292349
1	Joint	Error	8.52544682063432
2	Joint	Error	7.07701643250902
3	Joint	Error	21.7873380730099
4	Joint	Error	11.8057671953632
5	Joint	Error	19.3145428155029
6	Joint	Error	8.56037801444389
7	Joint	Error	7.72687872239874
8	Joint	Error	7.17440033524336
9	Joint	Error	18.9734707474231
10	Joint	Error	12.5977920299738
11	Joint	Error	12.0478956286318
12	Joint	Error	11.5361770882678
13	Joint	Error	12.491479805787
14	Joint	Error	13.6166080974911
15	Joint	Error	10.6260756448479
16	Joint	Error	22.4983099894535
17	Joint	Error	8.1089969235246
18	Joint	Error	17.4674476972001
19	Joint	Error	10.6827437537541
20	Joint	Error	14.2210628035481
