# Supplementary material for: Joint control of visually guided actions involves concordant increases in behavioural and neural coupling
Source: Commun Biol. 2021 Jun 29;4:816. doi: 10.1038/s42003-021-02319-3 (PMC8242020; doi:10.1038/s42003-021-02319-3)
Supplement: Supplementary file 6 — Supplementary Data 1 [file 42003_2021_2319_MOESM6_ESM.zip › supplementary_data_publication/Fig. 2b.csv]

Control	DV	Cursor	subject_id
HP Solo	85.8333333333333	Visible	1
HP Solo	88.125	Visible	2
HP Solo	82.0833333333333	Visible	3
HP Solo	63.75	Visible	4
HP Solo	47.9166666666667	Visible	5
HP Solo	76.6666666666667	Visible	6
HP Solo	81.4583333333333	Visible	7
HP Solo	81.4583333333333	Visible	8
HP Solo	82.9166666666667	Visible	9
HP Solo	88.3333333333333	Visible	10
HP Solo	89.7916666666667	Visible	11
HP Solo	82.9166666666667	Visible	12
HP Solo	67.2916666666667	Visible	13
HP Solo	84.7916666666667	Visible	14
HP Solo	92.9166666666667	Visible	15
HP Solo	86.25	Visible	16
HP Solo	77.5	Visible	17
HP Solo	67.9166666666667	Visible	18
HP Solo	79.375	Visible	19
HP Solo	78.9772727272727	Visible	20
LP Solo	66.0416666666667	Visible	1
LP Solo	80.2083333333333	Visible	2
LP Solo	59.375	Visible	3
LP Solo	61.0416666666667	Visible	4
LP Solo	45.4166666666667	Visible	5
LP Solo	76.4583333333333	Visible	6
LP Solo	66.0416666666667	Visible	7
LP Solo	75.4166666666667	Visible	8
LP Solo	70.4166666666667	Visible	9
LP Solo	58.125	Visible	10
LP Solo	78.3333333333333	Visible	11
LP Solo	75.8333333333333	Visible	12
LP Solo	61.0416666666667	Visible	13
LP Solo	30	Visible	14
LP Solo	67.5	Visible	15
LP Solo	51.875	Visible	16
LP Solo	61.875	Visible	17
LP Solo	61.0416666666667	Visible	18
LP Solo	70.4166666666667	Visible	19
LP Solo	74.7159090909091	Visible	20
Joint	79.5833333333333	Visible	1
Joint	88.9583333333333	Visible	2
Joint	78.3333333333333	Visible	3
Joint	76.0416666666667	Visible	4
Joint	28.125	Visible	5
Joint	81.4583333333333	Visible	6
Joint	80.2083333333333	Visible	7
Joint	87.2916666666667	Visible	8
Joint	81.25	Visible	9
Joint	87.5	Visible	10
Joint	90.8333333333333	Visible	11
Joint	80.4166666666667	Visible	12
Joint	70	Visible	13
Joint	81.4583333333333	Visible	14
Joint	83.3333333333333	Visible	15
Joint	68.3333333333333	Visible	16
Joint	83.5416666666667	Visible	17
Joint	82.9166666666667	Visible	18
Joint	90.2083333333333	Visible	19
Joint	84.375	Visible	20
HP Solo	26.875	Invisible	1
HP Solo	15.4166666666667	Invisible	2
HP Solo	8.95833333333333	Invisible	3
HP Solo	8.75	Invisible	4
HP Solo	2.70833333333333	Invisible	5
HP Solo	5.20833333333333	Invisible	6
HP Solo	17.5	Invisible	7
HP Solo	26.0416666666667	Invisible	8
HP Solo	5.20833333333333	Invisible	9
HP Solo	3.54166666666667	Invisible	10
HP Solo	5.83333333333333	Invisible	11
HP Solo	8.75	Invisible	12
HP Solo	10.8333333333333	Invisible	13
HP Solo	11.25	Invisible	14
HP Solo	10.4166666666667	Invisible	15
HP Solo	3.125	Invisible	16
HP Solo	15.2083333333333	Invisible	17
HP Solo	3.54166666666667	Invisible	18
HP Solo	13.9583333333333	Invisible	19
HP Solo	13.3522727272727	Invisible	20
LP Solo	17.7083333333333	Invisible	1
LP Solo	14.1666666666667	Invisible	2
LP Solo	2.70833333333333	Invisible	3
LP Solo	7.29166666666667	Invisible	4
LP Solo	0.625	Invisible	5
LP Solo	4.375	Invisible	6
LP Solo	11.6666666666667	Invisible	7
LP Solo	18.3333333333333	Invisible	8
LP Solo	1.04166666666667	Invisible	9
LP Solo	2.08333333333333	Invisible	10
LP Solo	3.33333333333333	Invisible	11
LP Solo	5.41666666666667	Invisible	12
LP Solo	0.833333333333333	Invisible	13
LP Solo	6.25	Invisible	14
LP Solo	8.95833333333333	Invisible	15
LP Solo	1.25	Invisible	16
LP Solo	15.2083333333333	Invisible	17
LP Solo	2.29166666666667	Invisible	18
LP Solo	12.2916666666667	Invisible	19
LP Solo	8.80681818181818	Invisible	20
Joint	41.25	Invisible	1
Joint	8.33333333333333	Invisible	2
Joint	9.375	Invisible	3
Joint	32.7083333333333	Invisible	4
Joint	4.16666666666667	Invisible	5
Joint	5	Invisible	6
Joint	17.0833333333333	Invisible	7
Joint	25.625	Invisible	8
Joint	3.33333333333333	Invisible	9
Joint	10	Invisible	10
Joint	19.375	Invisible	11
Joint	10	Invisible	12
Joint	10	Invisible	13
Joint	11.875	Invisible	14
Joint	21.25	Invisible	15
Joint	12.0833333333333	Invisible	16
Joint	23.125	Invisible	17
Joint	16.875	Invisible	18
Joint	41.0416666666667	Invisible	19
Joint	20.7386363636364	Invisible	20
