# Supplementary material for: Joint control of visually guided actions involves concordant increases in behavioural and neural coupling
Source: Commun Biol. 2021 Jun 29;4:816. doi: 10.1038/s42003-021-02319-3 (PMC8242020; doi:10.1038/s42003-021-02319-3)
Supplement: Supplementary file 6 — Supplementary Data 1 [file 42003_2021_2319_MOESM6_ESM.zip › supplementary_data_publication/Fig. 2c.csv]

Control	DV	Cursor	subject_id
HP Solo	428.956361724501	Visible	1
HP Solo	362.58865248227	Visible	2
HP Solo	346.323322053018	Visible	3
HP Solo	491.035766158315	Visible	4
HP Solo	495.229468599034	Visible	5
HP Solo	408.151680290645	Visible	6
HP Solo	506.243427970557	Visible	7
HP Solo	384.14677465189	Visible	8
HP Solo	367.863623673925	Visible	9
HP Solo	392.49213836478	Visible	10
HP Solo	414.7643321513	Visible	11
HP Solo	448.248185371301	Visible	12
HP Solo	390.097648843383	Visible	13
HP Solo	451.235326235326	Visible	14
HP Solo	432.859990034878	Visible	15
HP Solo	450.301204819277	Visible	16
HP Solo	448.738052568698	Visible	17
HP Solo	414.21693933197	Visible	18
HP Solo	367.381160688247	Visible	19
HP Solo	398.975496408956	Visible	20
LP Solo	428.987998921251	Visible	1
LP Solo	443.380230880231	Visible	2
LP Solo	449.025341130604	Visible	3
LP Solo	525.976488433827	Visible	4
LP Solo	619.202344546381	Visible	5
LP Solo	472.108997584541	Visible	6
LP Solo	548.682154021029	Visible	7
LP Solo	397.598219766728	Visible	8
LP Solo	555.945923734386	Visible	9
LP Solo	481.431700517722	Visible	10
LP Solo	429.024877545759	Visible	11
LP Solo	460.202991452991	Visible	12
LP Solo	469.491744066048	Visible	13
LP Solo	546.199845679012	Visible	14
LP Solo	433.577674897119	Visible	15
LP Solo	558.608427267847	Visible	16
LP Solo	466.353348297792	Visible	17
LP Solo	494.051004929845	Visible	18
LP Solo	451.039612097305	Visible	19
LP Solo	425.710594315245	Visible	20
Joint	452.443280977312	Visible	1
Joint	452.397215716888	Visible	2
Joint	458.351802600473	Visible	3
Joint	549.353120243531	Visible	4
Joint	627.572016460905	Visible	5
Joint	493.481813015061	Visible	6
Joint	582.756132756133	Visible	7
Joint	427.936886767436	Visible	8
Joint	562.464387464387	Visible	9
Joint	493.435846560846	Visible	10
Joint	480.329383282365	Visible	11
Joint	488.737766263673	Visible	12
Joint	499.710648148148	Visible	13
Joint	568.591929525433	Visible	14
Joint	485.711805555555	Visible	15
Joint	569.550304878048	Visible	16
Joint	488.518287614298	Visible	17
Joint	514.639168062535	Visible	18
Joint	465.277777777777	Visible	19
Joint	441.358024691358	Visible	20
HP Solo	425.656761412575	Invisible	1
HP Solo	378.267973856209	Invisible	2
HP Solo	360.576923076923	Invisible	3
HP Solo	501.984126984127	Invisible	4
HP Solo	578.703703703704	Invisible	5
HP Solo	403.611111111111	Invisible	6
HP Solo	531.001984126984	Invisible	7
HP Solo	401.199494949495	Invisible	8
HP Solo	520.833333333333	Invisible	9
HP Solo	415.972222222222	Invisible	10
HP Solo	418.402777777778	Invisible	11
HP Solo	439.484126984127	Invisible	12
HP Solo	427.083333333333	Invisible	13
HP Solo	472.453703703704	Invisible	14
HP Solo	423.449612403101	Invisible	15
HP Solo	510.416666666667	Invisible	16
HP Solo	466.419330289193	Invisible	17
HP Solo	450.757575757576	Invisible	18
HP Solo	392.184557438795	Invisible	19
HP Solo	390.957446808511	Invisible	20
LP Solo	446.895424836601	Invisible	1
LP Solo	438.250750750751	Invisible	2
LP Solo	453.326873385013	Invisible	3
LP Solo	501.984126984127	Invisible	4
LP Solo	653.311965811966	Invisible	5
LP Solo	491.071428571429	Invisible	6
LP Solo	575.396825396825	Invisible	7
LP Solo	404.388888888889	Invisible	8
LP Solo	529.722222222222	Invisible	9
LP Solo	426.062091503268	Invisible	10
LP Solo	448.412698412698	Invisible	11
LP Solo	448.717948717949	Invisible	12
LP Solo	450.854700854701	Invisible	13
LP Solo	568.801440329218	Invisible	14
LP Solo	462.361111111111	Invisible	15
LP Solo	534.259259259259	Invisible	16
LP Solo	475.076103500761	Invisible	17
LP Solo	473.039215686274	Invisible	18
LP Solo	430.14096185738	Invisible	19
LP Solo	415.702160493827	Invisible	20
Joint	434.483726150393	Invisible	1
Joint	433.159722222222	Invisible	2
Joint	417.12962962963	Invisible	3
Joint	534.14720452937	Invisible	4
Joint	608.680555555556	Invisible	5
Joint	519.675925925926	Invisible	6
Joint	554.878048780488	Invisible	7
Joint	403.906955736224	Invisible	8
Joint	485.243055555556	Invisible	9
Joint	451.388888888889	Invisible	10
Joint	443.996415770609	Invisible	11
Joint	468.315972222222	Invisible	12
Joint	436.053240740741	Invisible	13
Joint	493.908382066277	Invisible	14
Joint	441.380718954248	Invisible	15
Joint	561.063218390805	Invisible	16
Joint	480.292792792793	Invisible	17
Joint	481.995884773662	Invisible	18
Joint	420.227016356458	Invisible	19
Joint	428.557838660578	Invisible	20
