# Supplementary material for: Joint control of visually guided actions involves concordant increases in behavioural and neural coupling
Source: Commun Biol. 2021 Jun 29;4:816. doi: 10.1038/s42003-021-02319-3 (PMC8242020; doi:10.1038/s42003-021-02319-3)
Supplement: Supplementary file 6 — Supplementary Data 1 [file 42003_2021_2319_MOESM6_ESM.zip › supplementary_data_publication/Fig. 2d.csv]

Control	DV	Cursor	subject_id
HP Solo	431.125131440589	Visible	1
HP Solo	581.034935644865	Visible	2
HP Solo	403.412295544275	Visible	3
HP Solo	794.911946259985	Visible	4
HP Solo	665.157004830918	Visible	5
HP Solo	589.994716183575	Visible	6
HP Solo	579.656862745098	Visible	7
HP Solo	460.997442455242	Visible	8
HP Solo	512.510469011725	Visible	9
HP Solo	517.197327044025	Visible	10
HP Solo	617.833924349882	Visible	11
HP Solo	709.65940815187	Visible	12
HP Solo	538.988433826318	Visible	13
HP Solo	540.148102648103	Visible	14
HP Solo	807.564150473344	Visible	15
HP Solo	686.746987951807	Visible	16
HP Solo	498.525238948626	Visible	17
HP Solo	649.944614860259	Visible	18
HP Solo	591.444298629338	Visible	19
HP Solo	554.622451909274	Visible	20
LP Solo	552.723840345199	Visible	1
LP Solo	698.520923520923	Visible	2
LP Solo	668.567251461989	Visible	3
LP Solo	813.613955252181	Visible	4
LP Solo	930.810397553517	Visible	5
LP Solo	759.082652134423	Visible	6
LP Solo	643.467402733964	Visible	7
LP Solo	568.370165745856	Visible	8
LP Solo	825.258875739645	Visible	9
LP Solo	942.727001194743	Visible	10
LP Solo	880.542665635473	Visible	11
LP Solo	905.734890109891	Visible	12
LP Solo	680.94255245958	Visible	13
LP Solo	811.873070987654	Visible	14
LP Solo	895.683299039781	Visible	15
LP Solo	941.810923242083	Visible	16
LP Solo	715.020576131687	Visible	17
LP Solo	940.984072810012	Visible	18
LP Solo	779.606344510191	Visible	19
LP Solo	677.334178284749	Visible	20
Joint	414.594240837697	Visible	1
Joint	641.491022638563	Visible	2
Joint	484.116430260047	Visible	3
Joint	723.687214611872	Visible	4
Joint	879.62962962963	Visible	5
Joint	721.902529127593	Visible	6
Joint	642.694805194806	Visible	7
Joint	511.966321930522	Visible	8
Joint	556.499287749287	Visible	9
Joint	613.673941798942	Visible	10
Joint	627.835117227319	Visible	11
Joint	856.59542314335	Visible	12
Joint	553.116732804233	Visible	13
Joint	630.559107701052	Visible	14
Joint	850.277777777778	Visible	15
Joint	651.613313008131	Visible	16
Joint	583.991410362981	Visible	17
Joint	647.804997208264	Visible	18
Joint	620.557480112908	Visible	19
Joint	616.184998129443	Visible	20
HP Solo	348.937908496732	Invisible	1
HP Solo	628.472222222222	Invisible	2
HP Solo	604.166666666667	Invisible	3
HP Solo	778.968253968254	Invisible	4
HP Solo	847.222222222222	Invisible	5
HP Solo	691.468253968254	Invisible	6
HP Solo	469.57671957672	Invisible	7
HP Solo	403.724747474748	Invisible	8
HP Solo	600	Invisible	9
HP Solo	591.666666666667	Invisible	10
HP Solo	713.541666666667	Invisible	11
HP Solo	815.310846560846	Invisible	12
HP Solo	289.930555555556	Invisible	13
HP Solo	460.416666666667	Invisible	14
HP Solo	793.12015503876	Invisible	15
HP Solo	687.5	Invisible	16
HP Solo	424.372146118722	Invisible	17
HP Solo	750.816993464052	Invisible	18
HP Solo	617.231638418079	Invisible	19
HP Solo	526.041666666667	Invisible	20
LP Solo	490.6330749354	Invisible	1
LP Solo	672.691993464052	Invisible	2
LP Solo	633.559431524548	Invisible	3
LP Solo	790.013227513227	Invisible	4
LP Solo	891.559829059829	Invisible	5
LP Solo	859.166666666667	Invisible	6
LP Solo	605.77876984127	Invisible	7
LP Solo	440.666666666667	Invisible	8
LP Solo	651.111111111111	Invisible	9
LP Solo	732.434640522876	Invisible	10
LP Solo	731.39880952381	Invisible	11
LP Solo	818.108974358974	Invisible	12
LP Solo	543.002136752137	Invisible	13
LP Solo	577.803497942387	Invisible	14
LP Solo	876.944444444445	Invisible	15
LP Solo	880.092592592593	Invisible	16
LP Solo	655.251141552511	Invisible	17
LP Solo	785.984848484848	Invisible	18
LP Solo	652.985074626866	Invisible	19
LP Solo	568.114657210402	Invisible	20
Joint	331.930415263749	Invisible	1
Joint	444.791666666667	Invisible	2
Joint	428.549382716049	Invisible	3
Joint	728.016631280962	Invisible	4
Joint	797.916666666667	Invisible	5
Joint	423.321759259259	Invisible	6
Joint	459.095528455284	Invisible	7
Joint	356.876693766938	Invisible	8
Joint	612.847222222222	Invisible	9
Joint	598.234953703704	Invisible	10
Joint	689.292114695341	Invisible	11
Joint	683.59375	Invisible	12
Joint	466.579861111111	Invisible	13
Joint	460.526315789474	Invisible	14
Joint	714.937363834423	Invisible	15
Joint	741.020114942529	Invisible	16
Joint	439.126626626627	Invisible	17
Joint	740.912208504801	Invisible	18
Joint	556.013818386914	Invisible	19
Joint	420.662100456621	Invisible	20
