# Supplementary material for: Joint control of visually guided actions involves concordant increases in behavioural and neural coupling
Source: Commun Biol. 2021 Jun 29;4:816. doi: 10.1038/s42003-021-02319-3 (PMC8242020; doi:10.1038/s42003-021-02319-3)
Supplement: Supplementary file 6 — Supplementary Data 1 [file 42003_2021_2319_MOESM6_ESM.zip › supplementary_data_publication/Fig. 3b.csv]

DV	Cursor	subject_id	Control
0.323126808458834	Visible	1	HP Solo
0.271397794603623	Visible	2	HP Solo
0.267828335987658	Visible	3	HP Solo
0.19050505408838	Visible	4	HP Solo
0.304343216474	Visible	5	HP Solo
0.260242630668591	Visible	6	HP Solo
0.291859228387134	Visible	7	HP Solo
0.339745233965091	Visible	8	HP Solo
0.190532180255994	Visible	9	HP Solo
0.227884516484549	Visible	10	HP Solo
0.188629999531043	Visible	11	HP Solo
0.316904045961851	Visible	12	HP Solo
0.296831645090828	Visible	13	HP Solo
0.296696462260846	Visible	14	HP Solo
0.206834090720828	Visible	15	HP Solo
0.175456986899549	Visible	16	HP Solo
0.327566523677675	Visible	17	HP Solo
0.171367851962876	Visible	18	HP Solo
0.197648824593526	Visible	19	HP Solo
0.349757218380166	Visible	20	HP Solo
0.542943322274569	Visible	1	LP Solo
0.486468909871873	Visible	2	LP Solo
0.500824608158805	Visible	3	LP Solo
0.31720894676816	Visible	4	LP Solo
0.523901382422243	Visible	5	LP Solo
0.608976638776257	Visible	6	LP Solo
0.488389263702299	Visible	7	LP Solo
0.560880466570932	Visible	8	LP Solo
0.341901853791694	Visible	9	LP Solo
0.398399356050315	Visible	10	LP Solo
0.39669509301786	Visible	11	LP Solo
0.524131275664974	Visible	12	LP Solo
0.566067583277797	Visible	13	LP Solo
0.533256435060328	Visible	14	LP Solo
0.379188210320803	Visible	15	LP Solo
0.346386238874612	Visible	16	LP Solo
0.564168635788557	Visible	17	LP Solo
0.373963324160502	Visible	18	LP Solo
0.328363176740683	Visible	19	LP Solo
0.547376203096317	Visible	20	LP Solo
0.228176621046919	Visible	1	Joint
0.373712225464365	Visible	2	Joint
0.220085759940742	Visible	3	Joint
0.172703769604785	Visible	4	Joint
0.626575717857585	Visible	5	Joint
0.375582368833884	Visible	6	Joint
0.19821223029669	Visible	7	Joint
0.278651200703666	Visible	8	Joint
0.155355857987283	Visible	9	Joint
0.27979221624041	Visible	10	Joint
0.238815819389971	Visible	11	Joint
0.293168252367894	Visible	12	Joint
0.29225924720775	Visible	13	Joint
0.304712154585899	Visible	14	Joint
0.351170368638733	Visible	15	Joint
0.224612872618808	Visible	16	Joint
0.307993396301405	Visible	17	Joint
0.201102167270896	Visible	18	Joint
0.164972051858042	Visible	19	Joint
0.329255116157877	Visible	20	Joint
0.301122846874893	Invisible	1	HP Solo
0.193884386639378	Invisible	2	HP Solo
0.26407932698454	Invisible	3	HP Solo
0.174677237717946	Invisible	4	HP Solo
0.276892669016041	Invisible	5	HP Solo
0.200888924721835	Invisible	6	HP Solo
0.286199458996302	Invisible	7	HP Solo
0.322892704929931	Invisible	8	HP Solo
0.167836262924609	Invisible	9	HP Solo
0.215260050602315	Invisible	10	HP Solo
0.201071895826614	Invisible	11	HP Solo
0.309901452124549	Invisible	12	HP Solo
0.287728227510638	Invisible	13	HP Solo
0.257411644944898	Invisible	14	HP Solo
0.210293079344037	Invisible	15	HP Solo
0.183663572691113	Invisible	16	HP Solo
0.307440735110679	Invisible	17	HP Solo
0.173072497447424	Invisible	18	HP Solo
0.18812270923079	Invisible	19	HP Solo
0.393328671521862	Invisible	20	HP Solo
0.522543318288116	Invisible	1	LP Solo
0.341341474352	Invisible	2	LP Solo
0.456485811475383	Invisible	3	LP Solo
0.299380183518388	Invisible	4	LP Solo
0.50541883980172	Invisible	5	LP Solo
0.604050795549443	Invisible	6	LP Solo
0.494040014279614	Invisible	7	LP Solo
0.527738805545063	Invisible	8	LP Solo
0.283991601055909	Invisible	9	LP Solo
0.341977828512821	Invisible	10	LP Solo
0.344194290982396	Invisible	11	LP Solo
0.514086394972922	Invisible	12	LP Solo
0.502555046481508	Invisible	13	LP Solo
0.480031098638116	Invisible	14	LP Solo
0.361873496753461	Invisible	15	LP Solo
0.312485217619389	Invisible	16	LP Solo
0.53505949879623	Invisible	17	LP Solo
0.297557967642391	Invisible	18	LP Solo
0.298760311283125	Invisible	19	LP Solo
0.555346595846805	Invisible	20	LP Solo
0.347433309323136	Invisible	1	Joint
0.617511888454713	Invisible	2	Joint
0.706544492047921	Invisible	3	Joint
1.24267337322854	Invisible	4	Joint
1.88493921604583	Invisible	5	Joint
0.718015222619393	Invisible	6	Joint
0.436938498429006	Invisible	7	Joint
0.749370161289182	Invisible	8	Joint
0.546068482989382	Invisible	9	Joint
0.494186509039168	Invisible	10	Joint
1.35832453518535	Invisible	11	Joint
0.918978031773402	Invisible	12	Joint
0.956954199370979	Invisible	13	Joint
0.871114149955113	Invisible	14	Joint
0.609297430057475	Invisible	15	Joint
1.28245899282999	Invisible	16	Joint
0.905747410958792	Invisible	17	Joint
1.29587882668368	Invisible	18	Joint
0.629259973067745	Invisible	19	Joint
0.739389422575855	Invisible	20	Joint
