# Supplementary material for: Joint control of visually guided actions involves concordant increases in behavioural and neural coupling
Source: Commun Biol. 2021 Jun 29;4:816. doi: 10.1038/s42003-021-02319-3 (PMC8242020; doi:10.1038/s42003-021-02319-3)
Supplement: Supplementary file 6 — Supplementary Data 1 [file 42003_2021_2319_MOESM6_ESM.zip › supplementary_data_publication/Fig. 3c.csv]

	session	trial	control	target_position	endpoint_HP_solo_x	endpoint_HP_solo_y	endpoint_LP_solo_x	endpoint_LP_solo_y	endpoint_Joint_x	endpoint_Joint_y
0	1	1	Solo	7	3.3883495807647708	-7.40600929260254	3.260950422773697	-7.431366292291143	0.0	0.0
1	1	2	Joint	6	-0.47166233062744145	-4.990036773681641	-4.5947719149534745	-11.27462199896026	-2.8918693568679092	-7.8510868011387585
2	1	3	Solo	7	3.774782657623291	-7.606788587570191	3.0827110393888955	-8.762594302267221	2.4339415363494155	-6.009474603221014
3	1	4	Solo	1	7.447437610001045	2.9951715697047177	8.063287353515625	3.4759887695312504	5.6327836939546865	2.099394118249271
4	1	5	Joint	3	-3.275599948434428	13.80789010188997	-1.3753689289093025	-3.206336069107056	-3.6714616735122583	8.85893822740525
5	1	6	Solo	3	-3.383314085006714	7.506643104553223	-3.5110236195961155	7.043263405925233	-2.695066191168602	5.267597899022797
6	1	7	Joint	5	-8.5145096429903	-6.045583703679823	-8.982931232452392	0.12288765907287581	-7.151006466583344	-3.3660109890316834
7	1	8	Joint	7	3.6169308081936182	-9.493054274131538	4.461901131940729	-5.2253118641309895	2.9869371082583958	-8.243077464959512
8	1	9	Joint	1	9.118571315102551	2.591063304596469	5.782708787918091	4.615596294403076	7.110163800861822	3.7172119120028255
9	1	10	Joint	1	10.583949825213402	3.068940534102877	9.661048889160156	6.231603574752808	6.62641299816273	2.33240291571019
10	1	11	Joint	3	-4.833453896235901	11.528704027643556	0.50968222618103	3.6419001102447512	-4.4101300490853586	9.051741173024354
11	1	12	Joint	7	4.494051498243808	-13.84544266041295	2.691814947128296	0.5226070880889891	3.301781365309954	-8.377503959219535
12	1	13	Solo	8	7.378245361467	-3.1327090525818995	7.386013174057007	-2.7595531463623053	5.616591862747967	-2.2660823237991896
13	1	14	Joint	2	2.230794382095337	6.937657451629639	6.672938116394292	14.264520949494484	3.5179888087597173	7.330540447998399
14	1	15	Joint	3	-2.153276920318604	5.55955514907837	-5.037769300044882	11.876963553003232	-3.4204381616420103	8.014165131833039
15	1	16	Joint	5	-8.630947542190553	-1.6297946453094478	-12.763126594466435	-7.2942003941751405	-7.625000142921501	-3.6472604701190483
16	1	17	Joint	8	5.107406949996949	-1.6511479377746587	10.831353397635047	-5.197942083014763	7.772447261943132	-3.3289435232349827
17	1	18	Joint	7	3.7285880088806156	-4.261183643341065	3.6216187858804005	-12.075002446312928	3.0334499930915264	-6.88257730453214
18	1	19	Solo	2	3.5088526725769045	7.338150596618653	3.4707974183667556	8.29528009767047	2.822736012344999	7.975983511779265
19	1	20	Solo	6	-3.056739934662033	-8.27369888957189	-2.7335702419281014	-6.7239850044250495	-3.7280268418026217	-7.613193089755211
20	1	21	Solo	5	-7.35003751162441	-3.832465915970311	-6.985304403305054	-3.6763558387756348	-4.237610826561024	-1.767771064219916
21	1	22	Solo	6	-2.9311214923858646	-7.363232946395875	-2.861767066392662	-7.9730040516982115	-2.072936684634575	-6.022785275816308
22	1	23	Solo	8	7.480265696835473	-3.43345650103869	7.123736143112183	-2.8922264099121096	5.810520688688735	-2.5154663248220186
23	1	24	Solo	4	-7.884514570236206	3.081698036193847	-7.492831788847557	2.3131571664150865	-5.4957242898095195	1.8717616743711787
24	1	25	Solo	6	-2.5422404289245613	-7.418788290023804	-2.5262527284378002	-7.362034287429605	-3.5045086054679846	-7.628896553504839
25	1	26	Solo	1	7.608145149176816	3.0993687032630692	8.09692003502876	2.9529113363674995	4.938986836112596	2.27656870312094
26	1	27	Solo	4	-8.094052076339722	2.929998970031738	-8.028646316199412	2.174878663086095	-5.7843166888021695	2.0106611061756543
27	1	28	Solo	3	-3.4723675251007085	6.796035718917847	-2.1724626303212307	7.759043136246417	-1.7521425275561127	5.63514379301307
28	1	29	Joint	6	-1.77300820350647	-4.6718175411224365	-6.2034564749991965	-13.791825978246091	-3.2490327982454272	-7.625486382586763
29	1	30	Joint	4	-4.795960903167725	2.101653575897216	-13.904975384856568	4.558584490834627	-7.837666596906076	2.7181836259845644
30	1	31	Solo	3	-3.441032028198243	7.772592115402222	-3.4822475109638527	7.827317961729832	-2.7127936916620414	6.211979107398424
31	1	32	Solo	5	-7.144169855117799	-2.6833167552948	-7.42288290858561	-4.364775431547537	-5.873337063194782	-2.948693138556666
32	1	33	Joint	8	6.4498168468475345	-3.207141494750977	9.07802782173876	-2.632909879544155	7.054668951610346	-2.2265954303039988
33	1	34	Joint	6	-3.034089136123658	-6.568277835845947	-4.312507085474426	-9.403498234906971	-3.634326925114838	-7.826803786833673
34	1	35	Solo	2	3.263799141340772	8.086837158515909	5.072852626104848	8.072747533787993	3.6141561787944947	6.164735613482661
35	1	36	Solo	7	3.295890522003174	-7.560276842117308	3.434809579884383	-10.282139545545835	3.465866537111685	-8.081035092406402
36	1	37	Solo	5	-7.757760005287887	-3.0196924828145013	-8.191388082504274	-3.2141049385070795	-3.6190034552690813	-1.169970735269688
37	1	38	Joint	4	-8.912590485435848	3.8453793901866558	-5.43319845199585	2.5651792049407955	-6.887155452182953	3.029556984636479
38	1	39	Solo	4	-7.908410978317261	3.150254344940185	-7.5920556564584505	3.718175207814029	-8.74673509694413	2.6257703717750545
39	1	40	Joint	3	-2.7325111389160157	6.3361693859100345	-5.314912396506249	10.937708117239218	-3.6155004887957274	7.653885043498149
40	1	41	Joint	1	8.719238361653469	3.7061228303895057	6.342841100692749	1.386315107345581	7.464636509089061	2.5129016175262966
41	1	42	Joint	2	4.155527019500733	5.293460273742676	1.7802821684229024	11.325895873639574	1.911690422844198	7.033927729776086
42	1	43	Joint	4	-8.956542983029076	3.507509161342444	-5.120591831207276	1.6319001674652098	-7.116741259085034	2.6383117086237995
43	1	44	Joint	8	7.6917451381683355	-3.3365740299224855	9.31283181092065	-3.1766352490409875	6.737516399001677	-2.462655030187624
44	1	45	Solo	8	8.032078695297242	-3.1566089630126957	8.82378012711586	-3.188316882538471	5.221159546619342	-2.223553225886569
45	1	46	Solo	6	-2.9743607997894297	-6.836915826797486	-2.590257686962186	-8.097701329849503	-4.721970793897656	-8.364073929618964
46	1	47	Solo	8	8.223495625269237	-2.9767870848542195	8.623807099679913	-3.0936693131468513	4.921647038646194	-1.5650097079677694
47	1	48	Joint	4	-7.439082479476929	1.4590253829956052	-9.988160303357809	4.194379500062019	-6.925164236189705	2.522248377159609
48	1	49	Solo	1	7.0396484375	3.4863768577575684	8.718960954711335	3.487064238795262	8.26197066404695	2.1191458565039536
49	1	50	Solo	4	-7.613022708892823	3.167199993133545	-7.726870887506084	3.795308433654373	-4.256191429013052	1.839355986655982
50	1	51	Solo	1	8.305916823383754	3.0567581722101775	8.371390640247427	2.676272274847961	7.925869918339029	2.782852427508563
51	1	52	Solo	7	3.5059417247772218	-7.922084188461304	2.5793357602717224	-8.87200904641935	3.381827580529539	-7.338140205315691
52	1	53	Joint	2	2.348703622817993	7.497542428970338	4.960133778579726	9.693724975835986	3.7248617348709177	7.741885690814106
53	1	54	Joint	7	1.594146633148193	-6.945134592056275	5.477878819465401	-7.700303343322181	3.670997624873997	-6.541294373763752
54	1	55	Solo	2	3.142428398132324	7.59761815071106	2.862657087072664	8.592925269024034	2.9518580044433147	8.511882880636282
55	1	56	Solo	3	-2.801130867004395	7.447891426086426	-3.89141782000682	6.8512741295528405	-2.7468917999417646	5.844403205714225
56	1	57	Joint	8	5.54021224975586	-2.8411674976348875	9.602588314186706	-2.858411127477578	7.290389177387543	-2.750338271334615
57	1	58	Solo	5	-7.930880451202393	-3.0734852313995358	-7.992461599338671	-3.2810507744025816	-4.485431749338219	-1.5793162092304036
58	1	59	Joint	5	-8.790482940201818	-5.004404480574063	-5.8184836387634284	-1.3637441635131835	-7.005419869186906	-3.2467136061775332
59	1	60	Joint	5	-5.011180782318116	-1.1375463962554928	-11.729356333370287	-6.089753703604855	-7.4900334580517205	-2.789889874225218
60	1	61	Joint	1	5.463297271728516	0.16157345771789555	9.82678400367381	5.824973351049543	7.377981788366445	2.9134918720961216
61	1	62	Joint	2	2.0769897937774657	4.618627738952637	5.199534914293056	11.433210097211203	3.5907263862084173	7.9162890724627175
62	1	63	Joint	6	-1.6734398365020755	-4.675153398513794	-8.747957654708044	-14.121398081897778	-3.755260741877564	-7.252142699106886
63	1	64	Solo	2	2.9339880466461183	7.97332067489624	3.761015679839705	7.947147490828681	1.9449609172361366	4.4596544634548065
64	1	65	Solo	4	-7.550694179534912	2.770600795745849	-7.826589159107582	3.210291396777183	-7.2637574453832565	2.749284535249247
65	1	66	Joint	4	-9.839177537108004	3.701891571594985	-4.690247201919556	2.0350569248199464	-7.0621319652321635	2.720164945877448
66	1	67	Joint	8	8.210667562484742	-2.112390470504761	7.750364619583774	-4.30568931671587	7.7998978049014465	-3.0693809895346926
67	1	68	Joint	3	-1.0004654884338382	4.74837737083435	-7.16330792116562	12.984706329790898	-3.46625929677208	6.589438664658938
68	1	69	Joint	8	6.990358924865723	-2.2014122009277344	9.129709073485854	-4.146399382520265	7.300555668563604	-2.818408669913088
69	1	70	Joint	3	-2.651518297195435	5.449846029281616	-5.5143672852464904	12.63214987350734	-3.597811093841933	7.896831857325603
70	1	71	Joint	5	-5.190885829925538	-1.6425229072570795	-11.955394136719194	-4.826800118128641	-7.698533350136027	-2.971778827031544
71	1	72	Solo	1	7.786519002914429	3.63057975769043	7.660570016219196	4.080904599031924	6.856472094214942	2.919688544671297
72	1	73	Joint	2	3.9036951541900637	7.132754373550416	4.028822247264321	11.061759478913073	3.092343338369097	6.474305871658682
73	1	74	Solo	1	7.726000394328699	2.994995385540354	8.19427509044385	3.4043677513546178	7.752715271339828	3.806011700931921
74	1	75	Joint	7	4.7449907779693605	-4.488389778137207	2.3710500251056743	-15.097647228204492	2.687004362907897	-8.285926968157085
75	1	76	Joint	5	-4.990594863891602	-1.1866012573242182	-14.081482991281277	-6.951824207250009	-6.437666659659539	-2.789444899569559
76	1	77	Joint	1	7.151126956939698	2.5479798793792727	11.128334366813965	6.047360081304676	7.813822747330639	3.675994487714127
77	1	78	Joint	7	4.476543045043946	-4.413034915924073	3.296263954178121	-15.984327681104364	3.352221773691115	-8.119651401149657
78	1	79	Solo	4	-7.67680448374081	3.065943444131122	-7.587661314010621	3.3246004581451416	-7.663831586047649	3.1106388391843947
79	1	80	Solo	8	7.627844703630992	-3.2507525554286434	7.358438444137573	-2.8665415763854987	5.048861831643379	-2.0026928241544453
80	1	81	Joint	2	1.9812519550323486	4.749296951293945	3.836748218294232	12.55078064847281	2.633578443527039	7.343843302013401
81	1	82	Solo	5	-7.700465297698975	-2.7697256088256834	-7.109243888890233	-3.4163879319399117	-6.928845708674304	-2.951211653166058
82	1	83	Joint	5	-4.548669862747192	-1.8481093883514401	-11.378271531006147	-5.012663459150992	-6.899991750190879	-3.0759388920510813
83	1	84	Joint	5	-5.759617805480957	-1.4556641578674314	-10.106847711213288	-5.704226610065185	-7.686499808136549	-3.4762389048937377
84	1	85	Solo	3	-3.2762051582336427	7.776498746871948	-3.4798988468767207	7.002409051332914	-3.0464512888253235	6.425064503388625
85	1	86	Joint	6	-2.0547042369842536	-6.268906831741333	-4.982948305354133	-9.377121904563115	-3.4473463307547654	-7.471842445468508
86	1	87	Solo	8	7.855487537384033	-3.348985195159912	8.474352502822876	-3.2354582309722897	7.979320144653321	-3.125622272491455
87	1	88	Joint	4	-7.3143239498138435	1.9129429817199703	-8.657527455980649	3.650751984173351	-7.537081651536156	2.5841186583311826
88	1	89	Solo	8	7.465020990371705	-2.8919093132019045	7.168179958075794	-3.668126107514295	4.323727568492549	-1.9924592024387888
89	1	90	Solo	7	3.639592388004945	-7.521220440917278	3.344139957427979	-6.836744594573975	3.5016137255881663	-7.7727492785717365
90	1	91	Joint	1	6.811173915863037	2.6821371555328373	8.378363721951283	2.9269652509290185	6.8380619135421705	2.572274692038606
91	1	92	Solo	5	-7.753001880645752	-2.9749759674072265	-7.550512806030809	-3.7518199307914286	-7.426609166191371	-3.078952687144067
92	1	93	Joint	3	-2.5285037994384774	5.9220030307769775	-4.782221859795564	11.487534663907297	-4.0589571804318405	8.1946141470629
93	1	94	Solo	5	-7.661061652725764	-3.5978963609483663	-7.27305064201355	-2.3426978111267087	-6.919499890121733	-3.320635044373414
94	1	95	Solo	3	-3.1416913452538595	7.190569131655391	-3.3127981185913087	8.344254064559937	-2.8428537578777844	7.209660681626645
95	1	96	Solo	6	-3.3683990193610027	-7.644811926701002	-2.451867866516114	-7.3791892528533936	-1.855558571875326	-4.841963844705787
96	1	97	Joint	6	-2.9308741569519055	-8.026567554473877	-3.981256563007225	-8.310608553739936	-2.666351858049328	-6.215291345046237
97	1	98	Joint	4	-8.052981958744619	3.227495830293661	-9.380094861984253	2.6706011772155756	-7.798927121340085	2.5006959522943517
98	1	99	Joint	4	-8.451559591293336	2.5512079238891596	-11.01859064102173	5.41696310043335	-6.099044466018677	2.3316247940063475
99	1	100	Joint	7	3.1316810449379853	-8.39479059058579	4.666314399746723	-6.669374222795183	3.6986369950321722	-7.855711309125791
100	1	101	Solo	3	-2.814816761016847	7.472206401824952	-3.184161547286308	7.20070632792374	-4.05964809828152	7.444392914061052
101	1	102	Solo	7	3.748292398452759	-7.010589694976807	1.8131362983037158	-7.620170846399403	3.703893855633791	-6.9752116038485035
102	1	103	Solo	6	-3.7227379826758042	-7.687161666888177	-2.5297912120819097	-7.064921045303345	-3.116498018704541	-7.332288352021666
103	1	104	Solo	3	-3.3909857631355527	7.786114813587127	-3.6961490154266365	7.611938238143921	-3.253052896292508	7.157739270578353
104	1	105	Solo	8	7.360975217819214	-3.3121068477630615	7.183856567259341	-3.387059029897976	6.1614897651055	-2.7930338188811787
105	1	106	Solo	4	-7.4869605953853275	2.993907209398724	-7.229532289505006	2.6532559871673578	-6.968242856629737	2.68050756263851
106	1	107	Solo	7	3.32251197216374	-6.922565411922675	3.642952871322632	-6.969633483886719	3.0569761818521344	-7.515449762045018
107	1	108	Solo	2	2.744759260035828	7.272231228981978	4.033292579650879	7.74214448928833	2.9713397912270194	6.755798665600309
108	1	109	Joint	1	7.573047395782868	3.6508864071435267	6.7438479423522955	2.129399538040161	6.872775242843826	2.7605043245587018
109	1	110	Joint	8	6.358943271636964	-2.429804277420044	9.108246617163285	-3.445596769894406	7.5165232204621315	-2.800270809454345
110	1	111	Joint	1	6.5268206119537355	3.4055869579315186	8.821957696515943	2.453162054857265	7.546161586562106	2.83774624101353
111	1	112	Solo	6	-3.3207826137542735	-7.0910117626190186	-4.05462053634899	-7.7115915021013866	-3.24792331863531	-6.537238464788181
112	1	113	Joint	2	4.2097533340415145	7.89560048549432	1.0322449207305906	7.325783824920655	2.520333605764348	6.970778310145237
113	1	114	Solo	7	3.36481466293335	-7.465959596633912	3.662599409764049	-7.640673166392496	2.4295977776969657	-7.271262028752887
114	1	115	Joint	8	6.392821884155274	-2.443407726287842	9.19140473551014	-3.180527040589716	7.571306186648502	-2.5113438473288543
115	1	116	Joint	3	-3.630535364151001	6.690594720840455	-3.827721833050536	11.345132283687269	-2.179021960660129	5.96577973475219
116	1	117	Solo	6	-3.7962818145751953	-7.792074537277222	-3.222316839567907	-8.426393071249306	-3.161393500502948	-7.269469757594256
117	1	118	Joint	6	-2.5262650966644293	-6.32155122756958	-3.86732094695423	-8.867519147715456	-3.066415538441412	-7.265572718541567
118	1	119	Solo	1	6.937796974182129	2.684185600280762	8.00834181220288	4.159072591390051	7.782971179043033	3.9450860031077446
119	1	120	Solo	2	3.0337213039398194	6.785679340362549	3.0884503103431205	8.311481441478968	2.3532040533780862	5.672266743635471
120	1	121	Solo	2	2.6853398323059086	7.710713863372803	3.6658204653561315	7.908375750468373	2.0360729663365222	4.7060727384009295
121	1	122	Solo	1	7.595271635055543	3.13017578125	8.58216839575952	3.642919134633239	7.089973191143007	3.2075209972940364
122	1	123	Joint	7	2.1740163076025274	-9.827645637125341	3.058803653717041	-4.528464460372925	2.483460842972101	-7.053296519086046
123	1	124	Solo	5	-7.079456758499146	-2.8671821117401124	-7.975120259964305	-2.8195595112057985	-5.373412276130835	-1.9550877971754694
124	1	125	Solo	4	-7.966090869903565	3.568263912200928	-9.22036691306073	3.2233248702549315	-8.347903850664888	3.288092493606774
125	1	126	Joint	2	2.165592956542969	6.080811405181885	3.527737501371723	9.507160007417601	2.7732541695777666	7.708119088143307
126	1	127	Joint	6	-3.0790661334991456	-4.718830299377442	-4.688447486790976	-11.967807094351825	-3.5794137296244317	-7.3750512083850195
127	1	128	Solo	2	3.5738649449396283	7.823097351163249	2.60937614440918	7.003474044799805	2.5058160822415423	6.007716478392294
128	1	129	Solo	5	-7.232688745730468	-3.0525851321052775	-7.298234462738037	-2.512782144546509	-6.5465177460875825	-3.0062812125599025
129	1	130	Solo	7	3.8306360721588137	-7.952392292022705	4.018578282893913	-8.140072625174469	3.6822882135218475	-7.287229773051709
130	1	131	Solo	8	7.662128344555477	-2.460151395106207	7.003975057601929	-2.4317195415496826	7.014410729894927	-2.029140381467289
131	1	132	Joint	7	4.1845794200897215	-6.18024024963379	3.3950006027287754	-11.002876146542498	2.9742474983264184	-7.096896846522644
132	1	133	Solo	3	-3.5236610889434816	7.083940505981445	-3.815391021763513	9.17554177156055	-3.671108367937421	8.088924450233401
133	1	134	Joint	2	3.510254240036011	10.179222965240479	4.988104618141069	10.646799468367274	3.3372473421439586	8.528318380996073
134	1	135	Joint	4	-7.740109414502055	3.13011109306526	-8.65257415122967	2.78104936136611	-7.98417871600185	2.371079032261767
135	1	136	Solo	3	-3.2397453784942627	8.019477272033692	-2.1994247755239136	7.640578093026056	-2.1673167626475163	7.090504247890896
136	1	137	Solo	6	-3.1151517391204844	-7.890215969085694	-3.483832142623517	-8.276880847276557	-1.9172388423841467	-5.9415030533379865
137	1	138	Solo	4	-7.335188913345338	3.3757988929748537	-7.040334028537306	3.6357457356125966	-6.509707233575598	3.1990129568413335
138	1	139	Joint	7	5.1203888893127445	-8.916207742691041	3.2958791254431032	-11.806023111659083	2.808299647816457	-6.928028294713798
139	1	140	Solo	7	3.6802561283111572	-8.090297651290895	4.317674414461504	-7.605540096608789	3.732816489609902	-6.009113103075818
140	1	141	Joint	2	4.455652713775635	7.327045869827271	2.67586896237784	8.889863114152293	3.4616421332808995	8.00030548800724
141	1	142	Joint	1	7.185113382339478	2.348189926147461	7.486199905801543	4.671080461558995	7.231046439373853	3.4750811653421816
142	1	143	Solo	8	7.449292993545533	-3.0484726428985596	8.592648856583919	-4.272577624352623	7.699219235153838	-3.646655323521223
143	1	144	Joint	8	8.689820308926828	-3.2706191595891703	6.277068901062012	-2.3656492710113524	7.077177128912572	-2.6247274188448784
144	1	145	Joint	6	-3.4442968740548285	-8.00983101207968	-2.2621869564056407	-6.299823760986328	-2.736445683960399	-6.871710759793506
145	1	146	Joint	4	-6.073378658294678	2.9859031200408936	-10.019899650878786	2.2489003792027034	-7.8897143346404395	2.5114343710054663
146	1	147	Joint	5	-6.7658607959747314	-1.980224561691284	-8.353164982765117	-4.147976356596039	-7.494967854007686	-3.0462764530630335
147	1	148	Solo	7	3.3769721508026125	-7.587369585037232	3.532722438822942	-9.029170374555312	3.563430721288299	-7.49537987931715
148	1	149	Solo	4	-7.541105640394808	2.6635878651254266	-8.091090393066407	2.927107048034668	-6.336768931380571	2.4237196251210023
149	1	150	Solo	8	7.385939705126689	-3.4881992966270965	8.08107647895813	-3.0860739707946783	6.247973424073661	-3.021387393789318
150	1	151	Joint	7	3.401471042633057	-6.695262384414673	2.2514013843159835	-8.556313068286094	2.2530873098185142	-7.401435461946087
151	1	152	Joint	5	-8.251132096832206	-3.298777974081794	-6.497235488891602	-2.9857889652252196	-7.236535281928982	-3.005519658542057
152	1	153	Solo	7	3.437973800241651	-7.255915370872005	4.055028313462584	-6.948558830781548	3.390969054403082	-8.310328002201592
153	1	154	Solo	6	-2.9469957390634036	-7.477197735301461	-2.7129082202911383	-7.375942182540894	-2.5535990257664447	-6.262270113225683
154	1	155	Solo	8	7.630310821533204	-2.7626987457275396	8.05369513274801	-2.8003530969465116	7.2299619329053755	-2.2395886177939346
155	1	156	Solo	6	-2.9751918427209167	-7.158665854249135	-3.4955536365509037	-7.770201206207275	-2.856496077381577	-5.635701921837398
156	1	157	Solo	3	-3.3873665809631355	7.730690956115723	-2.3573835739972466	8.008168804887832	-2.366539234393948	6.523512894036322
157	1	158	Joint	3	-2.2446071147918705	7.166430044174195	-5.100165640904902	8.747592542322097	-3.1896383462321753	6.783661507443397
158	1	159	Joint	6	-3.149303054809571	-6.335065889358521	-4.657161273152958	-9.32925191769621	-3.665644282893008	-7.259228567528832
159	1	160	Solo	1	7.332785320281983	2.9522147655487063	7.6727246797902815	3.9740417804025494	6.144724919240843	2.794485465968792
160	1	161	Solo	6	-3.361554908752442	-7.610866451263428	-4.977239515000202	-8.114994078117931	-3.831137467232158	-7.073273840168282
161	1	162	Solo	3	-3.333466482162476	6.842433309555054	-3.575878577065081	8.01671975661817	-2.25973797074537	4.85605451370032
162	1	163	Solo	2	3.05274076461792	8.303900337219238	4.321012691065223	6.819875140912449	2.911093284390644	4.47376215255614
163	1	164	Solo	1	7.257194100792536	3.328617520356083	6.797513389587403	2.8783629417419436	6.798736530033415	3.037178967010927
164	1	165	Joint	8	7.3056999011654975	-3.4526924500984117	7.887738085756595	-2.907238492459499	7.374079051291861	-3.0034821262472193
165	1	166	Solo	5	-7.331312040251402	-3.011588879146651	-7.1338768959045415	-2.9109414577484123	-6.3285232085793774	-2.356044874448813
166	1	167	Joint	3	-3.6008978825620805	7.8039196236453945	-3.4979508876800542	6.359488677978516	-3.395267819454867	6.816449581758304
167	1	168	Joint	7	2.77998685836792	-6.715905380249024	2.755010963911745	-8.90615645956006	2.411370766875612	-7.36076627528174
168	1	169	Joint	8	5.796489810943604	-2.578053331375122	10.23392946225182	-2.8897633739643576	7.632651481537899	-2.3951634500589605
169	1	170	Solo	2	3.312817144393921	7.218649530410767	3.5780524656821533	7.525919247325524	2.6676441394115122	7.556666612951089
170	1	171	Solo	4	-7.377730723537032	3.1496094779664685	-6.753709650039673	2.713694620132446	-7.555672655660422	2.4130181827393375
171	1	172	Joint	4	-6.994972823756702	3.1676093766461495	-9.548219537734985	3.2247530460357665	-6.914520561048276	2.9598268364553983
172	1	173	Joint	5	-6.789277381494232	-3.2677594396153444	-8.63645081592282	-2.8380070778627986	-7.459237466018097	-3.005927577891903
173	1	174	Joint	5	-8.26028586491288	-3.33302728187094	-6.572241544723511	-3.8523128032684326	-7.037228494208762	-3.281896240766096
174	1	175	Solo	1	7.44085888199292	3.215505418708432	8.026826598935779	2.8315979540355953	7.624178014207023	3.0871549445049506
175	1	176	Joint	4	-8.615834712982178	1.9871372699737546	-7.085136129902151	5.0556022851067866	-7.204340626024377	3.289879666189257
176	1	177	Joint	1	9.323600912094117	2.5502058982849123	14.968119704373967	7.4806844875521925	8.20970961642534	3.3830892560173194
177	1	178	Joint	8	5.970950078964234	-2.8082845687866214	15.275398320164427	-6.416266271382032	7.952350481508894	-3.3585863966250105
178	1	179	Joint	3	-2.291321802139283	4.928589773178101	-2.871832284012998	10.262308829566368	-3.1270404620367094	7.647427794109052
179	1	180	Joint	2	3.8377510683877265	10.182284831415306	1.9670840740203859	4.146965408325196	2.760273819960889	6.716758619671043
180	1	181	Solo	2	3.4940742141080094	7.486228948986876	2.8890364170074463	7.116385841369629	2.4044642034208863	7.482252290922579
181	1	182	Joint	3	-4.337907246266254	8.247983630554987	3.0104907989501957	10.105770683288576	-3.6750646966270843	7.097623292633452
182	1	183	Solo	5	-7.734449243327926	-3.694437652739048	-6.765822744369507	-2.9831951141357425	-6.082436871419823	-3.1832423954765776
183	1	184	Solo	5	-7.8791962180513835	-2.9747587211519617	-7.216429853439331	-2.65602741241455	-6.533886791963316	-2.030759454150504
184	1	185	Joint	6	-2.586063194274903	-6.16918625831604	-4.644562705947262	-10.599958285029274	-3.3654291872483104	-7.815452590962096
185	1	186	Joint	2	3.41030535697937	8.050406885147096	2.8548108568377035	8.436554060547596	2.7114324238714373	6.962783735592275
186	1	187	Joint	1	6.980705535043582	3.418785399917718	7.993898387778392	4.217418146903	7.318695298660744	3.7658822871737865
187	1	188	Solo	2	3.0156785011291505	7.427413320541382	3.6482956884699713	7.8516831333069215	3.628710341373962	7.137441441149922
188	1	189	Solo	1	7.437958709888055	2.940072601310094	8.019217666575615	3.1925667950539944	1.269556074424354	0.4570258339292792
189	1	190	Joint	6	-2.7228079795837408	-5.404146051406861	-4.066109132802263	-10.647443068863092	-3.3047518968759846	-7.428241664589016
190	1	191	Joint	1	6.509202718734741	2.538245010375977	7.215404498452561	4.711467342702935	6.827670305905051	3.623340454264675
191	1	192	Solo	4	-7.464292089917631	2.796063436178533	-7.624146837247731	2.729369298461762	-7.395160881501604	2.382231811378874
192	1	193	Solo	6	-3.0981680393219	-7.636785936355591	-2.583772690235876	-8.005690920514615	-2.4263911914210654	-6.313970450110133
193	1	194	Joint	7	3.5893016855895308	-7.618990433938432	3.9278959751129143	-7.659635925292969	3.6311608334869043	-7.490810448292457
194	1	195	Joint	4	-7.4480972535195935	3.071926177056462	-9.575522729301706	4.1279130223020095	-6.672630471746134	3.1736164866190903
195	1	196	Joint	4	-6.1896326541900635	3.046145153045654	-9.621768327454882	4.0085117084257815	-7.334763321854535	3.211451165336586
196	1	197	Joint	5	-7.683682460983723	-2.5072692381358395	-6.500654182969383	-2.259746838131532	-7.033930340180283	-2.392523097604815
197	1	198	Solo	7	2.6548501687619495	-7.836624414365128	3.6700900077819827	-7.2247504711151125	2.997395882873406	-6.573603955229438
198	1	199	Joint	1	13.163580533478457	4.6078109192660435	15.861917955888417	7.8696212318309655	6.567038017536295	2.577379883877454
199	1	200	Joint	2	2.66044774055481	7.519866037368775	5.090034430400883	10.484133969621602	3.07345298981825	7.315824036307656
200	1	201	Joint	2	2.7525453090667726	7.475041246414185	3.583892341465833	8.576422781721302	3.0565088252281574	7.9971394037085535
201	1	202	Joint	5	-6.942820553270962	-4.485896533776942	-10.289641945373422	-2.1495383412316986	-6.865229557503954	-3.9836078450665773
202	1	203	Solo	1	7.87733641059755	2.7248787423549024	6.738093537914728	2.973414659299907	7.411146071349322	2.9313681469059754
203	1	204	Solo	2	3.2633621451219272	7.4682453366932675	3.5508679866790773	7.97205228805542	2.0387412904183244	6.765557705005875
204	1	205	Solo	3	-3.0566283702850345	7.901764631271362	-3.6353235244750977	7.84591121673584	-2.7876701116561895	6.858979415893555
205	1	206	Joint	8	5.381378507614136	-4.0708051204681395	9.460628532250722	-1.8594065424389088	6.983026372830075	-2.540392839739047
206	1	207	Joint	3	-2.934894943237305	10.303296566009521	-4.679605436325074	12.52243447303772	-2.5397131681442264	6.949421739578248
207	1	208	Solo	6	-3.395999238034795	-7.627501437139778	-2.5538226224779126	-7.470827457473764	-2.7863737154323256	-7.2385292637333345
208	1	209	Joint	6	-2.5161941051483163	-6.247128629684449	-3.5649834572433856	-9.318979957015625	-2.9463444679558	-7.631818188384825
209	1	210	Solo	1	7.570175830850156	2.9107783126767814	7.821063800683595	2.663754957695566	6.7385363765527195	2.7424502968358038
210	1	211	Joint	4	-7.396819829940796	2.4404143333435058	-8.259516317954814	2.8556386981108584	-7.636999980266468	2.5518162028838587
211	1	212	Solo	8	7.40466480255127	-3.407419776916504	7.8080864590756205	-3.517814505851667	8.366773541885227	-3.576882940906486
212	1	213	Solo	4	-7.664046547593681	2.846795670959633	-7.328801722379753	2.5760250215920006	-3.2144298761261374	1.1726006171258616
213	1	214	Joint	3	-2.684201697254952	6.6056148939590615	-4.663566684722901	7.555913591384888	-3.571886863184361	6.8712901559105
214	1	215	Solo	5	-7.590331268310547	-3.252974653244018	-7.534398581378517	-3.6357071196810344	-6.888626373704701	-3.090419735301332
215	1	216	Joint	1	8.621003029205031	3.521575749062386	8.633674573898316	3.6984130859375	7.933220444846963	3.3250005782360263
216	1	217	Joint	6	-3.599311947815072	-8.269182163393205	-2.8121468067169193	-5.959293603897095	-3.166558420654363	-6.9632047205744705
217	1	218	Solo	8	7.246774115363972	-3.495967997908827	8.166914347434657	-3.3874580138413357	7.937803922691771	-2.6976172308299544
218	1	219	Joint	1	8.342288064956666	1.2714373111724853	15.385427942423693	7.100976067985823	7.160664924305247	2.783517478268511
219	1	220	Joint	1	6.308601664110305	2.5417178418828104	9.958766660723727	3.49105755639846	8.27630792073305	3.0597031097546488
220	1	221	Joint	2	5.278751344433743	11.423614876252255	4.460041332244873	13.56605682373047	2.9912832592682626	7.599465128174346
221	1	222	Solo	7	3.3669709205627445	-7.45579981803894	3.2584921360015873	-7.8823836803436285	2.5744796514511106	-7.2871994972229
222	1	223	Joint	7	2.976802444458007	-6.373098468780518	3.7197917461395265	-8.449821901321412	2.9754896640777586	-8.490559315681457
223	1	224	Joint	5	-7.341965633593584	-3.1491457406258614	-7.649412504671405	-3.232470252100087	-6.52839823852031	-2.934210167497924
224	1	225	Joint	5	-6.8716380120978675	-3.8362445496936464	-8.767269305565303	-2.698989320054177	-8.418167128336897	-3.378997154333447
225	1	226	Joint	4	-6.683637619018555	1.7687020301818845	-9.45264717201445	3.3093854647594405	-7.360017877122028	3.0078744044759724
226	1	227	Solo	2	3.387334871292114	7.441708040237427	2.9691033363342285	6.435699701309204	3.156342601776123	6.904929900169373
227	1	228	Solo	4	-7.2815492889566835	2.850619694060266	-7.785371112823487	2.8206830501556395	-5.039878973096303	2.056652783779896
228	1	229	Joint	3	-2.021187114715577	7.200353050231934	-4.024288799002508	8.934297191704946	-2.8736105450166947	6.79098866562329
229	1	230	Solo	8	7.121831120777295	-3.4492023762007036	6.657083940505982	-3.063845491409302	6.4899505564213635	-3.0967674402365826
230	1	231	Solo	5	-7.1102628363785305	-3.288957394731705	-7.6772889269025555	-3.8861741884835475	-7.049857237516256	-3.2896262222071924
231	1	232	Solo	7	3.2034200120595036	-7.993730303718418	3.435698461532593	-6.888469409942627	3.4442828858210115	-6.39354550693123
232	1	233	Joint	3	-3.576895598499561	7.604983628766597	1.2475282192230226	8.814692401885987	-4.515606345697533	8.139848429449827
233	1	234	Solo	4	-7.568688402273867	2.725821816286928	-6.74755163192749	2.8468879222869865	-7.261106686641089	3.06349105207199
234	1	235	Solo	2	3.1012946128845216	7.512287425994874	2.7550672495708253	7.6974788686301485	2.87016174616145	7.439609170986522
235	1	236	Joint	8	8.61960864068589	-3.0951254486915865	8.835189533233644	-4.775482797622681	6.076036167152334	-2.6893043100772998
236	1	237	Solo	6	-2.623968917821922	-7.547548096660624	-3.6567468530526677	-8.44013553355191	-3.3739052688979427	-6.800733316475573
237	1	238	Solo	3	-2.5854226589202884	7.105458688735962	-4.454329617934394	8.02769508597343	-3.320783797957982	8.28732502578243
238	1	239	Solo	5	-7.7305682051948175	-3.5955322484429364	-6.916877482894819	-2.4646257644070273	-6.113104360675991	-2.613813644185112
239	1	240	Solo	3	-3.040399360656739	8.251484251022339	-4.015036871590655	7.098240483230341	-2.88625683911564	5.941678339454527
240	1	241	Joint	7	2.0758355617523185	-7.154386711120606	3.227745574022725	-8.953817891360274	2.486970039857127	-7.789072870851035
241	1	242	Solo	3	-2.90034408569336	7.4135815620422365	-2.930427334503394	8.424000868083159	-2.817171346046558	7.814659826398453
242	1	243	Joint	6	-3.71918331355067	-8.829381166224072	-2.0784484386444095	-5.3677877426147464	-2.845575338454107	-6.954974525334632
243	1	244	Solo	1	7.665576448030786	3.369600565439877	7.604402551587598	3.7211566676939976	6.6258736131209615	3.1400529177143977
244	1	245	Solo	7	3.7831666946411127	-7.789683628082276	3.8761121169986197	-8.307803514122176	3.546418137165998	-6.899410690128408
245	1	246	Joint	8	9.072585382446753	-4.322140986910023	5.471097850799561	-3.4006909847259523	7.183130640976187	-3.772685984368402
246	1	247	Solo	4	-7.714969301223755	2.9576117515563967	-8.031340115354979	2.5387928780883153	-7.944143148802981	2.5319835810348192
247	1	248	Solo	6	-3.4878037929534917	-7.524292707443237	-2.8343327291289193	-8.081162463798849	-3.076492226495308	-7.8319639023019585
248	1	249	Solo	2	3.155175602781246	7.71382017388686	2.848955392837524	7.541086149215698	2.2109092058477153	6.342155553175733
249	1	250	Joint	6	-3.8284481048583987	-9.428667736053468	-4.335457501919069	-9.15424560839359	-3.198813097730773	-6.894627281697711
250	1	251	Solo	1	7.3627344352493775	3.096176060257696	7.728757598871388	3.77124846874969	7.796613908372031	3.0081050600664376
251	1	252	Solo	5	-7.247238969802857	-3.206399488449097	-7.185110099045599	-3.057024404692089	-6.662006810768525	-3.0485438214180043
252	1	253	Solo	8	6.996336532958935	-2.5914646427434027	8.63351621713326	-3.184919954505986	7.729009021416037	-2.3814305331446515
253	1	254	Joint	2	2.9436091855228854	8.819284944283547	1.8841125488281247	6.786529159545899	2.316486809405729	7.625399484509023
254	1	255	Joint	8	6.4444638366739975	-3.196187050215695	10.109362561062538	-3.7732988993901313	7.601186451355449	-3.267718815371456
255	1	256	Joint	7	3.4932134628295897	-6.218716764450074	1.9640923307202214	-9.959116701303302	2.6771341942678863	-8.00495903691569
256	1	257	Joint	2	4.436703014373779	7.638472890853882	3.4549642151426485	10.095781507096216	3.4635508251731433	8.385926678591414
257	1	258	Solo	5	-7.320097796401758	-3.087426435288758	-7.29019232921456	-3.629086859894483	-5.7720020553067215	-2.934923742086121
258	1	259	Solo	3	-2.849560510682421	7.376334549963899	-2.775090885162354	7.247866821289063	-3.4947273311850213	7.560349358111835
259	1	260	Solo	7	3.134773683547973	-7.913065958023072	3.581099987030029	-7.617772817611694	2.961768889427185	-6.555276870727539
260	1	261	Joint	5	-7.738329327589473	-3.302800162305257	-6.986629867553711	-2.8615504741668705	-7.1069567265541345	-2.913001052374552
261	1	262	Solo	4	-7.256219148635864	3.1714554309844964	-7.535015452498285	2.816239105342103	-6.6351306024164405	2.4259999924293525
262	1	263	Solo	7	3.0244002468310107	-7.735926974675553	3.315493440628052	-7.84425597190857	3.5642883125405675	-7.280919772814464
263	1	264	Joint	1	6.9327729194303735	3.4630319448733013	7.321389778484898	3.966513153409088	7.028708436550714	3.6607709793932703
264	1	265	Solo	7	3.5100132465362552	-6.659290933609009	2.590581313147744	-8.447896770035026	2.9266454176975287	-7.885216762321591
265	1	266	Solo	6	-3.1061144828796388	-6.939579057693482	-4.156553790060445	-6.8313357992460135	-2.6198780760604965	-7.623848827853292
266	1	267	Solo	1	7.12888935010198	3.1985316759040763	7.800893382901686	3.675197720792571	7.148210052987124	3.2272257212975406
267	1	268	Solo	5	-7.351692443893244	-3.0713253651888213	-6.940770778714572	-2.9166077160349855	-7.157044609121901	-3.5504427283178965
268	1	269	Joint	7	3.092098808288574	-6.719368076324463	4.687708004150801	-10.10219239343369	3.573929218368736	-7.971826429909288
269	1	270	Solo	8	7.419636808151284	-3.313957143505821	7.235403777698198	-2.599932107452445	7.9176531254519045	-2.8154877830566467
270	1	271	Solo	2	3.0423336505889895	7.357905721664429	2.698875644836044	8.028659301188421	2.4501217261121737	6.8965199496283285
271	1	272	Joint	8	9.019444886547872	-2.788783520467856	5.860460901260376	-3.1440011978149416	7.3930860001358125	-2.908515867594768
272	1	273	Joint	5	-6.044243812561035	-2.4322015285491942	-9.436323878944801	-2.996902930354126	-7.6449265230600485	-2.6516053615088495
273	1	274	Joint	7	2.683810079948015	-9.219306273908927	4.1278571605682375	-6.001606988906861	2.8309911910970538	-8.402386639342469
274	1	275	Solo	4	-7.747710020163443	3.3460277485561893	-6.869380187988281	3.559695959091186	-7.110939947177364	3.224044867739703
275	1	276	Solo	6	-3.3973637742827387	-7.728075011361751	-2.843039296681163	-7.037074986944836	-2.7514466002173648	-6.541073262512366
276	1	277	Solo	7	3.1325540065765383	-7.499584531784058	3.1244143196507173	-8.226133736993543	3.634262928792031	-8.137261943531868
277	1	278	Joint	1	0.0	0.0	49.9952015341545	13.673104851897273	0.0	0.0
278	1	279	Joint	6	-2.663520534287182	-7.601986370090229	-4.03693035361092	-7.477710771292446	-3.634908528436964	-6.818786506520496
279	1	280	Solo	2	3.289764213562012	6.73340277671814	2.670061999686889	6.69368446954698	3.137368818078657	7.0125095247699125
280	1	281	Joint	8	7.015900057564162	-3.170698259171071	8.09551706314087	-4.333361196517944	6.609387335186194	-3.1691108454745134
281	1	282	Joint	3	-3.8627769947052	7.45753116607666	-1.779511963730739	7.616718733217689	-2.7281590399174327	7.444180732918966
282	1	283	Solo	4	-7.8349939490053835	2.698603822015256	-8.103621679985622	2.681566691504656	-6.508931599514426	3.383927739326789
283	1	284	Joint	5	-8.078460599280822	-3.3914369409166194	-6.540960159687161	-2.8199297885711916	-7.000282590870516	-2.8889938023378217
284	1	285	Joint	1	8.135888253646817	4.596406499604853	10.241041599284964	2.8230606877180016	8.135139416440865	3.290706145960926
285	1	286	Solo	1	7.930260492872724	2.9376419101156044	7.758378990407118	2.3380210581901792	7.034916709491535	2.1551275028262986
286	1	287	Joint	8	7.600040769577027	-3.7021358013153076	6.976977443695069	-3.631271028518677	7.0810866355896	-3.5534301280975344
287	1	288	Joint	3	-2.4351441860198975	7.439120531082153	-4.376527290611409	9.002828184983715	-4.216674223079754	7.402795084427586
288	1	289	Solo	2	2.495056438446045	7.559610939025879	3.2789405485289733	6.364525882568724	2.4031723330566006	7.721778222007936
289	1	290	Joint	4	-7.071069899290576	2.7880055148698246	-8.510043490828844	4.088969277066632	-7.188215639189653	3.081506261553554
290	1	291	Solo	5	-7.347985455289877	-2.985104685014983	-7.949337392896549	-2.7002722301263566	-5.748376548922793	-2.0368029085788097
291	1	292	Joint	1	9.906603062728667	3.0165912699875177	10.299053819515928	3.98156114641784	6.163125626119622	2.9069221808459726
292	1	293	Joint	6	-3.523294154241175	-7.232094417963313	-3.7441531691402994	-8.697461658127661	-3.4944452736673597	-7.462506361981947
293	1	294	Solo	4	-7.008106637210748	2.9713654996013332	-8.298194674872079	3.0767054165072403	-7.489233853635102	2.9470253510138806
294	1	295	Joint	8	7.089343523620319	-3.338757861582268	8.131594403343783	-2.9357577021400942	7.434017328121337	-2.994266191361303
295	1	296	Joint	6	-3.257321921113272	-7.0585553620220916	-5.434162986010858	-11.764697719409725	-3.3943387733399297	-7.256012603850186
296	1	297	Joint	4	-7.452587093748593	1.9886075963059124	-8.59862593690352	4.091361984366243	-7.395871474661387	2.727955285560076
297	1	298	Joint	2	4.207061650148481	9.319035596844564	5.142749478790259	11.019568462681795	3.5595009572218625	7.835929067134623
298	1	299	Solo	3	-3.036475942477165	7.423737888037857	-2.993729066848756	6.800754117965699	-2.6847289552015954	6.62786492332801
299	1	300	Joint	2	2.597662591934204	7.574127626419068	2.5375511504899935	8.313313345051451	2.5119246889000877	7.814398934412322
300	1	301	Solo	1	7.102687546224817	2.795082648634105	8.24814684761154	2.4805393525318693	7.470059025455169	2.6087871386979153
301	1	302	Joint	7	5.186376714706421	-9.46182336807251	4.697973590509903	-13.006128650328245	2.5588192012989572	-6.07495522768335
302	1	303	Joint	4	-7.819731434141877	2.137438878878001	-6.746669221455144	4.277161396627497	-7.01650296871343	3.0958913795892955
303	1	304	Solo	3	-3.1268335819244393	7.308172273635865	-2.6970903465242078	7.368378284755355	-1.472434324521265	4.350775470377759
304	1	305	Solo	8	7.764899763622461	-3.3774914882423537	7.405609750747681	-3.5536774635314945	6.5179896757794324	-2.961673409831626
305	1	306	Solo	2	3.1349956512451174	7.77430443763733	3.0728402837059554	8.166368750400983	1.9912462984307695	5.7335477914523425
306	1	307	Joint	7	3.3513555407236377	-6.987687190649668	3.3804449245501367	-8.894303621859958	3.3558514378904865	-8.017352294072198
307	1	308	Solo	8	7.8451557499494875	-3.1580006709458965	8.07418512816585	-3.1735495225578885	7.1346482184461	-2.8847671631352543
308	1	309	Solo	5	-7.427698707580567	-3.340842151641846	-8.406287503961815	-3.2919391120656742	-6.977895343663344	-2.962675593554198
309	1	310	Joint	3	-3.01748210170359	6.91109775180535	-3.6042163372039795	8.117422103881836	-3.2136971293811536	7.203952258204006
310	1	311	Solo	1	7.698452115133802	3.1198688996537527	7.671974709847589	2.822385392046252	6.829036440101473	3.1469953232639423
311	1	312	Solo	8	7.207221364974976	-3.6595370292663576	7.709771345077521	-2.328303798963203	6.17612554928589	-2.240118114615268
312	1	313	Solo	6	-3.7781006992662496	-7.406587958230216	-2.355064582824708	-7.053676795959473	-2.9351619095009838	-6.7659059643217105
313	1	314	Solo	6	-2.929656505584717	-7.161178922653199	-3.7023175158624446	-7.997566776189268	-3.69923326564454	-6.96354567046615
314	1	315	Joint	2	2.7316740036010745	7.176646900177002	3.721751293162935	8.16010774852144	2.8965410613078233	7.124679604415566
315	1	316	Joint	3	-3.289558044036236	7.790891364985293	-2.298190116882325	6.64248480796814	-2.6968171193997104	7.131734706845672
316	1	317	Solo	3	-2.619343922880465	7.132703966951354	-2.9930251121521003	8.151731967926025	-2.3823720804587873	6.651962993073453
317	1	318	Joint	4	-7.916929905268522	3.508354237834132	-9.710141996279127	3.542086321283713	-6.617349503630269	2.3972628878200313
318	1	319	Joint	6	-3.0655578136444093	-6.978436088562012	-3.755922464217774	-8.757626381298113	-3.402435376090818	-7.821272154043217
319	1	320	Joint	5	-7.070190254833409	-2.878477026856236	-7.703773231680796	-4.055777428433684	-6.951049869935571	-3.6042620419073486
320	1	321	Joint	5	-7.799461474069589	-2.6691158562563904	-6.824233575220708	-2.199972229996246	-7.19143639087897	-2.394399599614356
321	1	322	Joint	3	-1.7036591529846197	7.768653774261475	-4.527797560124367	8.819065304405257	-3.341508971310106	7.035198188748192
322	1	323	Solo	8	7.744110488891602	-3.0330236911773674	7.856223012069319	-2.9103332122470227	7.159672618438533	-3.277045754606788
323	1	324	Joint	6	-2.4860337373413732	-6.130547361679796	-3.7397091015370956	-8.916536985468145	-2.892088049624591	-6.84553613279053
324	1	325	Solo	3	-2.773962020874024	7.432607364654541	-3.514315241480984	8.419731357903284	-2.5384747092389968	6.24251118055066
325	1	326	Solo	6	-3.093388504312544	-7.625669264011391	-3.6557052365635037	-8.187491945220344	-2.9567624418415255	-7.082116474214257
326	1	327	Solo	4	-7.0725943248677	3.5476632566420743	-8.17363066673279	2.5894371032714845	-7.113420756717909	3.5239708170875157
327	1	328	Solo	2	3.017144189762075	7.3038251944900985	3.2602678775787357	8.005816745758057	3.0506546191806603	6.55590012413866
328	1	329	Solo	7	3.175679159164429	-7.146497344970704	2.7835889536612166	-7.693149147668702	3.3982587912913624	-6.9336791089371985
329	1	330	Joint	4	-8.036393008438692	3.942499803948198	-8.515205167863911	4.825026124714421	-7.46141546216711	3.452744826399486
330	1	331	Joint	1	6.9832535513692795	2.6638584839993475	8.807464974438473	4.915886439987143	7.27898033567304	3.426295716006306
331	1	332	Joint	5	-8.299419072736262	-3.760129501561511	-8.618815422058105	-3.4506971359252927	-7.990359522635222	-3.4226704846522154
332	1	333	Joint	8	7.948790073394775	-1.7109079837799075	9.344602539420668	-4.028020761521669	8.089991809070385	-2.3972027292410596
333	1	334	Joint	4	-8.522783801559198	3.8601795656721443	-5.987903722930397	1.7006987205731345	-6.727186286171813	2.6302712643934942
334	1	335	Joint	1	8.147784874677313	2.77420981254815	7.029870740707718	3.8871874144182725	7.455666215208995	3.250542907077573
335	1	336	Solo	8	7.2677551269531255	-3.424149799346924	8.071906042099	-4.087947368621825	5.790182757377625	-2.258397650718689
336	1	337	Solo	5	-7.415598297119141	-2.7892270565032957	-8.1906120908802	-3.7767531777458103	-7.359157115844156	-2.916959042600628
337	1	338	Joint	2	3.7273719808227446	9.639372136703535	3.9001056194305423	5.1102735042572025	3.2085502157989456	7.595813859756498
338	1	339	Solo	4	-7.492270254247571	2.940222761280886	-8.004123449325562	2.801530408859253	-7.58646484571357	2.8336938248314225
339	1	340	Joint	3	-2.7811981678009037	7.876308107376099	-3.1380397223529797	8.06369615985369	-3.0734788608102788	8.317121560342189
340	1	341	Solo	1	7.746259817330176	3.040219529795194	7.687729334035425	2.7930498402471597	6.514547995749636	2.9829015555198355
341	1	342	Joint	5	-5.8757182751843695	-2.676625218858831	-10.611619930342016	-5.414572237287029	-6.667326658843414	-3.259131155657959
342	1	343	Joint	5	-7.407690407843777	-3.0188750920982925	-8.038761113845467	-3.7727586879943074	-7.7729592088731865	-3.3495651638957846
343	1	344	Solo	4	-7.16790771484375	2.7508329868316648	-8.477224480627346	3.4284561799594404	-6.394020050524853	2.2544562422548053
344	1	345	Joint	1	7.334066518953053	3.806189363053367	8.356770915954906	3.283256789156178	7.733011104653381	3.5263156120773687
345	1	346	Solo	2	2.9699468135833738	7.92645378112793	2.4338723444653154	7.64943167541754	2.2616937291479404	5.994754490128818
346	1	347	Joint	7	3.8734377861022953	-7.923447704315186	3.510471649063128	-8.624920981699484	3.4126717900695893	-7.604872461941964
347	1	348	Joint	2	3.5234771728515626	8.055721426010132	3.767878281957201	9.21600866601364	3.1072411715419554	7.443603612410509
348	1	349	Solo	7	2.908073479800619	-7.722642552337548	3.150829636886537	-8.246867243189206	2.8393615934769403	-7.7627586619159015
349	1	350	Solo	5	-7.577235174179077	-3.095035123825073	-7.592094738265744	-3.6468813383408514	-7.097338048110838	-3.1969482403908236
350	1	351	Solo	5	-7.672534555165514	-3.038136460892865	-7.275010779890749	-2.4978707959137565	-6.555933068872432	-2.413134358078604
351	1	352	Solo	8	7.0201003652136595	-3.0515142066354835	6.761472177505493	-2.8057287693023683	6.882050256993422	-2.921702437752251
352	1	353	Solo	1	7.452820925538144	3.042986896756032	7.8163486733047565	2.8118797902698818	6.771036018197428	2.481887305356439
353	1	354	Solo	6	-3.2609117626832105	-7.570881717597726	-3.8499029943540917	-7.420597346317462	-0.13705932333846418	-2.0194241463010374
354	1	355	Joint	6	-3.4216523521074147	-6.747338625523941	-4.04062125709704	-7.8324557015215905	-3.7136457500673155	-7.195852621210142
355	1	356	Joint	7	2.667905855178833	-6.53183708190918	4.2431221679004105	-8.706344776319066	3.2371295072213844	-7.330612197005054
356	1	357	Solo	6	-3.1330740451812753	-7.676201057434082	-2.3524135692467527	-8.326258875887902	-2.157392793076746	-5.502460325738447
357	1	358	Solo	4	-6.702143383026123	3.2678338050842286	-6.561784888835521	3.2593930964003364	-5.8237924344995475	2.9187168719535252
358	1	359	Solo	3	-2.473049926757813	7.988509607315064	-4.327375497008327	7.423110270358519	-3.5663999267344515	6.371501862931946
359	1	360	Solo	2	3.376420402526856	7.772306728363038	3.6865065849999126	7.948150555330014	2.99573494380611	5.70825815997397
360	1	361	Joint	2	3.4530373096466067	8.466710472106934	2.7772144002669785	8.506037275570296	2.3042366347190613	7.023473569044303
361	1	362	Joint	7	3.297926662752525	-7.304563308595387	5.443308687661238	-10.71298802493029	3.817562961003999	-7.808234838058003
362	1	363	Solo	2	3.1114559786719878	7.323374991998613	2.7548664569854733	7.236559152603149	3.2633698770007897	7.705675747685404
363	1	364	Joint	3	-4.20172156762469	6.925012723936661	-1.4954217433929453	8.072889041900636	-2.8501761648624546	7.454601737029363
364	1	365	Joint	4	-5.630806779861451	2.1366673946380614	-10.069004374554257	4.017178709226554	-7.0052106766951585	2.7257701550512046
365	1	366	Solo	7	3.526419021818249	-7.24104254146714	3.4483252525329586	-8.216565561294557	4.532576800452277	-7.151558029156421
366	1	367	Joint	3	-3.8905315124888684	7.4481382247372085	-4.035264921188356	11.59377236366272	-2.8655726648270963	6.780046532323187
367	1	368	Solo	3	-2.7549679279327397	7.368648958206177	-3.949763727035482	7.375876117439089	-3.4665872334670818	7.3573367956732785
368	1	369	Solo	6	-3.1528742591986036	-7.490044383974213	-3.2481170143528244	-6.810938517714424	-3.130626547649128	-6.278164743004352
369	1	370	Joint	8	7.399797180123277	-3.3785157368317953	6.787095056665279	-3.445871920838709	6.995472747842215	-3.2981119454047714
370	1	371	Solo	8	7.7301836013793945	-2.980651998519898	7.454541867848548	-4.319489219142349	6.946382829485491	-3.1664188515908283
371	1	372	Joint	8	8.273692024142356	-3.815216011879225	7.638633174742691	-1.9759632029184906	7.822290710328144	-2.7630146438292167
372	1	373	Joint	6	-2.2155615010189615	-7.752075851273823	-4.362221418234432	-7.930406831558001	-3.0696451017663557	-7.4542952529833055
373	1	374	Solo	7	3.3773848550186285	-7.446987152385922	2.333280038833618	-7.186603736877442	1.8196915952852053	-4.766186464209901
374	1	375	Joint	1	8.206231945564177	2.6029123835937926	8.600293527073191	4.103019730607905	8.284459282873248	3.3136460650354165
375	1	376	Joint	8	7.225923728942871	-2.672896957397461	7.380287277835319	-3.610310934194435	6.406216484376645	-2.6910317173642464
376	1	377	Joint	7	4.860177968892832	-6.555341439821758	1.5982762356636482	-9.664283517725895	3.1898119811997487	-8.072693137877216
377	1	378	Joint	4	-7.43792886702892	3.076527347078083	-7.862385825515435	2.174222692651664	-7.529343499684044	2.572844778852301
378	1	379	Solo	1	8.15364674462825	2.635358521382828	8.040637967812973	2.4551122534838195	7.958666222874054	2.54668134843186
379	1	380	Joint	6	-2.903971672058106	-6.892306280136109	-3.9135857880602263	-6.960097988788936	-3.352643099451563	-6.811838034959959
380	1	381	Joint	2	2.3685094833374025	6.58318772315979	4.803668659556696	10.419317023141586	3.1064847651308436	7.323677045430621
381	1	382	Solo	5	-7.220036045851828	-3.113232458054429	-7.891258910372558	-2.9072007689185813	-6.764546645002768	-2.992235566724158
382	1	383	Solo	3	-3.317598962783814	7.314755201339722	-3.1559628592793274	8.121241939573267	-3.299876814428179	7.6974633875036105
383	1	384	Solo	1	7.326126289367676	3.2251018524169925	7.8950399827095925	3.266410695408953	6.376495514191756	2.1080579220242335
384	1	385	Solo	3	-3.398085495447091	7.55756667422038	-2.38455304924278	7.379600312203191	-0.40155274349707626	1.7194433252619268
385	1	386	Joint	5	-7.415151035150252	-3.593431001568806	-8.912021163386362	-3.732205332935348	-7.296818096758233	-3.235707924408449
386	1	387	Solo	7	2.7955065572785305	-7.975715807000411	3.696815812701533	-7.455463576167622	2.7222549432234113	-6.3815549511543805
387	1	388	Solo	1	7.836641307522113	2.9854797495737087	6.6834386185454875	3.3439970383084767	6.458305182073511	3.6082259456287185
388	1	389	Solo	6	-3.077662345111089	-7.265080265888353	-3.469243034409264	-7.025763338220562	-3.08393666993901	-6.629990612517411
389	1	390	Solo	5	-7.498972887111093	-2.9203630012677975	-6.8828894321581595	-3.3283260105314683	-7.174394566197431	-3.0986343046362053
390	1	391	Solo	4	-7.370620040908951	3.0383014186043007	-7.666102540273609	3.9060416845943764	-6.893334497857547	2.7148889393714875
391	1	392	Joint	8	8.277873787121537	-4.244742139915778	5.722783851623536	-2.6202969551086426	6.720925395109535	-3.209296147396243
392	1	393	Joint	2	2.641444292809941	8.003643677199452	3.1633250713348384	8.768282127380372	2.7143590167891865	7.899175058585684
393	1	394	Joint	6	-3.250565848239045	-7.647794002969463	-2.8693199366820683	-9.672140297529205	-2.4758362780035017	-6.691963114886953
394	1	395	Joint	3	-3.3925680286562203	7.454215371308492	-1.871314525604249	7.934032392501831	-3.7546158376771093	7.233372849075878
395	1	396	Joint	6	-3.2074389730922928	-6.954073933077505	-3.7610854272658174	-7.344785610121282	-3.323760529341652	-6.808059308228118
396	1	397	Joint	8	7.631341018886664	-3.097399191971567	8.45577285503905	-3.183332101222886	7.879909666760223	-3.017731664892516
397	1	398	Solo	5	-8.042250638607722	-2.556272665551343	-8.464375479280447	-5.022581773173791	-8.221876091094353	-3.7362405881598697
398	1	399	Joint	1	7.26312941108856	3.169463704184568	9.534155144613415	2.599634769086295	7.938756919040563	2.8328688148062073
399	1	400	Solo	1	7.350322530590897	2.84365621805299	7.907361523309054	2.964723690212134	7.220335848094078	3.3829330542988827
400	1	401	Joint	4	-8.002783884317244	3.315006753942365	-8.553290149036753	2.1660232046293926	-8.056427638815977	2.6509193038174335
401	1	402	Joint	4	-8.642376485557522	2.289454300204735	-6.103991174697876	3.8311053752899173	-7.2735678986167756	2.9547468816239735
402	1	403	Joint	1	6.916359130823571	4.701121455311792	9.502446346608806	1.9293605926077677	8.167146431114258	2.3343911380192277
403	1	404	Solo	1	7.417485421971464	3.2214810779870096	7.46052970163103	3.4072951335058557	6.840021389125161	3.555327699061558
404	1	405	Solo	5	-7.327610746953217	-3.134166188791754	-8.588042142785833	-2.78197988082857	-8.612659690146934	-2.2929246335497866
405	1	406	Solo	7	3.1167181968688964	-7.188163852691651	2.4921166709778784	-7.513019541979897	2.4396579172073842	-6.465273537278705
406	1	407	Solo	8	7.823657369613648	-3.0117211341857906	7.782801667006443	-2.764434735335608	6.65278045691631	-2.815240820426593
407	1	408	Joint	7	2.421952962875366	-5.3132407665252686	4.146171809889923	-9.552024563797621	3.1407156475673372	-7.092245201591807
408	1	409	Solo	2	3.5492214819565335	7.235550603943653	3.718073081970215	7.100448560714722	3.0861734698601024	5.794939117470177
409	1	410	Joint	1	10.232228162760888	4.905967881978005	9.737678480148316	0.03550848960876466	6.691144695594139	4.107883497059961
410	1	411	Joint	7	3.7630434041464538	-8.100718745400998	7.316962194442749	-10.648729038238526	3.2061107638102873	-7.245698527897643
411	1	412	Solo	6	-3.459202242103435	-8.019734679679848	-3.6671600341796875	-7.884140396118164	-2.463936853511739	-6.162681298961626
412	1	413	Joint	6	-3.7554651260375986	-9.638535022735596	-12.747727066997323	-33.60794315580362	-2.9593372933910262	-6.685913588085899
413	1	414	Solo	1	7.01701621196013	2.9828249602994767	8.275206614186729	3.763566291086697	7.580840226244817	3.3465626730029623
414	1	415	Joint	1	7.449215235337994	3.1815362584061284	7.30060702690452	2.9846554204010376	7.069160141207316	2.853270485781147
415	1	416	Solo	8	7.216341066360474	-2.7092425823211665	8.091591405868531	-4.039545726776123	7.5828129053115845	-3.5031068801879885
416	1	417	Solo	4	-7.369590501197901	2.898746368795314	-7.601309845984713	2.883736798776588	-5.468657674495738	2.3099926816968517
417	1	418	Joint	5	-7.413569116068543	-2.584339965482979	-6.658455948721817	-2.9460693345507285	-6.91704735962754	-2.7025875626526563
418	1	419	Solo	7	2.937933108333114	-7.823462787752448	2.990107822418213	-6.916671991348267	2.9589691147820965	-6.21805821234241
419	1	420	Joint	7	1.9210923671722409	-7.07861328125	4.203322721477296	-8.464768000075628	2.5253342752436536	-7.094568667625096
420	1	421	Joint	3	-2.385943460464478	5.503847599029541	-3.600158804351903	10.706111080854432	-2.6787901474133053	7.0261961045365435
421	1	422	Joint	3	-2.498005437850953	5.699933862686158	-4.511491864988338	9.430318413897542	-3.3464286059484545	7.173324614129557
422	1	423	Joint	5	-8.208562863955434	-3.112023291917245	-6.7891973050376	-3.7054460379130694	-6.906611898834982	-3.1541186976954445
423	1	424	Joint	7	2.7383203506469727	-6.810419225692749	2.7518282711969726	-8.844777080116788	2.5169485956662356	-7.595905099659223
424	1	425	Solo	2	2.8602694034576412	7.7671063423156745	3.5778059406943044	7.396885268711952	2.0317109696808306	5.745051711662084
425	1	426	Joint	2	3.6917869969771537	9.266374608099804	3.31575345993042	4.9684551715850835	3.302984591551931	6.807950697452003
426	1	427	Joint	2	3.3508243560791016	6.462925624847412	1.9057137577302066	8.681533420226659	2.6210202261093665	7.502702897857468
427	1	428	Joint	2	3.352656200084863	8.105685840349345	3.8371809482574464	6.661593055725098	3.546250571088879	7.33562466417797
428	1	429	Joint	4	-8.20528335069071	3.337760403646264	-8.122209634697924	3.6886464435999486	-7.845822160075607	2.9812800341882912
429	1	430	Joint	3	-3.426826436957991	8.026627471010025	-1.884461355209351	7.372409725189209	-2.6045849838064488	7.643979109307202
430	1	431	Solo	7	3.200257260685488	-7.814999065252884	2.924310255050658	-6.663945913314819	2.88403101319339	-5.638812689708048
431	1	432	Solo	8	7.773382065368181	-3.368824404402401	7.842746248467455	-2.923932396521629	7.055904418377168	-2.713655545847757
432	1	433	Solo	2	3.0871774673461916	7.438638544082642	3.415787998513354	7.85167528791382	2.9349604896180828	6.343075480095079
433	1	434	Joint	6	-2.3868457452205343	-7.427602156239768	-3.74923509245922	-7.932791033644158	-2.9107398612549074	-7.209420676571303
434	1	435	Solo	8	6.841678619384766	-2.862603235244751	7.679650366892046	-3.940745412451053	7.13490076690397	-3.295738654902589
435	1	436	Solo	6	-3.0691196320986642	-7.603258850151895	-3.027814937237728	-8.314692822049556	-2.883050614822615	-7.621242471995497
436	1	437	Solo	4	-7.3848694900750855	3.02536089894408	-7.447394999459312	3.307317760381616	-7.151673588456164	2.9602423228650574
437	1	438	Joint	8	5.971850633621216	-3.1703582763671876	10.699432478336792	-2.8313584815962103	7.926092128946533	-2.8303998714438565
438	1	439	Solo	6	-3.5242293808506973	-7.455112579514536	-3.7937179719291887	-7.3192995441253315	-2.8640775505221128	-5.9170964940032995
439	1	440	Joint	8	7.363702249526978	-3.3567413806915285	8.421572888109864	-4.247981287165424	7.688328987466189	-3.7085926657537325
440	1	441	Solo	4	-7.786061794930566	2.9167045109350402	-8.308771214582174	3.505515544329848	-3.3145810484438467	0.6360057101652214
441	1	442	Solo	3	-2.807821607589722	7.478174161911011	-2.8408039639003766	8.007725285978456	-2.2892755066160206	6.458562183127474
442	1	443	Solo	5	-7.82604105861125	-3.297722419432159	-7.010458093048329	-3.906990257087937	-6.57847918722658	-3.4927328345750506
443	1	444	Joint	4	-8.205261489129562	2.7313905248369172	-8.752084827423095	4.054335117340088	-6.853882299053917	2.397087192998598
444	1	445	Solo	3	-3.801171445846558	7.393997669219971	-2.659301266292667	8.474628287075952	-3.2664709971447463	7.4103106645340695
445	1	446	Solo	2	3.2718101978302006	7.711639785766602	2.830376992279849	7.9899203466620685	2.4294218905492073	6.5684160349243434
446	1	447	Joint	5	-7.6629559390900575	-2.429428414430431	-8.216544340240766	-2.5950449789135073	-7.754923980188174	-2.3646281780715057
447	1	448	Solo	3	-2.7653560161590582	7.4358861446380615	-4.054979967736519	8.551573940182776	-3.4983779547926366	7.9894809464936705
448	1	449	Joint	4	-9.794144568244203	3.77783542213502	-11.63130452334217	9.529689294980116	-6.940031540850201	2.58827101053957
449	1	450	Joint	8	9.146849686408093	-3.0793150943880483	4.882338047027588	-3.806543064117432	6.972426346194769	-3.4075252315583437
450	1	451	Joint	2	2.257814074448073	8.44061298231444	4.485979843139648	6.912264347076416	2.4488157515184708	7.50418538977783
451	1	452	Joint	4	-6.493241907446423	2.543833355478947	-8.781102402147306	4.518034804285567	-7.212490872753411	3.2154069983926945
452	1	453	Solo	2	2.9256864547729493	7.288994264602661	2.81902143649013	8.112499722557203	2.1596351009211654	6.090113242598727
453	1	454	Joint	5	-7.831330652100025	-3.170283650635593	-6.671314669372528	-4.019386133175583	-7.270370660118294	-3.5831974426410618
454	1	455	Solo	1	7.224283545812236	3.2464959126545136	8.017822027206421	3.0013837814331055	5.832563921610648	2.6613401403940293
455	1	456	Joint	1	9.834094905853272	4.927175521850586	21.681626143075245	6.727858665259287	8.928874077691242	3.5964559096917657
456	1	457	Solo	2	3.135970231476815	7.5501908161647195	3.4236234188079835	7.119670963287354	2.7446263653950846	4.52861866247689
457	1	458	Joint	4	-9.364455730093464	4.068006882195086	-12.133933925628662	1.3637885570526125	-6.957593360728495	3.5300815746806107
458	1	459	Solo	6	-2.897217563489614	-7.326549506787478	-3.407482145744191	-8.060028525408386	-3.6680440768276945	-6.214220214928891
459	1	460	Joint	8	7.797027587890625	-2.234999084472656	8.672239448886302	-5.3034134662326675	6.819224787881566	-3.9701314348070085
460	1	461	Solo	7	3.3326273870080754	-7.240023759296754	2.967710879189449	-7.941801287968335	3.002503537090462	-7.195347061520116
461	1	462	Solo	1	7.865974917201392	2.671854799730226	7.953486095701009	3.765536945746661	7.841681552441188	3.2876326975370276
462	1	463	Solo	8	7.572403617764936	-3.36024148515964	7.8075044631958015	-3.0476481914520264	6.086113760901208	-2.40452817704332
463	1	464	Solo	8	7.669702665199363	-3.3235817778822114	6.751963863679817	-2.941315134543972	7.140948320477494	-3.062883779928302
464	1	465	Solo	5	-7.306803791695607	-3.450617763513132	-7.67777398933757	-2.6379241986520907	-6.859265556967092	-3.5717359907719426
465	1	466	Joint	6	-2.9393404069294116	-8.63792331932577	-4.610645800911798	-9.946478773895802	-2.9766894331994527	-7.524076729107011
466	1	467	Joint	7	3.0386553287506097	-6.892223834991455	2.1412174749240163	-7.878808210728127	2.4347619557313562	-7.064322423158862
467	1	468	Solo	6	-2.8101649482136364	-7.8808505298809175	-3.220176334173518	-6.772930106362634	-1.576147315014042	-3.714038693161769
468	1	469	Solo	7	3.3963404178619387	-7.506782627105713	2.6430203192942465	-8.280577785312397	2.8276212331410817	-6.971226850419871
469	1	470	Joint	5	-6.022674894332886	-2.817569160461426	-9.8750828048721	-4.864713431488269	-7.06452466354445	-3.3665299659424988
470	1	471	Solo	2	2.854368933093728	8.094400825534546	3.024474763870239	6.79947304725647	1.6238383333147473	4.468916840570313
471	1	472	Joint	8	7.554080772399903	-3.5359073638916017	8.351122379302979	-3.3148529052734377	8.285356521606445	-3.462807059288025
472	1	473	Solo	3	-3.5569499015808117	7.230109405517578	-3.7314842559172967	7.930699635688448	-4.182076518598908	7.216551900478197
473	1	474	Joint	1	6.6244311148167885	3.233950978124041	10.103258190774339	1.923325907246428	7.6985408741471835	2.520914157559502
474	1	475	Joint	6	-2.886607791962644	-7.523434238861958	-5.9476384113055625	-8.420308349487724	-3.8851928007966863	-7.211746806696401
475	1	476	Joint	6	-0.08988050821780436	-0.6969213155334224	-10.723879699383268	-25.497334082335794	-3.437360679161293	-7.728169243975991
476	1	477	Solo	2	2.9007655083764536	7.504050820283089	2.716244077682495	7.433114719390869	1.7725434988552802	6.06304843088587
477	1	478	Joint	6	-2.3413649642328354	-7.189603041941102	-4.325914399511718	-8.649365978715291	-3.250652301844505	-7.808246984388253
478	1	479	Solo	5	-7.398713215912726	-3.2157157338590783	-7.287618541162266	-2.6159897154810805	-3.147457488298269	-1.7401942990364443
479	1	480	Solo	4	-7.27626600265503	3.23524260520935	-7.185875462287011	3.2999864764155498	-6.387647684741003	3.103764940994744
480	1	481	Solo	8	7.712153622050077	-2.6109145547665915	6.830016378229389	-2.7475816634149925	7.110722851854823	-2.4733540441875337
481	1	482	Joint	2	4.049647892503104	6.686044473189802	2.766619995295132	8.689951429415983	3.292491944654429	7.47273684958017
482	1	483	Solo	3	-2.404049682617188	7.876257371902466	-3.0288050729615277	8.7073180796371	-2.335090045063833	7.630517417275215
483	1	484	Joint	3	-2.6972880363464355	7.494504642486572	-3.880051828039707	8.858541898566221	-3.1827881696884943	6.688172783771025
484	1	485	Joint	3	-2.963769178898315	6.881007082148413	-5.509162139892579	16.53991026878357	-2.5204555895483405	7.240210000119617
485	1	486	Solo	7	3.4506654262542726	-7.767784929275513	2.6256967781404965	-7.21431295013191	3.2186313270737887	-6.2042451219546875
486	1	487	Solo	1	7.38471889438892	3.3566239212731324	7.371128654479981	3.427193927764893	5.7449518200887475	3.0462608265270683
487	1	488	Joint	2	3.3434867382049562	7.77144422531128	4.54349734907404	10.333231111068953	3.596248949195222	7.388448784599418
488	1	489	Joint	7	1.8153532981872555	-5.609516906738282	3.2263637150545748	-10.203782011116486	2.405907778204473	-7.479412377399673
489	1	490	Solo	1	7.67230076789856	3.3465562343597415	7.820593176867164	3.0513225875648566	6.275251417649585	2.704157559193805
490	1	491	Solo	6	-3.0661285877227784	-7.520398759841919	-3.780942745393341	-7.121030301312013	-3.4942767716377103	-6.1430744262831425
491	1	492	Joint	7	3.594697765637527	-9.156460060067898	3.0615116596221927	-5.420470190048218	3.1114103337770156	-6.899939209912184
492	1	493	Joint	3	-2.79646954536438	6.715169715881348	-3.3054923894020805	10.404084044966705	-2.3324704342456033	6.94268793738326
493	1	494	Joint	1	5.233991956710816	3.600734615325928	11.439923895508418	2.22481275792607	7.450591352387906	2.573228863437135
494	1	495	Joint	1	18.934027203478443	5.723670155224917	24.055503435785873	13.577012636839466	9.424239350743544	3.970005510630473
495	1	496	Joint	7	3.0321279299970967	-8.077045156635457	3.9059972763061523	-7.065409374237061	3.1725422984717535	-7.588667584497539
496	1	497	Solo	4	-7.205342287004697	3.121911256950096	-7.140244148836042	2.626552469823267	-6.325315967344221	3.0008130474405967
497	1	498	Solo	7	3.5670214222060523	-7.109147559735254	2.9780581474304206	-6.786941385269166	2.9923784994178453	-6.668041735456924
498	1	499	Joint	4	-6.546563053131104	4.660097646713257	-9.675286264950506	2.534337501169787	-8.352073186509475	2.664050410776656
499	1	500	Solo	3	-3.1748547077178957	7.139977836608887	-3.5079140767054207	8.185147458012525	-3.030663668874766	6.9807780287811845
500	1	501	Joint	5	-7.694704893557566	-3.8665712391390574	-6.439568655982373	-2.752877039717281	-6.7220213992511715	-3.0580920450449294
501	1	502	Solo	4	-7.697567033767701	3.1018400192260738	-7.855628425802457	3.0769296482885866	-6.635442772967453	3.0833599962634337
502	1	503	Solo	8	7.830016306350036	-2.7639410709918044	6.856110203173772	-3.3207344014714746	6.484514398980348	-2.577974971873121
503	1	504	Joint	2	3.993389129638672	7.422828102111817	2.9515294187094994	8.612514086528273	3.1520584162486713	7.923458490751021
504	1	505	Solo	4	-7.326969766616822	3.238572120666504	-7.4886081738265355	3.4630593483298	-7.0781066915885615	2.4644828649684274
505	1	506	Joint	8	7.248368992001837	-2.148321989408795	9.005240942461453	-2.9713154801622697	7.8876030638884425	-2.434194531103586
506	1	507	Joint	5	-7.260205903759666	-3.250198096408417	-8.007344128410585	-2.8377768155552316	-6.729962052002738	-2.5670582830321065
507	1	508	Solo	3	-2.6273840989260524	7.412194652089228	-3.620109224319459	7.540971994400024	-3.7771434588029313	7.946308192972714
508	1	509	Joint	3	-2.902015803046656	7.919797597863475	-2.4780220031738285	6.056230068206787	-2.646757398936964	6.901966469753881
509	1	510	Solo	5	-8.167826686003249	-3.4640088803095703	-8.066129482614127	-3.892823191593184	-6.578582022401958	-3.028010052377803
510	1	511	Solo	6	-3.150907564163209	-7.617791843414307	-3.034649346778896	-7.282794099177103	-2.812901186780562	-6.055454376053976
511	1	512	Solo	5	-7.172537326812744	-3.4519718647003166	-7.523537363696934	-3.719636825619893	-6.619485456788959	-3.4380594749742515
512	1	513	Joint	6	0.0	0.0	-19.59633951226402	-46.767612751212	0.0	0.0
513	1	514	Joint	1	7.051743000727972	3.1706740316663375	7.551646378359276	4.454256764303824	7.279060326369186	3.8096876308036833
514	1	515	Solo	4	-7.226985489521868	3.0232163548283015	-7.717247892909196	2.835574726982117	-6.669368293720337	2.3388866761655085
515	1	516	Solo	6	-3.585207728469874	-7.975610822941593	-2.469040216247917	-7.051508911648654	-2.9801048721696866	-7.403102399262285
516	1	517	Solo	8	7.941458386729724	-2.612283421985703	8.045035266876221	-3.6818986892700196	7.139248308812862	-2.6287013537845993
517	1	518	Solo	2	3.432470417022705	8.160743856430054	2.7110577392037927	8.219904944836475	3.1327861690251133	7.092278741568015
518	1	519	Solo	2	3.171633005142212	7.2430850028991705	3.140232661267156	7.976521964541073	2.6848571314911216	6.4261892774060385
519	1	520	Solo	7	3.1245732738562277	-7.800081568357238	2.636735248565674	-7.183870363235474	2.6790124631915417	-7.412286391554718
520	1	521	Solo	4	-7.9316968370276415	2.926433795458241	-7.118371834881509	2.762700439195075	-7.559093693597703	2.557841930025022
521	1	522	Joint	5	-7.2776611525476165	-2.9151689183735865	-7.490408529894949	-2.394419820588064	-7.365142219227264	-2.6310248000838525
522	1	523	Joint	1	6.867846018506687	3.0780470343373407	9.42193054751085	3.8683003234754936	7.346113502170636	3.3034204071130975
523	1	524	Joint	7	3.895562543342937	-8.088731349698106	2.1688590526580813	-6.6709918022155765	2.875980419849568	-7.225188142653009
524	1	525	Solo	8	6.761456289697044	-2.937145497409783	9.21279391101585	-3.705717847128502	7.953991665107118	-3.2915453073323135
525	1	526	Solo	6	-3.4408429129979647	-7.503749083050907	-2.987864945922379	-7.025481992559796	-3.2018571481109888	-6.935906746072561
526	1	527	Joint	5	-9.173073668685237	-3.928211834045728	-18.742266239303323	-7.956145338242081	-6.330481798119417	-2.2719931860739826
527	1	528	Joint	1	6.8929206448563916	3.2949343690510102	12.12008996420111	5.590076220889058	6.972705951445982	3.3376034035490645
528	1	529	Joint	6	-5.65955082274893	-11.134658550631455	-4.358326571253927	-12.037572128370593	-3.0363457726786014	-6.539072699391341
529	1	530	Joint	5	-7.215877234625609	-1.6554160611958486	-7.431536086341262	-4.810961970181662	-6.820578823302342	-3.724251323046543
530	1	531	Solo	1	7.430599044674504	3.0950363250650303	8.079097026535369	3.2502585453715622	7.467783554823377	2.864464313537083
531	1	532	Joint	3	-2.7665229320526126	6.783288431167603	-3.909413877728262	7.556222773874187	-3.2758998948348945	7.079995036763143
532	1	533	Solo	3	-2.7302470684051516	7.274864435195923	-2.9310832899942256	7.952244466797007	-2.210049839920514	7.366999074943608
533	1	534	Solo	3	-3.0019007256615304	7.496232578906403	-2.781141090393067	6.776902103424073	-1.5538484360271767	3.325477110223465
534	1	535	Joint	3	-4.319509911037918	11.053150678904789	-1.1655650615692144	11.842363500595093	-3.038525068510292	6.683401215688357
535	1	536	Joint	8	8.855307343840083	-2.4421527971292494	5.35254807472229	-2.955354022979736	6.948090531050902	-2.519952088071155
536	1	537	Joint	8	7.390864580684058	-3.1532097548840086	7.523533804715469	-3.935305761244592	7.222677636799189	-3.3637599686813653
537	1	538	Solo	8	7.372168731689453	-3.0863783836364753	8.283464144332756	-2.8262511200323814	7.544262217811517	-2.6975384685702677
538	1	539	Solo	5	-8.015228437101499	-3.3244625953089026	-7.371584085232413	-2.407161297391611	-7.305412841415044	-2.174998474034562
539	1	540	Joint	7	3.0391690254211423	-7.05037899017334	3.357167044919048	-8.197126150400113	3.0490628200974625	-7.4899060489091625
540	1	541	Solo	5	-7.563564618381548	-2.9197604098454426	-6.869645127510817	-3.611711034274104	-7.964620157484451	-2.973521590704488
541	1	542	Joint	3	-1.9264069080352788	6.1631550788879395	-4.280801610600866	12.223380861431291	-2.730042139548794	7.638357457427428
542	1	543	Solo	3	-3.052815102768732	7.618787054324743	-3.4801681041717534	7.394581127166749	-2.185096169316997	4.7659222175669775
543	1	544	Solo	6	-3.014114395336734	-7.0388108440280295	-3.6231944335656445	-7.865347750810894	-2.9577751060930435	-6.643475704627129
544	1	545	Solo	7	3.203203947994974	-6.846824956852253	3.6487176895141595	-7.799424839019776	2.332195965277089	-5.300713789919046
545	1	546	Solo	1	7.430065830150302	3.216412130411478	7.848345894376564	2.5653018947981563	6.900576640347236	3.3213284805766192
546	1	547	Joint	7	3.069287409457337	-8.706518221406265	1.851971626281738	-6.377924680709839	2.376148612336701	-7.33069257761445
547	1	548	Solo	7	2.963931561004237	-7.126293583523522	3.562137351162283	-7.530554120321821	3.2053038290233227	-7.21788076777808
548	1	549	Joint	4	-8.006206500879003	2.863016023281174	-7.370237047273404	5.153075514186974	-7.205708394025547	3.756096577640629
549	1	550	Joint	8	8.78067828101098	-2.251441526014775	5.89140739664788	-3.2898088064419926	7.299094730156335	-2.745675997069447
550	1	551	Solo	4	-7.459845972061157	3.0154375076293944	-7.450779485513433	2.657438517101546	-6.508522200489876	2.4522214415112824
551	1	552	Joint	2	1.6484779834747316	5.115289974212647	4.0377811302312985	11.069872536633365	2.603179516582678	7.114348494500726
552	1	553	Joint	6	-1.6105151653289802	-6.285928583145142	-4.390277436508418	-9.322059709043641	-2.996603824264645	-7.74325110028751
553	1	554	Joint	4	-10.284471302043274	3.335416583555127	-4.502766942977906	2.7375212669372555	-8.442108907704986	3.1818736217107295
554	1	555	Joint	5	-7.471737098693848	-3.1057276248931878	-8.672900993970835	-3.748316264349652	-7.102742690651106	-3.052657314234275
555	1	556	Solo	7	3.2432166995522302	-7.740211795019371	2.4744007587432857	-7.613270044326782	3.272290155386772	-7.494692527377238
556	1	557	Solo	4	-7.741751289367676	3.0587909698486326	-8.264358613072936	3.2162889492274847	-7.217612741976531	3.281099153149204
557	1	558	Joint	2	2.8619626998901366	6.68279414176941	4.130562549468058	11.77155067961229	2.9771988919671664	7.5573302030126435
558	1	559	Joint	8	5.022247457504273	-3.0010286331176754	10.221076314872786	-2.9174396796709603	7.360034903499625	-2.8510788104775697
559	1	560	Solo	1	7.599216318130494	2.857231616973877	8.299911260604858	3.091775369644165	6.941002821922303	2.6949732303619385
560	1	561	Solo	2	3.351540994644165	7.127775955200196	2.2972698771926723	7.25265890999564	2.5072072547660764	7.675359544376181
561	1	562	Joint	1	7.4117495888589096	4.777345472762486	9.145519308166826	0.9636128217799708	6.68217300938018	3.586965505913806
562	1	563	Joint	2	4.984616836915813	8.618291144343992	16.535226277601637	33.768874094893086	2.6786745274296093	4.797879269018702
563	1	564	Joint	7	3.2309871673583985	-6.82555742263794	-0.156421585002978	11.108957649224878	2.978842487375221	-7.9179964180023115
564	1	565	Joint	4	-7.4582668304443365	2.394885587692261	-7.19007109223912	10.095427487333598	-6.560888641174188	3.5437335600654194
565	1	566	Joint	2	3.164447593688965	5.446269178390503	3.1876232498133517	9.69909886144641	3.1819492753964855	7.332606929655091
566	1	567	Solo	5	-7.486396555059431	-3.0664949121875713	-7.684253985051442	-3.157401667990495	-7.235974845607526	-2.6984872193516365
567	1	568	Solo	1	8.22196888923645	2.772693634033203	7.7257989798733195	4.202711969462873	6.45467993789656	2.4344914465386873
568	1	569	Joint	3	-5.8277494792786975	8.962861631118646	0.7016208648681637	10.07319850921631	-3.547976202003546	6.37655296216577
569	1	570	Solo	2	3.074801448700171	7.447028734070298	2.647789239883423	7.101932573318482	2.645545913635362	6.689015484741448
570	1	571	Solo	8	7.667415238801993	-2.613614804564544	8.071823596954346	-3.0707581996917725	6.449038840027828	-2.2741236006312704
571	1	572	Solo	3	-3.197410210574077	7.415175572912685	-3.0021571563970606	7.967039498249236	-1.498233443172734	3.3802029457702147
572	1	573	Joint	4	-7.297143650054932	2.85643253326416	-10.713729708799253	4.084020812909022	-6.94408620344169	2.4817519283499916
573	1	574	Joint	6	-3.196943664550782	-7.2451714992523195	-3.4129749107121787	-8.759308055210093	-3.0773377561449693	-7.703388811731327
574	1	575	Solo	5	-7.412283496705988	-2.952538382134872	-6.975525140762329	-3.438596725463867	-7.32916826240634	-2.5637650425841594
575	1	576	Solo	6	-3.1393257204481135	-7.636002285455651	-3.1964807033538825	-7.77034707069397	-3.2282720835898417	-7.012569752919166
576	1	577	Joint	3	-2.6024870644405187	8.353778545299848	-3.8160242557525645	8.580174016952515	-2.7514060621656333	6.613206716497579
577	1	578	Joint	8	8.448772000508782	-2.166121120601021	9.717101132731928	-5.645979589986677	7.371372192650323	-2.5598035882497823
578	1	579	Joint	3	-3.7172153778528743	9.330416210128353	-2.8966403961181646	5.212613296508789	-3.111992684386949	7.006846813178801
579	1	580	Solo	8	7.89310879876929	-3.1625499928131426	7.663663053512574	-3.503284454345703	6.481653622371246	-2.847786176587796
580	1	581	Joint	6	-3.0864408257044342	-7.480519981739484	-2.031315183639528	-6.415316724777222	-2.566805422427108	-6.927998337923268
581	1	582	Joint	3	-3.028676216454096	8.26379898746413	-4.404724852344941	7.891758831673468	-3.5438542886338342	7.792528221969617
582	1	583	Joint	6	-3.7303191178806943	-7.756762354354062	-2.3632251147308216	-8.281147457251402	-2.979395407321384	-7.626715788180357
583	1	584	Solo	1	7.681217896964197	2.8714440626790125	7.709515830598361	2.838590277757652	4.862190575725443	1.8208076775699202
584	1	585	Solo	2	2.983647907880748	7.567186039161962	2.7326760292053223	8.16358504295349	2.756186837508183	7.6121647921563556
585	1	586	Joint	2	4.3535922189907215	8.323107904777105	1.6358448505401613	5.306505632400513	2.9730100939848016	6.7346478912160705
586	1	587	Solo	3	-3.29891133977974	7.014512491992687	-3.142016172409058	8.0009334564209	-4.132373646269265	6.903086138154851
587	1	588	Joint	6	-3.8235220774740863	-8.942036703721213	-1.3721789360046392	-6.907977199554444	-2.5942863397166573	-7.869026698418229
588	1	589	Joint	7	4.078542280197143	-6.533384513854981	1.8332743674617646	-8.353470263407772	2.7301513209989476	-7.169887082540069
589	1	590	Joint	7	1.8554715431294675	-8.606641006808673	4.757046794891358	-6.028655338287354	3.115928210644018	-7.122145366838176
590	1	591	Joint	1	8.57082600593567	4.734069967269898	12.19054662523411	6.654068228952506	8.120151433039418	3.638388203259517
591	1	592	Solo	8	7.086369466781616	-3.0614862918853762	8.48865633989837	-3.0201235217581153	0.0	0.0
592	1	593	Joint	7	2.689619116384082	-7.3314846745592535	3.6335541248321537	-7.067717838287354	2.8596978686244756	-6.725138961844751
593	1	594	Solo	5	-7.585392067588137	-2.664805135504471	-6.900629361042682	-3.0281024092664333	-7.238977574742782	-2.2394255189700933
594	1	595	Joint	2	2.9690183339595575	8.184204299112881	4.166479539871216	16.675215435028075	2.681545595585511	7.57142063718481
595	1	596	Joint	1	6.9434730052948	2.5068841457366946	9.757193982215554	4.082096062819153	7.86514381747039	3.1310901695092475
596	1	597	Joint	8	8.837456500713659	-3.9015292591176887	5.546497106552124	-3.0623044013977054	6.917922800871046	-3.252544924930854
597	1	598	Solo	4	-7.655958615061497	3.0497874495028836	-7.789410239833221	3.1424464936304703	-7.4447491609526075	2.6190735097670546
598	1	599	Joint	8	7.930734586715698	-3.6208956241607666	8.801416688121494	-3.8093116407446153	6.664049532491534	-3.274047476294245
599	1	600	Solo	4	-6.7682770729064945	3.1702060699462886	-8.37349292300445	2.778183160155991	0.0	0.0
600	1	601	Solo	7	3.1417878627777096	-7.370158338546753	3.5139456209066497	-7.069635236601261	3.580034729665667	-7.031205219199376
601	1	602	Joint	4	-8.036067179956822	3.1346265117114593	-16.59490231127756	4.16913289277829	-7.966538245792659	2.5632993799792514
602	1	603	Joint	2	1.8669545598528445	8.730083476794201	4.766114026616277	9.120520924381402	2.972852194845887	8.091778617175635
603	1	604	Solo	5	-7.128549671173096	-3.0905513763427734	-7.4764003450386225	-3.640330736328708	-6.828935464954004	-3.1141038618929917
604	1	605	Solo	5	-7.506725549697876	-2.9626345634460445	-7.985626553085267	-3.386542668635073	-6.600505637420627	-2.993323452618926
605	1	606	Joint	6	-3.3910684218179585	-9.301752682511202	-0.7519051984945172	-7.434391232816943	-4.158477834173572	-7.670024772719918
606	1	607	Joint	3	-3.475887298583985	7.712686204910279	-3.534111223854876	8.139245845443792	-2.4319408229183432	7.012464309516936
607	1	608	Solo	8	7.428188977379278	-3.473684500302783	6.84196400642395	-3.224689626693726	4.939220666091663	-2.3375450790661176
608	1	609	Joint	7	2.9942236149532193	-7.84643696178278	4.104785203933715	-6.794659519195557	3.3493244272581024	-7.054453365153478
609	1	610	Solo	5	-7.564684673930641	-2.8219922608301977	-7.562788248062134	-3.4465051174163817	-6.991259573293445	-2.363018754430906
610	1	611	Joint	2	3.035991716384888	7.175987339019776	3.0231156254503095	8.385100625332248	2.6476144672995363	6.815902769147602
611	1	612	Solo	7	3.228788994613684	-7.336773506524458	3.2198820231394385	-6.798065958252363	2.1860112521015824	-5.978951619402807
612	1	613	Solo	6	-3.485925748416482	-7.278003345256122	-3.5646134831872716	-7.2583588540018065	-3.966883862170286	-6.961919584011595
613	1	614	Solo	6	-2.929358434677125	-7.421756315231324	-2.587547349493559	-7.950381059577491	-1.9178295133316792	-6.6799049710881855
614	1	615	Solo	7	2.9785831457332814	-6.904391907818384	3.2256599426269528	-6.689377069473267	2.5987305167295567	-5.670160603109632
615	1	616	Joint	4	-7.109822841110885	2.848614899515392	-8.282477883044987	3.0737661773312244	-6.825139605585318	2.7629860687425207
616	1	617	Solo	3	-3.470922127915833	7.41662805514716	-2.557600593566895	7.52321457862854	-2.57276126918863	6.561470951821324
617	1	618	Joint	5	-7.612700631225454	-3.8536886264606522	-6.703502886810972	-1.548969823226908	-7.07333546644619	-3.0195547993371874
618	1	619	Joint	1	7.368084100839513	2.6595411229741504	7.637194355153592	2.1195210866557512	7.452791625152316	2.3930699041008383
619	1	620	Joint	8	8.933781242370605	-3.4831171035766606	31.865779240358698	-12.21751164052811	6.642322907163435	-2.9380273488994573
620	1	621	Solo	6	-3.016570521850234	-7.806136254321445	-2.8502601591325587	-7.895518182595768	-3.357972954817875	-7.049986792967271
621	1	622	Solo	6	-2.9478451728820807	-7.4119897365570075	-2.734078595856726	-8.18566402911347	-3.0973250616689034	-6.9462140774687215
622	1	623	Solo	8	7.8285035259643	-2.5491092333359053	8.041836498576506	-2.5542705998229085	7.1847360859729426	-1.783684945643562
623	1	624	Solo	1	7.912926435470581	3.150882196426392	8.121981286848639	2.568657537558013	6.718172287864017	1.9992581825744782
624	1	625	Solo	7	3.5248343467712404	-7.564253234863282	3.2993108838255965	-7.991650488818536	3.043304996165423	-6.59186113022012
625	1	626	Solo	2	3.6312632028560476	7.5417046619414645	2.465788412094116	7.16377911567688	3.0136134596815003	7.306832627105679
626	1	627	Joint	4	-7.146841695317259	3.236834141047435	-9.394104194641114	4.605683851242065	-7.232377589945316	2.526632784024693
627	1	628	Solo	1	7.514150930861511	3.1931755619744755	7.702691287493042	3.0336564950685805	6.686791755526442	3.652265216175141
628	1	629	Joint	5	-8.16215997277814	-4.652139745766105	-8.840909957885742	2.5838688850402836	-6.693246581848056	-3.738063471821041
629	1	630	Joint	4	-8.875593996047973	3.566329622268677	-13.128532332706264	3.0083836145147917	-5.777086267137432	2.4661173615329073
630	1	631	Solo	3	-3.16484079360962	7.286368703842164	-2.926067671813965	7.861801041639967	-1.5726079684284497	4.603155184314532
631	1	632	Solo	4	-7.572263097763062	2.827957248687744	-7.589982298270624	3.6482195678634657	-6.767560352512081	2.869342985912324
632	1	633	Solo	1	7.273818016052246	3.472228002548218	6.9740216554913275	2.8372668740467457	5.308277979578245	2.120010137424679
633	1	634	Joint	5	-6.0702837944030765	-2.2303567886352536	-8.619987258988566	-4.845742574830949	-6.745702247658345	-3.278455288956611
634	1	635	Solo	3	-3.571048021316529	7.314362001419068	-3.850159647690766	7.384448574409959	-3.6340788854298567	6.806805252247094
635	1	636	Solo	2	3.07271785736084	7.260899496078491	3.0037919590492996	8.027478928511945	2.2911528621921913	6.1973371720043815
636	1	637	Solo	2	2.8888715267181397	7.33012170791626	3.5226018902464764	7.500610494602551	3.2422155140243003	7.079405307764224
637	1	638	Joint	5	-8.320136740825552	-3.0687692220085125	-8.254946947097778	-4.130070495605469	-7.0043592706431825	-2.2710066107448568
638	1	639	Solo	4	-7.444149684906006	2.8644804477691648	-7.637707727351147	2.714737306543523	-7.428143748242836	2.423628538106051
639	1	640	Joint	1	6.059896125667138	2.0718536305968436	11.659961148197247	4.060749783105024	7.224622822619757	2.581020911582317
640	1	641	Solo	3	-2.9620447635650646	8.012291860580445	-3.8330194955046917	7.394175513761409	-3.004661989459194	6.935000316389982
641	1	642	Solo	1	7.795994151531521	3.153884181777006	6.714397795488605	2.8867547283911423	7.607940695876398	2.2799366883604413
642	1	643	Solo	3	-3.1130589008331317	7.463771629333497	-2.932421588897706	7.8843560218811035	-2.1323231697082528	8.02624728679657
643	1	644	Joint	1	6.456989747178318	3.2836222456312236	8.911779166499496	3.323330610220377	7.56427773591453	2.9157242287528273
644	1	645	Solo	6	-3.0120635986328126	-7.490096998214722	-3.4669633129128132	-7.39814917720245	-2.875016603332026	-5.263421204361456
645	1	646	Joint	8	7.0997706882082605	-2.0201211385639177	10.23485030936849	-5.306003175793746	8.203210924699324	-3.3897977252254017
646	1	647	Joint	7	3.382483291625977	-4.844774770736694	4.150554558644085	-13.480760545137676	3.3736170753883266	-7.998914918603079
647	1	648	Joint	4	-9.39314832583386	4.015323695057022	-5.400696039199829	2.346471261978149	-7.350413608031064	3.167148165163093
648	1	649	Joint	2	2.5902488708496096	7.233939933776856	3.5694050146012666	9.78066874175648	2.741477864325653	7.294199470963029
649	1	650	Joint	8	8.764541605758671	-3.5663452976394376	4.707725572586059	-2.03139762878418	6.716904844665532	-2.7881250557029595
650	1	651	Joint	5	-7.044880533218384	-2.6591666698455807	-8.424221883061126	-4.607322419691578	-7.277426635068276	-3.3613867860970386
651	1	652	Solo	7	3.381212742615878	-7.468629247760647	3.3637555599212643	-6.7478814125061035	2.873006097221939	-6.76823252778047
652	1	653	Joint	5	-8.986636324414288	-2.92033811608136	-6.377436351776123	-1.911731672286987	-7.588873324636958	-2.3167170335808396
653	1	654	Joint	2	1.5073509216308594	4.805353307723999	5.29231993164305	15.713210106337755	2.7289118954025966	8.168699479940031
654	1	655	Solo	8	7.009099340438843	-3.3415207386016847	8.196273481934808	-3.395465050369915	6.027828770920408	-3.371077232673972
655	1	656	Joint	5	-7.355575674900408	-2.879911822724947	-10.26373586759352	-4.024832097602031	-7.522606747729021	-2.9755271403953123
656	1	657	Solo	7	3.3044192588254973	-7.430581651241694	3.13970136642456	-7.776562166213989	2.85100008427725	-7.499424665228085
657	1	658	Solo	1	7.5978576155610655	2.7013816265635153	6.838663422975913	2.747650773388802	5.285652990055961	1.7965554514254787
658	1	659	Solo	2	3.1152058197279016	7.398833671905362	3.4885584831237795	7.404303312301636	2.445505580281612	4.83893365683453
659	1	660	Solo	4	-7.552897734069292	3.2045296870764752	-7.30527400970459	3.003470277786254	-8.29470598430607	2.8195737462787167
660	1	661	Solo	2	2.7098514080047607	7.378510665893555	3.0936375305809616	8.200422617774619	2.1467942797024073	6.987709806850261
661	1	662	Solo	1	7.630305697166405	3.1635556733702175	7.7360245708950375	2.6512751609495657	7.758780015546225	3.83799279066453
662	1	663	Solo	5	-7.816782712936401	-3.1074018955230716	-7.445048058189227	-2.7363679790571913	-5.125632578212655	-2.5464107227362986
663	1	664	Joint	8	8.771047210693359	-4.414189147949219	12.609771887783712	-4.890011492399931	7.612215431692455	-3.0676917269967787
664	1	665	Joint	3	-3.5802485413875176	7.985100977275843	-2.365053129196167	5.633641624450684	-2.969530603663425	6.796668406652448
665	1	666	Solo	6	-3.020365703886402	-7.384029857479128	-3.578721761703492	-7.1580016136169435	-2.349772495421595	-6.6120982846431895
666	1	667	Solo	3	-2.8061536788940438	7.241892719268799	-2.2163469979315504	7.567706516063198	-1.1766056424139968	3.2867111180701176
667	1	668	Solo	4	-7.1558136463165285	3.0383318901062006	-7.889011934442583	3.572417657657143	-7.208613885960612	2.9173910941102483
668	1	669	Solo	2	3.154570437078088	7.722570457238108	3.3929474830627444	7.514602231979371	2.2976840896993784	5.3003926706512035
669	1	670	Solo	5	-7.292374515533448	-2.479455280303955	-7.866520208742667	-3.9413765823793425	-5.132680560887983	-2.0705282957528173
670	1	671	Solo	6	-3.3162562935882884	-7.737440921965552	-2.6844963550567638	-7.365439939498902	-2.9209626242187667	-6.482853056045032
671	1	672	Joint	7	3.4788817848906954	-8.724338115087523	3.3604070186614994	-5.064085197448731	3.414326689945958	-6.883579403574951
672	1	673	Solo	8	7.781659954395572	-2.908352603364471	6.9674557955321355	-3.4570868971241246	7.199521887222379	-2.5754938359895276
673	1	674	Joint	4	-6.645123052597047	2.888154888153076	-9.01481707260304	3.4024503615650437	-7.701339782105355	3.0493047668115754
674	1	675	Solo	3	-2.9852573872304506	7.075541729703243	-2.347790384292603	7.567443227767945	-2.488401150738029	6.532165834791806
675	1	676	Solo	8	7.44612080323531	-3.704287770012126	6.836408472061158	-2.7530907154083253	4.587230689249653	-2.407009728480357
676	1	677	Solo	7	3.5453251361846925	-7.3711603641510015	3.5832322447570157	-7.535248977156831	2.7572770759002356	-5.498033920035934
677	1	678	Solo	1	7.9877485752105715	3.0592158794403077	7.019970224716513	3.408787426459706	2.6095071761389192	1.0408308007203897
678	1	679	Joint	6	-3.521263837814332	-7.916661834716797	-5.207113860283144	-15.631623548219784	-2.619925022377099	-6.524276895234264
679	1	680	Solo	5	-7.321027374267579	-2.566980314254761	-6.852127808537445	-3.1926285192883563	-5.005373582346422	-2.452332683678297
680	1	681	Solo	2	3.155397653579712	7.452590799331666	3.5653205174919442	8.264985152425597	0.4515417800212423	1.2145944714198025
681	1	682	Joint	4	-9.39374270439148	1.9356280803680417	-16.78080471610864	8.076047983160796	-6.526611288253328	2.9329447603232524
682	1	683	Joint	6	-2.5277427673339856	-6.575793027877808	-5.649225596071591	-9.882253473475592	-3.812410272896941	-7.859133109189579
683	1	684	Joint	6	-1.7558342456817635	-5.84970498085022	-4.227482684508786	-9.993954157334162	-2.8269901434857774	-7.28176985954324
684	1	685	Solo	4	-7.620894825268623	3.0176241603779475	-7.829054355621338	2.8330878734588625	-5.896832781935156	1.7497389896356903
685	1	686	Solo	8	7.460257749034174	-3.1831129023692526	7.51098363936624	-3.649693867534369	6.012458496381086	-2.5867433349608393
686	1	687	Solo	5	-7.972001552581787	-3.1127735137939445	-7.201002191162218	-3.5152555024738077	-7.516664492416437	-2.858409954911221
687	1	688	Joint	1	7.66975207062023	2.541029800356662	10.135079183354007	4.0200002520011875	6.9585462031208465	2.800424264994232
688	1	689	Joint	3	-1.697811889648438	6.521201658248902	-4.176967137527669	10.597111259362272	-2.6063627449036684	7.6235372476086845
689	1	690	Joint	5	-7.190789413452149	-2.848682689666748	-8.390590799294657	-2.538787848147948	-7.622051733952137	-2.6423751147554313
690	1	691	Joint	3	-2.8098383426666262	6.805618381500245	-3.8070784276863874	7.7055004113352386	-3.3626311871479424	7.353082489641312
691	1	692	Joint	7	3.0889278411865235	-5.493713188171387	4.492557522106405	-12.149335411037388	3.2707167607785443	-6.660567296964617
692	1	693	Joint	6	-3.1676375865936284	-7.053429460525513	-4.5357979518807365	-8.723923698236314	-3.3435195556599124	-7.604250343228267
693	1	694	Solo	4	-7.697989505802349	2.9668318906435447	-6.7943994998931885	2.9204733848571776	-6.705652424829578	3.5387226660554147
694	1	695	Joint	1	7.167153024673462	4.248848581314087	8.885021056365545	5.8791789169308855	7.851236743545321	2.2744600830076793
695	1	696	Joint	2	2.1542155265808103	5.263545370101929	5.881618772979633	11.667569785737278	3.2534541234632197	6.887183155832051
696	1	697	Solo	6	-2.78655710220337	-7.700864839553834	-2.8262688645044345	-7.038113163640696	-2.5019969705899254	-6.585048817957739
697	1	698	Joint	3	-3.3344241142272955	5.790775728225708	-4.230859745063278	8.899431846987968	-3.4983013096043942	6.909219478791835
698	1	699	Joint	2	3.6560299396514893	5.674052429199219	3.1294639355319465	11.99128108438344	3.155586615818234	7.600784871041681
699	1	700	Joint	1	7.893785339478201	2.7380003845509235	11.28015174971471	4.48858127687799	6.964634054713223	2.4208699625470937
700	1	701	Joint	7	3.0717475414276123	-5.852013444900513	4.59885557223881	-9.134149439343934	3.6519118454532067	-7.161052647833588
701	1	702	Joint	8	4.901300430297852	-3.4667232036590576	10.790048358288901	-3.103493052680959	7.186840503320812	-3.093234537896067
702	1	703	Solo	7	3.3106799125671387	-7.463403797149659	2.4271571036720223	-7.572374848095779	3.388868325777051	-6.817612947805825
703	1	704	Joint	4	-8.158426231746379	3.496339915082868	-6.347940015792847	1.741444396972655	-7.338488480748979	2.342371140860525
704	1	705	Solo	4	-7.1357097148895265	3.3992767333984375	-7.506742617038546	3.8750256906514915	-0.898686957359314	1.2720144271850586
705	1	706	Joint	1	7.7321768881502395	2.8258538142928935	7.254589783859075	1.9290104567566517	7.194916057524126	2.3910260714912646
706	1	707	Solo	5	-7.479951666138612	-3.1020153477871557	-7.690960509442214	-3.397311110905578	-5.837543609444777	-2.3923376135126806
707	1	708	Joint	6	-1.8315379142761234	-6.357015323638916	-5.28943323647276	-10.080013733193505	-3.210902307208854	-7.500762953899915
708	1	709	Joint	6	-4.184952769091074	-8.897780517351114	-1.5985669612884532	-5.217858076095581	-2.8793962644588666	-6.992855693703635
709	1	710	Joint	7	3.1373041152954104	-6.587956857681275	4.416733095574474	-13.713696742099325	2.6560947948254627	-7.575684830410019
710	1	711	Joint	4	-6.183049726486207	3.5751639366149894	-9.990945318846993	3.8999362059651985	-7.487535704925205	3.4872592959910227
711	1	712	Joint	3	-3.5664437770843507	7.806362915039063	-3.6500394806168703	10.328105575325704	-2.2019584897419904	6.705809077538346
712	1	713	Solo	3	-2.9846854686737068	7.400688409805298	-3.5895893701164634	7.5796173941605	-3.1461562220379062	6.775835484838124
713	1	714	Joint	3	-2.8954183432316967	8.042893165217224	-3.005436277389527	8.532412910461426	-2.790750090919743	7.845182630353366
714	1	715	Solo	6	-3.237633514404297	-7.195539522171021	-2.6440325554452944	-8.09499009540139	-2.252257606025266	-5.498095848355516
715	1	716	Solo	2	3.5405549420013407	7.339426760559796	3.610406064987183	7.776435327529907	3.040592259819029	6.945195558014271
716	1	717	Solo	6	-3.167301464080811	-7.394092798233032	-2.919281254256827	-7.04684675229687	-3.155064778549007	-5.652638998096679
717	1	718	Solo	8	7.011022042916403	-3.377027499160659	7.360543546911514	-2.5255961119014816	6.776160435638144	-2.871470024868532
718	1	719	Joint	6	-3.0904689311981213	-7.6936794281005865	-3.8655258436045545	-8.693546556699632	-3.2905615219991176	-7.654954468840537
719	1	720	Joint	7	2.7591979980468753	-5.300633001327515	3.2360379481347064	-11.083029982690787	2.8476344001308913	-7.606436084332453
720	1	721	Solo	1	8.05057170208988	3.0632830337038492	7.780321211180458	3.89690816374701	7.1807492339255115	3.220532915619962
721	1	722	Solo	2	2.9526650428771974	7.000670909881592	3.5359511956151572	7.832699849142984	3.021966247984581	6.410470927722434
722	1	723	Joint	5	-11.862120176182886	-5.451629137268676	-22.200437424747324	-8.383358267507093	-7.85738257546096	-3.4321175240675212
723	1	724	Solo	4	-7.701142175476072	3.1193312077191675	-7.203917217254639	3.0874438285827637	-5.705999068161011	2.2551633312536876
724	1	725	Solo	5	-7.415726685841487	-2.7611307435628594	-7.143681526184082	-2.5397099971771238	-5.3161651732124895	-1.8100031044779632
725	1	726	Joint	1	8.263361793468388	2.825580783646897	7.450675373054339	4.4469371290122215	7.724786084138741	3.627500745193694
726	1	727	Solo	8	7.440452337265015	-3.448813581466675	7.884064866712039	-3.5253815886840028	7.074380327070926	-3.5958490728072743
727	1	728	Solo	7	2.96482253074646	-7.2837114334106445	3.3211640976605112	-7.860176254145707	2.9586332868902536	-7.153832805570167
728	1	729	Solo	6	-2.98179563348812	-7.540047634132562	-3.2130166771384987	-6.995553625891836	-3.6558134619844527	-7.033190287032767
729	1	730	Joint	5	-6.271652565433055	-2.4481719477971153	-10.57697833201174	-5.171355776220866	-6.984852469759947	-3.217469029065608
730	1	731	Solo	1	7.577635020544817	3.395904281479958	7.3844052807420955	2.441480152712108	0.0	0.0
731	1	732	Solo	1	7.004184341430665	2.7559826374053955	8.083517864547046	3.6733118239162588	7.011559881370204	3.025651249444397
732	1	733	Joint	4	-8.63352007562513	3.073667956489498	-5.600891876220704	2.1864706039428707	-7.070326398286198	2.5815725093574207
733	1	734	Joint	4	-5.801518964767457	1.8096201896667474	-12.020970500044236	4.647255839604495	-7.12994939186936	2.549908607556105
734	1	735	Solo	7	2.926224537282863	-7.446475016559725	3.528474617004394	-7.247099447250367	2.3062438823728155	-5.207199376565994
735	1	736	Joint	2	2.820124959945679	6.613159704208375	3.3106410609919377	8.92113358568253	3.0518778615811724	7.748618684168178
736	1	737	Solo	3	-2.6122046470642095	7.80108642578125	-3.626788698340084	8.27214119864414	0.0	0.0
737	1	738	Solo	8	7.396025606113772	-3.3449737452456394	6.928512382507325	-3.425849437713623	5.100727355831974	-2.5481583950755264
738	1	739	Joint	8	7.43727502822876	-2.9444712638854984	7.084604411597412	-2.705215855267236	7.010655286548217	-2.7007287362349968
739	1	740	Joint	4	-9.56895052337219	4.404674558065251	-4.406439304351807	5.372315883636475	-8.011007220266114	2.3989023587216503
740	1	741	Joint	3	-0.758742666244507	1.2783753871917725	-7.458133649826052	42.25723986625672	-0.3070288896560671	1.0288424730300905
741	1	742	Solo	4	-7.913814306259155	3.285635614395142	-6.821139288333789	3.3683797240547664	-1.6395204166388526	0.4025106476420824
742	1	743	Joint	6	-2.8490573039287392	-7.069887686405211	-3.31508755683899	-8.648241996765137	-2.8422458465215596	-7.104828119592681
743	1	744	Solo	5	-7.3665688037872314	-3.061175537109375	-7.066809633435806	-3.055063667241288	-1.4327253818511965	-0.6256096124649047
744	1	745	Joint	2	2.926001404770294	7.533922639810174	5.520368337631226	12.937869215011597	3.2375753636400306	8.07735203073578
745	1	746	Solo	2	3.2157982349395753	7.6468696117401125	3.327347365757947	7.6379328245736176	2.925674195955756	6.221785759668401
746	1	747	Solo	2	3.2811150594251384	7.463001253199414	3.543739652633667	7.677678728103638	2.3772175810583938	4.974735356366554
747	1	748	Joint	8	7.3107605262267885	-3.391185193311664	13.666519403457642	-2.854548978805542	7.461067166113268	-2.3541422153768408
748	1	749	Solo	3	-3.0071485996246343	7.365655565261841	-2.565835147318226	7.652213082163292	-2.273939922063044	7.545866577550151
749	1	750	Solo	4	-7.671720004792147	3.1671470315288617	-7.0260576725006105	3.1332516193389894	-6.28228648936507	2.6905644730245633
750	1	751	Solo	7	2.7743048290056382	-7.647701608006923	3.5357044219970706	-7.128232574462891	4.060804062070568	-6.548662834795698
751	1	752	Joint	1	7.326846423650087	3.1854887582530833	7.538685584732187	1.8989141450423943	7.228818913088538	2.552561001170139
752	1	753	Joint	8	7.7707719802856445	-3.419184064865112	9.485913964626931	-3.7771126612436072	7.686898694692923	-3.0815248898869405
753	1	754	Solo	1	7.789201641082764	3.2131980419158936	6.682241053292423	3.5669450343541	6.602688500736788	3.1647743255342884
754	1	755	Joint	7	2.8414719104766846	-5.175709581375123	3.2416549024839147	-11.215012005914723	2.5021216540465234	-7.9093078513689195
755	1	756	Joint	3	-3.331528818422726	7.146029241748366	-1.896174907684327	7.665920782089234	-2.6266276895076888	7.361857346627966
756	1	757	Joint	2	2.522593116760254	6.084990739822388	3.8831711615803606	9.097641478573895	2.2619357032419622	7.6166997008500585
757	1	758	Joint	8	7.499756495554534	-2.892390393586364	9.462995670426258	-4.691254290281305	7.501643118656766	-3.011958512148635
758	1	759	Solo	3	-3.11938180923462	7.334884500503541	-3.045627982831664	7.199236973026297	-3.777948444270498	7.181835591611427
759	1	760	Joint	7	4.327736136294196	-10.479308951915858	9.757137424927219	-21.682174061909205	3.856889878369622	-6.9725793716667095
760	1	761	Solo	8	7.215611743927003	-3.4451098918914798	6.798068624846665	-3.1263200332322336	5.21083612745629	-2.678573062499295
761	1	762	Solo	5	-6.941583150301722	-3.6110839016051726	-6.797972630819403	-3.426615533857438	-6.959288023210294	-3.6597629322984404
762	1	763	Joint	2	2.7588428497314457	7.005300521850586	2.6253102937527255	8.574217435858202	2.586654599467305	7.681648026477076
763	1	764	Joint	1	6.272394895553589	1.5799089908599855	10.247326540381934	4.228569929808819	8.087214243129507	2.879623242721182
764	1	765	Joint	5	-8.180026365530257	-3.6147780863184167	-8.57953411227294	-3.4189359690193077	-7.3370649760314794	-3.1170333166039916
765	1	766	Joint	5	-8.304466514503723	-3.923651008991356	-6.094742971482745	-2.665192239677572	-6.834960395664247	-3.072837039459826
766	1	767	Solo	7	3.3735601902008057	-7.20747504234314	3.9787407763976788	-7.457316444528948	3.0609253845098188	-6.229744440596579
767	1	768	Solo	6	-3.188673782348634	-7.596324396133423	-3.360608616116863	-7.417884102530971	-3.024461407782248	-6.988559170100934
768	1	769	Solo	8	7.233783076004987	-2.901973793146454	7.982436565727438	-3.1281397238698374	0.0	0.0
769	1	770	Joint	4	-8.201961418944359	3.057590625914684	-5.9240261077880865	2.9637570858001707	-7.045721505561353	2.9982531777186923
770	1	771	Solo	3	-2.68667163848877	7.528173971176148	-2.9452530317157652	8.094669810732265	-2.627161402658841	6.548372534347506
771	1	772	Joint	3	-2.4096749782562266	6.104003858566284	-14.746359038488444	27.718329365992158	-3.59205166068115	7.88545633179666
772	1	773	Joint	3	-2.5538905620574957	6.897658872604371	-2.410260456736111	8.46085777374987	-2.416379412976515	7.4950346474492795
773	1	774	Joint	7	1.6568439598988751	-6.055007760771173	6.05122243391803	-10.615164059893901	3.1094140181364787	-6.848057716858721
774	1	775	Joint	8	7.404204434283071	-2.535475440987082	8.784945653550807	-3.849492500527408	7.420487686395886	-2.8466075631339556
775	1	776	Solo	7	3.5543243408203127	-7.418572664260864	3.627413531813408	-7.460194332161453	3.5654374155908637	-8.012021406769115
776	1	777	Solo	5	-7.315337056950905	-3.1625893078814165	-7.782669448852539	-3.3555681228637693	-6.29770024348715	-2.004366528180885
777	1	778	Joint	7	3.5797760383500914	-9.137503414807455	1.8822607040405275	-5.562142658233643	2.6445619531578943	-7.224519100515912
778	1	779	Solo	1	7.65253930091858	2.7551391601562503	7.948598266346213	2.9030796852932115	6.799548375955697	1.8961157722883295
779	1	780	Solo	2	3.0813523625602475	7.494478228460132	3.2473556995391846	6.738248014450074	2.6720613884563327	6.428225208704858
780	1	781	Solo	1	7.032096056361022	3.0749269814045017	7.870517921447754	3.333060598373413	6.165809609601411	2.8962704584375416
781	1	782	Joint	4	-8.801846823288665	3.7443647844224293	-5.043740272521973	2.7744630336761475	-6.74808911541783	3.16951699170615
782	1	783	Solo	1	8.181585857065569	3.2486417446579914	7.995974869696092	2.5251823595353655	6.362804313482641	2.254256017686856
783	1	784	Solo	8	7.923624076654558	-2.9262517638015364	6.975950050354005	-3.572652530670166	6.416701836491646	-3.40931328271864
784	1	785	Joint	2	3.2057186191795375	8.445947691048804	2.081429147720337	6.120486545562745	2.5976487669109356	7.221440337223625
785	1	786	Joint	6	-2.3887909889221195	-5.712617731094361	-3.9250780865341555	-10.712433859177088	-2.2199581526115604	-7.240557788048019
786	1	787	Joint	8	7.442581443530398	-3.3091876263316724	8.28174214995446	-3.063919441211108	7.692470663243281	-3.070829089382048
787	1	788	Solo	8	7.403551830187794	-3.576685606626396	6.868162536621094	-3.5471262454986574	6.766477567620755	-3.38029195625967
788	1	789	Joint	3	-2.291968679428101	6.145727443695069	-4.244321744655793	10.557409880841073	-2.858532365667436	7.812323509794622
789	1	790	Joint	1	8.754749741898713	3.1226566567529597	6.160218763351441	2.2416898250579833	7.122243319617629	2.52787230788318
790	1	791	Joint	4	-6.470326662063599	3.2108007907867435	-9.723586049551237	3.1884170795742213	-8.083083374735944	3.063748849693116
791	1	792	Joint	5	-4.917599201202393	-1.5775561332702632	-9.678256100864653	-5.7649815546528975	-6.658127960786943	-3.267357396436556
792	1	793	Joint	7	4.0292343191659175	-9.250727167094967	1.764326095581055	-5.956420707702637	2.7770444896000477	-7.330724902135738
793	1	794	Solo	4	-7.6625379708234505	2.92319999842641	-6.880243921279908	3.1819259643554685	-7.837151725432477	3.2691590602636196
794	1	795	Joint	1	6.987707996368409	3.0222233772277836	7.6048797716810705	4.409009486938509	7.205924492583395	3.6997362288360742
795	1	796	Solo	2	3.5137549877166747	7.599032402038574	3.7103499273627247	7.861336884101103	2.9073240449115274	5.6725282357135764
796	1	797	Solo	1	7.642933276300256	3.1713940578846476	7.390668153762817	2.935047149658203	7.168780733647259	3.290535781688907
797	1	798	Joint	5	-7.522277284065735	-2.611366050655276	-7.704302668929731	-4.331578309081963	-7.2834776882134316	-3.330012166479031
798	1	799	Joint	1	7.873122408224497	3.905392434408811	6.23296709060669	2.8256551265716556	7.002191950000005	3.3558269630921616
799	1	800	Solo	6	-3.0190140519975217	-7.615770748801101	-3.6615537643432625	-7.50356092453003	-3.633668126386334	-6.469179763171607
800	1	801	Joint	1	7.021041202545167	3.6757089614868166	8.190878391622105	3.665250460948488	7.474700784861346	3.977695687932741
801	1	802	Joint	6	-1.7735726356506352	-6.047516250610352	-5.032379343855686	-8.510319864587137	-3.3056748642267326	-7.049130755581535
802	1	803	Solo	7	3.4251010894775384	-7.607739877700806	3.5097976755087843	-7.109619897570497	2.950588086793088	-7.7629306286405955
803	1	804	Solo	5	-7.352933645248413	-2.8407362461090084	-8.052937013679648	-3.1016950536984713	-7.692569438007425	-3.632390829385246
804	1	805	Solo	2	3.0956692020016203	7.370142259694514	3.5080535888671878	7.594428157806397	3.1602396627226113	6.577462430048674
805	1	806	Joint	6	-2.213962888717652	-7.093764162063599	-4.4630497153912625	-9.040360122062454	-3.3309086648779442	-7.045741202999001
806	1	807	Joint	5	-7.246040344238281	-2.6859232902526853	-10.33364623787507	-5.267524841880433	-6.966251820338292	-3.7709441559789734
807	1	808	Solo	8	7.882772289110483	-2.941779090428	7.747020604396056	-3.4519231035149187	7.411346489477879	-2.6849935873584228
808	1	809	Solo	6	-2.811170148849488	-7.351468658447266	-3.6114231588028245	-7.710260426289006	-2.787921810228745	-6.9753269609243524
809	1	810	Joint	8	7.088627195358277	-4.064425134658814	8.570915631720032	-3.34332791204429	7.795807184909087	-3.884015993451955
810	1	811	Solo	6	-2.9513649463653575	-7.3485640525817875	-3.2727434945839597	-7.144192605325177	-2.956356564796863	-6.162960341129996
811	1	812	Solo	6	-2.8776137069837477	-7.447934216817489	-2.7538327217102063	-7.251044130325318	-2.0568727352210003	-6.475272569338617
812	1	813	Solo	2	3.154797102799624	7.650417773006986	3.3114472866058353	7.143015623092651	2.9466783639798857	6.4622684159007715
813	1	814	Joint	8	7.926779497224123	-2.7577828279596095	7.003207683563232	-3.5528022766113283	7.404041260758057	-3.1136609252026455
814	1	815	Joint	2	4.350757122039795	11.324221134185791	11.882487452646727	19.57318203447703	2.0737069309213303	6.582306699657537
815	1	816	Solo	5	-7.588605486404968	-3.0116099368755234	-7.2066823005676275	-3.0140422821044917	-6.671175330406464	-2.535205531677813
816	1	817	Joint	2	1.9816958904266357	8.697861289978027	2.776826309926087	11.514164042743506	2.715686059130157	7.89323709229157
817	1	818	Solo	4	-7.3219594425272145	3.0110846639452378	-6.57663016319275	2.966205072402954	-6.81297492714282	2.8300901711373525
818	1	819	Joint	4	-6.4337463855743415	2.4600996971130367	-9.45702716286173	3.4753254359760093	-6.9484791108726975	2.7269917699594406
819	1	820	Solo	5	-7.237704159105503	-3.2501327293888895	-7.9087344169616705	-2.9018598079681395	-4.636811793488603	-1.904279530931322
820	1	821	Solo	7	2.8565910816192623	-7.217406511306763	2.541510469408325	-7.813741429443686	2.1336039218760976	-5.827788678703472
821	1	822	Solo	4	-7.419251251220704	3.8050844192504885	-6.82422747354273	2.7138380200169534	-5.740833924912234	2.6572248056780325
822	1	823	Joint	3	-2.2243209131429174	9.243734035029224	-3.580059909820557	5.218993282318116	-2.801153886709093	6.922384624249841
823	1	824	Solo	4	-7.089211698222937	2.71303721893179	-6.757888984680176	2.7835193157196043	-4.8937286833170965	2.4777916025536637
824	1	825	Joint	2	2.323342227935791	7.865698051452637	4.667267992155215	9.843508956877491	3.0868496666632397	7.536594199164759
825	1	826	Solo	7	3.323793991386921	-7.948658678130115	2.6252880573272708	-7.17775673866272	2.6099971334040317	-6.349694453277095
826	1	827	Joint	6	-3.565486001535705	-7.904031710679608	-3.8505434036254886	-6.504852151870728	-3.6464345214587683	-7.06152010205153
827	1	828	Solo	3	-3.122024348202082	7.482348209878521	-3.6564231395721447	7.718165636062622	-2.955470324964689	6.646103409062188
828	1	829	Solo	3	-3.079672552832554	8.073845182590176	-2.6172718524932868	8.019686555862426	-2.048497451190447	5.399328606691206
829	1	830	Joint	7	4.288536405563355	-10.813333940505983	9.666833496370506	-17.047630013783987	3.1727510253517712	-7.030071873853534
830	1	831	Solo	3	-2.520769031387375	7.849587782565093	-2.743552446365357	6.826502370834351	-3.1432445325165035	5.168164972634782
831	1	832	Joint	5	-7.562156259892989	-3.501356311390803	-7.6814521789550785	-2.3819226741790764	-7.557284551798607	-2.80939113882681
832	1	833	Joint	7	3.0814824104309078	-7.077960062026978	3.0035805428945994	-8.002434486658085	2.9295150381785615	-7.29133026327228
833	1	834	Joint	4	-7.467423159390679	2.7841096730971446	-7.840706415495638	3.6836385794124884	-7.281523717458724	3.079359241306085
834	1	835	Joint	6	-3.3479987274420515	-7.296568559544814	-2.2731533382357334	-7.640932865058481	-2.7769447557545424	-7.236442491438306
835	1	836	Joint	2	1.139036750793457	7.526347494125367	5.196774684837926	7.885255063360569	2.591274863209063	8.137861401232897
836	1	837	Joint	2	1.99881911277771	6.006636142730713	6.018331694301011	11.324418681295747	3.3809447149446687	7.284594239287427
837	1	838	Joint	5	-6.493024444580079	-2.9039970397949215	-11.81300380045921	-5.841507210229458	-6.518345865175223	-3.17140995148665
838	1	839	Joint	1	6.176349076400303	1.882954160545121	10.37843769278845	4.058551010705937	7.595676680225787	2.8434224016426795
839	1	840	Joint	6	-1.9800406455993658	-6.557839012145997	-4.9789734477802545	-8.77502235777305	-3.4627611694238807	-7.510254213249319
840	1	841	Joint	7	2.7393540859222405	-5.55034031867981	4.509924946964936	-11.179176475792877	3.3542638355201237	-7.686577321186539
841	1	842	Joint	3	-3.0397207736969	6.682572174072266	-3.8402366112636535	8.058191237381873	-3.1794805740797036	6.95545431848952
842	1	843	Solo	4	-7.449667143481033	2.791223672521862	-7.78987973616697	3.607206391994801	-7.266239158740529	2.8064754484616947
843	1	844	Joint	8	5.939050149917603	-3.115354681015015	8.810865198615595	-4.2282389306783745	6.639189387975417	-3.154978737951277
844	1	845	Solo	8	7.692474460601807	-3.2522960662841798	7.6097257598209325	-3.524493614514668	5.71201250473499	-3.325774582068124
845	1	846	Solo	6	-2.739499950408936	-7.289203548431397	-3.1554239001166065	-7.952483430693469	-1.6558198803043573	-5.128057341600296
846	1	847	Joint	5	-6.42927026480965	-3.12839876510218	-10.585255395227538	-3.300961605817828	-7.663246516465735	-2.9518450643052194
847	1	848	Solo	8	7.799087556909448	-3.1668319462289527	6.971382755807862	-3.4662687358568487	6.863803730901146	-3.044829534795127
848	1	849	Solo	6	-2.86652889251709	-7.549375057220459	-3.278905191204144	-7.698225788205222	-2.9294971417293927	-6.800775911375558
849	1	850	Joint	6	-3.641036727753629	-8.005107243634898	-2.6873755931854255	-6.8335228919982915	-3.110359968109603	-7.336321345854618
850	1	851	Solo	3	-2.7721228599548344	7.534928131103516	-2.7916026760751693	7.829801859425064	-2.47365110762987	6.62875092723298
851	1	852	Solo	2	2.838117027282715	7.142838048934937	2.879922805953312	7.9480442929009785	2.084213131034517	7.667957826839897
852	1	853	Solo	3	-3.330062686367767	7.293544771263488	-2.4823281764984135	7.4722888469696045	-1.6312256629089201	6.525278020893281
853	1	854	Joint	1	7.440019478143501	2.7267945986273427	7.49406246676723	2.4482113318144605	7.387560682042462	2.5895894615740507
854	1	855	Joint	8	5.5773315906524665	-1.8453316211700443	10.509033892390681	-4.1070868338593725	7.143512632419031	-2.703059241963757
855	1	856	Joint	6	-3.285629272460938	-7.407981634140015	-3.3956170108452293	-10.630475141094568	-3.036200786954902	-6.660273028158368
856	1	857	Joint	5	-7.593006262343637	-3.992769518227425	-6.827642181383814	-2.355957153518976	-7.2849687874460045	-2.4571413128629462
857	1	858	Joint	8	6.929078268512947	-2.1806263645188624	8.865355487607596	-3.2052052151203663	7.205659584434207	-2.3384850367786942
858	1	859	Joint	5	-8.165059042437443	-3.2831130956621037	-6.607274389266968	-2.8814831733703614	-7.429260158769075	-3.9308838116631417
859	1	860	Solo	7	3.002537354602455	-7.372576794735099	3.3191590785980227	-7.847712326049805	3.086901263780415	-7.423568027074884
860	1	861	Solo	7	3.3748387669343147	-7.614134403005398	3.516177606582642	-7.361298656463624	3.044514028967339	-6.685493562586685
861	1	862	Solo	8	7.74294354066735	-3.234111953217193	7.7942404368326414	-3.278027197428309	6.734641087718503	-2.030427371038084
862	1	863	Joint	7	4.444452857971192	-9.488656091690064	5.347546985381015	-11.502615997630366	2.950082053061906	-6.746963130155209
863	1	864	Solo	1	7.492620263721063	2.8486880056572197	7.823737480645643	3.07476887225458	5.5806186141677285	2.1942705996890846
864	1	865	Solo	5	-7.773538540369296	-2.977127814987992	-7.099333057130532	-3.660598759482027	-6.566465222102439	-2.855143288672806
865	1	866	Joint	2	3.061948466162935	8.207938546331205	2.527837896347046	6.037235975265503	2.693627454005949	6.903992316941078
866	1	867	Solo	8	7.365954528086173	-3.386865848688202	7.632661911210575	-3.4533833735515493	7.789530983663572	-3.651243719319949
867	1	868	Solo	5	-7.522555017471314	-3.1523091316223146	-6.987847091960697	-3.2652741264098615	-5.756433941030395	-2.5875642930862166
868	1	869	Solo	4	-7.4072329150991125	2.831001462369433	-6.779020309448242	2.762324571609497	-5.936281710235102	2.3067073771502935
869	1	870	Joint	8	6.445193576812745	-2.630298185348511	9.097033352073824	-4.034129422280498	7.3137109728737695	-3.9130937543378805
870	1	871	Solo	2	3.3266228726817078	7.5251522252221115	2.525402593612671	7.134479379653931	2.4950191989055774	4.783958113174678
871	1	872	Solo	1	7.1005075751416475	3.28489822205964	6.997322040749516	2.563786263899257	3.632374349083361	1.06441461523162
872	1	873	Solo	2	3.4016043426778917	7.506754534393938	3.2382803916931153	6.79834418296814	3.0097995878352246	7.211662527397466
873	1	874	Joint	7	3.0311084270477298	-14.707731819152833	9.161850518207682	-20.27279162880689	2.787916621546296	-6.121167908346084
874	1	875	Solo	1	7.548567470908432	2.792467626188702	8.18888924221139	2.8456674256254626	7.379314952095189	2.6034037113624047
875	1	876	Solo	5	-7.158756303787232	-3.032509994506836	-7.129197023086615	-3.1166702304854113	-6.67045614608768	-2.741426111984954
876	1	877	Joint	4	-5.789285373687744	2.2208692550659177	-9.48154971662917	3.5187736166426693	-7.593414914924693	2.855644041941025
877	1	878	Joint	2	3.612259561404556	8.079597650210465	3.0153614044189454	6.0297461509704595	3.2022178086563784	6.8071620634398835
878	1	879	Joint	1	7.399838590621949	3.2759958744049076	10.331906020548768	3.2188601497745672	7.509044310581866	2.468023736663305
879	1	880	Solo	7	3.4783796787261965	-7.224553871154786	3.3959055249709627	-8.160492336863635	3.1213745268592605	-7.556209570226253
880	1	881	Joint	3	-2.244251966476441	7.181847286224365	-2.985411273518429	8.702318817000316	-2.3790828998283677	7.4157278804087285
881	1	882	Solo	5	-7.015558277768105	-3.157556748991267	-6.730834293365479	-3.0846089839935305	-5.501027038447908	-2.1672940166183494
882	1	883	Solo	1	7.101119225015988	2.804817191032806	6.694013023376465	3.1399487018585206	5.68185221790808	2.9171478704950404
883	1	884	Solo	6	-3.6210335294904583	-7.460527132923498	-3.4139456272125255	-8.102036571502685	-3.307213236913198	-6.781406163660232
884	1	885	Solo	4	-7.0178258419036865	2.8196112632751467	-8.0429412186945	2.9141534169897327	-7.4713274389905	2.872133461653436
885	1	886	Joint	4	-7.70180344581604	3.237525701522827	-7.3674339625660386	3.8582792825952303	-7.144903676381898	3.410288861764229
886	1	887	Joint	3	-2.7782681941986085	7.689614248275757	-2.5746565364741167	15.003486088071135	-3.368526520027738	6.068806319005683
887	1	888	Joint	3	-2.7672966480255132	5.7355121135711675	-3.767403257532782	10.220385044745505	-3.1815435829976533	7.827584490146186
888	1	889	Joint	4	-8.618968793656089	5.069708729318172	-10.526255257616493	4.080910313328611	-7.683071096143947	2.388798038663921
889	1	890	Solo	3	-3.0191411972045903	7.4315736293792725	-2.7422841839167003	8.150512715108016	-3.109827139487281	5.712544843053109
890	1	891	Solo	6	-3.0671867297664313	-7.661280795502326	-2.769615849506012	-7.572476181377976	-2.5885128981414702	-7.622116926092741
891	1	892	Solo	7	3.004393877274949	-7.25998360974153	3.4900361537933353	-7.518039560317994	2.4564233847892076	-5.967276775154272
892	1	893	Joint	1	6.924745273590088	3.2422567844390873	9.201422763192344	2.419929031793176	7.730788862866004	2.5040330192764095
893	1	894	Solo	3	-3.18883867263794	7.299851655960083	-2.7534463228357344	7.451426839871269	-1.7749585778302206	5.300393486044339
894	1	895	Solo	2	2.8092929363250736	7.411127233505249	3.535915757911451	7.120057293975965	2.7325016124339307	6.358442337651719
895	1	896	Solo	4	-7.168852663040162	3.259145355224609	-7.908562700247764	3.407198920270301	-5.357034468233763	2.284885741001644
896	1	897	Solo	3	-2.4429130554199228	7.6267276287078865	-2.6095637074452864	7.950045190111945	-1.2154538498171774	4.220003853510438
897	1	898	Joint	1	7.3880500868861905	2.605593341487254	8.223756872973091	3.014735391368543	7.291452751450008	2.562673847806823
898	1	899	Solo	8	8.068819440924779	-2.979928493671426	7.340516138076783	-3.707501077651978	6.2244635172305784	-2.3579372168445634
899	1	900	Joint	3	-3.1131159782409674	7.652970552444458	-2.6015322943714256	8.318763953195084	-2.531878269721419	7.023713388912906
900	1	901	Joint	8	7.578466831957415	-2.892412666631078	9.81567201550073	-5.004494849182129	7.24615796387683	-3.211771554340226
901	1	902	Joint	7	2.2744776248931884	-6.0274313449859624	3.71271827650946	-11.423448913319751	2.4750970073460916	-7.127518522517206
902	1	903	Solo	7	3.299753848139914	-7.748430064578074	3.7449121475219727	-7.6612594604492195	2.2462660746894634	-4.511065723130711
903	1	904	Joint	8	6.522051477432251	-3.1633694648742674	12.3561394592286	-5.287914576774591	7.2917324016571445	-3.34435415995407
904	1	905	Joint	3	-2.020755863189698	6.306501817703247	-3.3004618965262833	11.099162136120365	-2.5384645546939866	7.923508342103488
905	1	906	Solo	3	-3.1885215759277346	7.112789964675904	-2.4185581079335097	7.214841220506407	-2.0241259875658644	5.224400907920076
906	1	907	Solo	8	7.6055561082654535	-3.308912843403812	6.90973391532898	-3.2157665252685548	6.7115188607123155	-3.4069738357949237
907	1	908	Joint	1	6.026359558105469	1.6000256061553957	9.805566307908911	3.9827567752391615	7.3824730858239604	2.681323751617994
908	1	909	Joint	2	3.257255555797268	7.628438843019104	2.625915908813477	7.961201238632203	2.3146950491312386	7.469260019425201
909	1	910	Joint	2	3.566037893295288	6.237932825088501	3.4041614852107487	9.213093530881087	2.9585465962913333	6.580438805505944
910	1	911	Joint	4	-6.651826477050782	1.991627359390258	-8.637834396887301	4.056071294387878	-8.359157367015124	3.1705890005035693
911	1	912	Solo	1	7.374122047424317	2.570969390869141	8.205268542568271	4.147582181244018	7.405186995168717	3.0158695618057862
912	1	913	Solo	2	2.9941412925720217	7.213182783126832	3.541463553689586	7.6350344867433035	3.606290477406317	6.805548082338023
913	1	914	Solo	6	-3.5478428840637215	-7.636912775039673	-3.392114689038717	-6.899933770251444	-3.398663736426097	-7.042149402177422
914	1	915	Joint	7	2.8205674904814373	-8.03233784277936	4.792542600631714	-9.48300542831421	2.994232548188717	-7.044949858584504
915	1	916	Joint	4	-5.825554895401002	2.297980833053589	-10.397000291910784	4.99592437991364	-7.1820922747090545	3.4798426402055362
916	1	917	Solo	5	-7.157665491104126	-2.882390069961548	-7.410843808702834	-2.572619174142037	-6.442499235894388	-3.1857632747388647
917	1	918	Joint	6	-4.05255937576294	-6.329783058166504	-2.1724803407421094	-9.473395555680657	-2.7202300051565165	-7.09749229821844
918	1	919	Solo	4	-7.154507207870484	2.8624573707580563	-8.074540158974512	3.3784832685355455	-6.5860268458065345	2.549689899343456
919	1	920	Solo	6	-2.95102882385254	-7.1799890995025635	-2.6979732609899787	-7.929897970331768	-2.7721483755664016	-5.969922945088674
920	1	921	Joint	5	-9.074052143096925	-4.375078439712524	-40.779170867810805	-8.470621109163345	-5.899153794591612	-2.2084583650589518
921	1	922	Solo	1	7.655453609477298	3.469327700810017	0.04362884944397798	0.4282937958458441	0.0	0.0
922	1	923	Solo	5	-7.548845516393514	-3.4842999816850444	-7.408163007649493	-3.688945495865503	-6.772139832267705	-2.3533097492529755
923	1	924	Solo	2	3.3307204246520996	7.550085353851319	3.611877900316026	7.613131308909352	3.630367556191339	7.059743249593225
924	1	925	Solo	7	3.356703329086304	-7.561576938629151	3.554166099692493	-7.596887964555569	2.5383783446079033	-5.374309990082657
925	1	926	Solo	6	-3.1355610726478735	-7.769561865492738	-2.7791053295135506	-7.204881191253662	-3.1550556837619865	-7.001606942496734
926	1	927	Solo	1	7.4249522138239525	3.0046444521187228	7.611151838302613	2.8818510055541995	6.570906349450426	2.7009002261280255
927	1	928	Joint	1	8.072977828979493	2.7155020713806155	19.48024226814675	7.356940803069447	5.77305480825844	2.2818020655268776
928	1	929	Solo	7	3.2706995040034497	-7.698062802647451	3.2738142490386966	-7.026393795013428	3.2420692697095497	-7.339340258287837
929	1	930	Joint	7	3.3472084613249713	-8.973974261596895	2.541764783859253	-5.516861248016358	2.688618116160533	-6.744106881775011
930	1	931	Solo	1	7.995509728659061	3.1793050016503392	8.055922140748644	3.2672911718237447	3.4943504574426916	1.4926693510807678
931	1	932	Joint	6	-3.926709608668121	-9.331555320230231	-1.9248848438262944	-4.993899011611939	-2.896354796704668	-7.003379727108829
932	1	933	Solo	2	3.4049635563961678	7.309460591118354	3.2852297306060794	7.992118167877198	3.138571265129736	6.234992993671495
933	1	934	Joint	4	-8.154363101474107	3.2974385010466962	-7.262486459318607	2.3838078061760615	-7.773248860863581	2.8286242140972195
934	1	935	Solo	4	-7.6439256641425475	3.252817626558435	-7.29737195968628	2.333102464675903	-7.977353499986619	3.7256492832117742
935	1	936	Solo	3	-2.807580614089966	6.825982332229614	-3.0758619047810623	6.535797861913052	-2.700311095271853	5.892833416045932
936	1	937	Solo	5	-7.014610481262207	-3.21795449256897	-6.866926757755171	-2.8289473169354733	-4.865101119012778	-2.376947790051904
937	1	938	Solo	2	3.22935567554147	7.494574188305977	3.365645456314087	7.440319156646729	2.759052817801627	4.797176228032384
938	1	939	Joint	3	-1.1510166645050053	7.928350019454957	-4.016056042881296	10.756032580799646	-3.6494284063436013	6.589271816942486
939	1	940	Joint	5	-7.306465725628661	-3.5596132286825735	-8.871795177459717	-2.2731267929077137	-7.318759848936462	-2.6871376280207913
940	1	941	Joint	2	4.768855476379395	6.766158866882325	2.0981043651255997	9.732732997361406	3.259057704337093	8.46932079097807
941	1	942	Joint	5	-5.955520153045654	-1.767858552932739	-9.814010683383238	-5.605546470723629	-6.415862472695957	-3.109979699175596
942	1	943	Joint	8	8.137414441364303	-2.9463511068072203	7.654045312917742	-2.3302355733782742	7.311623896235464	-2.26794976627921
943	1	944	Solo	4	-7.323773431777955	2.9191225528717037	-7.028017992945333	2.5445796742957145	-6.466455242619823	2.3711694605609437
944	1	945	Joint	5	-6.094205570220947	-1.6723363399505613	-8.536188109388403	-5.775791922301145	-7.094836822981863	-3.800795193061278
945	1	946	Joint	6	-2.70165433689892	-6.879113537727395	-5.013964891433716	-9.662082624435426	-3.572923587783873	-7.369111159770984
946	1	947	Solo	6	-3.261398155256672	-7.509948796615398	-3.050107090060907	-7.072313513315074	-2.536842556985714	-5.683072716969426
947	1	948	Joint	2	2.225109407062726	7.6588778621787235	3.344355583190918	8.984840154647827	2.5882022960759206	7.7322874370631745
948	1	949	Joint	6	-2.661685427145305	-6.4798587650068775	-11.103732832105022	-24.256064500408154	-3.421299258305097	-7.882379989509434
949	1	950	Solo	7	3.406259202957153	-7.767746877670288	2.359617344318624	-7.1673284245481215	2.2945511786322137	-6.024629447549625
950	1	951	Joint	7	3.2514589309692385	-5.894586849212647	4.408583550804571	-9.655749029979038	3.6105047013132348	-7.176857182912493
951	1	952	Solo	8	7.015707635879517	-3.1220834732055667	8.063708225746074	-3.7197603837018343	6.931992085704763	-3.221185881662623
952	1	953	Joint	8	6.7316333770751955	-3.3009196758270267	9.682887496249839	-4.415530659952225	7.919571275361859	-3.567621887822182
953	1	954	Solo	3	-3.0764976501464854	7.2069486618042	-2.617719777866992	7.333910941780932	-4.148254815958336	6.857782339901391
954	1	955	Joint	1	6.909055328369141	2.2793418884277346	9.584128290800146	4.251124434193874	8.177784994437241	3.3411397717996962
955	1	956	Solo	5	-7.052643060684204	-3.132947206497192	-7.70841922944122	-3.821866808421236	-4.184062944282354	-1.466899829160485
956	1	957	Solo	4	-7.666268443830109	2.8421270123842968	-8.095637559890747	3.263813018798828	-6.691694474104691	2.690344559735239
957	1	958	Solo	8	6.785171985626221	-3.1378875732421876	8.286659515971614	-2.714758259428987	7.43473970347378	-2.6375302584834137
958	1	959	Joint	3	-2.4192576408386235	7.2592061996459964	-3.179434600807839	8.483900075004744	-2.45793760584673	7.08297484161767
959	1	960	Joint	4	-7.33837890625	3.261751890182495	-8.363393581882168	2.4370124723809403	-7.514091486223068	2.6515487147518715
0	2	1	Solo	4	-7.3729052103304875	3.0614058045661787	-8.199727725982667	3.527713584899902	-7.734505728284696	3.2102742732181175
1	2	2	Solo	2	3.1810824871063232	7.159599781036377	2.9983142852783207	8.022730684280395	2.0914367198944093	5.66038556098938
2	2	3	Joint	5	-4.67941517829895	-1.941430950164795	-11.87754855155945	-5.410494327545165	-8.204211473464966	-3.647376370429992
3	2	4	Joint	8	1.5643205165863039	-2.1705523490905763	17.16199059486389	-4.880708169937135	7.781527900695801	-3.278323364257813
4	2	5	Joint	6	-3.159278917312623	-8.671688127517701	-5.403239154815674	-7.394048404693604	-3.5929054975509644	-6.942366337776185
5	2	6	Solo	8	7.384491109848023	-3.2400624752044678	7.649920082092286	-3.448686742782593	5.534060573577881	-3.5511977672576904
6	2	7	Solo	5	-7.168250179290772	-3.2811264991760254	-6.9022060394287115	-3.274359655380249	-3.5200430154800415	-1.6863900661468507
7	2	8	Solo	6	-3.0249348027932492	-7.9787553534495	-3.5676875326418998	-7.1946578424118846	-3.6037144882266827	-7.455621522333317
8	2	9	Joint	2	1.7409497261047364	3.0529563903808596	6.785013437271118	16.466020393371583	2.6424144506454468	6.784208011627197
9	2	10	Solo	5	-7.262586450576783	-3.342015409469605	-7.778648662567139	-3.5590617656707764	-4.436030769348145	-2.4554415464401247
10	2	11	Solo	7	3.4249869346618653	-8.137361145019531	3.141407346725464	-8.296810054779053	3.444329833984375	-7.498021245002747
11	2	12	Solo	6	-3.5416468143463145	-7.357912063598633	-3.532493127628203	-7.098509589984231	-3.840883500001846	-7.159990640557911
12	2	13	Solo	1	7.840609359741212	3.5958957195281984	7.312947853271059	3.7055432600386635	6.69226904306009	3.8763528248969554
13	2	14	Joint	3	-0.13510222434997568	4.6029821872711185	-5.778656291961671	11.060548877716066	-3.768719768524171	7.689699864387513
14	2	15	Joint	3	-2.8163895606994647	9.68351836204529	-0.9608220577239993	4.261126565933227	-3.1578932046890262	7.425850033760071
15	2	16	Solo	7	3.157369995117188	-7.4216231346130375	3.5899025917053224	-7.464076042175293	3.1949491262435914	-6.512522721290589
16	2	17	Solo	4	-7.275156164169312	2.72008728981018	-7.851067209243775	2.804447698593139	-4.063064789772034	1.201371622085571
17	2	18	Joint	5	-9.61451177597046	-3.504356241226196	-4.619674158096314	-3.0491639137268067	-6.891101312637329	-3.1164328098297123
18	2	19	Solo	3	-3.3219241619110114	7.481649541854859	-2.888139918453699	7.80243921271158	-2.495939995352033	7.39775307174123
19	2	20	Joint	1	9.085150527954102	4.343260955810547	5.307672548294068	1.6771245002746582	8.096230530738831	2.6376992225646974
20	2	21	Joint	6	-1.591375207901001	-7.933398199081421	-4.460047674179077	-10.64350962638855	-3.04409670829773	-6.612566733360291
21	2	22	Joint	8	11.203020429611207	-4.471532917022706	1.2737521171569826	-2.3652116775512697	8.462803840637207	-3.3880324840545657
22	2	23	Joint	8	7.995606231689454	-2.4179512023925778	7.369930028915405	-5.098813629150391	7.533453631401063	-3.582140064239502
23	2	24	Joint	4	-4.888356542587281	3.7288670539855957	-10.657956552505494	3.852782106399536	-7.40741720199585	3.4782750368118287
24	2	25	Joint	8	3.9260060787200928	-3.66255578994751	12.422250938415528	-4.380310535430908	8.05007393360138	-3.8756479501724246
25	2	26	Solo	6	-3.224233007431031	-7.435607099533081	-2.9461265087127697	-8.11895685195923	-1.4281813859939578	-5.140353298187256
26	2	27	Solo	3	-3.4151696205139164	7.372378015518189	-3.51244854927063	7.400022506713867	-3.6164499282836915	7.010377240180969
27	2	28	Solo	8	7.468705654144287	-3.73063645362854	8.231469106674195	-3.4539759159088144	8.143722105026246	-3.9106427431106567
28	2	29	Solo	5	-7.613155889511109	-2.875337839126587	-6.755291078558455	-3.0594023818879132	-3.6782690753891516	-1.529406291003466
29	2	30	Joint	6	-2.0553384304046634	-4.978760814666749	-4.819958782196046	-11.32744917869568	-2.911769080162049	-6.952307319641114
30	2	31	Solo	5	-7.407328414916993	-3.046043682098389	-7.062942361831666	-2.8460507869720457	-6.963706946372986	-3.152274250984192
31	2	32	Joint	4	-4.326010894775391	2.2827792167663574	-11.502429485321045	3.7269391059875483	-7.6488165855407715	2.8863569498062134
32	2	33	Joint	3	-5.126388359069825	8.30064058303833	-1.2873619079589846	5.992626810073853	-3.141128301620484	6.776030087471009
33	2	34	Joint	7	4.081878137588501	-7.615096521377564	2.0269455909729004	-7.502406692504883	2.9782737731933597	-7.49049654006958
34	2	35	Solo	2	3.608814239501953	7.4972253322601325	3.7791907920822765	7.098015005163613	3.1635187454216314	6.047358575846879
35	2	36	Joint	1	8.263102674484253	4.469230794906617	6.4982311725616455	0.6427803993225099	6.884375691413879	3.303304243087769
36	2	37	Joint	5	-7.224585580825806	-3.2726790428161623	-11.280525207519531	-3.9890385627746583	-8.129297375679016	-3.9498358964920044
37	2	38	Joint	1	8.994600391387939	3.8974610328674317	11.137863397598267	3.696149015426636	6.934908223152161	3.1395555019378665
38	2	39	Solo	7	3.0132178306579593	-7.344384717941285	3.585564708709717	-8.208181524276734	2.3958051681518557	-5.396174240112305
39	2	40	Joint	5	-6.817186069488526	-2.883880424499512	-8.662739658355713	-3.5240542888641357	-7.322095990180969	-2.9675051689147947
40	2	41	Joint	2	2.327255201339722	7.816611480712891	4.170075416564941	7.641954612731934	3.041873860359192	7.178422641754151
41	2	42	Solo	8	7.148139905929566	-3.033994007110596	7.3015059753185385	-3.699946593923324	5.919256510532195	-2.6099399565075605
42	2	43	Joint	2	3.97900562286377	7.903033018112183	3.786007881164551	8.667077541351318	3.5699825763702395	7.611839938163758
43	2	44	Joint	4	-6.886883926391602	3.40430588722229	-8.96802134513855	2.9914206027984616	-7.02952036857605	2.348069429397583
44	2	45	Solo	1	7.563397073745728	3.8671719551086428	8.257553482055664	3.2078581333160403	6.648144984245301	3.1456596136093142
45	2	46	Joint	4	-6.244629907608033	3.345097589492798	-8.85087947845459	1.8892621994018555	-7.326031160354614	2.4777175903320314
46	2	47	Solo	4	-7.514919445153352	2.9682967098757644	-6.644362020492554	3.1525501251220707	-3.32103050856479	0.8348409309117011
47	2	48	Solo	8	7.233787727355957	-2.6987530231475834	8.58694086074829	-3.0078208446502686	5.8620558977127075	-1.9030178546905523
48	2	49	Joint	7	4.130615901947022	-7.656496667861939	2.1676540851593025	-8.939165544509889	3.100749206542969	-8.158276844024659
49	2	50	Solo	3	-3.3256849288940433	7.6650899887084964	-2.3945929808887274	7.515567247758618	-1.3890178739982342	2.9843690553190974
50	2	51	Solo	6	-3.4270797729492197	-7.62486310005188	-2.7946494102478034	-6.9934601306915285	-2.298504042625428	-5.355141925811768
51	2	52	Joint	7	2.3452662944793707	-7.84965295791626	2.9964560985565183	-8.920564651489258	2.5258433580398565	-8.113861107826233
52	2	53	Joint	2	2.1534544944763185	6.413242912292481	5.321098423004151	10.109842205047608	3.775290012359619	8.080588150024415
53	2	54	Solo	7	3.361022186279297	-7.9047136306762695	2.75189208984375	-6.718283605575562	3.0910587310791016	-6.410982012748718
54	2	55	Solo	1	7.895695400238037	3.2387116432189944	8.08695516045387	3.184372278989413	0.17033801078796387	0.08399574756622315
55	2	56	Solo	2	3.0077766997815547	7.464928062671646	2.814062070846558	6.866856098175049	0.47216968536376946	0.17834153175354006
56	2	57	Joint	3	-3.3002601146698	7.152414369583131	-3.540105724334717	9.925621700286866	-3.1662074804306033	7.760342669487
57	2	58	Solo	4	-7.551493263244629	2.5699419975280757	-7.177858209609986	2.5872364521026605	-5.353312277793885	1.4935159921646117
58	2	59	Solo	1	7.613701295852661	3.1575983047485354	7.465769338607789	2.782999277114868	7.658560967445374	3.188049101829529
59	2	60	Solo	2	3.140963411331177	8.086308574676513	2.4591484069824214	7.397485733032227	1.189496350288391	3.1615651845932007
60	2	61	Solo	3	-3.150469970703125	7.82614974975586	-2.678108081482679	7.021043230287465	-1.1820214079135807	3.3687064534387154
61	2	62	Joint	7	2.1359000205993652	-7.468046092987061	4.02273325920105	-8.19984188079834	2.7713364601135257	-7.264054608345032
62	2	63	Joint	1	6.332383251190186	2.3669493675231936	8.873158693313599	4.437521123886109	7.280321669578552	3.4006339073181153
63	2	64	Joint	6	-2.380559158325196	-7.3243124961853034	-6.196805381774903	-10.371053791046144	-3.6352188825607303	-7.671958303451539
64	2	65	Joint	2	2.6151092529296878	7.712267637252808	4.047282886505127	9.770796060562134	2.641941976547241	7.311267137527466
65	2	66	Joint	8	5.287124681472779	-3.030131769180298	10.47279109954834	-2.8510989665985114	7.815238451957703	-2.891420984268189
66	2	67	Joint	5	-6.989775466918946	-2.6235693931579593	-7.394974327087403	-4.1662829399108885	-7.113674664497376	-3.3048453330993652
67	2	68	Solo	6	-3.4839796066284183	-7.0807061195373535	-2.574831628799439	-8.093576431274414	-1.9240318536758427	-4.969025945663453
68	2	69	Solo	1	7.657422590255738	3.0514533519744873	6.7400366301358865	3.793232995078583	4.838626360645946	2.8076258330571755
69	2	70	Joint	4	-8.36601324081421	2.629543495178223	-7.175359487533569	4.3509283542633055	-6.841434454917908	3.581058764457703
70	2	71	Joint	3	-3.0193504810333254	11.626617240905762	-2.8874572753906254	12.828806972503664	-3.2733893394470215	7.433060812950135
71	2	72	Solo	6	-2.662699127197266	-6.820585346221924	-2.870435523986817	-6.688159418106079	-1.3837244272232059	-3.990218162536621
72	2	73	Joint	4	-3.887599325180054	2.5780723571777346	-12.751898336410523	3.492661714553833	-8.055096745491028	2.950061678886413
73	2	74	Solo	5	-7.668343400955201	-2.889746713638306	-7.63234658241272	-3.8271987438201904	-5.807378911972046	-2.5438068866729733
74	2	75	Solo	2	2.579486608505249	7.2698162555694585	3.64483642578125	7.692024183273316	1.6899669170379639	5.7261419057846075
75	2	76	Solo	3	-3.5047811508178714	6.909943199157715	-2.271471548080445	7.165935373306275	-1.7440097093582156	4.098706459999085
76	2	77	Solo	6	-3.2842911243438735	-8.011251783370971	-2.8722302913665776	-6.890314912796021	-2.1421277999877937	-5.89706654548645
77	2	78	Solo	7	3.160705852508545	-7.89821949005127	3.567699480056763	-7.552025985717774	3.40266649723053	-6.928972172737122
78	2	79	Joint	2	1.5214870929718016	6.982336378097535	5.1407591819763185	10.102935838699342	2.8835411310195926	7.797763252258301
79	2	80	Solo	3	-3.0787363529205325	7.306472635269166	-2.555425310134888	6.989299821853638	-2.3856929540634155	5.97621705532074
80	2	81	Solo	4	-7.9352500438690186	2.787292766571045	-6.943993043899536	2.946633863449097	-5.915673780441285	2.8746116876602175
81	2	82	Solo	1	7.137274001513492	2.63571716511898	8.255245018005372	3.339288377761841	4.515950738626009	1.6813338575991628
82	2	83	Solo	3	-3.163426542282105	7.606515884399414	-2.5901917934417726	6.872265768051148	-2.224148035049439	5.867056512832642
83	2	84	Solo	8	7.871875095367432	-3.210756397247314	8.04659538269043	-2.7570227146148687	8.599294948577882	-2.7600826978683473
84	2	85	Solo	5	-7.780597151341443	-3.4159504772646323	-7.216436195373536	-3.7612489700317386	-2.425304675102234	-1.1427277565002443
85	2	86	Joint	7	3.207705926895142	-8.141210699081421	3.673375129699707	-8.06579875946045	3.2581908941268924	-7.790856885910035
86	2	87	Solo	6	-2.8022026538848888	-7.569681930541993	-2.5991148948669434	-7.053556299209595	-2.0395565271377563	-5.00619285106659
87	2	88	Solo	4	-7.184625053405762	3.134818077087402	-6.903468084335327	2.773746395111084	-4.643389821052551	1.5924247980117796
88	2	89	Solo	1	7.0501697063446045	3.4286208629608157	7.183940124511719	3.6944430351257327	5.211963248252869	2.5689336299896244
89	2	90	Joint	7	1.0511121749877927	-6.628209114074707	5.311534786224366	-8.901868629455567	3.1140577554702755	-7.512433290481567
90	2	91	Joint	7	3.0702445030212404	-8.064048385620117	3.351731252670288	-8.302397298812867	3.0643908977508545	-7.86423306465149
91	2	92	Solo	4	-7.328669404983521	2.7666624546051017	-7.197746515274048	2.6319344043731685	-4.8056957721710205	1.7500282049179077
92	2	93	Joint	1	5.309353160858155	2.032361602783203	12.585663557052612	5.443491411209107	7.188002133369446	3.0855031967163087
93	2	94	Joint	6	0.296529817581176	-4.522680616378785	-9.59943699836731	-19.426600170135497	-2.6354636907577524	-6.9709272384643555
94	2	95	Solo	7	3.0753180503845217	-7.288347387313843	3.406899738311768	-7.565014266967774	3.1234660148620605	-6.858434009552003
95	2	96	Solo	8	7.447200155258179	-3.0453460693359378	7.869471502304077	-2.7747611045837406	7.280137753486634	-2.4792301416397096
96	2	97	Joint	2	2.799906873703003	6.359222316741944	4.547883462905884	8.804729223251343	3.635390114784241	7.481402206420899
97	2	98	Joint	6	-3.875936508178712	-8.168354177474976	-3.9165502548217774	-8.238546705245971	-3.6838488340377817	-7.6285604476928714
98	2	99	Solo	1	7.1860963821411135	2.7978457450866703	7.210798215866089	2.745436000823975	5.222830152511597	1.876552963256836
99	2	100	Solo	7	2.960180234909058	-7.3952977657318115	3.7369149684906007	-7.2980378627777105	2.7099941015243534	-6.3863911628723145
100	2	101	Joint	5	-7.665648078918458	-4.089171361923218	-9.020050573349	-3.4931183338165286	-7.634804081916809	-3.564531683921814
101	2	102	Joint	2	2.1669437885284424	5.863428926467896	5.414680004119873	11.511225748062134	3.9980377674102785	7.431009197235108
102	2	103	Joint	1	5.451824712753297	3.442465305328369	11.218431329727174	2.971614742279053	7.462557148933411	3.039508318901062
103	2	104	Joint	8	5.354070138931275	-4.870434236526489	10.729842376708985	-2.881749534606934	7.701213645935059	-3.691833329200745
104	2	105	Joint	1	3.3647258758544925	0.4165065288543701	13.145984971591892	4.451240926296637	6.768910688196152	3.533469989553653
105	2	106	Solo	3	-3.76142020225525	6.841551780700684	-4.0364508628845215	7.7058432579040534	-1.256793785095215	2.5931027412414553
106	2	107	Joint	6	-4.229271030426027	-8.238565731048585	-2.0298628807067876	-6.269401502609253	-3.0898410797119147	-7.061042952537537
107	2	108	Solo	5	-7.563435125350953	-3.0913568019866946	-7.722833299636841	-3.476927375793457	-6.924583554267883	-3.2297821998596192
108	2	109	Solo	2	2.995859956741333	7.727456569671631	3.968925865348005	7.31643113337023	0.9699404927008966	1.6224087813886476
109	2	110	Solo	5	-7.283984136581421	-3.62150444984436	-6.965886564310329	-3.699024909564093	-4.746481714276441	-2.43341750792078
110	2	111	Solo	4	-7.085278654098511	2.9870763778686524	-7.717797803878785	2.710149478912353	-5.452776002883912	2.688802528381348
111	2	112	Joint	8	8.506138277053834	-1.9865982055664064	5.21094536781311	-4.197770643234253	6.771898317337037	-2.9547198295593264
112	2	113	Solo	2	3.308244609832764	8.047254943847657	3.001103087903948	6.754984500536951	1.206741749883665	2.8690287054487444
113	2	114	Joint	5	-7.892492723464966	-4.8827883243560795	-8.117124032974244	-0.9510110855102536	-7.275793528556824	-2.3989729642868043
114	2	115	Solo	8	7.893023542414831	-2.7754028664464725	8.031019592285157	-3.385413265228271	6.150422694211567	-2.2504391365466003
115	2	116	Joint	3	-2.1575196743011475	7.624298667907715	-3.635164976119996	9.327685117721558	-3.7831857204437256	6.849824833869935
116	2	117	Joint	5	-7.420430850982666	-3.8177556037902836	-10.094095182418824	-2.578966569900513	-7.593971538543702	-2.6906543731689454
117	2	118	Solo	8	7.4887651920318605	-3.1069833278656005	7.4988962601991505	-3.2617241893381355	6.2256278013871125	-1.9321229951665038
118	2	119	Joint	3	-2.7854916572570807	9.114868831634523	-5.318460178375244	9.950329875946045	-3.158333969116211	7.011261940002441
119	2	120	Solo	7	3.09506049156189	-7.094791555404663	3.390768214870608	-6.7151819858275665	3.0966027601605237	-5.262508256898465
120	2	121	Joint	8	8.399492311477662	-0.8679127216339112	5.780235433578492	-5.348863410949708	7.726127934455872	-3.8214402675628665
121	2	122	Joint	3	-2.6031547069549563	4.4098005294799805	-3.917279577255251	11.565309762954712	-3.2310410737991337	7.603804707527161
122	2	123	Joint	4	-4.150009536743164	2.4889111042022702	-10.993229246139528	2.939936780929566	-7.352870225906372	2.5853307008743283
123	2	124	Joint	1	7.612052392959595	3.4078193187713626	11.233271455764772	5.728440856933594	7.852601957321167	3.7860395908355713
124	2	125	Joint	7	3.174049282073975	-7.01226396560669	3.1944195747375486	-9.534869766235351	2.88738751411438	-7.632432198524476
125	2	126	Joint	6	-4.884741640090943	-5.698240566253663	-2.9083349227905275	-10.32388882637024	-3.902775573730469	-7.702818155288696
126	2	127	Joint	4	-7.452996683120728	1.6860729694366456	-11.701331567764283	4.880156421661377	-7.59749448299408	2.5607239961624146
127	2	128	Solo	2	3.098643684387207	7.9047770500183105	3.108942985534668	8.405682039260865	2.4416700363159176	6.6171646356582645
128	2	129	Solo	8	7.973840713500977	-2.9342417240142833	8.07758119590011	-3.0187462815676755	7.864435567890251	-2.2578133349137817
129	2	130	Joint	5	-4.971194887161255	-0.7895200729370118	-10.428942966461182	-6.27845778465271	-7.280794143676758	-3.349549627304077
130	2	131	Joint	5	-4.7405006885528564	-2.2881444931030273	-14.633607292175293	-8.35894832611084	-7.226830625534058	-2.2008033752441403
131	2	132	Joint	2	2.9504136562347414	7.081568622589112	3.2058604240417483	8.595261478424073	3.04037082195282	7.8202232122421265
132	2	133	Joint	6	-2.557587909698487	-8.119851064682008	-4.425890016555786	-9.875888252258301	-2.7720372438430787	-7.347695207595826
133	2	134	Joint	8	7.250168943405152	-1.739801836013794	10.15273904800415	-5.9153883934021	7.573483920097352	-3.230752515792847
134	2	135	Solo	4	-7.13406081199646	3.1282034397125242	-7.692423725128174	3.8719601154327385	-4.4100034713745115	1.5759262561798095
135	2	136	Solo	5	-7.363949584960938	-3.4534178256988524	-7.195235109329224	-2.767512273788452	-2.324334740638733	-1.3496840953826903
136	2	137	Joint	8	5.920373153686524	-3.76148362159729	8.787821626663208	-1.6883053302764894	7.240678238868714	-2.6372774839401245
137	2	138	Solo	6	-3.0440776824951175	-7.079945087432861	-2.23283648490906	-7.208261442184448	-1.6523433923721322	-3.446761965751648
138	2	139	Solo	3	-3.221961912075113	6.950058906921028	-2.6441997051239023	6.893194150924683	-2.181355492551839	4.345415529434025
139	2	140	Joint	4	-7.178663635253907	2.3642159938812255	-7.432417106628418	4.597642278671265	-6.918571400642396	3.216479992866516
140	2	141	Solo	7	3.397545385360718	-7.665616369247437	2.799412873626468	-7.03931782668116	1.9238825972698255	-3.4387222187636026
141	2	142	Solo	1	7.1371678920570085	2.879430792513874	7.0907454013824465	3.2259009361267093	1.4417005275633523	0.6594889965469485
142	2	143	Solo	2	3.4084535121917727	7.432201480865479	2.203728512035468	7.723281582174912	0.0	0.0
143	2	144	Solo	4	-7.165040294048135	3.0218274848789477	-7.256200122833253	2.6513914585113523	-1.9039585933967131	0.7602668983700809
144	2	145	Solo	3	-2.8986117884584797	6.9322232760136835	-3.305492210388184	6.667028093338013	-1.4463888643948315	3.268027377554252
145	2	146	Joint	2	1.595307207107544	5.727629089355469	-1.4579535961151124	4.521234655380249	3.926551485061646	8.146052765846253
146	2	147	Joint	3	-3.1390481472015384	7.75083293914795	-4.21992301940918	7.561982822418213	-3.445988249778748	7.22247371673584
147	2	148	Solo	6	-2.8535970244286686	-6.937011065743611	-3.56178879737854	-7.000226974487305	-1.003667106872691	-2.8232446846661987
148	2	149	Solo	1	7.348175552410785	3.409498351869892	7.145374822616578	3.5447353363037113	5.2599042787764985	2.0023317545940036
149	2	150	Joint	8	8.65440001487732	-2.6937365531921387	8.946205091476441	-4.336272144317627	8.343141055107116	-3.2731895685195926
150	2	151	Solo	1	7.274806714155649	3.0253934383247527	7.17800407409668	3.1435001850128175	4.017618167449224	1.6329461336063462
151	2	152	Joint	3	-3.5097849369049072	7.118611860275269	-3.857145357131959	10.254806137084962	-2.865009999275208	7.412668323516846
152	2	153	Joint	6	-3.8905610084533695	-6.041396284103394	-3.515460968017578	-9.939066600799562	-3.615955257415772	-7.6651026725769045
153	2	154	Solo	8	7.389640760421753	-2.7035094738006595	8.189060592651368	-2.8978960990905764	6.616381406784058	-2.1791710376739504
154	2	155	Joint	1	7.227877044677735	2.6788393497467045	8.60762825012207	4.523593854904175	7.381006217002869	3.2791826963424686
155	2	156	Solo	6	-3.2840788650293677	-7.767649728732333	-3.7536386489868168	-7.697123098373414	-2.2987634552516965	-4.273017448315627
156	2	157	Joint	6	-3.4302253723144536	-8.191280269622803	-4.060702419281006	-6.974206018447877	-3.6182034730911266	-6.975997614860535
157	2	158	Solo	4	-7.166669821937833	3.7996828300579044	-6.693638849258424	2.7813947677612303	-5.0709465623895085	2.5312412134222018
158	2	159	Solo	5	-7.541764050204266	-3.754093567548877	-8.140449666976929	-3.2274991035461422	-4.480683985093588	-2.1967246612005864
159	2	160	Joint	4	-6.642307233810425	2.818761444091797	-8.829792547225953	3.9555150985717766	-7.0869402408599855	3.1317295551300046
160	2	161	Joint	5	-7.308920621871948	-3.0499629974365234	-7.853616666793823	-2.7362338542938236	-7.4129378557205206	-2.8111638069152836
161	2	162	Solo	8	7.517056560516358	-3.2255267620086667	7.259954961383954	-3.6014475241845454	0.8103469848632813	-0.33097920417785637
162	2	163	Joint	7	2.285556983947754	-6.941950941085816	3.509594678878784	-8.789635419845581	2.7929053783416746	-8.289237785339356
163	2	164	Joint	5	-7.078854274749756	-2.1746365547180178	-8.768193340301513	-4.334471035003662	-6.8809764146804815	-2.6777802467346192
164	2	165	Solo	5	-6.873940038681031	-3.220763969421387	-7.678391950461613	-3.724651469311461	-5.714924487041109	-2.7667679973052666
165	2	166	Solo	5	-7.824145698547364	-3.246074628829956	-7.96537381586268	-2.62798036135198	-5.9253101417265075	-2.1348806311535897
166	2	167	Solo	1	7.440512269048172	2.8651648028432275	7.7668609794670935	3.0160887394563276	3.0134380545756607	1.4961444369822219
167	2	168	Solo	8	7.519910430908204	-3.1387437343597413	8.059266362452542	-3.3547279743916882	4.7198972942550546	-2.3829491594574637
168	2	169	Joint	3	-3.0945150852203374	7.3977013587951665	-3.970050811767578	7.7623372077941895	-3.520626473426819	7.369911003112794
169	2	170	Joint	7	3.3157851696014404	-8.250907135009767	3.15216326713562	-6.488369464874268	3.080826020240784	-7.174871158599854
170	2	171	Solo	2	2.8852410242782995	7.575098459925721	3.685152101516724	8.5535569190979	2.454593440186329	5.6436018909049395
171	2	172	Solo	7	3.4913933277130127	-7.702735710144044	2.450364828109741	-7.5761760711669925	5.6709734201431266	-3.6724079847335815
172	2	173	Joint	1	5.9667009830474855	1.3675239562988282	13.856460332870483	4.267703151702881	7.535242056846619	2.497691512107849
173	2	174	Solo	3	-2.8812656375032337	7.628198868762898	-2.8457780838012696	8.054579877853394	-2.4107141004136046	4.955079988008464
174	2	175	Solo	7	3.504318189620972	-7.440902614593506	3.8219019642075356	-6.9177622480296606	1.8695001001457594	-4.0161468825292355
175	2	176	Solo	2	3.168179109517393	6.966682435397446	3.5867823600769038	7.221902942657471	1.7811132392151123	4.772749426181723
176	2	177	Joint	8	5.6054770946502686	-4.289303779602051	11.069294404983522	-2.2899709701538105	8.044772076606751	-3.074192357063294
177	2	178	Joint	1	6.6448693752288825	3.110560178756714	9.109782600402832	2.7005858421325684	8.126091527938843	2.475583529472351
178	2	179	Joint	3	-2.695296669006348	7.2251056194305425	-5.053874683380127	8.95214114189148	-3.561899781227112	7.278897905349732
179	2	180	Solo	4	-7.489177351246026	2.8263574042759134	-7.9193444728851325	2.9351866722106936	-5.32351149571426	1.6174016673784355
180	2	181	Solo	2	3.093899917602539	7.457727766036988	2.6004149913787837	7.611741638183594	2.674495124816895	7.285487174987793
181	2	182	Joint	1	8.899465036392213	2.378739023208618	6.75140118598938	4.67627592086792	7.650503540039063	3.555893969535828
182	2	183	Solo	3	-3.1227430343627933	7.5291506290435795	-2.8546123981475833	7.179323196411133	-2.1183265209198003	4.91246223449707
183	2	184	Joint	6	-2.381713390350342	-7.381345510482788	-4.341440820693971	-8.55329055786133	-3.1025883674621584	-7.112808990478516
184	2	185	Solo	7	3.210413932800293	-7.701435613632203	3.2593569318117726	-8.259270086532918	2.1451540489823637	-5.53855597508256
185	2	186	Solo	6	-3.2005453665569026	-7.305070251793589	-3.3119863510131853	-7.0341499805450445	-2.6508711615957123	-5.398992821857793
186	2	187	Joint	2	3.3054605007171634	8.957753753662109	5.532652664184571	11.34173755645752	3.301661682128906	7.791367411613464
187	2	188	Joint	7	1.992014217376709	-7.658247041702271	4.82377028465271	-7.398919010162354	3.062982988357544	-7.010443830490113
188	2	189	Joint	4	-5.791149902343751	2.720613670349121	-10.016324043273926	4.570130968093872	-7.618118453025819	3.6195511341094972
189	2	190	Joint	2	3.592134952545166	7.065542554855347	2.356814956665039	9.624043703079224	2.76285412311554	7.422048044204712
190	2	191	Joint	7	3.7040003299713136	-7.465807390213013	2.2023190975189206	-7.687718009948731	2.6883046865463256	-7.039328169822693
191	2	192	Joint	4	-9.161399602890015	3.0934623241424557	-5.618008756637574	2.907732439041138	-7.3115176439285285	2.9718937873840328
192	2	193	Solo	7	2.9888267517089844	-7.44874758720398	2.8585156878034024	-7.785372801105584	0.9068344146471979	-2.735729742049696
193	2	194	Solo	4	-7.417339133000951	3.41555275866638	-6.69419059753418	3.123865556716919	-4.315725101243669	1.8801293743806047
194	2	195	Solo	6	-2.9540993766024704	-7.6963743174788	-2.897198486328126	-8.20891718864441	-1.8850833930589255	-5.245974825060199
195	2	196	Joint	5	-6.271411895751953	-3.1652149677276613	-9.228579711914064	-3.527732610702514	-7.571444988250732	-3.1583815336227414
196	2	197	Solo	1	7.199018939172922	3.0643709745506134	6.984296035766602	2.7708481311798097	1.9757691418523087	0.6178199672281283
197	2	198	Solo	8	7.7306402206420906	-3.170326566696167	7.159414714934998	-3.3482558543744574	6.796158811630097	-2.9668677953512907
198	2	199	Solo	3	-2.6931530952453615	7.6367542266845705	-2.8106516745707864	6.993173503716857	-2.575197072179192	5.466112470547394
199	2	200	Joint	3	-3.3893833160400395	9.717175006866455	-2.426950407028199	5.23936357498169	-2.8783375740051276	7.16173701286316
200	2	201	Solo	6	-3.015291643142701	-7.462623739242554	-3.3805025359061647	-6.958659964807545	-2.5280366311504094	-5.792141428593652
201	2	202	Solo	8	6.793124789976891	-3.26588394786122	8.328906583786011	-3.01628098487854	6.016507372748761	-2.4845908052981027
202	2	203	Solo	2	3.4180044651031496	7.5212993144989015	2.345781870531831	7.930280230525929	2.4060736993192613	6.7594565739650525
203	2	204	Solo	4	-7.586335849761963	2.9506039142608644	-8.147037049450459	2.756184226981436	-5.194724927503852	1.0866738948780474
204	2	205	Solo	4	-7.831844806671143	2.5529456138610835	-6.60385010737641	3.1103408619615096	-3.02947348335169	1.076538251797165
205	2	206	Joint	2	3.12706823348999	7.6630542278289795	2.8020314216613773	7.477273607254029	2.622129774093628	6.9166466236114506
206	2	207	Joint	6	-2.2488308429718025	-7.71489953994751	-5.012480878829956	-9.978399276733398	-2.8602345228195194	-7.292447447776794
207	2	208	Joint	1	7.496343803405762	2.4280285358428957	7.921944665908814	3.768142652511597	7.525275707244873	3.019131684303284
208	2	209	Joint	7	3.5422239303588867	-7.945422506332398	3.2068053722381595	-8.954436922073365	3.2060158014297486	-8.098025298118591
209	2	210	Joint	1	7.0231023311615	2.2662267684936523	9.183418798446656	6.267898464202881	7.21106140613556	3.7205940008163454
210	2	211	Solo	7	2.7571939468383793	-7.204881191253662	3.3941714763641357	-8.095282411575317	2.1635476827621463	-5.029692888259888
211	2	212	Solo	8	7.454962682723999	-3.7822090625762943	8.213343858718872	-2.8899179458618165	6.570909738540649	-2.858794903755188
212	2	213	Joint	7	2.5978084564208985	-4.883137130737305	4.7733772754669195	-10.432989120483398	3.546847200393677	-7.467088460922241
213	2	214	Solo	8	6.994170427322388	-2.780532264709473	8.139219331741334	-3.150596809387207	7.529657983779908	-2.465388870239258
214	2	215	Joint	2	1.87055983543396	5.209055471420289	6.3654944896698	12.813998556137086	2.4077977657318117	7.013589429855347
215	2	216	Joint	4	-7.850566196441651	3.91819281578064	-6.992191743850708	2.316302680969238	-7.035643506050111	2.9929394960403446
216	2	217	Solo	5	-7.480752646672593	-3.216853357296376	-7.4197015285491945	-2.840330362319946	-1.510430620023922	-0.6926353758271544
217	2	218	Joint	8	7.988864755630494	-1.5241126537323	8.730947160720826	-4.221457767486572	7.980198502540588	-2.697113633155823
218	2	219	Joint	8	6.301948308944702	-1.950366735458374	8.502250671386719	-5.4694616317749025	7.0898733854293825	-3.67342586517334
219	2	220	Solo	2	2.7264609336853027	7.284434413909913	3.349594566176617	7.873285764122235	2.4329311236492233	6.892567679119223
220	2	221	Joint	7	2.4344909667968753	-6.828924989700318	4.784133195877075	-9.694363069534303	3.3177353143692017	-7.85814163684845
221	2	222	Joint	7	3.1455105781555175	-8.020612478256226	4.1530029296875	-6.717528915405274	3.4752499341964724	-6.918292355537415
222	2	223	Joint	5	-6.675919485092163	-2.840806007385254	-8.817736530303955	-2.9069143295288082	-7.134314489364624	-2.61890172958374
223	2	224	Solo	5	-7.6470471858978275	-2.8647721767425534	-7.572547296555283	-3.78208435762317	-2.4850838170121183	-1.3644084068917601
224	2	225	Joint	3	-0.7383343219757083	5.070370054244996	-7.101843786239624	12.22695107460022	-2.990894222259522	7.310743927955627
225	2	226	Joint	8	6.0683495044708256	-3.2510149955749514	9.584539794921875	-3.209709978103638	7.581731605529786	-3.116055464744568
226	2	227	Joint	1	8.830841290186031	4.083553109574254	9.243438863754273	3.6607039451599124	7.696914976452878	3.5399094750523243
227	2	228	Solo	2	2.974158786032363	7.07044809061715	3.3079909324646	8.1133442401886	1.9450875393021925	5.26392432549809
228	2	229	Solo	5	-7.5699292659759525	-3.3345382690429686	-7.202949047299674	-2.678069879371638	-3.3074624539476893	-1.3852042206916786
229	2	230	Solo	3	-3.5581524968059433	7.249517712813987	-2.846101522445679	6.776255226135254	-1.986518042549376	4.299345993535892
230	2	231	Solo	3	-2.9046566009521495	7.742201566696167	-3.226283063543294	6.95283695576121	-0.8767116387270009	2.0168381977655456
231	2	232	Solo	1	7.138411543013421	3.5459287515472346	7.360975217819214	2.481510066986084	3.192466881583426	1.1241433289884666
232	2	233	Joint	5	-4.141663551330566	-1.5072240829467773	-13.39804630279541	-6.272781753540039	-7.6273967027664185	-3.3362030267715457
233	2	234	Solo	5	-7.67368782852901	-3.1871447895952216	-7.8054687023162845	-3.1827948093414307	-6.474486059421368	-2.5096647905800817
234	2	235	Solo	6	-3.356176948547364	-7.528154945373536	-2.6254846572875987	-7.578300619125367	-0.9297941446304324	-1.7867702007293702
235	2	236	Solo	7	3.2543889045715333	-7.862368535995484	3.4840504288481813	-7.219741753528858	2.783469110717731	-5.74179133365072
236	2	237	Solo	4	-7.5600548744201665	3.0390358448028563	-7.818763240137254	3.070496577130353	-4.126305945610325	1.6998046661109614
237	2	238	Solo	1	7.94304428100586	3.334722185134888	6.982898297190362	3.7246802008974993	1.986141586303711	0.6847418069839478
238	2	239	Solo	1	7.1353302334801265	3.4419758918743018	7.749894332885742	3.5580533981323246	3.768559486826309	1.8858748971407258
239	2	240	Joint	3	-2.010050678253174	8.299359512329103	-4.8444640159606935	6.774054574966431	-3.3638475179672245	7.189073920249939
240	2	241	Solo	3	-3.368822765350342	7.149478054046631	-2.609420537948609	7.730367517471314	-2.2276139020919805	5.327789163589478
241	2	242	Joint	4	-8.460730028152467	2.022068643569946	-7.745619869232178	5.69472713470459	-7.738180780410767	3.6729153394699097
242	2	243	Joint	2	2.237592935562134	4.2536684513092045	5.440561437606812	12.631052780151368	3.3406296968460083	6.727282810211182
243	2	244	Joint	6	-3.6668175697326664	-8.630865097045898	-2.963313150405885	-8.786914730072022	-2.822956633567811	-7.416023206710816
244	2	245	Solo	7	3.336269617080689	-7.373386383056641	3.019756978841357	-8.468030921400919	1.0723928796471782	-2.601654602749457
245	2	246	Solo	6	-2.9747032642364513	-6.901800155639648	-3.677732038497925	-7.160544729232789	-1.420028829574585	-2.9547991037368777
246	2	247	Joint	5	-4.2358032226562505	-1.069719409942627	-16.225680112838745	-9.53915057182312	-7.469238376617432	-3.5732518434524536
247	2	248	Joint	2	2.0878979206085204	3.793009376525879	5.620069885253907	11.489536333084107	3.498572397232056	7.033579206466675
248	2	249	Joint	4	-6.5553466320037845	1.6239790916442869	-9.245062398910523	4.439017820358276	-7.515169835090638	2.712594294548035
249	2	250	Joint	3	-5.6743124485015874	0.2515718460083004	-4.571722793579102	16.816418600082397	-3.5184099674224862	7.955978655815125
250	2	251	Solo	2	3.28952956199646	7.381630897521973	3.0553827377247766	8.087284317825349	2.37103543738961	6.21739401380922
251	2	252	Joint	1	8.781904602050782	3.2606230258941653	6.476808118820191	2.0499921798706056	7.496378684043885	2.6353875875473025
252	2	253	Joint	6	-3.7943475246429452	-8.647499990463258	-5.342749786376953	-8.36745285987854	-3.8899553537368776	-7.389257073402405
253	2	254	Joint	4	-7.858988285064697	1.7062403202056882	-8.478829908370972	4.8360546112060545	-7.728445911407471	3.047134494781494
254	2	255	Joint	8	7.147702312469483	-3.2280825614929203	7.883556938171387	-2.1400793552398683	7.14527018070221	-2.4415210008621218
255	2	256	Joint	6	-2.7485689163208016	-5.768858003616334	-4.913007640838624	-10.881389236450197	-3.3990579366683966	-7.1652092218399055
256	2	257	Joint	1	6.653912973403931	2.3612035751342773	10.659104442596437	4.084966659545898	8.508491134643554	2.8829766988754275
257	2	258	Joint	2	1.7366689205169679	6.53536319732666	4.548187875747681	10.038520812988281	2.8828466892242433	7.592455816268921
258	2	259	Solo	2	3.3233193874359133	7.106048488616944	3.2578814568662993	8.274255772585109	1.0225306515983137	1.8651857545681887
259	2	260	Solo	6	-3.571207040319696	-7.509955208717845	-3.644367122650147	-7.214844369888306	-1.635296549080733	-3.2947199420447335
260	2	261	Joint	2	1.382763624191284	6.740486717224122	5.041362047195435	9.134141969680787	2.8603264808654782	7.405676341056824
261	2	262	Joint	5	-6.111677598953247	-2.863922357559204	-9.25515241622925	-3.732050704956054	-6.80234911441803	-2.899269127845764
262	2	263	Solo	6	-3.3619034328652293	-7.650290274958931	-3.875746250152588	-7.381992387771607	-0.7741186857223514	-1.914208197593689
263	2	264	Joint	1	6.019497585296631	1.544153165817261	11.00073175430298	4.17036714553833	8.227299284934999	2.7863890409469607
264	2	265	Joint	8	9.849309206008911	-1.2168142318725594	5.0006595134735115	-5.580699157714844	7.3764083147048956	-3.3275843381881716
265	2	266	Solo	1	7.434332370758057	2.7386311054229737	7.236153400979516	3.692012367934509	5.925694102566481	2.7392168811413273
266	2	267	Joint	5	-6.35151686668396	-3.0715192317962647	-8.63448634147644	-3.515625858306885	-7.149173641204834	-3.0564983606338503
267	2	268	Solo	5	-7.8807226494540545	-2.9018717255832613	-7.707473134994507	-2.610714292526245	-4.699395602477851	-2.034929128896265
268	2	269	Joint	4	-6.898255014419556	3.3336377143859863	-9.358215188980102	2.8938626289367675	-7.230182337760926	2.7230775117874146
269	2	270	Solo	6	-2.7352875533110894	-7.5873923229787925	-2.7155020713806155	-7.334408855438233	-1.7079305923094878	-4.178072424027183
270	2	271	Joint	5	-6.906220483779908	-3.051015758514404	-7.6916182994842535	-4.176734447479247	-7.202661514282227	-3.54108555316925
271	2	272	Joint	7	2.6652041912078857	-2.9909893512725834	4.021712207794191	-13.980958843231202	3.174356865882874	-7.502815747261048
272	2	273	Joint	1	6.980801630020142	3.2847667694091798	9.526168632507325	2.7816991806030273	8.003574872016907	2.9961168050765994
273	2	274	Joint	8	7.380121517181397	-1.0804055690765382	8.353456211090089	-6.6180493354797365	7.525605487823487	-3.48610098361969
274	2	275	Solo	7	2.8535646532303067	-7.593257783613519	3.6239270687103273	-7.360873746871949	2.696364622032939	-5.482172309737363
275	2	276	Solo	7	3.3048453330993652	-7.529918003082276	3.443951548300807	-7.032202505651629	2.4683041041903815	-5.069361436160165
276	2	277	Solo	3	-2.9136240959167483	7.966610908508301	-2.4056419276601573	7.362474259059918	-1.3805412295042767	3.4346112852181037
277	2	278	Joint	8	8.369818401336671	-1.1547520637512212	7.666631078720093	-5.9464194774627686	7.478123426437378	-3.10719895362854
278	2	279	Solo	8	7.191587243161533	-2.837754448095814	8.154116535186768	-2.853122043609619	4.3441875424186716	-1.9145884174183423
279	2	280	Solo	5	-6.974107253143416	-3.0933259581176453	-7.969223785400391	-3.7350504398345943	-4.370515811717817	-1.9276343481305656
280	2	281	Joint	3	-2.8410660266876224	4.818195724487305	-3.338869810104371	11.778011894226076	-2.7948650360107425	7.216198372840882
281	2	282	Solo	8	7.534763240814209	-2.9028554916381832	7.194106245040894	-3.429927301406861	5.5111122846603395	-2.350783777236939
282	2	283	Joint	7	4.7001786708831785	-5.683736562728882	3.2709223270416263	-11.08130602836609	3.7410435676574707	-7.788738679885864
283	2	284	Solo	7	2.8997098922729494	-7.260658502578735	3.3079211711883545	-6.809620141983032	1.1632248878479003	-2.961363005638123
284	2	285	Joint	4	-6.414321041107178	0.9297275543212885	-10.438341712951662	4.8499497890472405	-7.8671979188919074	2.6797335624694822
285	2	286	Joint	4	-7.445437097549439	0.3976709842681881	-10.896134233474733	4.599919033050537	-7.775902605056763	3.9176347255706787
286	2	287	Joint	1	7.6630859375	2.90224666595459	7.657409906387329	2.6047338485717777	7.443848443031311	2.675646185874939
287	2	288	Solo	1	7.172955894470215	3.125362253189087	7.748029804229737	2.9216085910797123	1.6511479377746583	0.11267714500427252
288	2	289	Joint	7	3.7536767005920413	-8.576495695114136	3.4731348991394047	-9.38092565536499	3.1570846080780033	-7.475849843025208
289	2	290	Solo	7	3.184602260589599	-7.789632892608643	3.8406753540039062	-7.445684432983398	2.8183016538619996	-6.720366930961609
290	2	291	Solo	4	-7.015187597274782	3.351915168762207	-6.966265916824341	3.2486557960510254	-2.19188027381897	0.9244986295700074
291	2	292	Solo	6	-2.9994398723652185	-7.639228202910736	-2.6030786037445077	-7.24456901550293	-0.8347504072810614	-2.4595494475764035
292	2	293	Solo	2	2.7553818545472306	7.222119101651235	2.5746794223785403	7.921259737014771	1.685889903790339	5.336465196196101
293	2	294	Solo	1	7.829479699762805	2.706209413845876	8.035053062438966	3.4246317863464357	6.28974981577801	2.5607041083969375
294	2	295	Joint	6	-1.9564676761627202	-6.231958723068238	-7.412845897674561	-15.122621154785158	-3.0053030967712413	-7.095457458496094
295	2	296	Joint	2	1.8005385398864746	4.734418773651123	4.7957452774047855	11.503006601333619	3.0779975175857546	7.400517177581787
296	2	297	Joint	6	-0.9422655582427985	-5.13598370552063	-5.288792610168457	-10.99479570388794	-2.6709087610244757	-7.0993323802948005
297	2	298	Solo	4	-7.537528324127198	3.0600530147552494	-7.857344774841095	2.882032872099444	-4.032011518658828	1.2694491108633448
298	2	299	Joint	8	7.376316356658936	-2.706242847442627	7.481877851486207	-2.326392698287964	7.386133670806885	-2.482074499130249
299	2	300	Joint	3	-2.542576551437379	7.627907228469849	-3.2585809230804452	8.78862705230713	-2.659131789207459	7.651061630249024
300	2	301	Solo	8	7.041011953353882	-3.096322536468506	8.236828041076661	-2.6281482696533205	6.587944173812867	-2.2425174474716187
301	2	302	Solo	3	-2.754352760314942	7.732872581481934	-3.485045051574707	7.885161447525025	-3.156196737289429	6.50276882648468
302	2	303	Solo	5	-7.381973361968995	-2.4769946098327633	-7.436983299255371	-3.847118759155273	-4.181950688362122	-1.9259883403778078
303	2	304	Joint	6	-2.1579762935638427	-5.895062494277955	-8.288514804840089	-14.039507579803468	-3.9402881145477298	-7.796532917022706
304	2	305	Solo	3	-2.8663005828857426	6.903525161743165	-3.6025230407714863	8.132331991195679	-1.3212944269180305	4.498714447021484
305	2	306	Joint	6	-1.4725019931793215	-6.334089231491089	-5.731129837036133	-9.90237216949463	-3.2993563890457156	-7.435413670539856
306	2	307	Solo	1	7.7197663432829025	3.243914217940696	7.540984678268433	2.7451632976531983	6.389262158000094	2.5223024821240347
307	2	308	Solo	8	7.308800125122071	-2.547015905380249	7.667759954849694	-3.749912417767727	3.493507311146897	-1.4791243250071249
308	2	309	Solo	2	3.406106996536255	7.727513647079468	3.7618195661346943	7.943488791433537	2.212504154863002	5.491262318118198
309	2	310	Joint	3	-2.8928479194641117	8.231373977661134	-3.6395789623260506	6.462678289413453	-3.221759653091431	7.193681335449219
310	2	311	Solo	5	-7.832472658157349	-3.5065949440002444	-7.0886969566345215	-3.772068309783935	0.0	0.0
311	2	312	Solo	2	2.798074054718018	7.497421932220459	3.0566287477805663	6.9842468619804805	1.185069868961694	2.4295672357311457
312	2	313	Solo	4	-7.858399182892821	2.9844080075911164	-7.71465220451355	2.737990570068359	-3.8471124145411286	1.3972609149308244
313	2	314	Joint	5	-5.349186849594116	-1.5311395168304445	-10.769422388076784	-4.77594575881958	-6.953937196731568	-2.619294929504395
314	2	315	Solo	4	-6.936997890472412	3.5314743518829346	-6.791038274765015	2.8081577301025393	-5.963346099853516	2.8468752384185794
315	2	316	Joint	3	-2.6037191390991214	7.144626474380494	-5.229584312438965	7.990171194076538	-3.8467572689056397	7.460565781593323
316	2	317	Solo	3	-2.7807669162750255	7.926047897338868	-3.69442400932312	7.144398164749146	-2.0202263116836554	4.379638290405274
317	2	318	Joint	4	-7.224642658233643	2.22801661491394	-7.841560649871827	4.4850222110748295	-7.291185402870179	3.193683910369873
318	2	319	Joint	7	1.238706588745117	-6.799574518203736	4.976680660247802	-8.301281118392945	2.8529793500900267	-7.2633411407470705
319	2	320	Joint	2	1.477619934082031	5.014592742919922	4.2152173042297365	11.280797910690309	2.655497860908508	7.647424530982971
320	2	321	Solo	1	7.166785192489624	3.4554472446441653	7.992302083969117	3.1766050815582276	5.623564291000367	2.472063755989075
321	2	322	Solo	2	2.8986378003065334	7.433269093717948	3.0004895687103272	6.997766304016114	2.2437412882300487	4.951589881522362
322	2	323	Solo	1	6.961756801605225	2.9874442100524905	4.1300463160969	17.98725641360252	-0.050039754944908504	-4.845301510620573
323	2	324	Joint	1	9.273334741592407	4.774208068847656	6.478418970108033	-2.323151969909668	7.895882487297058	4.13048906326294
324	2	325	Solo	7	2.7670455728461305	-7.296174861887232	3.558110475540161	-7.885548305511475	2.4816445486987613	-6.007902122487194
325	2	326	Solo	5	-7.255852917421917	-3.215473731456698	-7.986784601211548	-2.83130578994751	-3.535073542743808	-1.6113281071034367
326	2	327	Joint	2	2.741193246841431	7.03290696144104	4.129461669921875	7.588606262207032	3.351217555999756	7.108436226844788
327	2	328	Solo	6	-3.162037658691407	-7.37544116973877	-3.396442256245186	-6.691935193156046	-0.3701185338540492	-0.8346332943414725
328	2	329	Solo	8	7.356645192206736	-3.106372221165814	7.062301826477051	-3.7720873355865474	4.051414802905659	-1.7625387188810004
329	2	330	Solo	8	7.445838099670179	-3.2584771164053357	8.48699197769165	-3.4768766403198246	6.475974884605294	-2.0194894794520577
330	2	331	Joint	8	7.2239577293396	-2.4857781887054444	6.990878963470459	-3.8835278034210208	6.929187798500061	-2.987406158447266
331	2	332	Joint	6	-2.766535615921021	-6.75362720489502	-2.807054233551026	-8.292053604125977	-2.662125182151795	-7.250768256187439
332	2	333	Joint	4	-9.428705787658691	2.989632177352904	-12.27766752243042	5.315618991851807	-8.227143907546997	3.5679626703262324
333	2	334	Joint	2	3.491279172897339	6.2060582637786865	4.288181257247925	8.658661794662477	3.3551717519760134	7.027570223808289
334	2	335	Solo	5	-7.5324294090271	-3.1712778568267823	-7.956159400939942	-3.253183937072754	-6.13091585636139	-3.153881931304932
335	2	336	Solo	7	3.7808074951171875	-7.165795850753785	2.4939074903697795	-8.352316573878229	1.5471438749051294	-3.160983048228025
336	2	337	Solo	1	7.44280339357726	3.2200512158153742	7.775617218017579	2.948961353302002	4.787392049419245	2.143318855130587
337	2	338	Solo	6	-2.907612255036501	-7.47441992525136	-2.8810519218444828	-7.5656421184539795	-1.5258176322393664	-3.8931348368180725
338	2	339	Solo	4	-7.595432664239159	3.123773597229208	-7.382848548889161	2.4848459243774412	-2.221370435859699	0.9183761091949403
339	2	340	Solo	2	3.0545420200268896	7.32553983419189	2.9091086387634273	7.602469730377198	2.15544910583101	5.128701666439816
340	2	341	Joint	8	8.917292213439941	-2.5234619617462157	5.68300724029541	-3.516488361358643	7.228156089782715	-2.9948293924331666
341	2	342	Joint	8	9.453172969818116	-2.262383556365967	4.928659534454346	-3.434220790863037	7.026609420776367	-2.7182164192199707
342	2	343	Joint	3	-2.8450994968414314	4.817377614974975	-5.875643491744995	12.821355199813844	-3.4927473306655887	7.381405758857728
343	2	344	Joint	1	8.931859636306763	5.544638919830323	5.742811679840088	0.6430657863616944	6.921786761283875	3.3661084175109863
344	2	345	Joint	6	-3.298826837539673	-7.1155169963836675	-2.4773624420166023	-8.288984107971192	-2.810599374771119	-7.386615657806397
345	2	346	Solo	4	-7.593603706359864	3.168113231658935	-7.735698972612419	2.9723296250491327	-3.9200301404680786	1.4481594474938682
346	2	347	Joint	4	-9.427830600738526	2.482455015182495	-6.633466577529908	5.419950151443481	-7.579442167282105	3.666376805305481
347	2	348	Joint	6	-3.4976718425750737	-8.421733474731445	-4.072289133071901	-8.86383605003357	-3.4615291595458992	-7.6024380207061775
348	2	349	Joint	1	8.721079111099243	2.8947822093963627	12.998859596252442	7.088335466384888	7.598972153663635	3.4235663414001465
349	2	350	Joint	7	4.418552398681641	-7.686969661712647	2.2301094532012935	-8.657019233703613	3.1012660741806033	-7.967108750343323
350	2	351	Joint	7	2.787070798873901	-7.265281772613526	4.305792808532715	-8.371188259124756	3.4873218059539792	-7.684528017044068
351	2	352	Solo	4	-8.026504135131836	3.0865940093994144	-7.382418812599237	3.722035431862362	-1.1860801651595114	-0.13971133378002187
352	2	353	Solo	8	7.289837741851807	-3.6487874507904055	7.6227702617645265	-2.2801219463348397	6.308350491523743	-2.612892746925354
353	2	354	Solo	3	-2.8007857210064673	7.373143936198792	-2.456884336471558	7.393940591812134	-2.9159810494564833	9.245527082717663
354	2	355	Joint	5	-6.8759314060211185	-1.848629426956177	-10.840230083465578	-5.963092422485352	-7.421325063705445	-2.918317127227783
355	2	356	Solo	2	3.334918862066987	7.441524907426468	3.326680612564087	8.046506595611573	3.294552373886108	6.574645137786866
356	2	357	Joint	2	3.650119256973267	10.872821283340455	4.721405124664307	13.910157489776612	3.096867942810059	7.896919393539429
357	2	358	Joint	4	-5.524763298034668	2.7086400985717773	-9.69938588142395	3.708008432388306	-7.420487928390504	3.1069325923919675
358	2	359	Solo	4	-7.528313493728638	3.1520744800567626	-7.939866971969605	3.0325607299804678	-8.857161164283752	3.1798236131668087
359	2	360	Solo	6	-2.783982353943715	-7.562984653942255	-2.8139859676361096	-8.124271392822266	-1.5888479856342725	-4.779408357854917
360	2	361	Solo	5	-7.723410415649415	-2.349540758132935	-8.462745362202373	-3.079674826154899	-5.401094880541191	-2.5259003689337725
361	2	362	Solo	6	-3.013408088684083	-7.628211641311646	-3.894211734065865	-7.494253422649565	-3.1244098488139374	-6.622039640859694
362	2	363	Solo	2	3.1926692008972166	7.464367771148682	3.1964046001434325	7.73762903213501	2.097883296012878	5.987112498283387
363	2	364	Solo	1	7.273107719421387	2.7531668186187748	7.557466037147655	2.552193642049712	4.348293192595232	1.5030796231839747
364	2	365	Solo	7	3.2626207351684573	-7.535860395431519	3.004034709930419	-7.208223390579224	2.52295777797699	-5.012160611152649
365	2	366	Solo	7	3.4128104209899903	-7.07568964958191	3.60160346031189	-7.802652883529664	2.8142364740371706	-5.039468979835511
366	2	367	Joint	3	-1.887029838562012	5.625612735748291	-6.602505254745484	11.319978380203247	-3.409068679809571	6.870718336105347
367	2	368	Joint	3	-1.740087223052979	6.101321220397949	-4.624766731262208	9.415964841842651	-2.45163004398346	7.153857159614564
368	2	369	Solo	3	-3.1828338252421693	7.0935345680622515	-3.632640886306764	7.485904979705811	-2.2175782733617466	4.755409933681699
369	2	370	Joint	5	-7.769256258010865	-1.9201030254364007	-8.163014268875122	-4.178820943832398	-7.701343655586243	-2.8545775175094605
370	2	371	Joint	7	3.368315410614014	-5.654861736297608	5.101895809173583	-10.740433406829835	3.939359021186829	-7.314390540122986
371	2	372	Joint	8	9.04273567199707	-2.7068136215209964	5.9502119541168215	-4.692219543457031	7.374892592430115	-3.617930769920349
372	2	373	Solo	3	-3.159963846206666	6.873889303207398	-3.6924278941724644	7.33557168219034	-0.811351211185676	1.581693479397185
373	2	374	Joint	5	-6.779819393157959	-1.861262559890747	-11.672558212280274	-5.857600688934326	-7.27742657661438	-2.8753219842910767
374	2	375	Joint	6	-2.6110630989074712	-6.607432937622071	-4.715989112854004	-9.159826803207398	-3.698397231101991	-7.538822078704834
375	2	376	Joint	7	1.3221030235290525	-8.073770570755006	5.421687841415405	-8.818916130065919	3.299445176124573	-7.571400594711304
376	2	377	Joint	2	2.101964330673218	8.207826375961304	4.125891160964965	9.368330574035644	2.935294485092163	7.790768098831177
377	2	378	Solo	5	-7.069683837890626	-3.0465256690979006	-6.950041376585012	-3.379693409804542	-1.4566704965752282	-0.8152115201542978
378	2	379	Joint	5	-7.242824983596802	-3.441767692565918	-8.829152011871338	-4.168236255645751	-7.465912032127381	-3.50212070941925
379	2	380	Joint	1	6.794507312774659	3.269406604766846	9.37189474105835	4.316903877258301	7.8861000537872314	3.7769737958908083
380	2	381	Solo	3	-2.794630384445191	7.127344703674317	-3.396714591979981	7.031942987442017	-1.7579365968704226	4.311107349395752
381	2	382	Joint	4	-6.518233633041382	3.3609333992004395	-8.54770965576172	3.7056809425353996	-7.133505892753601	3.3984047174453735
382	2	383	Joint	3	-3.906916856765748	6.077722883224488	-3.331240463256836	9.094726848602296	-3.4550540447235107	7.2819293498992925
383	2	384	Solo	8	7.600655937194825	-2.755786037445068	8.040986866370465	-2.8817880487692475	5.605472800441397	-1.6521755623942673
384	2	385	Solo	1	7.7076661404878095	3.220258457220974	7.7388315512645365	3.8230905103982504	0.9040473691843182	0.23879423215643003
385	2	386	Solo	2	3.0931832790374756	7.804726696014405	3.690630864895447	7.652193750908726	3.6523703097289144	6.182042987133436
386	2	387	Joint	4	-8.074354028701782	4.122961187362671	-10.702749633789063	1.4093299865722653	-6.914284253120423	3.3244641065597538
387	2	388	Joint	6	-0.716023397445679	-3.6743454456329347	-6.066675233840943	-13.432920598983765	-2.7739556789398194	-6.832048392295838
388	2	389	Joint	6	-1.530587768554688	-4.350845909118653	-4.8243727684021005	-11.73548288345337	-2.927002406120301	-7.213880395889283
389	2	390	Joint	3	-3.938867521286011	7.672510051727295	-2.4851503372192387	8.08990445137024	-2.928197860717774	7.508409333229065
390	2	391	Joint	5	-7.491720533370972	-3.1837651252746584	-7.0441512107849125	-2.928521299362183	-7.181054544448853	-3.0219126224517825
391	2	392	Joint	8	5.340771102905274	-3.6266794681549075	9.920592546463013	-3.2825788021087647	7.602114582061768	-3.4341668844223023
392	2	393	Joint	8	7.99863133430481	-3.963341045379638	7.876612520217896	-1.7784178733825688	7.615578508377076	-2.6250724315643312
393	2	394	Joint	1	5.296396589279175	1.740854597091675	11.446823406219483	3.923710298538208	7.6882792711257935	2.7467773199081424
394	2	395	Solo	6	-3.1231689992565452	-6.8596469475285735	-3.3119800090789795	-6.763951873779297	-2.0819845946142346	-4.484385660959113
395	2	396	Solo	5	-7.572732400894165	-2.7151342391967774	-7.571233384328091	-2.271805716781681	-1.791710715821194	-0.7406301849346174
396	2	397	Solo	4	-7.215396118164063	2.7875274181365968	-7.272928201907645	2.4935113574042336	-5.105559212163676	2.061567820934469
397	2	398	Solo	3	-2.732035493850708	7.261971282958985	-2.3164500817072766	7.602613732203355	-1.21524274602157	3.425067195689036
398	2	399	Solo	1	7.381821155548096	3.2532219886779785	7.307930447381731	2.805942196993213	5.793426240345833	2.3347344136974124
399	2	400	Joint	7	1.8511218070983888	-6.285655879974366	4.71865906715393	-9.003593254089356	3.0493731975555423	-7.213575983047486
400	2	401	Solo	2	3.307553339004517	7.404969215393066	2.8683350559827634	7.029465002431741	1.1449077530080176	2.8021004190795455
401	2	402	Joint	8	5.7169365882873535	-2.88939790725708	9.347211933135986	-2.380311822891235	7.518274211883545	-2.5802000761032104
402	2	403	Solo	7	2.8780843474607702	-7.288702868084376	3.42326192855835	-7.885275602340698	1.8305551398863908	-4.745184373190137
403	2	404	Solo	5	-8.099620294570924	-3.232173109054566	-6.693617050571979	-2.9604976787917616	-1.314287971521646	-0.6317289577392851
404	2	405	Joint	8	6.865771627426148	-3.322051000595093	8.11792311668396	-2.472656726837158	7.45262885093689	-2.8608084678649903
405	2	406	Solo	8	7.415369987487793	-3.6841564178466797	8.099702739715577	-3.2230914592742925	5.934461760520936	-2.776676368713379
406	2	407	Solo	8	8.226655578613281	-3.2134263515472417	8.194818785114453	-2.6712530682097877	5.357374144754493	-1.819611242890904
407	2	408	Solo	6	-2.7373284601420105	-7.855473095394069	-2.964924001693726	-6.722659540176392	-0.9924514585312759	-2.5952810415112455
408	2	409	Solo	3	-2.472524064497053	7.346043156899892	-3.9745726108551027	7.583957624435425	-0.5257199382790684	1.248354105997987
409	2	410	Joint	3	-1.981607103347779	7.894300174713135	-3.541272640228272	9.344801998138427	-2.556316351890565	8.066753220558168
410	2	411	Joint	3	-1.9874543666839604	6.454433774948121	-5.37764310836792	8.713246822357178	-3.8086485862731934	7.44437165260315
411	2	412	Joint	7	3.990345001220703	-7.331015920639039	2.1882526874542227	-7.207982397079468	3.002909016609192	-7.043364810943604
412	2	413	Solo	5	-7.6098961353302	-3.257115936279296	-7.056143062958028	-3.1087337111889513	-3.696370526430136	-1.834643776977757
413	2	414	Joint	4	-4.936073255538941	2.377958965301514	-10.181074810028077	4.4529700756073	-7.1998361825943	3.2733417749404907
414	2	415	Joint	5	-8.168468332290649	-3.4964859008789064	-8.390467739105224	-3.4683403968811035	-7.5415554523468025	-3.200060725212097
415	2	416	Joint	3	-4.1605561733245855	7.2311241149902346	-1.9754490852355961	8.029066276550294	-3.0205776453018194	6.974697518348695
416	2	417	Solo	6	-3.6471829414367676	-7.296255779266358	-2.465272607824804	-7.3916515609856095	-1.9080682187750828	-4.660736490979744
417	2	418	Joint	1	7.234016036987305	2.132893943786621	8.966594409942628	5.045535039901734	7.339564847946168	3.265249466896057
418	2	419	Solo	4	-7.3062950611114506	2.895879364013671	-7.622949200253248	2.862191292810881	-4.229784669133077	1.4028947972384354
419	2	420	Solo	7	3.1257306647480316	-7.395076662601819	4.074458074569702	-7.777874946594238	2.6254252925834387	-5.397380944972651
420	2	421	Solo	3	-3.1171367645263675	7.337763738632202	-2.6338522829663744	7.1581409384399315	-2.6039772946661714	5.589473124821469
421	2	422	Joint	7	4.468228769302368	-8.077987957000733	1.5609085559844968	-7.61198263168335	2.937530016899109	-7.752329635620118
422	2	423	Joint	5	-5.9241783142089846	-2.4066118240356444	-10.123115873336793	-5.1712702274322515	-7.176003193855286	-3.6723857879638673
423	2	424	Solo	2	3.2898375168726752	7.374055108137258	2.7853140830993652	7.316867065429688	2.8135564871274386	6.631720785651272
424	2	425	Solo	7	3.1812283515930173	-7.473500156402588	3.46822624206543	-7.344359350204468	3.0453270435333253	-6.098036098480225
425	2	426	Joint	4	-8.789610052108765	2.24174690246582	-6.77332525253296	5.308585786819458	-7.770264625549316	3.7732257127761843
426	2	427	Solo	8	7.314882040023804	-3.323427200317383	8.048415517807006	-3.054979467391968	6.219953441619873	-3.0696832418441775
427	2	428	Joint	2	1.3542819976806642	7.653871107101441	2.620436477661133	9.604104661941529	2.50223867893219	7.807751798629761
428	2	429	Solo	1	7.041335391998292	2.8437232971191406	7.2634602789781475	3.6139483304390647	5.143529927964111	2.36906930663036
429	2	430	Solo	7	3.085052994399175	-7.321581762020494	3.052030467987061	-8.318106269836425	1.7852208405245853	-1.6541730479166337
430	2	431	Solo	4	-7.260823392868042	3.071671438217163	-6.996034529512132	2.774866058481716	-3.42612507663869	1.014372295017685
431	2	432	Joint	5	-6.300622844696045	-3.453811025619507	-8.917203426361084	-3.418765497207642	-6.618737435340882	-3.376693105697632
432	2	433	Joint	2	1.9040832996368409	5.300296878814698	5.22637529373169	10.630965280532838	3.4951350688934326	7.754048299789429
433	2	434	Solo	8	7.703198671340942	-3.281462621688843	7.011853548292355	-3.583815552361641	5.915639804007628	-2.7845631726423075
434	2	435	Solo	5	-7.2996296882629395	-3.3251522064208983	-7.233775043487549	-2.8866899013519287	-5.00410635471344	-2.2324908494949343
435	2	436	Joint	1	9.028269720077516	5.3434473991394045	6.7828191280365	0.22815108299255352	7.813583207130432	2.759305810928345
436	2	437	Joint	2	1.5261610984802243	6.883674907684327	4.9459856986999515	9.882896089553833	2.9122447252273562	7.7405146121978765
437	2	438	Joint	2	2.108033561706543	6.2733398437500005	5.244120025634766	11.693898820877076	3.1241287469863894	7.496258187294007
438	2	439	Solo	1	7.842131423950196	2.6290741920471192	8.24985711594197	3.244601603095765	6.176893079379067	2.2191846230353094
439	2	440	Joint	4	-6.598249816894532	2.4882515430450436	-8.127898979187012	4.468171691894532	-6.884683275222779	3.2557936429977414
440	2	441	Solo	6	-3.25190920829773	-7.097417116165161	-3.570654821395874	-7.52844033241272	-0.7861017704010012	-1.9055387735366822
441	2	442	Solo	3	-3.0236122608184814	7.574971103668213	-2.7086836819776665	7.345156270364776	-1.5642205241918454	3.499391446080258
442	2	443	Solo	2	3.1787740230560306	7.398449707031251	3.0383494793790375	7.04766345124557	2.0422511309096114	4.618589091803205
443	2	444	Joint	1	5.986633682250977	6.1023866653442385	11.318754386901857	-0.7036058902740479	6.7745746135711675	3.39467248916626
444	2	445	Joint	6	-2.010716581344605	-4.816489744186401	-3.7469732761383066	-10.821667242050172	-2.7730392694473274	-7.331247401237488
445	2	446	Joint	7	2.947287082672119	-6.53458948135376	4.065725231170654	-10.248629093170166	3.3448375701904296	-7.961458086967468
446	2	447	Solo	4	-7.460461139678955	3.161263942718506	-7.622421455383301	3.3294583797454838	-5.930380725860596	2.3926151752471925
447	2	448	Joint	6	-2.2559084415435793	-4.7080934047698975	-5.373914051055909	-10.056164073944093	-3.666430711746216	-7.113801503181458
448	2	449	Joint	8	9.5436026096344	-1.8184545040130615	4.893252515792846	-4.509153270721436	7.131619167327881	-3.120472621917725
449	2	450	Joint	3	-3.611833000183106	7.228485870361329	-2.591269922256471	10.263982915878296	-2.8238952398300174	7.507553172111511
450	2	451	Solo	6	-3.0112328052520754	-7.044005346298218	-3.8664095296896037	-7.5998226776601285	-1.818995699976324	-3.6876322526638425
451	2	452	Solo	8	7.804162263870239	-2.9738914966583256	7.924015512775739	-3.3205782316014796	4.2137861017529765	-1.5182777308670414
452	2	453	Joint	2	3.549149322509766	7.284434413909913	2.7229855537414553	9.483525466918946	3.016518807411194	8.23160228729248
453	2	454	Joint	6	-3.844404411315919	-8.415943288803101	-3.0560575962066654	-6.107751941680909	-3.33456997871399	-7.010710191726685
454	2	455	Solo	5	-8.105746603012085	-2.926904106140137	-7.216883800770199	-3.775756186209618	-1.5659536467835526	-0.3785007230082973
455	2	456	Solo	4	-7.092058181762695	2.8561534881591797	-6.809417200088501	2.6726686477661135	-4.56248893737793	1.5702787637710571
456	2	457	Solo	2	2.7978711128234863	7.770201206207275	3.5809767190171327	7.0059494504476305	2.5337027998543307	5.702921939350403
457	2	458	Solo	3	-2.551467943191529	7.113056325912476	-2.5267724514007575	6.872183322906494	-2.1848534107208257	6.253553009033204
458	2	459	Joint	2	1.949168109893799	6.071672677993774	3.9264183044433594	10.621718740463258	2.6871441125869753	7.533307766914368
459	2	460	Solo	2	3.3608065605163575	7.0685803413391115	2.546793936784026	7.903028144463582	1.939815642139974	4.014468120753937
460	2	461	Solo	3	-3.1948444843292245	7.466194248199463	-2.4790959767491243	6.99992318064667	-1.242018765858711	3.164732345644926
461	2	462	Solo	4	-7.754247948204374	3.123776762727067	-7.202896165847779	3.449244832992554	-3.8829724307580644	1.642332173748097
462	2	463	Joint	7	3.4035258293151855	-4.022371768951416	1.8674522876739494	-11.44547257423401	2.5482050180435176	-7.166322231292725
463	2	464	Solo	4	-7.188527211210732	3.5736108879842052	-7.0160310745239265	2.7195101737976075	-2.785849547870131	0.7506459546469102
464	2	465	Solo	7	3.5260922273473256	-7.746406760496645	3.7963452339172363	-7.846773719787598	1.957566417381168	-2.708758578003524
465	2	466	Solo	4	-7.994471025466919	3.130886077880859	-7.058258759155996	2.5508326301935	-4.062815826721552	1.463549793261423
466	2	467	Joint	5	-4.398169422149659	-1.096361875534057	-11.464872550964357	-5.043492937088012	-6.859816551208496	-2.6624137401580814
467	2	468	Joint	1	6.865232387049498	3.5198699672068057	11.320726728439332	2.4542714595794677	6.608241446248442	2.96470271145527
468	2	469	Solo	7	2.8667253789691722	-7.376451810634111	3.066413974761962	-8.041103267669678	1.6893986141225126	-4.430126974715866
469	2	470	Joint	5	-7.193719387054443	-2.734591293334961	-12.573880243301392	-5.413570165634154	-7.065070080757142	-2.8125082969665525
470	2	471	Solo	2	2.6326673172076926	7.704839906398726	3.6146932125091555	7.190060091018677	2.0031325924361414	5.130553022170181
471	2	472	Solo	8	7.62549729347229	-2.9904185771942147	7.5224712206253255	-3.5108526377170572	3.1101023711256732	-2.077252581932045
472	2	473	Joint	1	6.720376443862915	2.008794975280762	8.99498724937439	5.300220775604249	7.83737497329712	3.6461428642272953
473	2	474	Joint	7	3.920304679870606	-9.024312353134155	2.922553539276123	-5.661901283264161	3.3033644914627076	-7.128140616416932
474	2	475	Solo	1	7.065252981712732	3.4728775823643607	8.284398889541626	3.6742249488830567	4.997020321155745	2.447153989699026
475	2	476	Joint	1	4.968658113479615	2.372416114807129	10.603752040863037	3.632716989517212	7.696894788742066	2.9654598951339723
476	2	477	Joint	4	-6.626978778839112	2.4299818515777587	-12.156631708145142	4.314202213287353	-7.685707616806031	2.6667421102523807
477	2	478	Solo	8	7.64077870409614	-2.8204109239967696	8.089162445068359	-2.663707494735717	7.084551177228123	-1.817357637901705
478	2	479	Solo	5	-7.9584414119525535	-3.3691351982628244	-6.899523401260376	-2.839505910873413	-5.737975412359028	-2.0699796245830733
479	2	480	Joint	2	1.6985221862792967	7.428675365447998	5.138336563110352	9.814485645294189	2.9329638242721554	7.653357410430909
480	2	481	Solo	2	2.844668245315552	7.231549024581909	3.6240168014381053	7.094895095917521	1.378365334863625	2.8302853299350477
481	2	482	Joint	3	-3.072946166992188	6.664465951919556	-4.23905029296875	8.287455701828003	-3.631030035018922	7.391606760025025
482	2	483	Solo	7	3.2967657089233398	-7.597028350830079	3.362759876251221	-7.657251358032227	2.576249051094055	-4.496986269950867
483	2	484	Solo	6	-3.2443115711212167	-7.940406036376953	-2.471584939956666	-7.09990315437317	-1.8769303083419804	-3.691478180885315
484	2	485	Joint	6	-3.1529560089111337	-7.133242702484131	-4.037750959396363	-8.46964044570923	-3.7204798460006723	-7.360873746871949
485	2	486	Joint	1	8.402980375289918	1.4103066444396974	6.9350445747375495	5.066082906723023	7.588980436325073	3.1875924825668336
486	2	487	Joint	7	2.0568604946136464	-7.990608787536622	4.902112197875977	-7.18435869216919	3.0203398227691647	-6.795560073852539
487	2	488	Joint	5	-8.01596384048462	-2.5388348102569576	-8.351724863052368	0.7187948226928711	-7.5928870677948	-3.208029365539551
488	2	489	Joint	8	5.73867039680481	-2.5172024726867677	10.924374866485596	-4.86548752784729	7.73012969493866	-3.3650524854660038
489	2	490	Solo	7	3.0087594509124758	-7.690457725524903	3.2453389644622805	-6.948064565658569	1.2049643278121946	-2.1016440629959106
490	2	491	Joint	2	1.198600196838379	5.751259136199952	5.152523469924926	11.011722326278687	2.8014669895172117	7.1904057264328
491	2	492	Solo	3	-3.0109664440155033	7.131967973709107	-2.596007347106934	7.595436525344849	-2.2631794691085823	6.239328050613404
492	2	493	Solo	1	7.428967094421387	3.452073335647583	7.532943105697632	3.4984265327453614	8.196233320236207	3.566545248031616
493	2	494	Solo	6	-2.844890213012696	-7.889797401428223	-2.63931553388976	-6.9794235511734986	-0.2902231377129485	-2.1434982150084774
494	2	495	Solo	3	-2.941897480127195	7.239984871666269	-3.612042284011842	7.403510570526123	-0.9286190483305983	2.5993158541459325
495	2	496	Joint	8	7.534420776367188	-3.5441962718963627	7.991420555114747	-2.1640899181365967	7.448449516296387	-2.681820058822632
496	2	497	Joint	4	-7.9332015991210945	2.21414680480957	-7.72117805480957	4.474488258361816	-7.235820317268372	3.004104471206665
497	2	498	Solo	5	-7.146360839242515	-3.053744792966619	-7.780075597763062	-3.8765326499938966	-3.9783729378555113	-1.738207840933688
498	2	499	Joint	8	7.0524591445922855	-4.495721054077149	8.589807415008545	-2.0205973148345944	7.401021361351013	-2.9272560834884644
499	2	500	Joint	7	3.2400497913360597	-6.7073437690734865	3.9051918506622307	-9.626764392852783	3.5325366258621216	-8.109221982955933
500	2	501	Solo	1	7.847959661483765	3.3579717159271243	6.872204148984609	3.3656299137022425	6.255513566840023	2.2536461126280987
501	2	502	Solo	6	-3.260974111281065	-7.798020982612242	-3.62645115852356	-6.9184160232543945	-1.2171628650072088	-3.3592156769529007
502	2	503	Solo	1	7.694155073165894	2.8544792175292972	7.582500081005481	3.5518888648135256	5.957978203268243	2.444631632953027
503	2	504	Joint	5	-5.4089215278625495	-3.085477828979492	-9.607047319412231	-3.7911004543304445	-7.160627174377442	-3.3071347713470463
504	2	505	Joint	4	-5.3029287815094	1.0516892910003663	-10.77121081352234	6.862841653823853	-7.021022176742554	3.5204235315322876
505	2	506	Joint	3	-3.2526512145996094	7.938224411010743	-2.524863529205323	6.815410327911377	-2.8406157493591313	7.257249712944031
506	2	507	Joint	4	-7.334148836135864	3.0783748626708984	-9.776307201385498	3.008575534820556	-8.195069575309754	2.8873589754104616
507	2	508	Solo	5	-7.326912689208985	-3.385134220123291	-7.778794527053833	-3.2268268585205075	-7.4687500476837165	-3.244514513015747
508	2	509	Joint	6	-3.0188177585601808	-6.156768751144409	-5.054870367050172	-15.277833652496339	-2.7663643836975105	-7.091766452789307
509	2	510	Joint	3	-4.333646583557129	4.762386703491211	-1.5694004058837903	10.151952648162842	-2.751574993133545	7.234149217605591
510	2	511	Joint	6	-3.3967019081115724	-8.177423143386841	-3.306437158584595	-6.605853796005249	-3.3137018442153936	-7.272232532501221
511	2	512	Solo	8	7.282119607925416	-3.2457765579223636	7.878895616531373	-3.2812469959259034	7.5296960353851325	-2.7620994329452517
512	2	513	Solo	3	-2.887343120574952	7.489653062820435	-3.646038799050574	8.135395730594503	-0.30254880512934346	0.7191385024892378
513	2	514	Solo	7	2.730837199860855	-7.479408518834241	3.462036514282227	-7.555786752700806	0.6605536699295044	-0.9187021017074586
514	2	515	Solo	4	-7.594738912582398	3.57032504081726	-6.695512335409231	2.754204628446764	-1.6961566448211671	-0.23782570362091066
515	2	516	Solo	2	3.0728890895843506	7.210937738418579	3.473951600406927	8.101922744465247	2.914099036859651	7.594016095972248
516	2	517	Joint	8	10.756808280944824	-1.5604265689849857	3.6698934078216556	-3.9723846435546877	7.520845866203309	-2.8805984735488894
517	2	518	Joint	5	-4.760205078125	-1.395105028152466	-12.969166660308838	-4.938166093826294	-7.589192891120911	-2.6949700593948367
518	2	519	Joint	2	2.5179635047912594	8.089777612686158	5.736590242385865	10.584053993225098	3.1640480518341065	6.977281856536866
519	2	520	Solo	3	-3.452182421368267	7.061034947058482	-3.786153745651246	7.72683506011963	-1.3149736032920936	2.6046305637312415
520	2	521	Joint	6	-2.0209714889526373	-6.367137050628663	-4.443336677551271	-10.542171859741211	-2.9896226644515997	-7.780754184722901
521	2	522	Joint	1	8.122260999679566	2.7889353275299076	6.85403904914856	4.838312339782715	7.430279874801636	3.7881704807281498
522	2	523	Joint	4	-8.617084074020386	2.3573540210723873	-6.214156913757325	3.7985712528228754	-7.065564751625061	3.0161541461944577
523	2	524	Joint	6	-1.7589735031127935	-7.251094865798951	-4.141289377212526	-10.072114038467408	-2.6078889608383182	-7.919487166404725
524	2	525	Joint	3	-3.474790143966675	6.23819284439087	-3.1059432506561286	8.899712371826173	-3.131894445419312	7.2613180637359624
525	2	526	Solo	5	-7.3405858993530275	-3.369000339508056	-7.745731699041238	-3.4721358392483026	-6.620175891901907	-2.8256470965269225
526	2	527	Solo	6	-2.8727693557739267	-6.9774023532867435	-3.0186592102050787	-6.848553276062012	-2.8216533660888676	-6.614130020141602
527	2	528	Joint	2	2.850775527954102	6.895109415054321	5.2096960067749025	14.833428955078126	2.9516947269439697	7.648131656646729
528	2	529	Solo	5	-7.586811494827271	-2.7630031585693358	-7.933366489410401	-3.149505996704102	-4.4299171447753904	-1.7484141826629638
529	2	530	Solo	7	3.1626845359802243	-7.0968526840209964	3.9705708503723147	-7.1942774772644045	2.7286267042160035	-5.53175528049469
530	2	531	Solo	1	7.442913007736206	3.499149513244629	8.006894874572755	3.4998281002044678	7.119198489189149	3.488086009025574
531	2	532	Solo	4	-7.481123161315918	3.4102546215057377	-7.03551983833313	2.9876978874206546	-3.738107252120972	1.332170844078064
532	2	533	Solo	5	-7.573100233078003	-3.3141426086425776	-6.758779786207203	-3.445395007096276	-5.444155608702662	-3.2343799662403994
533	2	534	Solo	1	7.249147891998291	3.6154542446136477	8.010408306121827	2.8234227657318116	6.73027937412262	2.981476449966431
534	2	535	Solo	6	-3.158175420761109	-7.555431604385376	-2.925356674194337	-8.027157354354859	-2.141706061363221	-5.604398965835571
535	2	536	Solo	1	6.837296342849732	3.4496507167816164	7.013652849197388	2.284301280975342	6.503349113464356	2.797033977508545
536	2	537	Solo	1	7.03947720527649	3.0131163597106934	7.919921588897705	3.1549600601196293	3.906910514831543	1.6451040744781495
537	2	538	Joint	5	-5.85157585144043	-3.575316143035889	-11.031648683547974	-4.313327026367188	-7.71827027797699	-3.4493748426437376
538	2	539	Joint	8	6.934169387817383	-3.490651321411133	9.341396379470826	-3.183650970458985	7.908994436264038	-3.162681365013123
539	2	540	Solo	4	-7.5979225635528564	3.0015740394592285	-7.850819873809815	3.7519136428833	-5.083865690231324	2.585077023506164
540	2	541	Joint	3	-3.2663497924804688	5.469975328445435	-2.8469767093658453	10.523329973220825	-2.4344275474548343	6.935098481178284
541	2	542	Joint	6	-2.2724164962768554	-5.036428022384644	-4.973471641540528	-11.115945672988893	-3.455472612380982	-7.605976819992065
542	2	543	Solo	4	-7.481263391686319	2.8736161073614848	-8.270154905319215	3.2006473541259766	-2.1615141532852555	1.3942583300025253
543	2	544	Solo	8	7.734553194046021	-3.3841004848480227	7.612198257446289	-2.5950370311737063	5.47142128944397	-2.5063292264938357
544	2	545	Joint	6	-0.6830833911895754	-4.77054877281189	-5.220635843276979	-11.673090934753418	-2.366042470932007	-6.899383878707886
545	2	546	Joint	5	-7.057006311416626	-3.567521905899048	-8.326319074630737	-3.5481536388397217	-7.463663816452026	-3.481014752388001
546	2	547	Solo	6	-2.949677991867066	-7.713339424133301	-3.5445178697208344	-6.804730501478256	-2.15804513443012	-4.550220461043388
547	2	548	Joint	1	6.927034711837769	2.7830056190490726	8.18173565864563	4.487983894348145	7.543771958351136	3.631156873703003
548	2	549	Solo	5	-7.384298078127406	-3.2651928664693624	-8.292186784744263	-3.1703836441040036	-4.307234478118775	-1.7254323025041896
549	2	550	Joint	4	-4.619883441925049	1.1583733081817627	-14.49258804321289	6.156204319000245	-7.224550700187684	2.6809607267379763
550	2	551	Joint	7	3.0713289737701412	-7.450218915939331	3.058600711822509	-7.124008846282959	2.9868353843688964	-7.165152144432068
551	2	552	Solo	8	7.737451457977295	-2.494713973999023	7.262269353866578	-3.7740977287292483	6.404316639900208	-3.0027631521224976
552	2	553	Joint	7	2.7138151168823246	-6.194287633895875	4.229271030426026	-8.434556865692139	3.420702958106995	-7.177436470985413
553	2	554	Solo	3	-2.60026912689209	7.214704847335816	-3.2085240364074714	6.848800611495972	-2.1468969345092774	3.7550085067749026
554	2	555	Joint	2	2.594542360305786	6.1575297832489015	2.727215623855591	9.495961999893188	2.567636704444885	7.74301016330719
555	2	556	Joint	1	5.64926815032959	2.7169860839843754	10.239509391784669	3.2573188781738285	7.578455996513367	2.65645866394043
556	2	557	Solo	2	2.6604857756131945	7.3860564377930915	3.8028266906738284	7.587731075286865	1.9273264802214531	5.406095631272949
557	2	558	Joint	1	8.751691627502442	3.968103837966919	5.8208111286163335	1.689719581604004	6.917934036254883	2.7208958864212036
558	2	559	Joint	4	-7.978368854522706	2.6810907363891596	-8.70525598526001	4.446311044692993	-7.540867352485657	3.213511967658997
559	2	560	Solo	8	7.892093181610107	-2.817264747619629	7.697541666030884	-2.511945009231567	7.5932453870773315	-2.2658018589019773
560	2	561	Solo	7	3.150970983505249	-7.102338457107544	3.6616044998168946	-7.77260479927063	2.7634217262268064	-4.317040228843689
561	2	562	Solo	6	-2.9628228590567356	-7.2404163077190615	-2.6155253753736423	-8.107658221629869	-3.7749453440981227	-7.738537906497281
562	2	563	Joint	8	8.148776626586914	-2.2639246463775637	7.337288093566895	-4.231592178344727	7.343775892257691	-3.107744359970093
563	2	564	Joint	7	3.5428834915161134	-7.479290342330933	2.9783435344696048	-8.07651662826538	3.1844912767410274	-7.657774567604065
564	2	565	Joint	5	-9.830511713027954	-5.1705345630645745	-4.543551921844482	-1.212336826324463	-6.749736428260803	-3.0924032211303714
565	2	566	Solo	3	-2.9325040340423585	7.553611469268799	-2.826176870372681	7.338976542036487	-2.264356750501588	4.90981839491961
566	2	567	Joint	2	2.340103960037231	11.360864830017091	3.913163661956787	2.9858460426330566	3.1034508705139157	7.502853798866273
567	2	568	Joint	3	-1.3597487449646	5.774698925018311	-4.364760112762451	10.843902063369752	-2.7692689895629883	7.755548167228699
568	2	569	Joint	4	-5.749388265609742	2.386812305450439	-9.916318082809449	4.1500856399536135	-7.380283236503601	3.0897966861724857
569	2	570	Joint	3	-4.827074432373047	5.8731955051422124	-2.684648561477662	9.91426329612732	-3.4891260862350464	7.595014786720276
570	2	571	Solo	2	2.919764542275522	7.878997554645472	2.586843252182007	7.978242015838624	1.9690698264508713	5.1313448142337466
571	2	572	Solo	2	3.28578782081604	7.360112714767457	3.3294456958770753	7.4016460418701175	2.179053711891174	4.937164068222046
572	2	573	Solo	8	7.446711826324464	-3.2381408691406253	8.222507953643799	-3.2660897731781007	7.534737873077393	-2.9393564939498904
573	2	574	Joint	8	5.404761219024659	-3.0282355308532716	10.282298421859743	-2.7903495788574215	7.70055091381073	-2.7758075237274173
574	2	575	Joint	7	4.384293270111083	-6.149538946151734	2.098038673400879	-10.332203102111817	3.111251449584961	-7.298320078849793
575	2	576	Solo	7	3.5220651512775927	-7.788574137027579	3.672531652450562	-7.397124242782593	2.752914256127383	-5.904822904733577
576	2	577	Joint	8	7.580983257293702	-2.1272179126739506	8.74094204902649	-6.411999893188477	7.564735221862794	-3.829472327232361
577	2	578	Solo	4	-7.750014829635621	2.9925114154815673	-7.213723677927757	3.362952574446795	-2.7329156421940772	1.005121061200239
578	2	579	Solo	2	3.163089456436268	7.428148667298898	2.522149181365967	7.7850603580474855	2.0407768678055365	5.193368538361363
579	2	580	Joint	1	5.667088985443115	3.2776891708374025	9.508328771591186	3.358821535110474	7.308711338043214	3.2519028663635257
580	2	581	Solo	5	-7.886799690948098	-3.1084512674662963	-6.993942117691041	-3.185325241088867	-1.5579105681892091	-1.0478880805085684
581	2	582	Solo	5	-7.3769251823425295	-3.4526948451995847	-6.62887665435973	-3.424097508994863	-1.4719927782461668	-0.7690498674678398
582	2	583	Joint	3	-2.1055031299591067	5.02329387664795	-4.373816394805909	11.20028705596924	-2.9051290750503544	7.277991008758545
583	2	584	Joint	1	5.544676971435547	3.9447655200958254	12.986511850357056	2.589265871047974	7.0675307512283325	2.735003519058228
584	2	585	Solo	1	7.779912389094082	3.109877770310434	7.99048194885254	3.545033407211304	2.8312097980247315	0.6805244145274449
585	2	586	Joint	6	-2.7044353961944587	-8.725607252120971	-4.24257640838623	-6.8069057941436775	-3.8551793575286877	-7.096180438995361
586	2	587	Joint	8	5.082831954956055	-4.061076593399048	11.29360227584839	-1.7473994731903089	7.735704255104065	-2.6797113656997684
587	2	588	Joint	6	-2.5175576210021973	-6.336664056777955	-3.76279640197754	-9.093547248840332	-3.080521607398987	-7.579822683334351
588	2	589	Joint	7	3.411922550201416	-7.78181962966919	2.055896520614624	-7.936512088775635	2.6044896841049194	-7.701210474967957
589	2	590	Joint	5	-7.308184957504273	-3.501020383834839	-7.849164628982544	-2.638954925537109	-7.505263733863831	-3.0327383041381837
590	2	591	Solo	3	-3.1732230880185917	7.062034041549539	-3.3081241130828865	6.88865966796875	-2.360387765284627	5.204498079849172
591	2	592	Joint	8	7.747833204269409	-0.8972251415252686	9.548771286010743	-6.919969797134399	7.746666288375855	-3.144280242919922
592	2	593	Joint	5	-9.148208379745483	-2.2003657817840567	-8.48300290107727	-5.531479406356812	-7.9938051223754885	-3.6342485666275026
593	2	594	Solo	2	3.453643147694932	7.170748643703342	3.7961002233172634	7.504374347368643	1.5686915331246363	3.4538630693576478
594	2	595	Solo	4	-7.471102905273438	3.2919204711914065	-7.148653898687842	3.2396526513859722	-4.436065798030139	2.0157564490221485
595	2	596	Solo	2	3.005036235783256	7.376513540823462	3.879082107543945	7.834768438339234	2.1789995555747335	4.911292439738512
596	2	597	Joint	4	-7.661614608764649	3.587353134155273	-7.043910217285156	1.7737121582031248	-7.069607734680176	2.3662834644317625
597	2	598	Solo	8	7.571330833435059	-3.4561004638671875	8.268937253952027	-3.2501271247863777	5.988647246360779	-2.720474147796631
598	2	599	Solo	8	7.482353496551514	-2.9373619556427	7.023830190171863	-2.8156596120101036	2.050161811300804	-1.143735409069918
599	2	600	Solo	5	-7.680995559692383	-3.210788106918335	-7.2595139150486885	-2.961868560643573	-6.053732997410818	-2.5550993861414883
600	2	601	Joint	6	-1.7622903347015388	-7.959362077713013	-4.782414531707764	-9.063587951660157	-2.6052824258804326	-6.619796538352967
601	2	602	Joint	7	3.8528708934783937	-6.428679180145264	3.310819435119629	-9.225630712509156	3.487233018875122	-7.6214669942855835
602	2	603	Joint	4	-12.952658605575563	3.95975785255432	-1.0708736419677736	1.9772755622863767	-7.416111993789674	3.06627128124237
603	2	604	Joint	2	3.164371490478515	7.045108842849732	2.257785654067993	7.233813095092774	2.732853603363037	7.783297300338745
604	2	605	Solo	1	7.066982173919678	2.72041072845459	7.194389184697449	3.6062810102047025	5.3962554615656435	2.5718431790143996
605	2	606	Joint	6	-3.4690950870513917	-8.618612480163575	-3.7667410850524914	-6.150883436203003	-3.6053356885910035	-7.101358628273011
606	2	607	Joint	4	-8.41711654663086	3.8787523269653312	-5.543427610397339	1.5856928348541257	-7.351807951927185	2.7786518812179564
607	2	608	Solo	7	3.5646490149610055	-7.558693290439695	3.4982585611510446	-7.756937539253046	3.11823238111938	-6.428770762861201
608	2	609	Joint	3	-3.098929071426392	3.7822978496551514	-4.0530159950256355	12.442735385894776	-3.308349251747132	7.461085820198059
609	2	610	Solo	6	-2.777843284606934	-7.282601594924927	-3.6939536568258826	-7.8745773294295365	-2.7819206236171046	-5.258573578731493
610	2	611	Joint	3	-2.363886213302613	9.008736562728883	-4.430215215682984	5.634428024291992	-3.0328302621841434	6.801933717727661
611	2	612	Solo	8	7.080629588276597	-3.3091349484888335	8.186301851272583	-3.6223162174224863	5.783491802767144	-2.6404655398114336
612	2	613	Joint	2	3.0049289226531983	7.05150785446167	4.022796678543091	7.662477111816407	3.429071140289307	7.23382260799408
613	2	614	Joint	2	1.2419282913208007	4.482669353485107	5.054832315444947	11.85120415687561	2.8331100702285767	7.223168158531189
614	2	615	Solo	5	-7.925312232971192	-3.113325262069702	-7.424088694543206	-3.815126635427895	0.0	0.0
615	2	616	Solo	3	-2.5026540756225595	7.563593673706055	-2.24074929291795	7.270669634215828	-1.3742391016820585	5.749310771163703
616	2	617	Joint	5	-6.761960506439209	-3.3316209793090823	-8.046303653717041	-3.6102094650268555	-7.345941662788391	-3.4266643762588505
617	2	618	Solo	7	3.1009183986697515	-7.710482107224975	3.086847686767578	-8.027702760696412	2.368273811723487	-5.727471988709229
618	2	619	Joint	7	5.155922746658326	-5.758875799179077	1.2389475822448728	-10.253093814849855	3.7461424827575684	-6.89099349975586
619	2	620	Joint	4	-5.173122072219849	1.76379337310791	-17.748061418533325	5.422708892822266	-6.6001587390899665	3.2773562192916867
620	2	621	Joint	7	3.175545978546143	-5.101280641555786	2.5761253833770748	-10.314128589630128	2.8057319402694705	-7.454357028007507
621	2	622	Solo	6	-3.0859915256500248	-7.393908882141114	-3.685120918222476	-7.334358315569427	-2.260471726391817	-5.106385996392501
622	2	623	Solo	6	-3.3887631052717784	-7.683016721449521	-2.707092666625977	-7.678706121444702	-2.1275673684470466	-5.09100892148526
623	2	624	Joint	3	-2.2085976123809816	3.534061861038208	-2.8400893688201916	14.418945503234864	-3.755487322807313	6.975509285926819
624	2	625	Solo	1	8.049661404020645	3.246988465642046	7.02151050567627	2.648271226882935	7.806494358245065	3.3081117283578276
625	2	626	Solo	3	-3.2043003082275394	7.423005676269532	-2.5226882457733155	7.375060653686524	-3.253482007980347	6.51493582725525
626	2	627	Solo	6	-2.823375056581973	-7.188059427649598	-2.1286194801330574	-7.301697158813477	-2.1009130827572338	-5.801457239345124
627	2	628	Joint	1	6.1057288646698	1.288332223892212	11.313481366988844	4.955107922038149	8.17542399781785	2.929622885922946
628	2	629	Solo	2	3.243011474609375	7.148850202560425	3.1513578414916994	7.9800367832183845	2.2058483839035037	5.03592700958252
629	2	630	Solo	7	3.017585498697545	-7.8168246174901865	3.4092589378356934	-7.162865877151489	2.232255235615862	-5.598994393400855
630	2	631	Solo	8	7.449401077294856	-3.1247615387740844	8.112177324295045	-3.063959646224976	5.560068981182829	-1.7668605829627873
631	2	632	Solo	3	-2.931858462341514	6.819977165956659	-3.843782901763917	7.140472507476807	-2.640750345710858	6.875110448250852
632	2	633	Joint	5	-7.355838251113892	-2.7406224727630613	-6.903030490875245	-2.2494523525238037	-7.088031053543091	-2.4102425813674926
633	2	634	Solo	4	-7.478900793968555	2.643315890929444	-7.945663499832154	3.5770348072051994	-1.9361288836318773	0.5997635863921931
634	2	635	Joint	2	2.918291759490967	6.280233526229859	4.443362045288086	9.78405704498291	3.2574425458908083	7.052547931671143
635	2	636	Solo	7	3.2210363206014656	-6.953424233812355	3.480593013763428	-6.828455686569214	1.9628589860920458	-3.054950211831711
636	2	637	Joint	8	5.397100162506104	-2.3399961471557624	9.831830835342407	-4.373765659332276	7.593185138702393	-3.3308409214019776
637	2	638	Solo	4	-6.966684484481812	2.384858989715576	-6.702122819079826	3.506521020941274	-3.7987734256455656	1.7442264251968942
638	2	639	Joint	1	6.771118259429932	2.7293655395507814	10.099010181427003	4.331953287124634	7.86465163230896	3.3509258270263675
639	2	640	Solo	1	7.4891076564788825	3.518752431869507	7.3960916402598995	2.5355049876949507	7.316886657608587	3.0798999442945583
640	2	641	Joint	2	3.770013523101807	5.866276454925537	3.688632479788495	12.650531750058096	3.906229679347949	7.169874057190967
641	2	642	Joint	3	-2.5990895271301273	7.220273065567017	-4.313472890853882	10.062772369384767	-3.033546900749207	7.7192215681076055
642	2	643	Joint	6	-1.1958604812622073	-5.5158655643463135	-5.090746688842774	-10.058567667007447	-2.9864421844482427	-7.474676585197449
643	2	644	Joint	5	-7.904174566268921	-2.97266116142273	-8.285629224777223	-2.4418983459472656	-8.064413046836853	-2.671330499649048
644	2	645	Solo	8	7.911404371261597	-3.011074256896973	7.2380427805884535	-2.6636728431683143	4.930339954709206	-1.8342190814962662
645	2	646	Solo	2	2.297829840916255	7.464385023451807	2.237650012969971	7.542595529556275	0.8108816720739813	2.433123527660971
646	2	647	Solo	2	2.99280948638916	7.773651218414307	2.511355489566212	7.190651328222905	1.910476109422388	4.546045020648318
647	2	648	Joint	2	2.287186861038208	6.651617193222046	3.999179315567017	9.755936908721925	2.9026430368423464	7.472780346870422
648	2	649	Joint	1	3.576337194442749	2.957186841964722	11.456501197814942	2.856032991409302	6.980982375144959	2.784790873527527
649	2	650	Solo	3	-3.4058379240182424	7.4757430914005285	-2.7256301403045655	7.792290163040161	-1.9055785944264652	3.858212236260907
650	2	651	Solo	6	-3.505929040908814	-7.855861711502076	-2.595470579850916	-7.165379376553699	-1.142356551817299	-2.5330649180005373
651	2	652	Solo	1	7.7464529652928436	3.3982886881618355	7.220888233184815	3.6271931648254396	6.158716162300758	2.8239881644565217
652	2	653	Joint	5	-3.8251756668090824	-3.544646549224854	-13.024227333068849	-4.719388389587402	-7.613644218444825	-3.897962045669556
653	2	654	Joint	4	-6.374220991134644	1.9229505538940426	-9.003910350799561	4.895618057250977	-7.182573437690735	3.156596279144287
654	2	655	Joint	5	-6.90013222694397	-3.5888181209564203	-9.212363386154175	-3.2769154548645023	-7.397650623321534	-3.837044596672058
655	2	656	Solo	7	2.8354024055901443	-7.58280299984535	3.373192358016968	-7.729321098327637	2.384043914243742	-6.106635564978522
656	2	657	Solo	5	-6.864914871376664	-3.4009772899450152	-6.9142683982849125	-2.549184846878052	-3.1993963667981	-1.5475106695132288
657	2	658	Joint	6	-3.1096405982971196	-6.831899356842041	-4.130425643920899	-8.464141988754273	-3.545623207092286	-7.444663381576539
658	2	659	Solo	1	7.3039295196533205	3.1792179584503177	7.1376947402954105	2.835301208496094	6.33865225315094	3.536046886444092
659	2	660	Joint	8	5.985840940475464	-1.8197102069854738	12.004533100128175	-4.966222810745239	7.6782653570175174	-2.853848195075989
660	2	661	Solo	5	-7.078752803802491	-3.255638265609741	-6.772558072677966	-3.285382501221965	-3.688652374427413	-1.9665431037993775
661	2	662	Solo	6	-3.0470148165779096	-7.04523646230953	-2.8334176540374765	-7.8582082271575935	-1.5042215863742823	-4.024740871764506
662	2	663	Solo	7	3.3449466768965976	-7.701901799340766	3.08061990737915	-8.150457239151	1.6113497779028942	-2.812073920129348
663	2	664	Joint	1	8.241216659545898	3.1656525611877444	8.31814432144165	4.100371217727662	7.231958079338074	3.3412670612335207
664	2	665	Joint	2	3.887605667114258	9.379403591156006	1.2734984397888185	5.730241966247559	2.622592735290527	7.5798670768737795
665	2	666	Joint	8	5.196758460998535	-2.374870443344116	13.70871229171753	-5.448558616638184	7.453589653968812	-2.876999425888062
666	2	667	Joint	7	2.9478324890136722	-7.1338007926940925	2.7700680732727054	-7.996278476715088	3.6619501352310184	-7.358333802223206
667	2	668	Joint	2	1.7001964569091792	7.303923177719117	6.31499366760254	7.187174510955811	3.304154062271118	7.543879771232605
668	2	669	Joint	1	10.558768701553346	3.68355393409729	4.393476390838623	1.5966643810272219	7.379449272155762	2.5697485685348513
669	2	670	Joint	5	-6.958446311950684	-2.049852657318115	-8.164149475097657	-5.421262931823731	-6.792163968086243	-3.1908680915832517
670	2	671	Joint	7	2.381764125823975	-3.5566835403442383	2.4809646606445312	-11.967933797836304	3.0682467937469484	-7.401081609725953
671	2	672	Solo	2	2.72874749131533	7.632717276254827	3.3295091152191163	8.103425455093385	2.1339484355227767	5.520445871670809
672	2	673	Joint	1	3.192282342910767	1.4507111072540284	14.477716207504272	5.802933216094971	7.34222846031189	3.0151743173599246
673	2	674	Joint	4	-7.1785748481750495	2.841085052490234	-9.040604782104493	3.760716247558594	-7.459522533416749	3.0434910535812376
674	2	675	Joint	3	-3.123446989059449	6.54193344116211	-2.891141939163209	9.82016167640686	-3.2209256887435913	7.539529204368591
675	2	676	Solo	1	7.779392440855846	2.979968436413137	7.841649932769334	3.012891929705715	6.301250914532685	3.7635671043878105
676	2	677	Joint	7	5.588740730285645	-5.934433221817017	-6.3194774150848385	-9.33750877380371	4.048998379707337	-7.514488077163697
677	2	678	Solo	3	-3.264805018439477	7.72323322394051	-2.96891942024231	7.829206562042237	-1.530862990293522	3.6782635660867324
678	2	679	Solo	2	3.3836639737855188	7.5884306258401875	3.623362636566162	7.089255046844483	4.011610047805846	8.261775008163928
679	2	680	Joint	3	-3.1919969558715824	8.07526092529297	-2.710333395004273	6.244274759292603	-2.8707272529602057	6.9512799263000495
680	2	681	Solo	3	-3.12355460275944	7.558420754379483	-3.8606270790100106	7.6327588081359865	-1.8832645403943682	4.449834769603869
681	2	682	Joint	8	7.914429473876954	-3.278152132034302	7.589880990982056	-2.3070941925048833	7.56479229927063	-2.711833262443543
682	2	683	Solo	6	-3.3340372562408453	-7.4622368812561035	-3.69771547317505	-7.832123851776124	-1.9173252582550049	-3.379623079299927
683	2	684	Solo	4	-7.556262397766114	3.1240050792694087	-7.892353200912476	3.5126514911651605	-6.523979425430298	3.0911665439605716
684	2	685	Solo	7	3.0239622348951545	-7.4709571808476145	2.5885936260223392	-7.335696268081666	2.006766140183173	-3.9047131046602557
685	2	686	Joint	3	-1.959391307830811	7.448481225967408	-5.178805775998711	13.831008846978655	-2.5382513523101813	6.954257464408875
686	2	687	Joint	4	-7.239926719665528	2.022201824188232	-9.601009798049928	4.719160079956054	-7.694909763336182	3.089206886291503
687	2	688	Solo	8	7.254113626480103	-3.3596396446228027	7.345577001571655	-2.479975318908691	5.914452958106995	-2.1900664806365966
688	2	689	Joint	4	-6.75888466835022	3.1589935302734378	-9.446653461456298	3.5605330944061273	-7.565496253967286	3.171528363227844
689	2	690	Joint	6	-3.025977802276612	-6.477835512161255	-2.4566623687744147	-8.771364307403564	-2.5873379230499274	-7.179935193061829
690	2	691	Joint	8	6.722627830505371	-2.6693327903747566	8.563463020324708	-4.952150058746338	7.529791164398194	-3.755664896965027
691	2	692	Solo	6	-2.668320028630349	-7.2432762772092225	-3.3364345073699955	-6.673515892028809	-2.226552601976918	-5.212658198190183
692	2	693	Solo	8	6.904771254196737	-3.03281930591295	8.063040018081665	-3.0153360366821285	5.196826587982462	-1.9865974838814628
693	2	694	Solo	3	-3.01550073190513	7.833945637715152	-2.9582649707794193	7.938376617431641	-3.8159670808115735	6.500743403917696
694	2	695	Solo	7	3.4310554970071854	-7.1782982492064775	4.0613112449646	-7.520024585723878	2.4958139652394324	-5.239260156135527
695	2	696	Solo	4	-7.905988359451294	3.221956253051758	-7.9555949687957765	2.701797151565551	-7.508396649360657	2.1163192987442008
696	2	697	Solo	5	-7.577396485037043	-3.657595214721911	-7.9230862140655525	-3.7919692993164062	-8.13983270964346	-3.7997312354432315
697	2	698	Solo	1	7.986645105617973	3.20488408032009	7.966002082824708	3.7699944972991943	3.1603062074349193	1.268390689331967
698	2	699	Joint	6	-3.4684165000915534	-6.760000848770142	-3.348839330673218	-8.262823629379273	-3.3738138675689697	-7.310223889350891
699	2	700	Solo	8	7.674849887905166	-2.9220255260862835	8.05336856842041	-2.9226296424865725	6.859121940641426	-2.502846688290335
700	2	701	Solo	4	-7.366885758330591	2.643581882819568	-8.22285041809082	2.8068386077880856	-1.6459165593286187	0.6116821555319238
701	2	702	Joint	7	5.125620985031128	-11.980363988876343	1.4838857650756836	-1.3882113456726075	3.621583724021912	-7.014832448959351
702	2	703	Solo	5	-7.206044350522865	-3.339584903365534	-8.07867922782898	-3.3080226421356205	-4.987888150641377	-2.525997962775906
703	2	704	Solo	4	-7.925229787826538	3.288952445983887	-7.898244857788086	2.692474508285523	-5.259378719329835	1.4482631206512453
704	2	705	Joint	1	5.558927297592163	1.7065383911132814	12.163081455230714	4.627994775772095	7.204078936576844	2.5466544151306154
705	2	706	Solo	2	3.4880447864532473	7.434617757797241	3.7916340064711305	7.639014352553362	1.519615280533199	2.7035015885690896
706	2	707	Solo	7	3.194064426422119	-7.519802618026734	2.5417656496448746	-7.050331798594956	1.583984116478931	-3.6056830959527515
707	2	708	Joint	1	6.433733701705933	4.156814432144166	10.118809700012207	1.7584154129028322	8.293439316749573	3.4911174535751344
708	2	709	Joint	3	-1.4877860546112063	7.378326749801636	-5.755038928985596	8.310375452041626	-3.1981803417205814	7.44390869140625
709	2	710	Joint	6	-2.195609331130982	-5.70129737854004	-3.332090282440186	-10.165575122833253	-2.748971629142762	-7.650643062591553
710	2	711	Joint	7	3.5977095127105714	-7.556154584884644	3.9461036682128907	-8.394685125350952	3.5125373363494874	-6.938929009437562
711	2	712	Solo	7	3.0290155887603762	-7.746463346481324	2.5749350970704854	-7.616436397099742	1.6368320199707895	-5.206164413225775
712	2	713	Solo	5	-7.877481365203858	-3.0657924652099613	-6.8671126247702	-2.5130532760386965	-4.553307241263883	-1.7878412017705696
713	2	714	Solo	4	-7.341475849818534	3.2795499166522344	-6.984778022766114	2.7570734500885012	-3.406438768107357	1.2409689662075805
714	2	715	Joint	5	-5.5283845424652105	-3.5299015522003176	-12.044049692153932	-3.682957792282105	-7.330273914337159	-3.364973211288452
715	2	716	Joint	3	-0.9423289775848402	10.803167819976807	-8.167542409896852	8.74273681640625	-3.2562058687210085	7.078927206993104
716	2	717	Joint	2	3.609594297409058	6.844399309158326	5.302129256672591	11.925814421251488	3.54844797781608	7.7951443828983695
717	2	718	Joint	6	-3.547170639038087	-6.874694728851319	-3.585488605499268	-9.98234395980835	-3.3097064256668096	-7.518702292442322
718	2	719	Solo	3	-3.051928159401707	7.483873315250652	-2.716053819656373	7.463625764846802	-2.4476470775793833	5.633254430490894
719	2	720	Joint	7	1.902776861190796	-7.791719388961792	5.638702487945557	-8.341520690917969	3.4222408771514896	-7.585996556282044
720	2	721	Joint	4	-6.67209529876709	2.9876788616180416	-6.132548904418946	2.673474073410034	-7.090127062797547	2.8606404066085815
721	2	722	Joint	8	4.312166452407837	-3.2266112327575684	11.036512947082521	-4.046940422058106	7.301836681365967	-3.5242699146270753
722	2	723	Joint	5	-5.697549295425415	-3.4650996685028077	-9.481705331802369	-2.747287845611572	-7.430432081222534	-2.965640640258789
723	2	724	Solo	3	-2.938103961944581	7.66982741355896	-3.483212232589722	8.52504358291626	-1.704949736595154	4.119339942932129
724	2	725	Solo	5	-7.2595232963562015	-3.1016751289367677	-7.167933082580567	-3.273611307144165	-6.275841736793518	-2.3268778562545775
725	2	726	Solo	2	2.901694917678833	7.281345891952515	3.38069486618042	8.23664412498474	2.782568025588989	7.582987308502197
726	2	727	Joint	3	-1.9021934032440186	4.763661432266235	-5.1554914951324475	10.124232053756714	-3.370769739151001	7.059650897979736
727	2	728	Solo	5	-7.427822641029458	-3.243521712820835	-7.218256330490113	-2.8126351356506345	-5.260033656902363	-2.0930173032487964
728	2	729	Solo	8	7.216816711425782	-3.593929719924927	8.070460081100464	-2.609369802474976	4.496593070030213	-2.248253726959229
729	2	730	Solo	7	3.1263452529907214	-7.511393213272095	2.8137241804449062	-7.732567670385876	1.4444031697436324	-7.180106176158212
730	2	731	Joint	8	6.969614458084107	-2.5852577686309814	7.2393305778503425	-4.247668981552124	6.909518289566041	-3.270462536811829
731	2	732	Solo	1	7.714984673869019	2.918721392614654	7.692778873443604	3.433377313613892	4.576857933705749	2.0549285664474026
732	2	733	Solo	8	7.111787939071656	-3.2414767265319826	6.9933515554504995	-3.0885608296669513	5.281784391693146	-2.104707627548624
733	2	734	Solo	3	-3.0613792810784686	7.283237791191622	-3.3565384387969974	7.4583302497863775	-1.7173524381984504	4.320976010219253
734	2	735	Solo	6	-3.0588098431476367	-7.791433359050179	-2.6516578197479252	-7.092007446289063	-2.1016852093164338	-6.337396228742314
735	2	736	Joint	5	-6.404351520538331	-2.6453285694122313	-8.843478441238403	-3.575582504272461	-7.5360411405563354	-3.098247313499451
736	2	737	Joint	7	3.5449446201324464	-5.537910127639771	3.4209788322448733	-9.654580116271973	3.1584290981292726	-7.066008687019348
737	2	738	Solo	6	-2.519219912962036	-7.6915400627522	-2.904536104202271	-8.133067655563355	-1.7382864663381956	-5.264841228885866
738	2	739	Solo	3	-2.8429495811462404	7.530615615844727	-2.9189513206481936	7.774824476242066	-1.9670523643493658	5.343453741073609
739	2	740	Solo	6	-3.1252801643694004	-7.199422631421458	-2.8284836292266853	-7.985332298278809	-2.2456695669335405	-5.362325089056678
740	2	741	Solo	5	-7.590959119796754	-3.2158489704132083	-6.784277712660806	-3.3486076196796195	-5.48148590890456	-2.2777007977548487
741	2	742	Joint	4	-7.041297340393067	2.518020582199097	-11.018051576614381	4.28308868408203	-8.091918015480042	2.9180507659912105
742	2	743	Joint	2	4.922209787368774	5.566417121887207	4.682389545440674	13.43422703742981	3.121389031410217	7.496939945220948
743	2	744	Solo	4	-7.691650009155274	2.8478075027465817	-6.979095103775561	2.7884062604027813	-5.918815935867578	2.178082052663854
744	2	745	Solo	8	7.2349165916442875	-3.539534950256348	7.41830469600043	-3.623812089270014	4.885314781624483	-2.962145822200009
745	2	746	Solo	1	7.344143276427853	2.8311479080937905	7.643865022853433	3.4162638854313436	6.661752124036394	3.5507463783299498
746	2	747	Joint	1	4.639587831497193	2.675471782684326	11.898140811920166	3.179497003555298	8.263527584075929	2.8446999549865724
747	2	748	Solo	4	-7.282425120593456	2.6085766830651522	-6.927890872955323	3.222970962524414	-5.1142821565873176	1.6186643619640944
748	2	749	Solo	4	-7.268218088150025	3.1526959896087647	-7.439069795608521	2.5709947586059565	-6.235307264328004	2.3933413267135615
749	2	750	Solo	8	7.616063001591558	-3.2431511626688776	7.627463293075562	-2.8453785419464115	5.970332993486819	-2.493318831227627
750	2	751	Joint	2	3.3707190036773684	7.168624353408814	3.694861289046517	9.147164990433813	2.824951015006657	6.791106379990159
751	2	752	Joint	8	5.247069025039673	-3.418905019760132	27.98103669033084	-7.364997020077239	7.855654634761977	-3.1300304247496147
752	2	753	Solo	2	3.4021623134613037	7.325276470184327	3.467661809921265	7.882681751251221	2.9184027433395388	5.779464888572694
753	2	754	Joint	5	-8.093798398971558	-2.513923692703247	-8.147539949417114	-3.940472030639649	-7.972324991226197	-3.0970708847045896
754	2	755	Solo	2	2.9764635860111985	7.735400035571283	3.7666332721710205	7.117603492736817	3.1196087508989714	6.785880793428033
755	2	756	Solo	1	7.56193208694458	3.521136999130249	8.110243034362794	2.9125776767730716	4.555693554878235	1.670367169380188
756	2	757	Joint	4	-8.877344369888306	3.237906217575073	-5.556752014160157	2.4878266334533694	-7.085560870170593	2.802729034423828
757	2	758	Joint	6	-2.717569541931153	-7.6855998039245605	-3.2947362899780277	-8.667407321929932	-2.9345461368560795	-7.905760049819946
758	2	759	Solo	6	-2.914505624771119	-7.717537784576416	-3.1508951195479162	-7.174217521218749	-2.6045976166129474	-5.605248575939879
759	2	760	Joint	3	-3.045973920822144	4.016936731338501	-4.73399386405945	11.476541709899903	-3.6804844379425057	7.5494067668914795
760	2	761	Joint	4	-3.881923294067383	2.3442135334014895	-11.028870916366579	5.267610549926757	-7.197397708892822	3.7345272302627563
761	2	762	Joint	1	3.6328184604644775	1.0949729919433595	11.869564056396484	4.078783273696899	7.5272036552429205	2.575021886825562
762	2	763	Solo	1	8.22229916531346	2.7394780465859663	7.011509275436402	2.3936806201934817	5.067348602479118	1.7980193551262633
763	2	764	Joint	7	1.9485022068023683	-7.346585369110108	4.713103532791138	-7.781401062011719	3.2997876405715942	-7.518375682830811
764	2	765	Joint	6	-5.581231880187989	-8.04866919517517	-2.7400770664215095	-10.537757873535156	-2.307820343971253	-6.928290414810181
765	2	766	Joint	8	6.461961650848389	-3.5564996242523197	9.751224851608276	-2.3870342731475835	7.722272038459778	-2.705627679824829
766	2	767	Joint	2	3.8239643573760986	10.661869525909424	1.268786382675171	4.581305456161499	2.6309672594070435	7.822135305404664
767	2	768	Solo	7	3.1494425773620605	-7.191988039016724	2.3980408295019306	-7.537141982866832	2.2771936229876606	-5.766797133363042
768	2	769	Solo	6	-2.859198137722477	-7.447383789544208	-3.760392808914185	-7.453732347488404	-0.41723585128784185	-1.2076755046844483
769	2	770	Solo	4	-7.300086032486046	3.4016838100600797	-6.962308549880982	3.7444428443908686	-6.312085753250166	3.430775691422253
770	2	771	Solo	2	3.1046431541442874	7.845118474960327	2.656494322129394	6.853014282069592	0.12167634963989256	0.16829273700714112
771	2	772	Solo	8	7.603294181823731	-3.020593500137329	6.85510396253652	-3.1834256080788186	5.559263154325816	-2.3743423654636646
772	2	773	Solo	7	2.768769660533217	-7.26961718803365	2.97318754196167	-8.049404859542847	2.3977942064110174	-5.55241289737681
773	2	774	Solo	1	7.461684581778157	3.240456542586909	7.680374050140381	3.149778699874878	6.084245286952309	3.2598751113889746
774	2	775	Solo	6	-3.520659026998653	-7.3313136637823995	-3.322590065002442	-7.993589496612549	-1.439672222184247	-4.024867793271088
775	2	776	Solo	4	-7.698334407806397	3.1910710334777828	-7.133207287441624	3.189782361760166	-3.426974609156004	1.3051059985673217
776	2	777	Joint	2	3.4415964603424074	8.479755830764772	5.870151376724244	9.115052747726441	3.103514289855957	7.574692058563233
777	2	778	Solo	2	2.9994047771284222	8.074078322899643	3.2053403854370113	8.253088760375977	1.8217385499372165	4.571358039078464
778	2	779	Joint	8	5.008701086044311	-5.069044589996338	11.557337951660157	-2.268750858306885	6.944015240669251	-2.8780807256698613
779	2	780	Joint	1	4.813585138320923	0.6298999309539796	11.732039213180542	6.253337383270264	8.109764218330383	3.429641914367676
780	2	781	Solo	4	-7.681845378875733	2.9516122817993162	-7.016809364712918	3.2265872431868847	-5.289270542341809	2.8064682937202132
781	2	782	Solo	1	7.281482022250968	2.6461493313849247	8.101177762001514	3.0922910828926518	1.992243841286522	0.8130937882862738
782	2	783	Solo	8	7.190633667191275	-3.716984856562756	7.987558317184448	-2.5684960365295413	5.553452438454035	-3.0468028368736015
783	2	784	Joint	6	-3.2729580879211433	-7.857535982131958	-4.088499116897583	-7.7770441532135015	-3.200336599349976	-6.822735261917114
784	2	785	Joint	4	-6.4497914791107185	3.437353706359863	-8.946522188186647	4.0328613281250005	-7.682508111000061	3.3794518470764157
785	2	786	Solo	2	3.2342278957366943	7.385493135452271	2.8121521443787842	7.5629129956641306	3.1192893490524907	6.350472572966344
786	2	787	Joint	7	1.909454917907715	-5.328670692443848	4.714245080947876	-11.235155010223389	3.113943600654602	-7.964679789543152
787	2	788	Joint	7	2.3456721782684324	-7.606794929504395	4.603933477401734	-6.6970508098602295	3.407089996337891	-7.0038672447204595
788	2	789	Joint	6	-1.3823323726654062	-7.323843193054199	-5.184734153747559	-6.373428249359131	-3.4681659936904916	-7.951431488990784
789	2	790	Joint	8	3.9056231021881107	-3.3265791416168216	12.135950660705568	-3.1240811824798587	7.457800698280335	-2.9667695045471194
790	2	791	Joint	2	3.364916133880615	9.518577337265015	1.8801361560821535	5.410266017913819	2.7918716430664063	8.01370928287506
791	2	792	Joint	3	-1.5893965244293213	5.415060520172119	-4.841033029556275	11.078991222381593	-3.163816571235657	8.01497449874878
792	2	793	Joint	7	2.4623383998870856	-7.377965259552003	4.343793678283691	-8.545769023895264	3.2389621496200562	-7.419685673713684
793	2	794	Solo	8	7.658350757736403	-2.4205144580313434	8.242491388320923	-3.1066789150238043	6.595809294769383	-1.8769372073863388
794	2	795	Joint	5	-7.193649625778199	-1.8270034313201897	-8.344805812835693	-5.057210540771484	-8.144498991966248	-3.1417339563369753
795	2	796	Solo	8	7.176697635650635	-3.359335231781006	7.777183675765992	-2.7695797443389893	6.281882429122925	-2.7670366287231443
796	2	797	Joint	2	2.64170732498169	7.088665246963501	2.516593647003174	8.22137908935547	2.544561576843262	7.612201428413392
797	2	798	Solo	6	-2.9564131259918223	-7.540509033203126	-3.458462522525584	-7.254379778431804	-2.025599359521764	-5.242207827829794
798	2	799	Joint	6	-2.6375343322753912	-8.812371253967285	-5.250512695312501	-10.740052890777589	-2.777408862113953	-6.5783837080001835
799	2	800	Joint	1	5.757042980194092	1.9692339897155762	9.928526306152344	4.090465116500854	7.383847403526307	2.956650948524475
800	2	801	Solo	3	-2.6507826328277595	7.6551775455474855	-6.4037583698539615	8.18374278798818	0.0	0.0
801	2	802	Joint	4	-7.842619752883912	1.6674974441528316	-9.178846263885498	4.59075493812561	-7.636151742935181	2.9640614986419673
802	2	803	Joint	8	3.31600079536438	-2.5666251659393313	17.77360404262297	-4.463662845490655	7.471402803705895	-2.9763142499319115
803	2	804	Joint	1	9.250598907470703	4.889155626296997	4.404289388656617	0.439477014541626	6.958154582977295	2.837876033782959
804	2	805	Joint	2	1.8071595191955567	4.001988792419434	4.404650878906249	10.980551719665527	2.9723440647125248	7.2168357372283936
805	2	806	Solo	1	7.996709728240967	2.981159353256226	8.062564373016357	2.986987590789795	6.357262659072877	1.8066426515579224
806	2	807	Solo	7	3.169888973236084	-8.027341270446778	3.64007363319397	-7.717772436141968	2.9465165376663207	-8.392034196853638
807	2	808	Solo	6	-3.2841959953308106	-7.557885932922364	-3.476597595214845	-7.337148571014405	-3.5404006242752075	-7.022030544281006
808	2	809	Joint	6	-2.502660417556763	-6.757838249206543	-4.438548517227173	-10.436439132690431	-3.03922610282898	-7.3323287010192875
809	2	810	Solo	1	8.092308044433594	3.538900756835938	6.997836065292359	2.4036247730255127	7.373326134681702	4.003292059898377
810	2	811	Joint	5	-10.822903919219971	-4.516839694976806	-3.8948925495147706	-2.199205207824707	-7.150109076499939	-3.234766960144043
811	2	812	Joint	3	-2.3939089298248297	4.2761759757995605	-5.3665383815765395	11.993396663665772	-2.468122243881226	6.8688252687454225
812	2	813	Solo	7	3.180473661422729	-7.568426227569581	3.171125650405884	-7.891636562347412	2.808049917221069	-6.634972786903382
813	2	814	Joint	5	-4.822647762298584	-2.0043619632720944	-11.109610080718994	-4.550509023666382	-7.9309375286102295	-3.2472130060195923
814	2	815	Solo	5	-7.061794471740723	-3.0942677497863773	-7.586424636840821	-3.530041074752807	-6.873023629188538	-3.066366410255432
815	2	816	Solo	4	-7.40458869934082	3.021487712860107	-7.884983133901793	2.811541906897755	-5.770731675440888	1.995789631160364
816	2	817	Solo	5	-7.399851274490357	-3.186301898956299	-6.748515605926514	-2.6654768943786618	-5.496383142471314	-2.401271915435791
817	2	818	Joint	5	-7.38716106414795	-2.597465991973877	-7.928762245178223	-3.636255788803101	-7.32777202129364	-2.9311975955963137
818	2	819	Solo	2	2.530666399002075	7.603433704376221	3.474149608612061	6.97329912185669	1.7786493539810178	6.196554875373841
819	2	820	Solo	3	-3.5566137790679933	7.948498344421387	-3.9890195369720463	6.051854133605957	-3.4543310642242435	5.447147536277772
820	2	821	Solo	3	-2.3947016716003424	7.581997966766358	-2.6437811374664313	6.700037860870362	-0.9227926492691044	2.6104637861251834
821	2	822	Joint	4	-1.7014204502105714	1.0778180599212648	-24.69533252497792	9.410834654968742	-8.639978097777965	3.949985150894406
822	2	823	Solo	7	3.023250770568848	-7.2819293498992925	3.0682194638604674	-6.9303018346402245	2.7664965832409636	-6.085543001441818
823	2	824	Joint	8	5.450226545333862	-3.924306440353394	10.768027162551881	-2.062333583831787	7.93557665348053	-2.8754424810409547
824	2	825	Joint	7	5.572663927078247	-7.429632997512818	0.2401753902435295	-8.867780733108521	2.5457982540130617	-7.3142573595047
825	2	826	Joint	3	-2.211679792404175	2.168110704421997	-3.373084545135498	13.457520961761475	-2.866589140892029	7.732254242897034
826	2	827	Solo	3	-3.425227928161622	7.424730682373047	-2.8006564554714557	8.02152537421858	-2.5418351619016826	5.993184729002296
827	2	828	Joint	1	3.3948944568634034	-0.13544468879699734	11.949466085433961	6.766190576553345	7.069499921798706	3.213004612922669
828	2	829	Solo	5	-7.343750524520875	-3.2016810894012453	-7.067579011937277	-3.3401693027676584	-3.699542298327036	-1.7844455799192906
829	2	830	Solo	5	-7.821038150787354	-3.334049940109253	-6.835247898101807	-3.450126361846924	-4.981544923782349	-3.268978524208069
830	2	831	Joint	3	-3.0369620323181152	9.964637279510498	-4.163169050216675	5.037385654449463	-3.1876210212707523	6.9293907403945925
831	2	832	Joint	4	-9.406566095352174	3.9008159160614015	-5.366284704208375	2.1873521327972414	-6.8067282199859624	2.7955436229705812
832	2	833	Solo	5	-7.8134975910186775	-3.436599016189575	-7.00100847958318	-2.670619404725212	-1.2568663317728137	-0.4694539331055494
833	2	834	Joint	5	-6.940764999389649	-2.382937383651733	-9.63028416633606	-4.245664930343628	-7.489364504814148	-3.0763549566268917
834	2	835	Solo	2	2.9125713348388675	7.633018827438355	3.366184665282483	6.809288879766102	1.6921048040668298	3.7080377298055907
835	2	836	Solo	2	2.72407652660816	7.066606944633796	3.7493832111358643	7.4857337474823	3.271445616705262	6.7775769918328885
836	2	837	Solo	8	7.195035782080824	-3.5240453578031	6.6342085838317875	-3.172127676010132	4.13833811597913	-1.8215830642439188
837	2	838	Joint	1	5.132444906234742	0.5327161312103271	10.484720277786256	4.977784156799316	7.469783782958984	2.656715512275696
838	2	839	Joint	4	-6.108189535140991	4.512926721572876	-9.68103232383728	2.1849929332733122	-7.7048444032669074	3.107132363319397
839	2	840	Solo	6	-3.1411029338836673	-7.5861519336700445	-2.9884631054911694	-7.050201266080388	-2.2513823935048625	-5.823040243521457
840	2	841	Solo	8	7.449457883834839	-2.871621465682984	6.757527494430542	-2.8476933479309086	6.904168868064881	-2.3257489919662477
841	2	842	Solo	4	-7.28466272354126	3.1711890697479244	-7.522174501419068	2.717100238800049	-7.509623813629151	2.2351037263870235
842	2	843	Joint	8	7.016836500167847	-1.7137745380401612	9.177336883544923	-6.005621433258057	7.394942617416382	-3.456309747695923
843	2	844	Joint	4	-8.357052087783813	2.533710527420044	-6.481551885604858	3.9215350151062007	-7.53290822505951	3.9989732027053835
844	2	845	Solo	8	7.6303932666778564	-3.67155499458313	7.834261083602906	-3.712454128265381	5.2237433910369875	-2.3488082647323605
845	2	846	Solo	5	-7.485610186139911	-3.2234224550416095	-7.467893886566163	-2.896608686447143	-5.823796647330209	-1.782087289913993
846	2	847	Joint	4	-6.90772352218628	4.346387529373169	-9.13832130432129	2.2545005321502685	-6.961062359809876	3.0210374355316163
847	2	848	Joint	2	2.659356927871704	7.895949077606201	5.546427345275879	10.588391876220705	3.2880423784255983	7.353999090194702
848	2	849	Joint	5	-7.354779148101807	-3.4523206710815426	-8.104617738723755	-2.1476643085479727	-7.469799637794495	-2.6056914806365965
849	2	850	Solo	4	-7.042752863001593	3.2729309071623343	-7.576949787139893	3.584968566894531	-5.949325693166141	2.712244581655813
850	2	851	Solo	2	2.5569794640110506	7.700272644910193	3.512575387954712	8.11775188446045	2.0697031013750324	6.263835257963822
851	2	852	Solo	3	-3.2139463901519782	7.832218980789185	-2.5546313972400236	7.415839300371365	-1.6681469068490775	6.776014237511731
852	2	853	Joint	2	2.4942319869995115	7.4563832759857185	3.40766077041626	9.259991312026978	2.759759259223938	7.888081908226013
853	2	854	Solo	4	-7.748258113861084	3.8155993461608873	-8.069342006835972	2.601090998430342	-6.014708478050251	1.6543493245935885
854	2	855	Joint	8	3.4374742031097414	-3.5995867252349854	13.15646300315857	-3.5085546016693123	8.019461417198182	-3.4500470876693727
855	2	856	Joint	3	-4.026963329315187	11.088459730148315	-4.121285978694201	11.655724394567342	-2.9400726634956595	6.9608170331753945
856	2	857	Solo	3	-2.9838604923595247	7.344143562995689	-3.616405534744263	7.827487897872925	-1.132817575387606	3.461888475886228
857	2	858	Solo	8	7.4908770561218265	-2.9410593032836916	7.450770664215089	-3.304452133178711	5.641578555107117	-2.2280166149139404
858	2	859	Solo	7	3.331842947006226	-7.293186283111573	3.362069040811873	-7.871859439430044	2.428612211484123	-6.081082622318172
859	2	860	Solo	7	2.675144141572178	-7.315203126868479	3.297583818435669	-8.02241358757019	2.1564965216604177	-4.156378833751317
860	2	861	Joint	4	-7.079678726196289	2.0717767238616944	-7.420361089706422	4.265838623046875	-7.171294307708741	3.115900087356567
861	2	862	Solo	1	7.411304807662964	3.0655387878417972	7.972914791107178	2.727976655960083	6.191677927970886	1.9920839786529543
862	2	863	Joint	2	3.6596511840820316	6.968117761611939	3.53817777633667	9.136063575744629	2.639103960990906	8.147923636436463
863	2	864	Joint	6	-2.81369423866272	-8.656086969375611	-4.423442029953003	-6.798350524902344	-3.624983000755311	-7.453231334686279
864	2	865	Joint	3	-2.4282631874084473	5.162588119506836	-3.191464233398438	10.245971822738648	-2.6805167913436896	7.4133691072464
865	2	866	Solo	7	3.2063170433044434	-7.621451139450073	3.7342006206512455	-7.33608946800232	2.267523694038391	-6.004146933555603
866	2	867	Solo	2	3.1276614809830012	7.1180745762537345	2.7635168552398683	7.761373233795166	1.1091599722526857	2.4277261700396378
867	2	868	Joint	6	-3.5248470306396484	-8.769252443313599	-3.5281258106231697	-5.957746171951294	-3.1960684776306154	-6.687896227836609
868	2	869	Solo	4	-7.679949140548707	3.4061640739440913	-8.10387195739823	2.655746206405169	-6.514914913940815	1.5463115139615566
869	2	870	Joint	7	4.9763191699981695	-5.681111001968384	1.5338475227355943	-10.375600957870484	3.1584861755371088	-7.590822768211365
870	2	871	Joint	6	-1.9116999626159676	-8.562251710891724	-3.8922416210174564	-5.641404151916504	-2.7597275495529177	-6.877072954177857
871	2	872	Joint	8	3.8420071601867676	-3.072533941268921	12.200885725021363	-3.736629581451416	7.972356700897217	-3.3581619739532473
872	2	873	Joint	1	4.374609136581421	0.4199121475219727	10.860054969787598	5.940838575363159	7.439190292358399	3.2238524913787843
873	2	874	Joint	7	1.0850732326507566	-7.994261741638184	5.117915534973145	-6.571195125579834	2.698800587654114	-6.8659301757812505
874	2	875	Joint	3	-3.6326028347015384	6.361987400054932	-0.868984508514405	8.060845708847046	-2.6085738897323614	7.358172082901001
875	2	876	Joint	1	10.902400064468384	5.716955614089966	4.58557357788086	-0.26261315345764213	7.671117997169495	2.734337615966797
876	2	877	Solo	6	-3.2394346237182625	-7.142077016830445	-3.847430824269151	-7.786014120155445	-2.0771534195471153	-4.104374696369944
877	2	878	Joint	5	-5.203956556320191	-0.9476498603820798	-9.571329545974733	-5.483794403076172	-7.352267742156982	-3.2235734462738037
878	2	879	Joint	8	5.987578630447388	-3.4737373828887943	10.387263774871826	-4.035772275924682	7.648604130744935	-3.5192756414413453
879	2	880	Solo	5	-7.359588498387499	-2.830476831985199	-7.568451595306397	-3.489338541030884	-1.0058356096662529	0.34091653290609536
880	2	881	Solo	6	-3.6222020626068123	-7.4319414615631105	-2.2902679675937616	-7.749611489150599	-1.672630703157232	-4.88156877367381
881	2	882	Joint	6	-2.518800640106202	-7.567551040649414	-2.799069738388062	-8.080524730682374	-2.5528663396835327	-7.564586186408997
882	2	883	Solo	6	-2.8737904071807865	-7.965272760391236	-2.683922205733596	-6.745160760881004	0.0	0.0
883	2	884	Joint	5	-6.8456359863281255	-3.5328378677368164	-8.79246392250061	-2.8050692081451416	-7.450872135162354	-3.144131207466126
884	2	885	Solo	7	2.5718192100524906	-7.001660251617432	2.275180872673121	-7.963833690870013	2.091753463146253	-4.92159172355543
885	2	886	Solo	3	-2.6772094726562505	7.755164480209351	-3.614518887652506	7.101284325713309	-2.0000637565322466	4.846470552978115
886	2	887	Joint	7	2.5887014389038083	-4.912164163589478	4.7570277690887455	-9.866064596176148	3.4405341863632204	-6.944928479194641
887	2	888	Solo	3	-3.3849376201629644	7.180737447738648	-2.7399488127676808	7.211372682102677	-1.7317817527278345	4.226847086672066
888	2	889	Solo	1	7.89648860539899	3.2055860914326657	7.927798271179199	3.3684803009033204	5.038397424647736	2.4615448433924194
889	2	890	Solo	1	7.198391278568554	3.2444117817985543	7.804155921936036	3.476781511306763	4.948662591078884	2.1263127683014447
890	2	891	Joint	1	5.330681085586548	0.1344870567321778	11.133963108062744	5.032946300506592	7.698290014266968	2.508117651939392
891	2	892	Solo	1	7.954624652862549	3.1629065036773683	7.513251399993897	3.858064937591553	7.922543978691102	3.88371171951294
892	2	893	Solo	5	-7.321972322463989	-3.2134073257446287	-6.863963310342459	-3.490098523356275	-6.0372196875122315	-2.950007247556128
893	2	894	Joint	2	3.5191456317901615	8.106659841537477	1.7937716960906984	5.616315460205079	2.8697569370269775	7.410607194900513
894	2	895	Joint	7	3.367649507522583	-6.823337745666504	3.6768187999725344	-8.02595238685608	3.4774093627929688	-7.3891651153564455
895	2	896	Joint	3	-2.1054967880249023	3.4636473655700684	-4.049648427963257	11.630663394927979	-2.837479662895203	6.830396318435669
896	2	897	Solo	4	-8.015646743774415	3.000920820236206	-7.4828637167623056	3.824966278102995	-6.345893003782149	2.718971056951582
897	2	898	Joint	3	-3.2230851173400885	6.065590763092041	-1.5848874092102057	9.551212930679322	-2.3237956762313843	7.597998666763306
898	2	899	Joint	7	3.0899425506591798	-6.796466970443726	4.1925068378448485	-9.690132999420166	3.7830493688583378	-8.250168299674987
899	2	900	Joint	6	-1.9163612842559818	-8.554057931900024	-4.38845992088318	-9.838927459716798	-2.774161791801453	-7.915777134895325
900	2	901	Joint	1	5.142623710632325	3.0435639858245853	11.484234476089478	4.1159089565277105	7.313531208038331	3.8746903181076053
901	2	902	Joint	2	2.9762506961822512	7.436577415466309	4.301936912536621	7.175543403625489	3.4781323432922364	6.89790620803833
902	2	903	Joint	4	-8.005004978179931	3.1511105060577393	-8.288914346694947	3.874433469772339	-7.427356243133545	3.3050070524215696
903	2	904	Solo	5	-7.599574980556914	-3.2245579982416586	-7.053353357315064	-3.603537750244141	-3.521164123922561	-2.2460823905774334
904	2	905	Solo	2	2.938288272761945	7.772829180198541	2.8920995712280275	6.813457012176514	1.9359215057515073	4.5754927520051165
905	2	906	Solo	8	7.205445623397828	-2.557828903198242	6.764636615143993	-3.218366217644973	4.219025541954626	-1.693844759480141
906	2	907	Solo	3	-3.4324450492858887	7.279291105270386	-3.0472778906103666	8.042672594159662	-0.6387638748399719	1.4845581193945627
907	2	908	Solo	1	6.985534053805966	3.4940267510333225	8.052106523513794	3.6494977474212646	1.2468401193618774	-0.1321246862411499
908	2	909	Joint	3	-3.480542278289795	7.408083105087281	-2.978806495666504	7.087314414978028	-2.98340756893158	6.758634161949158
909	2	910	Solo	7	2.937108278274536	-7.3606898307800295	2.952942789074233	-7.684932771766017	4.281090325353766	-6.968542106670056
910	2	911	Joint	5	-7.061965703964233	-2.3167275905609133	-8.18102536201477	-3.9952282905578613	-7.3399295091629035	-3.0048591613769533
911	2	912	Solo	6	-2.7853204250335697	-7.573677349090577	-3.4073332405635908	-7.240197828417726	-2.0217495012556115	-4.697032274308656
912	2	913	Solo	5	-7.263449345489454	-3.0666560441555806	-7.3752953052520756	-2.63464241027832	-4.6668266348342655	-2.144427289083711
913	2	914	Solo	5	-7.063434947306221	-3.1216383867238267	-8.199359893798828	-3.163115787506104	-3.5592294630499026	-1.826618995368522
914	2	915	Joint	7	3.1536028861999514	-7.378504323959351	2.700858545303345	-8.550798177719116	2.9007880210876467	-7.9090515136718755
915	2	916	Joint	4	-7.4193971157073975	4.499615001678467	-8.80139970779419	1.4919336795806877	-7.9777346611022955	2.8626286029815673
916	2	917	Solo	2	3.14627161026001	7.528167629241944	3.2483268122424978	7.011665906990883	1.71216091417026	3.8022771549648624
917	2	918	Solo	4	-7.717398262023926	2.89518175125122	-7.1102112513186295	3.0982345033614824	-6.906897126704543	2.1880417550071574
918	2	919	Solo	1	7.353257083892823	3.0935574531555177	6.9525260471974315	3.511271840310313	1.0011723236278787	0.61115150146017
919	2	920	Solo	6	-3.0539267063140874	-7.747668313980103	-2.561848021193073	-7.876600277014384	-1.772588801703715	-5.869492035899464
920	2	921	Joint	6	-2.3485260486602786	-7.620804262161255	-2.4616724967956545	-6.952072668075562	-3.2137561321258548	-7.062076687812805
921	2	922	Joint	6	-3.0686399936676034	-7.681122398376465	-3.7315750598907473	-7.151507472991944	-3.371740055084229	-7.37918291091919
922	2	923	Solo	7	3.0778865337371824	-7.128854084014893	-6.0866206169128425	-12.16745104789734	2.846900606155396	-7.0546851634979255
923	2	924	Joint	3	-1.83855209350586	8.721662569046021	-5.538493585586548	7.113836383819581	-3.0763676404953006	6.642183566093445
924	2	925	Joint	5	-7.228834676742554	-3.141737127304077	-7.789880228042603	-2.803604221343994	-7.349788045883179	-2.8309982061386108
925	2	926	Joint	5	-7.758233976364136	-3.9453362941741945	-8.72068591117859	-3.010478115081787	-7.739924812316895	-3.286526656150818
926	2	927	Solo	6	-3.420826625823975	-7.73540301322937	-2.936346281682891	-6.808682950232742	-2.4855176871595006	-5.708467642413736
927	2	928	Joint	6	-3.132281303405762	-7.375422143936158	-2.3458434104919443	-7.85988883972168	-2.739709234237672	-7.5767436742782595
928	2	929	Solo	3	-3.5293154636510744	7.307690574250731	-2.467608547210694	6.958693647384644	-0.9382984018972547	2.031859337398034
929	2	930	Solo	1	7.530057525634766	2.71952919960022	7.478009271621705	3.5859198570251465	3.478978991508484	1.3165665149688721
930	2	931	Solo	4	-7.568081794166238	3.077027325411716	-7.5558818817138675	3.3646180629730225	-7.035246150684194	2.724372913728197
931	2	932	Solo	7	3.035991716384888	-6.991024827957154	2.3128345903113563	-7.924684415959499	2.1955590693332296	-6.49626201922853
932	2	933	Solo	8	7.378738975524903	-3.327929973602295	7.225429058074951	-2.9762824058532718	7.26003065109253	-3.814981007575989
933	2	934	Joint	1	5.498780393600464	2.0185171604156493	9.90984296798706	3.8427808761596682	7.749710416793824	2.777675223350525
934	2	935	Joint	8	5.828358030319214	-2.434909534454346	9.63724126815796	-3.6501636505126953	7.091382765769959	-2.6250819444656375
935	2	936	Joint	5	-7.190827465057374	-2.1306806087493895	-8.603721618652344	-4.668786096572876	-6.970803570747376	-3.091648530960083
936	2	937	Solo	2	3.4694375514984133	7.1535749435424805	2.601020184746453	7.548420401719452	3.0580471473887916	8.004201040817916
937	2	938	Solo	3	-2.9467099666595464	7.629467344284058	-3.460451030731202	7.913922119140626	-2.0814925670623783	5.074631834030152
938	2	939	Joint	4	-7.59250020980835	3.539344692230225	-8.658680820465088	2.254361009597778	-7.971890568733215	2.8055955886840818
939	2	940	Joint	8	8.49779863357544	-1.8482552528381349	9.568640565872192	-4.420765733718873	8.037434458732605	-2.503025078773499
940	2	941	Solo	2	3.0153043270111084	7.892904949188233	3.6322981586861665	7.128103647906	2.1380366676117952	5.9893274512405625
941	2	942	Joint	1	6.941728973388672	0.24901604652404785	9.499576902389526	5.480268287658692	7.033135271072388	3.1763228654861453
942	2	943	Joint	4	-7.9876851558685305	3.7165637016296382	-8.151567077636718	2.5227897167205806	-7.189670062065125	2.7179246902465817
943	2	944	Joint	8	5.939138936996461	-2.896120357513428	10.732150840759278	-2.9754642963409426	8.242735552787781	-2.8693795919418337
944	2	945	Joint	8	4.650692558288575	-3.5806180000305177	10.96697998046875	-2.3676913738250733	7.733931684494019	-2.9313149213790894
945	2	946	Solo	1	7.567525672912598	3.175558662414551	6.885840996440618	2.967460719627224	5.456465582219943	2.4817795713156876
946	2	947	Joint	7	1.2389983177185058	-6.260243749618531	5.344563579559327	-9.543748474121093	3.0931769371032716	-7.469650602340699
947	2	948	Joint	2	4.568634271621704	5.183801889419556	2.1322851181030273	10.124790143966676	3.079770088195801	7.357252502441407
948	2	949	Joint	1	4.869070720672608	0.5322595119476318	11.366280841827393	6.020791339874268	7.92121217250824	3.1992679834365845
949	2	950	Solo	4	-7.348004867838378	2.9303154408329837	-7.471413660049439	3.5461559295654292	-6.910199500226256	1.933699819415515
950	2	951	Solo	8	7.187821388244629	-2.9768912315368654	7.961250951614704	-3.4338097349408043	4.862344588203592	-1.995896066010136
951	2	952	Joint	7	5.064852571487427	-7.485137605667115	1.05017991065979	-8.11271004676819	2.996773195266724	-7.429252481460572
952	2	953	Joint	2	2.3326331615447997	6.616419458389283	4.39187822341919	9.72039670944214	3.1776039361953736	7.801235461235047
953	2	954	Solo	6	-3.081413451795758	-7.280546821524614	-3.312855195999146	-7.47701358795166	-1.8258908231879183	-4.108054477656839
954	2	955	Solo	8	7.7625274658203125	-3.1643588066101076	7.8007989204394015	-3.7676445397382876	8.107876433753333	-3.4605476097586707
955	2	956	Solo	3	-3.074214553833009	7.395652914047242	-3.337373049009415	6.8304338325435525	-1.2595049296560747	2.5071280414548816
956	2	957	Solo	5	-7.613916921615601	-2.8282997131347654	-6.959701428028895	-3.1990302755503075	-5.362469737337508	-2.409874806506843
957	2	958	Joint	3	-4.815031099319458	3.8202226161956787	-2.7679054737091064	12.031949281692505	-2.881438779830933	7.231533169746399
958	2	959	Solo	7	3.1614161491394044	-7.74161810874939	2.9355368713908665	-7.056485185038266	1.9017184545781844	-5.289698962872833
959	2	960	Joint	2	4.156586122512818	8.564306497573853	1.4582897186279296	7.980328512191773	2.6677377939224245	7.272359371185303
0	3	1	Solo	5	-8.083473730087281	-3.1886103630065916	-7.622567091577564	-3.4886466509851184	-8.379483394917507	-3.3449038508908133
1	3	2	Joint	1	8.334240150451661	2.345818042755127	8.729767560958862	3.82889838218689	7.865336561203003	2.8984097957611086
2	3	3	Joint	4	-7.278162240982056	3.506791543960571	-8.163819694519043	2.1616990089416497	-7.609813690185547	2.9974676370620723
3	3	4	Solo	6	-2.4639999866485605	-7.420208883285523	-3.323972606658936	-8.318784856796265	-3.275158739089966	-8.048948240280152
4	3	5	Joint	5	-3.5981344223022464	-3.5463588714599608	-12.325365209579468	-4.316415548324585	-8.362353944778443	-3.2197524309158325
5	3	6	Solo	5	-7.598677253723145	-3.0403295993804935	-8.425468873977662	-3.7326468467712406	-7.643933296203613	-3.2099382877349854
6	3	7	Joint	2	2.6262012958526615	6.2607447624206545	4.547109746932984	8.436453104019165	3.5333896160125735	7.2563998937606815
7	3	8	Solo	3	-3.6021298408508304	7.459173727035523	-3.828429079055787	7.699070072174073	-3.0877101898193366	7.609223890304566
8	3	9	Solo	1	7.2433894157409675	3.089517641067505	7.347745943069459	2.603440093994141	3.358257102966309	1.387805461883545
9	3	10	Solo	7	3.181748390197754	-7.8480294227600105	2.9414968967437747	-8.536395645141601	2.2069772481918335	-6.514304804801942
10	3	11	Solo	5	-7.550066328048707	-3.8360076904296876	-8.340328407287599	-3.2814309120178224	-2.3582387208938598	-0.9993746757507322
11	3	12	Solo	6	-3.2234339237213145	-7.549806308746338	-3.6003984928131105	-7.172949552536011	-2.1863374233245856	-4.892434406280517
12	3	13	Solo	3	-3.049918603897095	7.694966840744019	-3.6314549446105966	7.496381855010987	-2.1908243417739874	4.931228017807007
13	3	14	Joint	5	-7.829301691055298	-3.273027849197387	-6.551915645599365	-5.225468397140503	-7.483647251129151	-2.2849862098693845
14	3	15	Joint	8	8.882519388198853	-2.3852648735046387	6.007016658782959	-4.443133735656739	7.313978314399719	-3.3541665554046634
15	3	16	Solo	8	7.674919986724854	-3.220396137237549	8.050292730331421	-3.2506471633911134	7.813773465156555	-3.2077598333358766
16	3	17	Solo	8	7.795017194747925	-3.4711498737335207	7.788542079925538	-3.719639539718628	7.161188435554505	-3.4051525354385372
17	3	18	Solo	3	-3.3172501564025882	7.233369159698487	-2.859020042419434	7.05211033821106	-3.4068775415420536	6.723154211044312
18	3	19	Solo	4	-7.818755054473877	3.578436374664306	-7.925883007049561	3.563704061508179	-6.854974484443665	3.985534644126892
19	3	20	Solo	8	7.7830372810363775	-3.410102415084839	7.7726325852177895	-2.6476808378691152	8.503887642661146	-3.320503803267725
20	3	21	Solo	1	7.649596643447876	2.537705945968628	6.907729864120483	3.439998292922974	7.4624778747558596	2.800382518768311
21	3	22	Joint	4	-3.4483442783355716	2.5368624687194825	-40.575439460423254	10.601801993517132	-8.249283332591796	2.995678825622495
22	3	23	Joint	8	7.224059200286866	-2.4641712188720706	9.256788635253907	-4.141701602935791	7.9404092073440555	-3.0732283830642704
23	3	24	Solo	2	3.1086414129568154	7.168839266370769	3.668980169296265	7.510492658615113	2.675787128559403	6.584963108336451
24	3	25	Joint	2	3.455421876907349	6.975531482696534	4.095919179916382	7.484649276733399	3.6258011102676395	7.004346060752869
25	3	26	Joint	7	2.5234492778778073	-5.685283994674683	5.019742393493653	-11.080589389801027	3.0722517251968386	-7.974481248855591
26	3	27	Solo	2	2.705234479904175	7.470931673049927	2.6247172832489016	7.429937410354615	3.0169817686080935	7.677539205551148
27	3	28	Joint	6	-2.711462259292603	-7.414837265014649	-2.814442586898804	-12.366169214248657	-3.301369953155518	-7.6958166599273685
28	3	29	Joint	3	-2.945815753936768	8.533687639236451	-3.5144906520843513	8.65450782775879	-2.5987756013870245	7.354236912727356
29	3	30	Joint	1	7.51873083114624	2.337370586395264	8.485216236114502	3.4396748542785645	6.8504653692245485	2.579242444038391
30	3	31	Solo	7	3.283847188949585	-7.836702728271485	3.7016791820526116	-7.67656888961792	3.4776598691940306	-6.618566203117371
31	3	32	Joint	8	9.273125457763673	-4.654034757614136	11.326377391815186	-4.165610694885254	7.570500040054322	-3.1988811254501344
32	3	33	Joint	3	-2.82979006767273	6.859068202972413	-3.455288696289063	6.875202083587647	-3.1327379226684577	6.786348414421082
33	3	34	Joint	5	-7.863117830423841	-2.760695787835063	-8.816766214370729	-3.7257848739624024	-8.113262268140083	-2.943580768787832
34	3	35	Joint	7	3.929716110229492	-8.455434513092042	1.7325910568237306	-7.625700235366821	3.0226799964904787	-7.540521717071534
35	3	36	Joint	3	-3.4066397190093998	9.109256219863893	-3.932550954818726	10.002498626708984	-3.0049352645874023	7.682898139953614
36	3	37	Solo	8	7.451899528503418	-3.473857879638672	7.6308752536773685	-3.726457118988037	7.706049370765687	-3.9078713178634645
37	3	38	Solo	4	-7.696228885650635	3.572138833999633	-6.8840871334075935	3.0580045700073244	-6.634601783752442	3.167463183403015
38	3	39	Solo	7	3.5507411479949953	-7.966851902008057	2.435626173019409	-7.756141138076782	3.8312544107437136	-9.057788252830505
39	3	40	Joint	3	-1.8816899299621588	5.571795082092286	-4.029404973983765	10.491975450515747	-2.9986567497253422	7.418407773971558
40	3	41	Solo	4	-7.18964786529541	2.86458191871643	-7.926003503799439	3.1092917919158936	-7.899598860740662	3.081092381477356
41	3	42	Joint	7	4.137585687637329	-6.202792167663574	3.2690768241882324	-9.48920783996582	3.4601593017578125	-7.406431031227112
42	3	43	Joint	5	-6.973831844329834	-3.9131700038909916	-13.926481628417969	-4.192544889450073	-7.75697193145752	-3.18611798286438
43	3	44	Solo	4	-7.160430574417115	2.7849208831787102	-7.889239311218262	3.6397311687469482	-5.246815347671509	2.937932729721069
44	3	45	Joint	8	6.952015590667725	-2.738218879699707	9.343141591473596	-4.242280209354696	8.048879069052228	-3.4034728588124796
45	3	46	Solo	6	-2.955144739151002	-7.622319984436036	-3.806588744057347	-7.345962542667607	-3.605900763935413	-7.484296640939822
46	3	47	Joint	2	3.8531689643859863	4.933232069015503	4.300869909610266	11.640637851443108	3.178399069947955	6.8885162714552
47	3	48	Joint	4	-5.703111171722412	2.053778314590454	-9.415731971799362	3.928351621555072	-6.9309897985751565	2.712993349992623
48	3	49	Joint	2	3.595356655120849	7.638308000564575	3.381252956390381	8.666684341430665	3.1316946744918823	7.526788258552552
49	3	50	Solo	3	-2.797344732284546	7.62821798324585	-3.28512191772461	7.980220699310303	-3.4937303304672245	6.656655859947205
50	3	51	Solo	2	3.334728527069092	7.376367092132568	2.982370662689209	6.893631744384766	1.3396701812744138	4.13062858581543
51	3	52	Solo	7	2.9228769779205326	-7.404645776748658	3.4509698390960697	-7.826561975479127	2.140304493904114	-7.128536987304688
52	3	53	Joint	1	4.631609678268433	2.134758472442627	11.629109621047974	5.055815315246583	8.372412252426148	3.1975715160369873
53	3	54	Joint	1	7.642880535125733	3.647259044647217	8.98291220664978	4.46108775138855	7.746120882034302	3.753172516822815
54	3	55	Joint	6	-3.3246258258819585	-6.868124485015869	-6.09468755722046	-12.131485939025879	-3.548832225799561	-7.3456435918807985
55	3	56	Joint	6	-2.82855339050293	-8.344659948349	-4.9339867591857915	-9.563142108917237	-3.5709909439086918	-6.922389245033265
56	3	57	Joint	6	-2.7022474288940446	-10.857873344421387	-9.34967782055956	-13.588034898886848	-3.318524652183132	-6.457188780946084
57	3	58	Solo	1	7.4747431755065925	3.264770650863648	7.136863946914673	3.0247982025146487	5.703612184524537	2.452476692199707
58	3	59	Joint	7	-0.22451715469360334	-6.562278366088868	-3.382064723968506	-12.055775928497315	4.0153100252151495	-7.612689757347107
59	3	60	Solo	5	-7.225256634678154	-3.053151767861884	-6.7093541622161865	-3.2600459098815917	-7.593866301042692	-3.2978400555312843
60	3	61	Solo	1	7.211971473693848	2.528947734832764	8.151535367965698	3.0314635753631594	7.895264148712158	3.892482614517212
61	3	62	Solo	2	3.424340057373047	7.292793083190919	3.468112087249756	8.001992559432983	2.598020911216736	7.088024711608887
62	3	63	Joint	4	-6.0678675174713135	2.35924391746521	-9.14090247154236	4.885940265655518	-7.28727560043335	3.312211489677429
63	3	64	Solo	6	-3.305466842651369	-7.520760250091553	-3.2629695415496838	-8.150875806808472	-2.7699158668518074	-5.559954690933228
64	3	65	Joint	3	-2.797173500061035	7.750572919845581	0.7815292358398438	5.750047826766968	-3.5975255966186523	8.212747716903687
65	3	66	Solo	4	-7.807599592208863	3.3802319049835208	-7.688745403289795	2.5689399719238284	-8.191790795326233	3.2603408098220825
66	3	67	Solo	2	3.082002449035645	7.1782577514648445	2.684210968017578	7.015162229537964	1.5132108688354493	3.6126098871231083
67	3	68	Solo	3	-2.709965562820435	7.132665586471558	-2.408083152770997	7.093415355682374	-2.228882288932801	4.9715151548385625
68	3	69	Solo	2	2.7264355659484867	7.308622550964356	2.647890710830688	7.2145209312438965	1.1022249937057496	2.9104499578475953
69	3	70	Joint	4	-6.640449047088623	4.043655300140381	-12.271300220489502	3.7085538387298587	-7.344039082527161	2.941798138618469
70	3	71	Joint	6	-3.217960834503174	-7.8439705848693855	-5.619873285293579	-12.60908432006836	-3.072007560729981	-7.43039402961731
71	3	72	Solo	5	-7.516016483306885	-3.189713859558106	-7.45086579322815	-2.8510799407958984	-4.775092768669128	-1.9646360874176025
72	3	73	Solo	8	7.238931035995484	-3.131926155090332	7.2858740329742435	-3.5646997451782236	6.93646833896637	-2.894937586784363
73	3	74	Solo	7	3.445509433746338	-7.1882209300994875	2.4865138530731197	-7.088728666305542	1.618173050880432	-4.648910474777222
74	3	75	Joint	1	6.679616832733155	3.1912295818328857	12.929212474822998	4.931602191925049	7.2708658456802375	3.4851940870285034
75	3	76	Joint	4	-7.987723207473755	3.938791418075562	-10.241652965545654	3.685095024108886	-7.577434945106507	2.8461490869522095
76	3	77	Solo	1	7.475504207611085	3.0268403053283692	7.6857012748718265	3.025819253921509	4.715323209762573	1.7269879579544067
77	3	78	Solo	3	-3.3785830020904544	7.188125801086426	-3.3303779602050785	6.990885305404664	-2.8572538137435917	5.183418202400208
78	3	79	Solo	3	-3.096614265441895	7.118986034393311	-2.8211840629577645	7.22010817527771	-0.2672110557556154	0.5665535211563111
[truncated: 17,201 more rows]
