# Supplementary material for: Joint control of visually guided actions involves concordant increases in behavioural and neural coupling
Source: Commun Biol. 2021 Jun 29;4:816. doi: 10.1038/s42003-021-02319-3 (PMC8242020; doi:10.1038/s42003-021-02319-3)
Supplement: Supplementary file 6 — Supplementary Data 1 [file 42003_2021_2319_MOESM6_ESM.zip › supplementary_data_publication/Fig. 3d.csv]

DV	Cursor	subject_id	Control
0.362570365631133	Visible	1	HP Solo
0.364128763776396	Visible	2	HP Solo
0.387612478836522	Visible	3	HP Solo
0.386159771143716	Visible	4	HP Solo
0.527732704562526	Visible	5	HP Solo
0.361417123658536	Visible	6	HP Solo
0.366678276692144	Visible	7	HP Solo
0.375479509903282	Visible	8	HP Solo
0.380297052619021	Visible	9	HP Solo
0.361428339077888	Visible	10	HP Solo
0.304721716306442	Visible	11	HP Solo
0.315270533413794	Visible	12	HP Solo
0.37893544415478	Visible	13	HP Solo
0.389267121658543	Visible	14	HP Solo
0.351698684282472	Visible	15	HP Solo
0.370373470994356	Visible	16	HP Solo
0.395826717186059	Visible	17	HP Solo
0.390633429633579	Visible	18	HP Solo
0.351035057245318	Visible	19	HP Solo
0.372114035267969	Visible	20	HP Solo
0.700944460035506	Visible	1	LP Solo
0.680004957326888	Visible	2	LP Solo
1.20539916536449	Visible	3	LP Solo
0.935947282870018	Visible	4	LP Solo
3.70436030921186	Visible	5	LP Solo
0.683513073452017	Visible	6	LP Solo
0.683709206867724	Visible	7	LP Solo
0.652783855525563	Visible	8	LP Solo
0.774821726395995	Visible	9	LP Solo
0.711636964199884	Visible	10	LP Solo
0.588660746817685	Visible	11	LP Solo
0.589611002614913	Visible	12	LP Solo
1.04494156670808	Visible	13	LP Solo
0.839297240083111	Visible	14	LP Solo
0.637689414145097	Visible	15	LP Solo
1.56623726584738	Visible	16	LP Solo
0.709523945759543	Visible	17	LP Solo
1.37846000238626	Visible	18	LP Solo
0.621723350442928	Visible	19	LP Solo
2.62703735676438	Visible	20	LP Solo
0.678699529304492	Visible	1	Joint
0.485659676527757	Visible	2	Joint
0.765431044058632	Visible	3	Joint
0.553010010948357	Visible	4	Joint
1.29904777843727	Visible	5	Joint
0.52996037594677	Visible	6	Joint
0.571717602207305	Visible	7	Joint
0.518417545281102	Visible	8	Joint
0.5335449985987	Visible	9	Joint
0.515710961980035	Visible	10	Joint
0.485547344066608	Visible	11	Joint
0.491882667182059	Visible	12	Joint
0.640019459003881	Visible	13	Joint
0.520162939058354	Visible	14	Joint
0.526601965560397	Visible	15	Joint
1.15977356919777	Visible	16	Joint
0.542546656941361	Visible	17	Joint
0.613371189428708	Visible	18	Joint
0.472073464241945	Visible	19	Joint
0.546487965129449	Visible	20	Joint
1.39962734286273	Invisible	1	HP Solo
1.76196687518357	Invisible	2	HP Solo
2.58388371941539	Invisible	3	HP Solo
2.20957105674891	Invisible	4	HP Solo
4.26579821679111	Invisible	5	HP Solo
2.12332195141589	Invisible	6	HP Solo
1.70290479336137	Invisible	7	HP Solo
1.33032506131711	Invisible	8	HP Solo
2.75588019159429	Invisible	9	HP Solo
3.20599658803941	Invisible	10	HP Solo
2.69609636720575	Invisible	11	HP Solo
2.36602922576005	Invisible	12	HP Solo
2.54729727386965	Invisible	13	HP Solo
2.28350258188432	Invisible	14	HP Solo
1.98158136634689	Invisible	15	HP Solo
3.9767168210555	Invisible	16	HP Solo
1.61546463683233	Invisible	17	HP Solo
2.99104156294247	Invisible	18	HP Solo
1.83838703090763	Invisible	19	HP Solo
2.84755966521162	Invisible	20	HP Solo
3.43996858594904	Invisible	1	LP Solo
3.03435163325139	Invisible	2	LP Solo
8.23366100592172	Invisible	3	LP Solo
4.85926025501085	Invisible	4	LP Solo
14.4375133309037	Invisible	5	LP Solo
5.5384146397815	Invisible	6	LP Solo
4.26239645947705	Invisible	7	LP Solo
3.37589695506658	Invisible	8	LP Solo
7.73900052131583	Invisible	9	LP Solo
5.95695258710871	Invisible	10	LP Solo
4.99830260962741	Invisible	11	LP Solo
7.02490348302457	Invisible	12	LP Solo
7.45756947471091	Invisible	13	LP Solo
6.72376633264872	Invisible	14	LP Solo
4.49695871645515	Invisible	15	LP Solo
9.36815814473441	Invisible	16	LP Solo
4.29624512300422	Invisible	17	LP Solo
6.16712553341988	Invisible	18	LP Solo
3.76946772147066	Invisible	19	LP Solo
7.21903557387532	Invisible	20	LP Solo
1.41526371512448	Invisible	1	Joint
2.99131412884256	Invisible	2	Joint
3.87162248719347	Invisible	3	Joint
2.07240135068602	Invisible	4	Joint
4.99389104480566	Invisible	5	Joint
2.3905651635265	Invisible	6	Joint
2.35661023840626	Invisible	7	Joint
1.77285472425768	Invisible	8	Joint
3.99714912177566	Invisible	9	Joint
2.86608877765796	Invisible	10	Joint
1.94546667346148	Invisible	11	Joint
2.69071032581799	Invisible	12	Joint
3.01218620135575	Invisible	13	Joint
3.33416263974255	Invisible	14	Joint
1.91504810069638	Invisible	15	Joint
3.46116932675409	Invisible	16	Joint
2.02808366559354	Invisible	17	Joint
2.58695186180643	Invisible	18	Joint
1.67131535973855	Invisible	19	Joint
2.05144022357356	Invisible	20	Joint
