# Supplementary material for: Joint control of visually guided actions involves concordant increases in behavioural and neural coupling
Source: Commun Biol. 2021 Jun 29;4:816. doi: 10.1038/s42003-021-02319-3 (PMC8242020; doi:10.1038/s42003-021-02319-3)
Supplement: Supplementary file 6 — Supplementary Data 1 [file 42003_2021_2319_MOESM6_ESM.zip › supplementary_data_publication/Fig. 4a.csv]

x	y	value
-13	-13	0
-13	-12.9	0
-13	-12.8	0
-13	-12.7	0
-13	-12.6	0
-13	-12.5	0
-13	-12.4	0
-13	-12.3	0
-13	-12.2	0
-13	-12.1	0
-13	-12	0
-13	-11.9	0
-13	-11.8	0
-13	-11.7	0
-13	-11.6	0
-13	-11.5	0
-13	-11.4	0
-13	-11.3	0
-13	-11.2	0
-13	-11.1	0
-13	-11	0
-13	-10.9	0
-13	-10.8	0
-13	-10.7	0
-13	-10.6	0
-13	-10.5	0
-13	-10.4	0
-13	-10.3	0
-13	-10.2	0
-13	-10.1	0
-13	-10	0
-13	-9.90000000000001	0
-13	-9.80000000000001	0
-13	-9.70000000000001	0
-13	-9.60000000000001	0
-13	-9.50000000000001	0
-13	-9.40000000000001	0
-13	-9.30000000000001	0
-13	-9.20000000000001	0
-13	-9.10000000000001	0
-13	-9.00000000000001	0
-13	-8.90000000000001	0
-13	-8.80000000000001	0
-13	-8.70000000000002	0
-13	-8.60000000000002	0
-13	-8.50000000000002	0
-13	-8.40000000000002	0
-13	-8.30000000000002	0
-13	-8.20000000000002	0
-13	-8.10000000000002	0
-13	-8.00000000000002	0
-13	-7.90000000000002	0
-13	-7.80000000000002	0
-13	-7.70000000000002	0
-13	-7.60000000000002	0
-13	-7.50000000000002	0
-13	-7.40000000000002	0
-13	-7.30000000000002	0
-13	-7.20000000000002	0
-13	-7.10000000000002	0
-13	-7.00000000000002	0
-13	-6.90000000000002	0
-13	-6.80000000000002	0
-13	-6.70000000000002	0
-13	-6.60000000000002	0
-13	-6.50000000000002	0
-13	-6.40000000000002	0
-13	-6.30000000000002	0
-13	-6.20000000000002	0
-13	-6.10000000000002	0
-13	-6.00000000000002	0
-13	-5.90000000000003	0
-13	-5.80000000000003	0
-13	-5.70000000000003	0
-13	-5.60000000000003	0
-13	-5.50000000000003	0
-13	-5.40000000000003	0
-13	-5.30000000000003	0
-13	-5.20000000000003	0
-13	-5.10000000000003	1.49120813507722e-05
-13	-5.00000000000003	0
-13	-4.90000000000003	0
-13	-4.80000000000003	0
-13	-4.70000000000003	0
-13	-4.60000000000003	0
-13	-4.50000000000003	0
-13	-4.40000000000003	0
-13	-4.30000000000003	0
-13	-4.20000000000003	0
-13	-4.10000000000003	0
-13	-4.00000000000003	0
-13	-3.90000000000003	0
-13	-3.80000000000003	0
-13	-3.70000000000003	0
-13	-3.60000000000003	0
-13	-3.50000000000003	0
-13	-3.40000000000003	1.17977896605116e-05
-13	-3.30000000000003	0
-13	-3.20000000000003	0
-13	-3.10000000000004	0
-13	-3.00000000000004	0
-13	-2.90000000000004	0
-13	-2.80000000000004	0
-13	-2.70000000000004	0
-13	-2.60000000000004	1.17977896605116e-05
-13	-2.50000000000004	1.17977896605116e-05
-13	-2.40000000000004	1.17977896605116e-05
-13	-2.30000000000004	1.17977896605116e-05
-13	-2.20000000000004	1.17977896605116e-05
-13	-2.10000000000004	0
-13	-2.00000000000004	1.11390031750615e-05
-13	-1.90000000000004	0
-13	-1.80000000000004	0
-13	-1.70000000000004	0
-13	-1.60000000000004	0
-13	-1.50000000000004	0
-13	-1.40000000000004	0
-13	-1.30000000000004	0
-13	-1.20000000000004	0
-13	-1.10000000000004	0
-13	-1.00000000000004	0
-13	-0.900000000000043	1.17977896605116e-05
-13	-0.800000000000043	0
-13	-0.700000000000044	0
-13	-0.600000000000044	0
-13	-0.500000000000044	0
-13	-0.400000000000045	0
-13	-0.300000000000045	1.11390031750615e-05
-13	-0.200000000000045	0
-13	-0.100000000000046	0
-13	-4.61852778244065e-14	0
-13	0.0999999999999535	0
-13	0.199999999999953	0
-13	0.299999999999953	0
-13	0.399999999999952	0
-13	0.499999999999952	0
-13	0.599999999999952	0
-13	0.699999999999951	0
-13	0.799999999999951	0
-13	0.899999999999951	0
-13	0.99999999999995	0
-13	1.09999999999995	0
-13	1.19999999999995	0
-13	1.29999999999995	0
-13	1.39999999999995	0
-13	1.49999999999995	0
-13	1.59999999999995	0
-13	1.69999999999995	0
-13	1.79999999999995	0
-13	1.89999999999995	0
-13	1.99999999999995	0
-13	2.09999999999995	0
-13	2.19999999999995	0
-13	2.29999999999995	0
-13	2.39999999999995	0
-13	2.49999999999994	0
-13	2.59999999999994	0
-13	2.69999999999994	1.30301376660106e-05
-13	2.79999999999994	0
-13	2.89999999999994	0
-13	2.99999999999994	0
-13	3.09999999999994	0
-13	3.19999999999994	0
-13	3.29999999999994	0
-13	3.39999999999994	0
-13	3.49999999999994	0
-13	3.59999999999994	0
-13	3.69999999999994	0
-13	3.79999999999994	0
-13	3.89999999999994	0
-13	3.99999999999994	0
-13	4.09999999999994	0
-13	4.19999999999994	0
-13	4.29999999999994	0
-13	4.39999999999994	0
-13	4.49999999999994	0
-13	4.59999999999994	0
-13	4.69999999999994	0
-13	4.79999999999994	0
-13	4.89999999999993	0
-13	4.99999999999994	0
-13	5.09999999999994	0
-13	5.19999999999994	0
-13	5.29999999999993	0
-13	5.39999999999993	0
-13	5.49999999999994	0
-13	5.59999999999993	0
-13	5.69999999999993	0
-13	5.79999999999993	0
-13	5.89999999999993	0
-13	5.99999999999993	0
-13	6.09999999999993	0
-13	6.19999999999993	0
-13	6.29999999999993	0
-13	6.39999999999993	0
-13	6.49999999999993	0
-13	6.59999999999993	0
-13	6.69999999999993	0
-13	6.79999999999993	0
-13	6.89999999999993	0
-13	6.99999999999993	0
-13	7.09999999999993	0
-13	7.19999999999993	0
-13	7.29999999999993	0
-13	7.39999999999993	0
-13	7.49999999999993	0
-13	7.59999999999993	0
-13	7.69999999999992	0
-13	7.79999999999993	0
-13	7.89999999999993	0
-13	7.99999999999993	0
-13	8.09999999999992	0
-13	8.19999999999992	0
-13	8.29999999999993	0
-13	8.39999999999992	1.18628352555875e-05
-13	8.49999999999992	0
-13	8.59999999999992	0
-13	8.69999999999992	0
-13	8.79999999999992	0
-13	8.89999999999992	0
-13	8.99999999999992	0
-13	9.09999999999992	0
-13	9.19999999999992	0
-13	9.29999999999992	0
-13	9.39999999999992	0
-13	9.49999999999992	0
-13	9.59999999999992	0
-13	9.69999999999992	0
-13	9.79999999999992	0
-13	9.89999999999992	0
-13	9.99999999999992	0
-13	10.0999999999999	0
-13	10.1999999999999	0
-13	10.2999999999999	0
-13	10.3999999999999	0
-13	10.4999999999999	0
-13	10.5999999999999	0
-13	10.6999999999999	0
-13	10.7999999999999	0
-13	10.8999999999999	0
-13	10.9999999999999	0
-13	11.0999999999999	0
-13	11.1999999999999	0
-13	11.2999999999999	0
-13	11.3999999999999	0
-13	11.4999999999999	0
-13	11.5999999999999	0
-13	11.6999999999999	0
-13	11.7999999999999	0
-13	11.8999999999999	0
-13	11.9999999999999	0
-13	12.0999999999999	0
-13	12.1999999999999	0
-13	12.2999999999999	0
-13	12.3999999999999	0
-13	12.4999999999999	0
-13	12.5999999999999	0
-13	12.6999999999999	0
-13	12.7999999999999	0
-12.9	-13	0
-12.9	-12.9	0
-12.9	-12.8	0
-12.9	-12.7	0
-12.9	-12.6	0
-12.9	-12.5	0
-12.9	-12.4	0
-12.9	-12.3	0
-12.9	-12.2	0
-12.9	-12.1	0
-12.9	-12	0
-12.9	-11.9	0
-12.9	-11.8	0
-12.9	-11.7	0
-12.9	-11.6	0
-12.9	-11.5	0
-12.9	-11.4	0
-12.9	-11.3	0
-12.9	-11.2	0
-12.9	-11.1	0
-12.9	-11	0
-12.9	-10.9	0
-12.9	-10.8	0
-12.9	-10.7	0
-12.9	-10.6	0
-12.9	-10.5	0
-12.9	-10.4	0
-12.9	-10.3	0
-12.9	-10.2	0
-12.9	-10.1	0
-12.9	-10	0
-12.9	-9.90000000000001	0
-12.9	-9.80000000000001	0
-12.9	-9.70000000000001	0
-12.9	-9.60000000000001	0
-12.9	-9.50000000000001	0
-12.9	-9.40000000000001	0
-12.9	-9.30000000000001	0
-12.9	-9.20000000000001	0
-12.9	-9.10000000000001	0
-12.9	-9.00000000000001	0
-12.9	-8.90000000000001	0
-12.9	-8.80000000000001	0
-12.9	-8.70000000000002	0
-12.9	-8.60000000000002	0
-12.9	-8.50000000000002	0
-12.9	-8.40000000000002	0
-12.9	-8.30000000000002	0
-12.9	-8.20000000000002	0
-12.9	-8.10000000000002	0
-12.9	-8.00000000000002	0
-12.9	-7.90000000000002	0
-12.9	-7.80000000000002	0
-12.9	-7.70000000000002	0
-12.9	-7.60000000000002	0
-12.9	-7.50000000000002	0
-12.9	-7.40000000000002	1.49120813507722e-05
-12.9	-7.30000000000002	0
-12.9	-7.20000000000002	0
-12.9	-7.10000000000002	0
-12.9	-7.00000000000002	0
-12.9	-6.90000000000002	0
-12.9	-6.80000000000002	0
-12.9	-6.70000000000002	0
-12.9	-6.60000000000002	0
-12.9	-6.50000000000002	0
-12.9	-6.40000000000002	0
-12.9	-6.30000000000002	0
-12.9	-6.20000000000002	0
-12.9	-6.10000000000002	0
-12.9	-6.00000000000002	0
-12.9	-5.90000000000003	0
-12.9	-5.80000000000003	0
-12.9	-5.70000000000003	0
-12.9	-5.60000000000003	0
-12.9	-5.50000000000003	0
-12.9	-5.40000000000003	0
-12.9	-5.30000000000003	0
-12.9	-5.20000000000003	0
-12.9	-5.10000000000003	0
-12.9	-5.00000000000003	0
-12.9	-4.90000000000003	0
-12.9	-4.80000000000003	0
-12.9	-4.70000000000003	0
-12.9	-4.60000000000003	0
-12.9	-4.50000000000003	0
-12.9	-4.40000000000003	0
-12.9	-4.30000000000003	0
-12.9	-4.20000000000003	0
-12.9	-4.10000000000003	0
-12.9	-4.00000000000003	0
-12.9	-3.90000000000003	0
-12.9	-3.80000000000003	0
-12.9	-3.70000000000003	0
-12.9	-3.60000000000003	0
-12.9	-3.50000000000003	0
-12.9	-3.40000000000003	0
-12.9	-3.30000000000003	0
-12.9	-3.20000000000003	0
-12.9	-3.10000000000004	0
-12.9	-3.00000000000004	0
-12.9	-2.90000000000004	0
-12.9	-2.80000000000004	0
-12.9	-2.70000000000004	0
-12.9	-2.60000000000004	0
-12.9	-2.50000000000004	0
-12.9	-2.40000000000004	0
-12.9	-2.30000000000004	2.35955793210232e-05
-12.9	-2.20000000000004	1.17977896605116e-05
-12.9	-2.10000000000004	0
-12.9	-2.00000000000004	0
-12.9	-1.90000000000004	0
-12.9	-1.80000000000004	0
-12.9	-1.70000000000004	0
-12.9	-1.60000000000004	0
-12.9	-1.50000000000004	0
-12.9	-1.40000000000004	1.11390031750615e-05
-12.9	-1.30000000000004	2.22780063501231e-05
-12.9	-1.20000000000004	0
-12.9	-1.10000000000004	1.17977896605116e-05
-12.9	-1.00000000000004	1.17977896605116e-05
-12.9	-0.900000000000043	1.17977896605116e-05
-12.9	-0.800000000000043	0
-12.9	-0.700000000000044	1.06427451811779e-05
-12.9	-0.600000000000044	0
-12.9	-0.500000000000044	0
-12.9	-0.400000000000045	0
-12.9	-0.300000000000045	0
-12.9	-0.200000000000045	0
-12.9	-0.100000000000046	0
-12.9	-4.61852778244065e-14	0
-12.9	0.0999999999999535	0
-12.9	0.199999999999953	0
-12.9	0.299999999999953	0
-12.9	0.399999999999952	0
-12.9	0.499999999999952	0
-12.9	0.599999999999952	0
-12.9	0.699999999999951	0
-12.9	0.799999999999951	0
-12.9	0.899999999999951	0
-12.9	0.99999999999995	0
-12.9	1.09999999999995	0
-12.9	1.19999999999995	0
-12.9	1.29999999999995	0
-12.9	1.39999999999995	0
-12.9	1.49999999999995	0
-12.9	1.59999999999995	0
-12.9	1.69999999999995	0
-12.9	1.79999999999995	0
-12.9	1.89999999999995	1.17977896605116e-05
-12.9	1.99999999999995	0
-12.9	2.09999999999995	0
-12.9	2.19999999999995	0
-12.9	2.29999999999995	0
-12.9	2.39999999999995	0
-12.9	2.49999999999994	0
-12.9	2.59999999999994	0
-12.9	2.69999999999994	0
-12.9	2.79999999999994	0
-12.9	2.89999999999994	0
-12.9	2.99999999999994	1.30301376660103e-05
-12.9	3.09999999999994	0
-12.9	3.19999999999994	0
-12.9	3.29999999999994	0
-12.9	3.39999999999994	0
-12.9	3.49999999999994	0
-12.9	3.59999999999994	1.30301376660108e-05
-12.9	3.69999999999994	0
-12.9	3.79999999999994	0
-12.9	3.89999999999994	0
-12.9	3.99999999999994	0
-12.9	4.09999999999994	0
-12.9	4.19999999999994	0
-12.9	4.29999999999994	0
-12.9	4.39999999999994	0
-12.9	4.49999999999994	0
-12.9	4.59999999999994	0
-12.9	4.69999999999994	0
-12.9	4.79999999999994	0
-12.9	4.89999999999993	0
-12.9	4.99999999999994	0
-12.9	5.09999999999994	0
-12.9	5.19999999999994	0
-12.9	5.29999999999993	0
-12.9	5.39999999999993	0
-12.9	5.49999999999994	0
-12.9	5.59999999999993	0
-12.9	5.69999999999993	0
-12.9	5.79999999999993	0
-12.9	5.89999999999993	0
-12.9	5.99999999999993	0
-12.9	6.09999999999993	0
-12.9	6.19999999999993	0
-12.9	6.29999999999993	0
-12.9	6.39999999999993	0
-12.9	6.49999999999993	0
-12.9	6.59999999999993	0
-12.9	6.69999999999993	0
-12.9	6.79999999999993	0
-12.9	6.89999999999993	0
-12.9	6.99999999999993	0
-12.9	7.09999999999993	0
-12.9	7.19999999999993	1.1540222753996e-05
-12.9	7.29999999999993	0
-12.9	7.39999999999993	0
-12.9	7.49999999999993	0
-12.9	7.59999999999993	0
-12.9	7.69999999999992	0
-12.9	7.79999999999993	0
-12.9	7.89999999999993	0
-12.9	7.99999999999993	0
-12.9	8.09999999999992	0
-12.9	8.19999999999992	0
-12.9	8.29999999999993	4.74513410223498e-05
-12.9	8.39999999999992	1.18628352555875e-05
-12.9	8.49999999999992	0
-12.9	8.59999999999992	0
-12.9	8.69999999999992	0
-12.9	8.79999999999992	0
-12.9	8.89999999999992	0
-12.9	8.99999999999992	0
-12.9	9.09999999999992	0
-12.9	9.19999999999992	0
-12.9	9.29999999999992	0
-12.9	9.39999999999992	0
-12.9	9.49999999999992	0
-12.9	9.59999999999992	0
-12.9	9.69999999999992	0
-12.9	9.79999999999992	0
-12.9	9.89999999999992	0
-12.9	9.99999999999992	0
-12.9	10.0999999999999	0
-12.9	10.1999999999999	0
-12.9	10.2999999999999	0
-12.9	10.3999999999999	0
-12.9	10.4999999999999	0
-12.9	10.5999999999999	0
-12.9	10.6999999999999	0
-12.9	10.7999999999999	0
-12.9	10.8999999999999	0
-12.9	10.9999999999999	0
-12.9	11.0999999999999	0
-12.9	11.1999999999999	0
-12.9	11.2999999999999	0
-12.9	11.3999999999999	0
-12.9	11.4999999999999	0
-12.9	11.5999999999999	0
-12.9	11.6999999999999	0
-12.9	11.7999999999999	0
-12.9	11.8999999999999	0
-12.9	11.9999999999999	0
-12.9	12.0999999999999	0
-12.9	12.1999999999999	0
-12.9	12.2999999999999	0
-12.9	12.3999999999999	0
-12.9	12.4999999999999	0
-12.9	12.5999999999999	0
-12.9	12.6999999999999	0
-12.9	12.7999999999999	0
-12.8	-13	0
-12.8	-12.9	0
-12.8	-12.8	0
-12.8	-12.7	0
-12.8	-12.6	0
-12.8	-12.5	0
-12.8	-12.4	0
-12.8	-12.3	0
-12.8	-12.2	0
-12.8	-12.1	0
-12.8	-12	0
-12.8	-11.9	0
-12.8	-11.8	0
-12.8	-11.7	0
-12.8	-11.6	0
-12.8	-11.5	0
-12.8	-11.4	0
-12.8	-11.3	0
-12.8	-11.2	0
-12.8	-11.1	0
-12.8	-11	0
-12.8	-10.9	0
-12.8	-10.8	0
-12.8	-10.7	0
-12.8	-10.6	0
-12.8	-10.5	0
-12.8	-10.4	0
-12.8	-10.3	0
-12.8	-10.2	0
-12.8	-10.1	0
-12.8	-10	0
-12.8	-9.90000000000001	0
-12.8	-9.80000000000001	0
-12.8	-9.70000000000001	0
-12.8	-9.60000000000001	0
-12.8	-9.50000000000001	0
-12.8	-9.40000000000001	0
-12.8	-9.30000000000001	0
-12.8	-9.20000000000001	0
-12.8	-9.10000000000001	0
-12.8	-9.00000000000001	0
-12.8	-8.90000000000001	0
-12.8	-8.80000000000001	0
-12.8	-8.70000000000002	0
-12.8	-8.60000000000002	0
-12.8	-8.50000000000002	0
-12.8	-8.40000000000002	0
-12.8	-8.30000000000002	0
-12.8	-8.20000000000002	0
-12.8	-8.10000000000002	0
-12.8	-8.00000000000002	0
-12.8	-7.90000000000002	0
-12.8	-7.80000000000002	0
-12.8	-7.70000000000002	0
-12.8	-7.60000000000002	0
-12.8	-7.50000000000002	1.11390031750615e-05
-12.8	-7.40000000000002	0
-12.8	-7.30000000000002	0
-12.8	-7.20000000000002	0
-12.8	-7.10000000000002	0
-12.8	-7.00000000000002	0
-12.8	-6.90000000000002	0
-12.8	-6.80000000000002	0
-12.8	-6.70000000000002	0
-12.8	-6.60000000000002	0
-12.8	-6.50000000000002	0
-12.8	-6.40000000000002	0
-12.8	-6.30000000000002	0
-12.8	-6.20000000000002	0
-12.8	-6.10000000000002	0
-12.8	-6.00000000000002	0
-12.8	-5.90000000000003	0
-12.8	-5.80000000000003	0
-12.8	-5.70000000000003	0
-12.8	-5.60000000000003	0
-12.8	-5.50000000000003	0
-12.8	-5.40000000000003	0
-12.8	-5.30000000000003	0
-12.8	-5.20000000000003	1.15402227539958e-05
-12.8	-5.10000000000003	0
-12.8	-5.00000000000003	0
-12.8	-4.90000000000003	0
-12.8	-4.80000000000003	0
-12.8	-4.70000000000003	0
-12.8	-4.60000000000003	0
-12.8	-4.50000000000003	1.49120813507722e-05
-12.8	-4.40000000000003	0
-12.8	-4.30000000000003	0
-12.8	-4.20000000000003	0
-12.8	-4.10000000000003	0
-12.8	-4.00000000000003	0
-12.8	-3.90000000000003	0
-12.8	-3.80000000000003	0
-12.8	-3.70000000000003	0
-12.8	-3.60000000000003	0
-12.8	-3.50000000000003	0
-12.8	-3.40000000000003	0
-12.8	-3.30000000000003	0
-12.8	-3.20000000000003	0
-12.8	-3.10000000000004	0
-12.8	-3.00000000000004	0
-12.8	-2.90000000000004	0
-12.8	-2.80000000000004	0
-12.8	-2.70000000000004	0
-12.8	-2.60000000000004	0
-12.8	-2.50000000000004	0
-12.8	-2.40000000000004	0
-12.8	-2.30000000000004	0
-12.8	-2.20000000000004	1.17977896605116e-05
-12.8	-2.10000000000004	2.35955793210232e-05
-12.8	-2.00000000000004	0
-12.8	-1.90000000000004	1.17977896605116e-05
-12.8	-1.80000000000004	0
-12.8	-1.70000000000004	0
-12.8	-1.60000000000004	0
-12.8	-1.50000000000004	0
-12.8	-1.40000000000004	1.11390031750615e-05
-12.8	-1.30000000000004	1.11390031750615e-05
-12.8	-1.20000000000004	2.29367928355732e-05
-12.8	-1.10000000000004	1.17977896605116e-05
-12.8	-1.00000000000004	1.17977896605116e-05
-12.8	-0.900000000000043	0
-12.8	-0.800000000000043	0
-12.8	-0.700000000000044	0
-12.8	-0.600000000000044	0
-12.8	-0.500000000000044	0
-12.8	-0.400000000000045	0
-12.8	-0.300000000000045	0
-12.8	-0.200000000000045	0
-12.8	-0.100000000000046	0
-12.8	-4.61852778244065e-14	0
-12.8	0.0999999999999535	0
-12.8	0.199999999999953	0
-12.8	0.299999999999953	1.17977896605116e-05
-12.8	0.399999999999952	0
-12.8	0.499999999999952	0
-12.8	0.599999999999952	0
-12.8	0.699999999999951	0
-12.8	0.799999999999951	1.17977896605116e-05
-12.8	0.899999999999951	0
-12.8	0.99999999999995	0
-12.8	1.09999999999995	0
-12.8	1.19999999999995	0
-12.8	1.29999999999995	0
-12.8	1.39999999999995	0
-12.8	1.49999999999995	0
-12.8	1.59999999999995	0
-12.8	1.69999999999995	0
-12.8	1.79999999999995	0
-12.8	1.89999999999995	0
-12.8	1.99999999999995	0
-12.8	2.09999999999995	0
-12.8	2.19999999999995	0
-12.8	2.29999999999995	0
-12.8	2.39999999999995	0
-12.8	2.49999999999994	0
-12.8	2.59999999999994	1.30301376660106e-05
-12.8	2.69999999999994	0
-12.8	2.79999999999994	1.30301376660106e-05
-12.8	2.89999999999994	0
-12.8	2.99999999999994	0
-12.8	3.09999999999994	0
-12.8	3.19999999999994	0
-12.8	3.29999999999994	0
-12.8	3.39999999999994	0
-12.8	3.49999999999994	0
-12.8	3.59999999999994	0
-12.8	3.69999999999994	0
-12.8	3.79999999999994	0
-12.8	3.89999999999994	0
-12.8	3.99999999999994	0
-12.8	4.09999999999994	0
-12.8	4.19999999999994	0
-12.8	4.29999999999994	0
-12.8	4.39999999999994	0
-12.8	4.49999999999994	0
-12.8	4.59999999999994	0
-12.8	4.69999999999994	0
-12.8	4.79999999999994	0
-12.8	4.89999999999993	0
-12.8	4.99999999999994	0
-12.8	5.09999999999994	0
-12.8	5.19999999999994	0
-12.8	5.29999999999993	0
-12.8	5.39999999999993	0
-12.8	5.49999999999994	0
-12.8	5.59999999999993	0
-12.8	5.69999999999993	0
-12.8	5.79999999999993	0
-12.8	5.89999999999993	0
-12.8	5.99999999999993	0
-12.8	6.09999999999993	0
-12.8	6.19999999999993	0
-12.8	6.29999999999993	0
-12.8	6.39999999999993	0
-12.8	6.49999999999993	0
-12.8	6.59999999999993	0
-12.8	6.69999999999993	0
-12.8	6.79999999999993	0
-12.8	6.89999999999993	0
-12.8	6.99999999999993	0
-12.8	7.09999999999993	0
-12.8	7.19999999999993	0
-12.8	7.29999999999993	0
-12.8	7.39999999999993	0
-12.8	7.49999999999993	0
-12.8	7.59999999999993	0
-12.8	7.69999999999992	0
-12.8	7.79999999999993	0
-12.8	7.89999999999993	0
-12.8	7.99999999999993	0
-12.8	8.09999999999992	0
-12.8	8.19999999999992	0
-12.8	8.29999999999993	0
-12.8	8.39999999999992	0
-12.8	8.49999999999992	1.1862835255587e-05
-12.8	8.59999999999992	0
-12.8	8.69999999999992	0
-12.8	8.79999999999992	0
-12.8	8.89999999999992	0
-12.8	8.99999999999992	0
-12.8	9.09999999999992	0
-12.8	9.19999999999992	0
-12.8	9.29999999999992	0
-12.8	9.39999999999992	0
-12.8	9.49999999999992	0
-12.8	9.59999999999992	0
-12.8	9.69999999999992	0
-12.8	9.79999999999992	0
-12.8	9.89999999999992	0
-12.8	9.99999999999992	0
-12.8	10.0999999999999	0
-12.8	10.1999999999999	0
-12.8	10.2999999999999	0
-12.8	10.3999999999999	0
-12.8	10.4999999999999	0
-12.8	10.5999999999999	0
-12.8	10.6999999999999	0
-12.8	10.7999999999999	0
-12.8	10.8999999999999	0
-12.8	10.9999999999999	0
-12.8	11.0999999999999	0
-12.8	11.1999999999999	0
-12.8	11.2999999999999	0
-12.8	11.3999999999999	0
-12.8	11.4999999999999	0
-12.8	11.5999999999999	0
-12.8	11.6999999999999	0
-12.8	11.7999999999999	0
-12.8	11.8999999999999	0
-12.8	11.9999999999999	0
-12.8	12.0999999999999	0
-12.8	12.1999999999999	0
-12.8	12.2999999999999	0
-12.8	12.3999999999999	0
-12.8	12.4999999999999	0
-12.8	12.5999999999999	0
-12.8	12.6999999999999	0
-12.8	12.7999999999999	0
-12.7	-13	0
-12.7	-12.9	0
-12.7	-12.8	0
-12.7	-12.7	0
-12.7	-12.6	0
-12.7	-12.5	0
-12.7	-12.4	0
-12.7	-12.3	0
-12.7	-12.2	0
-12.7	-12.1	0
-12.7	-12	0
-12.7	-11.9	0
-12.7	-11.8	0
-12.7	-11.7	0
-12.7	-11.6	0
-12.7	-11.5	0
-12.7	-11.4	0
-12.7	-11.3	0
-12.7	-11.2	0
-12.7	-11.1	0
-12.7	-11	0
-12.7	-10.9	0
-12.7	-10.8	0
-12.7	-10.7	0
-12.7	-10.6	0
-12.7	-10.5	0
-12.7	-10.4	0
-12.7	-10.3	0
-12.7	-10.2	0
-12.7	-10.1	0
-12.7	-10	0
-12.7	-9.90000000000001	0
-12.7	-9.80000000000001	0
-12.7	-9.70000000000001	0
-12.7	-9.60000000000001	0
-12.7	-9.50000000000001	0
-12.7	-9.40000000000001	0
-12.7	-9.30000000000001	0
-12.7	-9.20000000000001	0
-12.7	-9.10000000000001	0
-12.7	-9.00000000000001	0
-12.7	-8.90000000000001	0
-12.7	-8.80000000000001	0
-12.7	-8.70000000000002	0
-12.7	-8.60000000000002	0
-12.7	-8.50000000000002	0
-12.7	-8.40000000000002	0
-12.7	-8.30000000000002	0
-12.7	-8.20000000000002	0
-12.7	-8.10000000000002	0
-12.7	-8.00000000000002	0
-12.7	-7.90000000000002	0
-12.7	-7.80000000000002	0
-12.7	-7.70000000000002	0
-12.7	-7.60000000000002	0
-12.7	-7.50000000000002	0
-12.7	-7.40000000000002	0
-12.7	-7.30000000000002	0
-12.7	-7.20000000000002	0
-12.7	-7.10000000000002	0
-12.7	-7.00000000000002	0
-12.7	-6.90000000000002	0
-12.7	-6.80000000000002	0
-12.7	-6.70000000000002	0
-12.7	-6.60000000000002	0
-12.7	-6.50000000000002	0
-12.7	-6.40000000000002	0
-12.7	-6.30000000000002	0
-12.7	-6.20000000000002	0
-12.7	-6.10000000000002	0
-12.7	-6.00000000000002	0
-12.7	-5.90000000000003	0
-12.7	-5.80000000000003	0
-12.7	-5.70000000000003	0
-12.7	-5.60000000000003	0
-12.7	-5.50000000000003	0
-12.7	-5.40000000000003	0
-12.7	-5.30000000000003	0
-12.7	-5.20000000000003	0
-12.7	-5.10000000000003	0
-12.7	-5.00000000000003	0
-12.7	-4.90000000000003	0
-12.7	-4.80000000000003	0
-12.7	-4.70000000000003	0
-12.7	-4.60000000000003	0
-12.7	-4.50000000000003	0
-12.7	-4.40000000000003	0
-12.7	-4.30000000000003	0
-12.7	-4.20000000000003	0
-12.7	-4.10000000000003	0
-12.7	-4.00000000000003	0
-12.7	-3.90000000000003	0
-12.7	-3.80000000000003	0
-12.7	-3.70000000000003	0
-12.7	-3.60000000000003	0
-12.7	-3.50000000000003	0
-12.7	-3.40000000000003	0
-12.7	-3.30000000000003	0
-12.7	-3.20000000000003	0
-12.7	-3.10000000000004	0
-12.7	-3.00000000000004	1.30301376660106e-05
-12.7	-2.90000000000004	0
-12.7	-2.80000000000004	0
-12.7	-2.70000000000004	0
-12.7	-2.60000000000004	0
-12.7	-2.50000000000004	0
-12.7	-2.40000000000004	0
-12.7	-2.30000000000004	0
-12.7	-2.20000000000004	0
-12.7	-2.10000000000004	0
-12.7	-2.00000000000004	2.35955793210232e-05
-12.7	-1.90000000000004	1.17977896605116e-05
-12.7	-1.80000000000004	0
-12.7	-1.70000000000004	0
-12.7	-1.60000000000004	0
-12.7	-1.50000000000004	1.17977896605116e-05
-12.7	-1.40000000000004	1.17977896605116e-05
-12.7	-1.30000000000004	0
-12.7	-1.20000000000004	0
-12.7	-1.10000000000004	1.17977896605116e-05
-12.7	-1.00000000000004	1.17977896605116e-05
-12.7	-0.900000000000043	0
-12.7	-0.800000000000043	0
-12.7	-0.700000000000044	0
-12.7	-0.600000000000044	0
-12.7	-0.500000000000044	0
-12.7	-0.400000000000045	0
-12.7	-0.300000000000045	0
-12.7	-0.200000000000045	0
-12.7	-0.100000000000046	0
-12.7	-4.61852778244065e-14	0
-12.7	0.0999999999999535	0
-12.7	0.199999999999953	0
-12.7	0.299999999999953	0
-12.7	0.399999999999952	0
-12.7	0.499999999999952	1.11390031750615e-05
-12.7	0.599999999999952	0
-12.7	0.699999999999951	0
-12.7	0.799999999999951	0
-12.7	0.899999999999951	1.17977896605116e-05
-12.7	0.99999999999995	0
-12.7	1.09999999999995	0
-12.7	1.19999999999995	0
-12.7	1.29999999999995	0
-12.7	1.39999999999995	0
-12.7	1.49999999999995	0
-12.7	1.59999999999995	0
-12.7	1.69999999999995	0
-12.7	1.79999999999995	0
-12.7	1.89999999999995	0
-12.7	1.99999999999995	0
-12.7	2.09999999999995	0
-12.7	2.19999999999995	0
-12.7	2.29999999999995	0
-12.7	2.39999999999995	0
-12.7	2.49999999999994	0
-12.7	2.59999999999994	0
-12.7	2.69999999999994	1.30301376660106e-05
-12.7	2.79999999999994	0
-12.7	2.89999999999994	0
-12.7	2.99999999999994	0
-12.7	3.09999999999994	0
-12.7	3.19999999999994	0
-12.7	3.29999999999994	0
-12.7	3.39999999999994	0
-12.7	3.49999999999994	0
-12.7	3.59999999999994	0
-12.7	3.69999999999994	0
-12.7	3.79999999999994	0
-12.7	3.89999999999994	0
-12.7	3.99999999999994	0
-12.7	4.09999999999994	0
-12.7	4.19999999999994	0
-12.7	4.29999999999994	0
-12.7	4.39999999999994	0
-12.7	4.49999999999994	0
-12.7	4.59999999999994	0
-12.7	4.69999999999994	0
-12.7	4.79999999999994	0
-12.7	4.89999999999993	0
-12.7	4.99999999999994	1.17977896605114e-05
-12.7	5.09999999999994	0
-12.7	5.19999999999994	0
-12.7	5.29999999999993	3.3417009525184e-05
-12.7	5.39999999999993	1.11390031750613e-05
-12.7	5.49999999999994	0
-12.7	5.59999999999993	0
-12.7	5.69999999999993	0
-12.7	5.79999999999993	0
-12.7	5.89999999999993	0
-12.7	5.99999999999993	0
-12.7	6.09999999999993	0
-12.7	6.19999999999993	0
-12.7	6.29999999999993	0
-12.7	6.39999999999993	0
-12.7	6.49999999999993	0
-12.7	6.59999999999993	0
-12.7	6.69999999999993	1.11390031750617e-05
-12.7	6.79999999999993	0
-12.7	6.89999999999993	0
-12.7	6.99999999999993	0
-12.7	7.09999999999993	0
-12.7	7.19999999999993	0
-12.7	7.29999999999993	0
-12.7	7.39999999999993	0
-12.7	7.49999999999993	0
-12.7	7.59999999999993	0
-12.7	7.69999999999992	0
-12.7	7.79999999999993	0
-12.7	7.89999999999993	0
-12.7	7.99999999999993	0
-12.7	8.09999999999992	0
-12.7	8.19999999999992	0
-12.7	8.29999999999993	0
-12.7	8.39999999999992	0
-12.7	8.49999999999992	0
-12.7	8.59999999999992	0
-12.7	8.69999999999992	0
-12.7	8.79999999999992	0
-12.7	8.89999999999992	0
-12.7	8.99999999999992	0
-12.7	9.09999999999992	0
-12.7	9.19999999999992	0
-12.7	9.29999999999992	0
-12.7	9.39999999999992	0
-12.7	9.49999999999992	0
-12.7	9.59999999999992	0
-12.7	9.69999999999992	0
-12.7	9.79999999999992	0
-12.7	9.89999999999992	0
-12.7	9.99999999999992	0
-12.7	10.0999999999999	0
-12.7	10.1999999999999	0
-12.7	10.2999999999999	0
-12.7	10.3999999999999	0
-12.7	10.4999999999999	0
-12.7	10.5999999999999	0
-12.7	10.6999999999999	0
-12.7	10.7999999999999	0
-12.7	10.8999999999999	0
-12.7	10.9999999999999	0
-12.7	11.0999999999999	0
-12.7	11.1999999999999	0
-12.7	11.2999999999999	0
-12.7	11.3999999999999	0
-12.7	11.4999999999999	0
-12.7	11.5999999999999	0
-12.7	11.6999999999999	0
-12.7	11.7999999999999	0
-12.7	11.8999999999999	0
-12.7	11.9999999999999	0
-12.7	12.0999999999999	0
-12.7	12.1999999999999	0
-12.7	12.2999999999999	0
-12.7	12.3999999999999	0
-12.7	12.4999999999999	0
-12.7	12.5999999999999	0
-12.7	12.6999999999999	0
-12.7	12.7999999999999	0
-12.6	-13	0
-12.6	-12.9	0
-12.6	-12.8	0
-12.6	-12.7	0
-12.6	-12.6	0
-12.6	-12.5	0
-12.6	-12.4	0
-12.6	-12.3	0
-12.6	-12.2	0
-12.6	-12.1	0
-12.6	-12	0
-12.6	-11.9	0
-12.6	-11.8	0
-12.6	-11.7	0
-12.6	-11.6	0
-12.6	-11.5	0
-12.6	-11.4	0
-12.6	-11.3	0
-12.6	-11.2	0
-12.6	-11.1	0
-12.6	-11	0
-12.6	-10.9	0
-12.6	-10.8	0
-12.6	-10.7	0
-12.6	-10.6	0
-12.6	-10.5	0
-12.6	-10.4	0
-12.6	-10.3	0
-12.6	-10.2	0
-12.6	-10.1	0
-12.6	-10	0
-12.6	-9.90000000000001	0
-12.6	-9.80000000000001	0
-12.6	-9.70000000000001	0
-12.6	-9.60000000000001	0
-12.6	-9.50000000000001	0
-12.6	-9.40000000000001	0
-12.6	-9.30000000000001	0
-12.6	-9.20000000000001	0
-12.6	-9.10000000000001	0
-12.6	-9.00000000000001	0
-12.6	-8.90000000000001	0
-12.6	-8.80000000000001	0
-12.6	-8.70000000000002	0
-12.6	-8.60000000000002	0
-12.6	-8.50000000000002	0
-12.6	-8.40000000000002	0
-12.6	-8.30000000000002	0
-12.6	-8.20000000000002	0
-12.6	-8.10000000000002	0
-12.6	-8.00000000000002	0
-12.6	-7.90000000000002	0
-12.6	-7.80000000000002	0
-12.6	-7.70000000000002	0
-12.6	-7.60000000000002	0
-12.6	-7.50000000000002	0
-12.6	-7.40000000000002	0
-12.6	-7.30000000000002	0
-12.6	-7.20000000000002	0
-12.6	-7.10000000000002	0
-12.6	-7.00000000000002	0
-12.6	-6.90000000000002	0
-12.6	-6.80000000000002	0
-12.6	-6.70000000000002	0
-12.6	-6.60000000000002	0
-12.6	-6.50000000000002	0
-12.6	-6.40000000000002	0
-12.6	-6.30000000000002	0
-12.6	-6.20000000000002	0
-12.6	-6.10000000000002	0
-12.6	-6.00000000000002	0
-12.6	-5.90000000000003	0
-12.6	-5.80000000000003	0
-12.6	-5.70000000000003	0
-12.6	-5.60000000000003	0
-12.6	-5.50000000000003	0
-12.6	-5.40000000000003	0
-12.6	-5.30000000000003	0
-12.6	-5.20000000000003	0
-12.6	-5.10000000000003	0
-12.6	-5.00000000000003	0
-12.6	-4.90000000000003	0
-12.6	-4.80000000000003	0
-12.6	-4.70000000000003	0
-12.6	-4.60000000000003	0
-12.6	-4.50000000000003	1.64854258943839e-05
-12.6	-4.40000000000003	0
-12.6	-4.30000000000003	0
-12.6	-4.20000000000003	0
-12.6	-4.10000000000003	0
-12.6	-4.00000000000003	0
-12.6	-3.90000000000003	0
-12.6	-3.80000000000003	0
-12.6	-3.70000000000003	0
-12.6	-3.60000000000003	0
-12.6	-3.50000000000003	0
-12.6	-3.40000000000003	0
-12.6	-3.30000000000003	0
-12.6	-3.20000000000003	0
-12.6	-3.10000000000004	0
-12.6	-3.00000000000004	0
-12.6	-2.90000000000004	0
-12.6	-2.80000000000004	0
-12.6	-2.70000000000004	0
-12.6	-2.60000000000004	1.46249632913422e-05
-12.6	-2.50000000000004	0
-12.6	-2.40000000000004	0
-12.6	-2.30000000000004	0
-12.6	-2.20000000000004	0
-12.6	-2.10000000000004	0
-12.6	-2.00000000000004	0
-12.6	-1.90000000000004	1.17977896605116e-05
-12.6	-1.80000000000004	1.17977896605116e-05
-12.6	-1.70000000000004	0
-12.6	-1.60000000000004	0
-12.6	-1.50000000000004	0
-12.6	-1.40000000000004	1.17977896605116e-05
-12.6	-1.30000000000004	2.35955793210232e-05
-12.6	-1.20000000000004	3.40757960106347e-05
-12.6	-1.10000000000004	1.17977896605116e-05
-12.6	-1.00000000000004	0
-12.6	-0.900000000000043	0
-12.6	-0.800000000000043	0
-12.6	-0.700000000000044	0
-12.6	-0.600000000000044	0
-12.6	-0.500000000000044	0
-12.6	-0.400000000000045	0
-12.6	-0.300000000000045	0
-12.6	-0.200000000000045	0
-12.6	-0.100000000000046	0
-12.6	-4.61852778244065e-14	1.15402227539958e-05
-12.6	0.0999999999999535	0
-12.6	0.199999999999953	0
-12.6	0.299999999999953	0
-12.6	0.399999999999952	0
-12.6	0.499999999999952	1.17977896605116e-05
-12.6	0.599999999999952	1.17977896605116e-05
-12.6	0.699999999999951	0
-12.6	0.799999999999951	2.35955793210232e-05
-12.6	0.899999999999951	1.17977896605116e-05
-12.6	0.99999999999995	1.17977896605116e-05
-12.6	1.09999999999995	0
-12.6	1.19999999999995	0
-12.6	1.29999999999995	1.17977896605116e-05
-12.6	1.39999999999995	0
-12.6	1.49999999999995	0
-12.6	1.59999999999995	0
-12.6	1.69999999999995	0
-12.6	1.79999999999995	0
-12.6	1.89999999999995	0
-12.6	1.99999999999995	0
-12.6	2.09999999999995	0
-12.6	2.19999999999995	0
-12.6	2.29999999999995	0
-12.6	2.39999999999995	0
-12.6	2.49999999999994	0
-12.6	2.59999999999994	0
-12.6	2.69999999999994	1.06427451811779e-05
-12.6	2.79999999999994	0
-12.6	2.89999999999994	0
-12.6	2.99999999999994	0
-12.6	3.09999999999994	0
-12.6	3.19999999999994	0
-12.6	3.29999999999994	0
-12.6	3.39999999999994	0
-12.6	3.49999999999994	0
-12.6	3.59999999999994	0
-12.6	3.69999999999994	0
-12.6	3.79999999999994	0
-12.6	3.89999999999994	0
-12.6	3.99999999999994	0
-12.6	4.09999999999994	0
-12.6	4.19999999999994	0
-12.6	4.29999999999994	0
-12.6	4.39999999999994	0
-12.6	4.49999999999994	0
-12.6	4.59999999999994	0
-12.6	4.69999999999994	0
-12.6	4.79999999999994	0
-12.6	4.89999999999993	0
-12.6	4.99999999999994	0
-12.6	5.09999999999994	0
-12.6	5.19999999999994	1.11390031750617e-05
-12.6	5.29999999999993	4.45560127002454e-05
-12.6	5.39999999999993	1.11390031750613e-05
-12.6	5.49999999999994	0
-12.6	5.59999999999993	0
-12.6	5.69999999999993	0
-12.6	5.79999999999993	0
-12.6	5.89999999999993	0
-12.6	5.99999999999993	0
-12.6	6.09999999999993	0
-12.6	6.19999999999993	0
-12.6	6.29999999999993	0
-12.6	6.39999999999993	0
-12.6	6.49999999999993	0
-12.6	6.59999999999993	0
-12.6	6.69999999999993	0
-12.6	6.79999999999993	0
-12.6	6.89999999999993	0
-12.6	6.99999999999993	0
-12.6	7.09999999999993	0
-12.6	7.19999999999993	2.12691108278071e-05
-12.6	7.29999999999993	4.25382216556127e-05
-12.6	7.39999999999993	1.06345554139032e-05
-12.6	7.49999999999993	2.12691108278071e-05
-12.6	7.59999999999993	0
-12.6	7.69999999999992	0
-12.6	7.79999999999993	0
-12.6	7.89999999999993	0
-12.6	7.99999999999993	0
-12.6	8.09999999999992	0
-12.6	8.19999999999992	0
-12.6	8.29999999999993	0
-12.6	8.39999999999992	0
-12.6	8.49999999999992	0
-12.6	8.59999999999992	0
-12.6	8.69999999999992	0
-12.6	8.79999999999992	0
-12.6	8.89999999999992	0
-12.6	8.99999999999992	0
-12.6	9.09999999999992	0
-12.6	9.19999999999992	0
-12.6	9.29999999999992	0
-12.6	9.39999999999992	0
-12.6	9.49999999999992	0
-12.6	9.59999999999992	0
-12.6	9.69999999999992	0
-12.6	9.79999999999992	0
-12.6	9.89999999999992	0
-12.6	9.99999999999992	0
-12.6	10.0999999999999	0
-12.6	10.1999999999999	0
-12.6	10.2999999999999	0
-12.6	10.3999999999999	0
-12.6	10.4999999999999	0
-12.6	10.5999999999999	0
-12.6	10.6999999999999	0
-12.6	10.7999999999999	0
-12.6	10.8999999999999	0
-12.6	10.9999999999999	0
-12.6	11.0999999999999	0
-12.6	11.1999999999999	0
-12.6	11.2999999999999	0
-12.6	11.3999999999999	0
-12.6	11.4999999999999	0
-12.6	11.5999999999999	0
-12.6	11.6999999999999	0
-12.6	11.7999999999999	0
-12.6	11.8999999999999	0
-12.6	11.9999999999999	0
-12.6	12.0999999999999	0
-12.6	12.1999999999999	0
-12.6	12.2999999999999	0
-12.6	12.3999999999999	0
-12.6	12.4999999999999	0
-12.6	12.5999999999999	0
-12.6	12.6999999999999	0
-12.6	12.7999999999999	0
-12.5	-13	0
-12.5	-12.9	0
-12.5	-12.8	0
-12.5	-12.7	0
-12.5	-12.6	0
-12.5	-12.5	0
-12.5	-12.4	0
-12.5	-12.3	0
-12.5	-12.2	0
-12.5	-12.1	0
-12.5	-12	0
-12.5	-11.9	0
-12.5	-11.8	0
-12.5	-11.7	0
-12.5	-11.6	0
-12.5	-11.5	0
-12.5	-11.4	0
-12.5	-11.3	0
-12.5	-11.2	0
-12.5	-11.1	0
-12.5	-11	0
-12.5	-10.9	0
-12.5	-10.8	0
-12.5	-10.7	0
-12.5	-10.6	0
-12.5	-10.5	0
-12.5	-10.4	0
-12.5	-10.3	0
-12.5	-10.2	0
-12.5	-10.1	0
-12.5	-10	0
-12.5	-9.90000000000001	0
-12.5	-9.80000000000001	0
-12.5	-9.70000000000001	0
-12.5	-9.60000000000001	0
-12.5	-9.50000000000001	0
-12.5	-9.40000000000001	0
-12.5	-9.30000000000001	0
-12.5	-9.20000000000001	0
-12.5	-9.10000000000001	0
-12.5	-9.00000000000001	0
-12.5	-8.90000000000001	0
-12.5	-8.80000000000001	0
-12.5	-8.70000000000002	0
-12.5	-8.60000000000002	0
-12.5	-8.50000000000002	0
-12.5	-8.40000000000002	0
-12.5	-8.30000000000002	0
-12.5	-8.20000000000002	0
-12.5	-8.10000000000002	0
-12.5	-8.00000000000002	0
-12.5	-7.90000000000002	0
-12.5	-7.80000000000002	0
-12.5	-7.70000000000002	0
-12.5	-7.60000000000002	0
-12.5	-7.50000000000002	0
-12.5	-7.40000000000002	0
-12.5	-7.30000000000002	0
-12.5	-7.20000000000002	0
-12.5	-7.10000000000002	0
-12.5	-7.00000000000002	0
-12.5	-6.90000000000002	0
-12.5	-6.80000000000002	0
-12.5	-6.70000000000002	0
-12.5	-6.60000000000002	0
-12.5	-6.50000000000002	0
-12.5	-6.40000000000002	0
-12.5	-6.30000000000002	0
-12.5	-6.20000000000002	0
-12.5	-6.10000000000002	0
-12.5	-6.00000000000002	0
-12.5	-5.90000000000003	0
-12.5	-5.80000000000003	0
-12.5	-5.70000000000003	0
-12.5	-5.60000000000003	0
-12.5	-5.50000000000003	0
-12.5	-5.40000000000003	0
-12.5	-5.30000000000003	0
-12.5	-5.20000000000003	0
-12.5	-5.10000000000003	0
-12.5	-5.00000000000003	0
-12.5	-4.90000000000003	0
-12.5	-4.80000000000003	0
-12.5	-4.70000000000003	0
-12.5	-4.60000000000003	0
-12.5	-4.50000000000003	0
-12.5	-4.40000000000003	0
-12.5	-4.30000000000003	0
-12.5	-4.20000000000003	0
-12.5	-4.10000000000003	0
-12.5	-4.00000000000003	0
-12.5	-3.90000000000003	0
-12.5	-3.80000000000003	0
-12.5	-3.70000000000003	0
-12.5	-3.60000000000003	0
-12.5	-3.50000000000003	0
-12.5	-3.40000000000003	0
-12.5	-3.30000000000003	0
-12.5	-3.20000000000003	0
-12.5	-3.10000000000004	0
-12.5	-3.00000000000004	0
-12.5	-2.90000000000004	0
-12.5	-2.80000000000004	0
-12.5	-2.70000000000004	0
-12.5	-2.60000000000004	0
-12.5	-2.50000000000004	0
-12.5	-2.40000000000004	0
-12.5	-2.30000000000004	0
-12.5	-2.20000000000004	0
-12.5	-2.10000000000004	0
-12.5	-2.00000000000004	0
-12.5	-1.90000000000004	0
-12.5	-1.80000000000004	2.35955793210232e-05
-12.5	-1.70000000000004	1.17977896605116e-05
-12.5	-1.60000000000004	0
-12.5	-1.50000000000004	1.17977896605116e-05
-12.5	-1.40000000000004	0
-12.5	-1.30000000000004	1.17977896605116e-05
-12.5	-1.20000000000004	3.40757960106347e-05
-12.5	-1.10000000000004	0
-12.5	-1.00000000000004	0
-12.5	-0.900000000000043	0
-12.5	-0.800000000000043	0
-12.5	-0.700000000000044	0
-12.5	-0.600000000000044	0
-12.5	-0.500000000000044	0
-12.5	-0.400000000000045	0
-12.5	-0.300000000000045	0
-12.5	-0.200000000000045	0
-12.5	-0.100000000000046	1.17977896605116e-05
-12.5	-4.61852778244065e-14	0
-12.5	0.0999999999999535	0
-12.5	0.199999999999953	0
-12.5	0.299999999999953	0
-12.5	0.399999999999952	0
-12.5	0.499999999999952	0
-12.5	0.599999999999952	0
-12.5	0.699999999999951	0
-12.5	0.799999999999951	0
-12.5	0.899999999999951	0
-12.5	0.99999999999995	1.17977896605116e-05
-12.5	1.09999999999995	0
-12.5	1.19999999999995	0
-12.5	1.29999999999995	1.30301376660106e-05
-12.5	1.39999999999995	0
-12.5	1.49999999999995	0
-12.5	1.59999999999995	0
-12.5	1.69999999999995	0
-12.5	1.79999999999995	0
-12.5	1.89999999999995	0
-12.5	1.99999999999995	0
-12.5	2.09999999999995	0
-12.5	2.19999999999995	0
-12.5	2.29999999999995	0
-12.5	2.39999999999995	0
-12.5	2.49999999999994	0
-12.5	2.59999999999994	0
-12.5	2.69999999999994	0
-12.5	2.79999999999994	0
-12.5	2.89999999999994	0
-12.5	2.99999999999994	0
-12.5	3.09999999999994	0
-12.5	3.19999999999994	0
-12.5	3.29999999999994	0
-12.5	3.39999999999994	0
-12.5	3.49999999999994	0
-12.5	3.59999999999994	0
-12.5	3.69999999999994	0
-12.5	3.79999999999994	0
-12.5	3.89999999999994	0
-12.5	3.99999999999994	0
-12.5	4.09999999999994	0
-12.5	4.19999999999994	0
-12.5	4.29999999999994	0
-12.5	4.39999999999994	0
-12.5	4.49999999999994	0
-12.5	4.59999999999994	0
-12.5	4.69999999999994	0
-12.5	4.79999999999994	0
-12.5	4.89999999999993	0
-12.5	4.99999999999994	0
-12.5	5.09999999999994	0
-12.5	5.19999999999994	0
-12.5	5.29999999999993	1.11390031750613e-05
-12.5	5.39999999999993	0
-12.5	5.49999999999994	0
-12.5	5.59999999999993	0
-12.5	5.69999999999993	0
-12.5	5.79999999999993	0
-12.5	5.89999999999993	0
-12.5	5.99999999999993	0
-12.5	6.09999999999993	0
-12.5	6.19999999999993	0
-12.5	6.29999999999993	0
-12.5	6.39999999999993	0
-12.5	6.49999999999993	0
-12.5	6.59999999999993	0
-12.5	6.69999999999993	0
-12.5	6.79999999999993	0
-12.5	6.89999999999993	0
-12.5	6.99999999999993	0
-12.5	7.09999999999993	0
-12.5	7.19999999999993	2.12691108278071e-05
-12.5	7.29999999999993	1.06345554139032e-05
-12.5	7.39999999999993	5.31727770695158e-05
-12.5	7.49999999999993	3.19036662417106e-05
-12.5	7.59999999999993	0
-12.5	7.69999999999992	0
-12.5	7.79999999999993	0
-12.5	7.89999999999993	0
-12.5	7.99999999999993	0
-12.5	8.09999999999992	0
-12.5	8.19999999999992	0
-12.5	8.29999999999993	0
-12.5	8.39999999999992	0
-12.5	8.49999999999992	0
-12.5	8.59999999999992	0
-12.5	8.69999999999992	0
-12.5	8.79999999999992	0
-12.5	8.89999999999992	0
-12.5	8.99999999999992	0
-12.5	9.09999999999992	0
-12.5	9.19999999999992	0
-12.5	9.29999999999992	0
-12.5	9.39999999999992	0
-12.5	9.49999999999992	0
-12.5	9.59999999999992	0
-12.5	9.69999999999992	0
-12.5	9.79999999999992	0
-12.5	9.89999999999992	0
-12.5	9.99999999999992	0
-12.5	10.0999999999999	0
-12.5	10.1999999999999	0
-12.5	10.2999999999999	0
-12.5	10.3999999999999	0
-12.5	10.4999999999999	0
-12.5	10.5999999999999	0
-12.5	10.6999999999999	0
-12.5	10.7999999999999	0
-12.5	10.8999999999999	0
-12.5	10.9999999999999	0
-12.5	11.0999999999999	0
-12.5	11.1999999999999	0
-12.5	11.2999999999999	0
-12.5	11.3999999999999	0
-12.5	11.4999999999999	0
-12.5	11.5999999999999	0
-12.5	11.6999999999999	0
-12.5	11.7999999999999	0
-12.5	11.8999999999999	0
-12.5	11.9999999999999	0
-12.5	12.0999999999999	0
-12.5	12.1999999999999	0
-12.5	12.2999999999999	0
-12.5	12.3999999999999	0
-12.5	12.4999999999999	0
-12.5	12.5999999999999	0
-12.5	12.6999999999999	0
-12.5	12.7999999999999	0
-12.4	-13	0
-12.4	-12.9	0
-12.4	-12.8	0
-12.4	-12.7	0
-12.4	-12.6	0
-12.4	-12.5	0
-12.4	-12.4	0
-12.4	-12.3	0
-12.4	-12.2	0
-12.4	-12.1	0
-12.4	-12	0
-12.4	-11.9	0
-12.4	-11.8	0
-12.4	-11.7	0
-12.4	-11.6	0
-12.4	-11.5	0
-12.4	-11.4	0
-12.4	-11.3	0
-12.4	-11.2	0
-12.4	-11.1	0
-12.4	-11	0
-12.4	-10.9	0
-12.4	-10.8	0
-12.4	-10.7	0
-12.4	-10.6	0
-12.4	-10.5	0
-12.4	-10.4	0
-12.4	-10.3	0
-12.4	-10.2	0
-12.4	-10.1	0
-12.4	-10	0
-12.4	-9.90000000000001	0
-12.4	-9.80000000000001	0
-12.4	-9.70000000000001	0
-12.4	-9.60000000000001	0
-12.4	-9.50000000000001	0
-12.4	-9.40000000000001	0
-12.4	-9.30000000000001	0
-12.4	-9.20000000000001	0
-12.4	-9.10000000000001	0
-12.4	-9.00000000000001	0
-12.4	-8.90000000000001	0
-12.4	-8.80000000000001	0
-12.4	-8.70000000000002	0
-12.4	-8.60000000000002	0
-12.4	-8.50000000000002	0
-12.4	-8.40000000000002	0
-12.4	-8.30000000000002	0
-12.4	-8.20000000000002	0
-12.4	-8.10000000000002	0
-12.4	-8.00000000000002	0
-12.4	-7.90000000000002	0
-12.4	-7.80000000000002	0
-12.4	-7.70000000000002	0
-12.4	-7.60000000000002	0
-12.4	-7.50000000000002	0
-12.4	-7.40000000000002	0
-12.4	-7.30000000000002	0
-12.4	-7.20000000000002	0
-12.4	-7.10000000000002	0
-12.4	-7.00000000000002	0
-12.4	-6.90000000000002	0
-12.4	-6.80000000000002	0
-12.4	-6.70000000000002	0
-12.4	-6.60000000000002	0
-12.4	-6.50000000000002	0
-12.4	-6.40000000000002	0
-12.4	-6.30000000000002	0
-12.4	-6.20000000000002	0
-12.4	-6.10000000000002	0
-12.4	-6.00000000000002	0
-12.4	-5.90000000000003	0
-12.4	-5.80000000000003	0
-12.4	-5.70000000000003	0
-12.4	-5.60000000000003	0
-12.4	-5.50000000000003	0
-12.4	-5.40000000000003	0
-12.4	-5.30000000000003	0
-12.4	-5.20000000000003	0
-12.4	-5.10000000000003	0
-12.4	-5.00000000000003	0
-12.4	-4.90000000000003	0
-12.4	-4.80000000000003	0
-12.4	-4.70000000000003	0
-12.4	-4.60000000000003	0
-12.4	-4.50000000000003	0
-12.4	-4.40000000000003	0
-12.4	-4.30000000000003	0
-12.4	-4.20000000000003	0
-12.4	-4.10000000000003	0
-12.4	-4.00000000000003	0
-12.4	-3.90000000000003	0
-12.4	-3.80000000000003	0
-12.4	-3.70000000000003	0
-12.4	-3.60000000000003	0
-12.4	-3.50000000000003	1.30301376660106e-05
-12.4	-3.40000000000003	0
-12.4	-3.30000000000003	0
-12.4	-3.20000000000003	0
-12.4	-3.10000000000004	0
-12.4	-3.00000000000004	0
-12.4	-2.90000000000004	0
-12.4	-2.80000000000004	0
-12.4	-2.70000000000004	0
-12.4	-2.60000000000004	0
-12.4	-2.50000000000004	0
-12.4	-2.40000000000004	0
-12.4	-2.30000000000004	0
-12.4	-2.20000000000004	0
-12.4	-2.10000000000004	0
-12.4	-2.00000000000004	1.17977896605116e-05
-12.4	-1.90000000000004	0
-12.4	-1.80000000000004	1.17977896605116e-05
-12.4	-1.70000000000004	5.8988948302558e-05
-12.4	-1.60000000000004	1.17977896605116e-05
-12.4	-1.50000000000004	1.17977896605116e-05
-12.4	-1.40000000000004	2.35955793210232e-05
-12.4	-1.30000000000004	2.35955793210232e-05
-12.4	-1.20000000000004	2.29367928355732e-05
-12.4	-1.10000000000004	1.17977896605116e-05
-12.4	-1.00000000000004	0
-12.4	-0.900000000000043	0
-12.4	-0.800000000000043	0
-12.4	-0.700000000000044	2.24405348416895e-05
-12.4	-0.600000000000044	0
-12.4	-0.500000000000044	0
-12.4	-0.400000000000045	0
-12.4	-0.300000000000045	1.17977896605116e-05
-12.4	-0.200000000000045	0
-12.4	-0.100000000000046	0
-12.4	-4.61852778244065e-14	0
-12.4	0.0999999999999535	0
-12.4	0.199999999999953	1.17977896605116e-05
-12.4	0.299999999999953	1.17977896605116e-05
-12.4	0.399999999999952	0
-12.4	0.499999999999952	0
-12.4	0.599999999999952	0
-12.4	0.699999999999951	9.96126264183849e-06
-12.4	0.799999999999951	0
-12.4	0.899999999999951	0
-12.4	0.99999999999995	0
-12.4	1.09999999999995	3.53933689815348e-05
-12.4	1.19999999999995	0
-12.4	1.29999999999995	0
-12.4	1.39999999999995	0
-12.4	1.49999999999995	2.48279273265222e-05
-12.4	1.59999999999995	0
-12.4	1.69999999999995	1.30301376660106e-05
-12.4	1.79999999999995	0
-12.4	1.89999999999995	0
-12.4	1.99999999999995	0
-12.4	2.09999999999995	0
-12.4	2.19999999999995	0
-12.4	2.29999999999995	0
-12.4	2.39999999999995	0
-12.4	2.49999999999994	0
-12.4	2.59999999999994	1.30301376660106e-05
-12.4	2.69999999999994	0
-12.4	2.79999999999994	0
-12.4	2.89999999999994	0
-12.4	2.99999999999994	0
-12.4	3.09999999999994	0
-12.4	3.19999999999994	0
-12.4	3.29999999999994	0
-12.4	3.39999999999994	0
-12.4	3.49999999999994	0
-12.4	3.59999999999994	0
-12.4	3.69999999999994	0
-12.4	3.79999999999994	0
-12.4	3.89999999999994	0
-12.4	3.99999999999994	0
-12.4	4.09999999999994	0
-12.4	4.19999999999994	0
-12.4	4.29999999999994	0
-12.4	4.39999999999994	0
-12.4	4.49999999999994	0
-12.4	4.59999999999994	0
-12.4	4.69999999999994	0
-12.4	4.79999999999994	0
-12.4	4.89999999999993	0
-12.4	4.99999999999994	0
-12.4	5.09999999999994	0
-12.4	5.19999999999994	0
-12.4	5.29999999999993	1.11390031750613e-05
-12.4	5.39999999999993	0
-12.4	5.49999999999994	0
-12.4	5.59999999999993	0
-12.4	5.69999999999993	0
-12.4	5.79999999999993	0
-12.4	5.89999999999993	0
-12.4	5.99999999999993	0
-12.4	6.09999999999993	0
-12.4	6.19999999999993	0
-12.4	6.29999999999993	0
-12.4	6.39999999999993	0
-12.4	6.49999999999993	0
-12.4	6.59999999999993	1.15402227539956e-05
-12.4	6.69999999999993	0
-12.4	6.79999999999993	0
-12.4	6.89999999999993	0
-12.4	6.99999999999993	0
-12.4	7.09999999999993	0
-12.4	7.19999999999993	0
-12.4	7.29999999999993	1.06345554139032e-05
-12.4	7.39999999999993	1.06345554139032e-05
-12.4	7.49999999999993	0
-12.4	7.59999999999993	0
-12.4	7.69999999999992	0
-12.4	7.79999999999993	0
-12.4	7.89999999999993	0
-12.4	7.99999999999993	0
-12.4	8.09999999999992	0
-12.4	8.19999999999992	0
-12.4	8.29999999999993	0
-12.4	8.39999999999992	0
-12.4	8.49999999999992	0
-12.4	8.59999999999992	0
-12.4	8.69999999999992	0
-12.4	8.79999999999992	0
-12.4	8.89999999999992	0
-12.4	8.99999999999992	0
-12.4	9.09999999999992	0
-12.4	9.19999999999992	0
-12.4	9.29999999999992	0
-12.4	9.39999999999992	0
-12.4	9.49999999999992	0
-12.4	9.59999999999992	0
-12.4	9.69999999999992	0
-12.4	9.79999999999992	0
-12.4	9.89999999999992	0
-12.4	9.99999999999992	0
-12.4	10.0999999999999	0
-12.4	10.1999999999999	0
-12.4	10.2999999999999	0
-12.4	10.3999999999999	0
-12.4	10.4999999999999	0
-12.4	10.5999999999999	0
-12.4	10.6999999999999	0
-12.4	10.7999999999999	0
-12.4	10.8999999999999	0
-12.4	10.9999999999999	0
-12.4	11.0999999999999	0
-12.4	11.1999999999999	0
-12.4	11.2999999999999	0
-12.4	11.3999999999999	0
-12.4	11.4999999999999	0
-12.4	11.5999999999999	0
-12.4	11.6999999999999	0
-12.4	11.7999999999999	0
-12.4	11.8999999999999	0
-12.4	11.9999999999999	0
-12.4	12.0999999999999	0
-12.4	12.1999999999999	0
-12.4	12.2999999999999	0
-12.4	12.3999999999999	0
-12.4	12.4999999999999	0
-12.4	12.5999999999999	0
-12.4	12.6999999999999	0
-12.4	12.7999999999999	0
-12.3	-13	0
-12.3	-12.9	0
-12.3	-12.8	0
-12.3	-12.7	0
-12.3	-12.6	0
-12.3	-12.5	0
-12.3	-12.4	0
-12.3	-12.3	0
-12.3	-12.2	0
-12.3	-12.1	0
-12.3	-12	0
-12.3	-11.9	0
-12.3	-11.8	0
-12.3	-11.7	0
-12.3	-11.6	0
-12.3	-11.5	0
-12.3	-11.4	0
-12.3	-11.3	1.17977896605116e-05
-12.3	-11.2	0
-12.3	-11.1	0
-12.3	-11	0
-12.3	-10.9	0
-12.3	-10.8	0
-12.3	-10.7	0
-12.3	-10.6	0
-12.3	-10.5	0
-12.3	-10.4	0
-12.3	-10.3	0
-12.3	-10.2	0
-12.3	-10.1	0
-12.3	-10	0
-12.3	-9.90000000000001	0
-12.3	-9.80000000000001	0
-12.3	-9.70000000000001	0
-12.3	-9.60000000000001	0
-12.3	-9.50000000000001	0
-12.3	-9.40000000000001	0
-12.3	-9.30000000000001	0
-12.3	-9.20000000000001	0
-12.3	-9.10000000000001	0
-12.3	-9.00000000000001	0
-12.3	-8.90000000000001	0
-12.3	-8.80000000000001	0
-12.3	-8.70000000000002	0
-12.3	-8.60000000000002	0
-12.3	-8.50000000000002	0
-12.3	-8.40000000000002	0
-12.3	-8.30000000000002	0
-12.3	-8.20000000000002	0
-12.3	-8.10000000000002	0
-12.3	-8.00000000000002	0
-12.3	-7.90000000000002	0
-12.3	-7.80000000000002	0
-12.3	-7.70000000000002	0
-12.3	-7.60000000000002	0
-12.3	-7.50000000000002	0
-12.3	-7.40000000000002	0
-12.3	-7.30000000000002	0
-12.3	-7.20000000000002	0
-12.3	-7.10000000000002	0
-12.3	-7.00000000000002	0
-12.3	-6.90000000000002	0
-12.3	-6.80000000000002	0
-12.3	-6.70000000000002	0
-12.3	-6.60000000000002	0
-12.3	-6.50000000000002	0
-12.3	-6.40000000000002	0
-12.3	-6.30000000000002	0
-12.3	-6.20000000000002	0
-12.3	-6.10000000000002	0
-12.3	-6.00000000000002	0
-12.3	-5.90000000000003	0
-12.3	-5.80000000000003	0
-12.3	-5.70000000000003	0
-12.3	-5.60000000000003	0
-12.3	-5.50000000000003	0
-12.3	-5.40000000000003	0
-12.3	-5.30000000000003	0
-12.3	-5.20000000000003	0
-12.3	-5.10000000000003	0
-12.3	-5.00000000000003	0
-12.3	-4.90000000000003	0
-12.3	-4.80000000000003	0
-12.3	-4.70000000000003	0
-12.3	-4.60000000000003	0
-12.3	-4.50000000000003	0
-12.3	-4.40000000000003	0
-12.3	-4.30000000000003	0
-12.3	-4.20000000000003	0
-12.3	-4.10000000000003	0
-12.3	-4.00000000000003	0
-12.3	-3.90000000000003	0
-12.3	-3.80000000000003	0
-12.3	-3.70000000000003	0
-12.3	-3.60000000000003	0
-12.3	-3.50000000000003	0
-12.3	-3.40000000000003	0
-12.3	-3.30000000000003	0
-12.3	-3.20000000000003	0
-12.3	-3.10000000000004	0
-12.3	-3.00000000000004	0
-12.3	-2.90000000000004	0
-12.3	-2.80000000000004	0
-12.3	-2.70000000000004	0
-12.3	-2.60000000000004	0
-12.3	-2.50000000000004	0
-12.3	-2.40000000000004	0
-12.3	-2.30000000000004	0
-12.3	-2.20000000000004	0
-12.3	-2.10000000000004	0
-12.3	-2.00000000000004	1.17977896605116e-05
-12.3	-1.90000000000004	2.35955793210232e-05
-12.3	-1.80000000000004	1.17977896605116e-05
-12.3	-1.70000000000004	2.35955793210232e-05
-12.3	-1.60000000000004	1.17977896605116e-05
-12.3	-1.50000000000004	1.17977896605116e-05
-12.3	-1.40000000000004	0
-12.3	-1.30000000000004	0
-12.3	-1.20000000000004	1.11390031750615e-05
-12.3	-1.10000000000004	2.35955793210232e-05
-12.3	-1.00000000000004	3.53933689815348e-05
-12.3	-0.900000000000043	1.17977896605116e-05
-12.3	-0.800000000000043	0
-12.3	-0.700000000000044	0
-12.3	-0.600000000000044	0
-12.3	-0.500000000000044	0
-12.3	-0.400000000000045	0
-12.3	-0.300000000000045	0
-12.3	-0.200000000000045	0
-12.3	-0.100000000000046	0
-12.3	-4.61852778244065e-14	1.17977896605116e-05
-12.3	0.0999999999999535	0
-12.3	0.199999999999953	0
-12.3	0.299999999999953	0
-12.3	0.399999999999952	0
-12.3	0.499999999999952	0
-12.3	0.599999999999952	0
-12.3	0.699999999999951	0
-12.3	0.799999999999951	0
-12.3	0.899999999999951	0
-12.3	0.99999999999995	0
-12.3	1.09999999999995	1.17977896605116e-05
-12.3	1.19999999999995	0
-12.3	1.29999999999995	0
-12.3	1.39999999999995	0
-12.3	1.49999999999995	1.30301376660106e-05
-12.3	1.59999999999995	1.30301376660106e-05
-12.3	1.69999999999995	0
-12.3	1.79999999999995	1.30301376660106e-05
-12.3	1.89999999999995	0
-12.3	1.99999999999995	0
-12.3	2.09999999999995	0
-12.3	2.19999999999995	0
-12.3	2.29999999999995	0
-12.3	2.39999999999995	0
-12.3	2.49999999999994	0
-12.3	2.59999999999994	0
-12.3	2.69999999999994	0
-12.3	2.79999999999994	0
-12.3	2.89999999999994	0
-12.3	2.99999999999994	0
-12.3	3.09999999999994	0
-12.3	3.19999999999994	0
-12.3	3.29999999999994	0
-12.3	3.39999999999994	0
-12.3	3.49999999999994	0
-12.3	3.59999999999994	0
-12.3	3.69999999999994	0
-12.3	3.79999999999994	0
-12.3	3.89999999999994	0
-12.3	3.99999999999994	0
-12.3	4.09999999999994	0
-12.3	4.19999999999994	0
-12.3	4.29999999999994	0
-12.3	4.39999999999994	0
-12.3	4.49999999999994	0
-12.3	4.59999999999994	0
-12.3	4.69999999999994	0
-12.3	4.79999999999994	0
-12.3	4.89999999999993	0
-12.3	4.99999999999994	0
-12.3	5.09999999999994	0
-12.3	5.19999999999994	0
-12.3	5.29999999999993	0
-12.3	5.39999999999993	0
-12.3	5.49999999999994	0
[truncated: 65,082 more rows]
