# Supplementary material for: Joint control of visually guided actions involves concordant increases in behavioural and neural coupling
Source: Commun Biol. 2021 Jun 29;4:816. doi: 10.1038/s42003-021-02319-3 (PMC8242020; doi:10.1038/s42003-021-02319-3)
Supplement: Supplementary file 6 — Supplementary Data 1 [file 42003_2021_2319_MOESM6_ESM.zip › supplementary_data_publication/Fig. 4c.csv]

subject_id	Control	Epoch	DV
1	Solo	Pre-Action Epoch	2.01434507711111
2	Solo	Pre-Action Epoch	2.78637302789315
3	Solo	Pre-Action Epoch	3.10739772440579
4	Solo	Pre-Action Epoch	3.15787546377074
5	Solo	Pre-Action Epoch	2.36129324809256
6	Solo	Pre-Action Epoch	1.69709300018493
7	Solo	Pre-Action Epoch	1.45466884983316
8	Solo	Pre-Action Epoch	2.50905915675627
9	Solo	Pre-Action Epoch	2.19970055866641
10	Solo	Pre-Action Epoch	1.86162777691647
11	Solo	Pre-Action Epoch	2.60277402977997
12	Solo	Pre-Action Epoch	2.62245308449593
13	Solo	Pre-Action Epoch	2.37660112321443
14	Solo	Pre-Action Epoch	2.00867994318811
15	Solo	Pre-Action Epoch	3.71124359645261
16	Solo	Pre-Action Epoch	1.48212505415582
17	Solo	Pre-Action Epoch	3.15598993614723
1	Joint	Pre-Action Epoch	1.99755522318182
2	Joint	Pre-Action Epoch	2.88991602396982
3	Joint	Pre-Action Epoch	3.12444424968988
4	Joint	Pre-Action Epoch	3.15161242373707
5	Joint	Pre-Action Epoch	2.37975160695699
6	Joint	Pre-Action Epoch	1.69140148707468
7	Joint	Pre-Action Epoch	1.43056024174036
8	Joint	Pre-Action Epoch	2.639835273415
9	Joint	Pre-Action Epoch	2.29865413608353
10	Joint	Pre-Action Epoch	1.95308711473568
11	Joint	Pre-Action Epoch	2.79900247337316
12	Joint	Pre-Action Epoch	2.73040745966544
13	Joint	Pre-Action Epoch	2.22926485874302
14	Joint	Pre-Action Epoch	1.97232675510777
15	Joint	Pre-Action Epoch	3.42275693426342
16	Joint	Pre-Action Epoch	1.46302807245547
17	Joint	Pre-Action Epoch	3.47665426624641
