# Supplementary material for: Joint control of visually guided actions involves concordant increases in behavioural and neural coupling
Source: Commun Biol. 2021 Jun 29;4:816. doi: 10.1038/s42003-021-02319-3 (PMC8242020; doi:10.1038/s42003-021-02319-3)
Supplement: Supplementary file 6 — Supplementary Data 1 [file 42003_2021_2319_MOESM6_ESM.zip › supplementary_data_publication/Fig. 4d.csv]

subject_id	Control	Epoch	DV
1	Solo	Action Epoch	3.88310114139697
2	Solo	Action Epoch	3.12619421849982
3	Solo	Action Epoch	3.38261311984939
4	Solo	Action Epoch	3.90962744896418
5	Solo	Action Epoch	3.02241740912944
6	Solo	Action Epoch	2.66289567173728
7	Solo	Action Epoch	3.82143897475764
8	Solo	Action Epoch	4.37386489106987
9	Solo	Action Epoch	2.63048536272373
10	Solo	Action Epoch	2.80888363502098
11	Solo	Action Epoch	3.26174081747121
12	Solo	Action Epoch	3.47817644509251
13	Solo	Action Epoch	3.68468005627134
14	Solo	Action Epoch	3.11771172845276
15	Solo	Action Epoch	4.48035828007371
16	Solo	Action Epoch	2.41054139876362
17	Solo	Action Epoch	4.37633516661769
1	Joint	Action Epoch	3.41038044159423
2	Joint	Action Epoch	3.21186702453682
3	Joint	Action Epoch	3.410905473704
4	Joint	Action Epoch	3.72075195182575
5	Joint	Action Epoch	2.66714403770077
6	Joint	Action Epoch	2.51165257002845
7	Joint	Action Epoch	2.70691994799073
8	Joint	Action Epoch	4.57101793907517
9	Joint	Action Epoch	2.48050347682129
10	Joint	Action Epoch	2.32078792262708
11	Joint	Action Epoch	2.78082010115568
12	Joint	Action Epoch	3.27300969461844
13	Joint	Action Epoch	3.12034900716144
14	Joint	Action Epoch	3.03284879668778
15	Joint	Action Epoch	4.12833695843389
16	Joint	Action Epoch	2.43142326972963
17	Joint	Action Epoch	3.92166652866242
