# Supplementary material for: Joint control of visually guided actions involves concordant increases in behavioural and neural coupling
Source: Commun Biol. 2021 Jun 29;4:816. doi: 10.1038/s42003-021-02319-3 (PMC8242020; doi:10.1038/s42003-021-02319-3)
Supplement: Supplementary file 6 — Supplementary Data 1 [file 42003_2021_2319_MOESM6_ESM.zip › supplementary_data_publication/Fig. 4e.csv]

	cursor_solo_mean	cursor_joint_mean	gaze_solo_mean	gaze_joint_mean	cursor_solo_SE	cursor_joint_SE	gaze_solo_SE	gaze_joint_SE
0.002702702702702703	7.027272844290935	7.027272844290938	6.938976746638251	6.934597657353098	0.030593729553647087	0.04354673605195948	0.10334658568470097	0.10896016371431932
0.005405405405405406	7.027272844290935	7.027272844290938	6.93798557120321	6.937140809558429	0.030593729553647087	0.04354673605195948	0.10335336905349155	0.10875870665835057
0.008108108108108109	7.027272844290935	7.027272844290938	6.937381434657918	6.940500375893791	0.030593729553647087	0.04354673605195948	0.10336230607777695	0.10858337309987054
0.010810810810810811	7.027272844290935	7.027272844290938	6.937150189937332	6.943598248655562	0.030593729553647087	0.04354673605195948	0.10342134054954355	0.10845463889117128
0.013513513513513514	7.027272844290935	7.027272844290938	6.938374558804855	6.943358447631398	0.030593729553647087	0.04354673605195948	0.10369606653548716	0.10887958404857455
0.016216216216216217	7.027272844290935	7.027272844290938	6.937108965357719	6.941237626688257	0.030593729553647087	0.04354673605195948	0.10464549107449038	0.10938369683821678
0.01891891891891892	7.027272844290935	7.027272844290938	6.93583576166167	6.933601280747053	0.030593729553647087	0.04354673605195948	0.10547829570570583	0.10975216293889463
0.021621621621621623	7.027272844290935	7.027272844290938	6.934853347387554	6.929909056732585	0.030593729553647087	0.04354673605195948	0.10543888825286504	0.10993513982604572
0.024324324324324326	7.027272844290935	7.027272844290938	6.93593122201712	6.931204661439772	0.030593729553647087	0.04354673605195948	0.10498601085854846	0.1093598525411503
0.02702702702702703	7.027272844290935	7.027272844290938	6.939339324631614	6.935183997848884	0.030593729553647087	0.04354673605195948	0.1046273686732776	0.10870868467433972
0.02972972972972973	7.027272844290935	7.027272844290938	6.940973229850101	6.9386781405637485	0.030593729553647087	0.04354673605195948	0.10490145196730427	0.10854915823615079
0.032432432432432434	7.027272844290935	7.027272844290938	6.940807182255836	6.937357277595242	0.030593729553647087	0.04354673605195948	0.10475021924173945	0.10910666324948266
0.03513513513513514	7.027272844290935	7.027272844290938	6.941484325475361	6.937431522703686	0.030593729553647087	0.04354673605195948	0.10432173120180219	0.10981304673235809
0.03783783783783784	7.027272844290935	7.027272844290938	6.942695998978334	6.932996030385312	0.030593729553647087	0.04354673605195948	0.10393730381410914	0.11046795261095224
0.04054054054054054	7.027272844290935	7.027272844290938	6.942690994550934	6.929765388602321	0.030593729553647087	0.04354673605195948	0.10380415107181486	0.1109844013138474
0.043243243243243246	7.027272844290935	7.027272844290938	6.940941372302841	6.930092610993553	0.030593729553647087	0.04354673605195948	0.10392152920022181	0.1114630623967742
0.04594594594594595	7.027272844290935	7.027272844290938	6.9406374393605565	6.931525260966757	0.030593729553647087	0.04354673605195948	0.10384238976109947	0.1114843512622707
0.04864864864864865	7.027272844290935	7.027272844290938	6.940527338775307	6.9286969172641575	0.030593729553647087	0.04354673605195948	0.10373610507298178	0.11130714535931718
0.051351351351351354	7.027272844290935	7.027272844290938	6.9407897253165585	6.922641773181567	0.030593729553647087	0.04354673605195948	0.10366259166657414	0.11171873087641226
0.05405405405405406	7.027272844290935	7.027272844290938	6.9399286373025575	6.921837796665545	0.030593729553647087	0.04354673605195948	0.10369718799636016	0.11166528593661762
0.05675675675675676	7.027272844290935	7.027272844290938	6.939153008349897	6.9250370012502485	0.030593729553647087	0.04354673605195948	0.10366486960171543	0.11114538134733364
0.05945945945945946	7.027272844290935	7.027272844290938	6.939750707843302	6.929142403987295	0.030593729553647087	0.04354673605195948	0.10316361399228795	0.11002159141822056
0.062162162162162166	7.027272844290935	7.027272844290938	6.940409666253112	6.930919334179021	0.030593729553647087	0.04354673605195948	0.10267572368596514	0.10897170403653555
0.06486486486486487	7.027272844290935	7.027272844290938	6.937998399725289	6.930110128035171	0.030593729553647087	0.04354673605195948	0.10311811613157801	0.10808602615994684
0.06756756756756757	7.027272844290935	7.027272844290938	6.9379276666669965	6.92565192782483	0.030593729553647087	0.04354673605195948	0.10357944760930081	0.10831715874351547
0.07027027027027027	7.027272844290935	7.027272844290938	6.938847756357305	6.924620965748303	0.030593729553647087	0.04354673605195948	0.1037734662181117	0.10893660358347625
0.07297297297297298	7.027272844290935	7.027272844290938	6.939753439900039	6.925461744356449	0.030593729553647087	0.04354673605195948	0.10383168492314275	0.10952752137737796
0.07567567567567568	7.027272844290935	7.027272844290938	6.939246951295369	6.9256785703537105	0.030593729553647087	0.04354673605195948	0.10366207069493863	0.11000191425525001
0.07837837837837838	7.027272844290935	7.027272844290938	6.938755446283339	6.92140200664947	0.030593729553647087	0.04354673605195948	0.10325251104739741	0.11094294831610131
0.08108108108108109	7.027272844290935	7.027272844290938	6.937736443333977	6.918494977158182	0.030593729553647087	0.04354673605195948	0.10318114369093938	0.11162676232772227
0.08378378378378379	7.027272844290935	7.027272844290938	6.935555107048269	6.91911308292867	0.030593729553647087	0.04354673605195948	0.10328476220750295	0.11195982930268455
0.08648648648648649	7.027272844290935	7.027272844290938	6.934499991724229	6.918694970793802	0.030593729553647087	0.04354673605195948	0.10357835259741068	0.11192973164544526
0.0891891891891892	7.027272844290935	7.027272844290938	6.934815518059223	6.920107520656903	0.030593729553647087	0.04354673605195948	0.10346923687886189	0.11101319638353582
0.0918918918918919	7.027272844290935	7.027272844290938	6.934756387505873	6.922067551402517	0.030593729553647087	0.04354673605195948	0.10302916067953752	0.11036492802213646
0.0945945945945946	7.027272844290935	7.027272844290938	6.934759569470168	6.9260596268010115	0.030593729553647087	0.04354673605195948	0.10279558686715934	0.10992246805638152
0.0972972972972973	7.027272844290935	7.027272844290938	6.933928008565931	6.926205360920999	0.030593729553647087	0.04354673605195948	0.10278779126431183	0.11009192860865516
0.1	7.027272844290935	7.027272844290938	6.933016172536431	6.926444659901526	0.030593729553647087	0.04354673605195948	0.10280724103770457	0.11022734788525561
0.10270270270270271	7.027272844290935	7.027272844290938	6.933422548717718	6.929017507075737	0.030593729553647087	0.04354673605195948	0.10272325301221372	0.11014492134419095
0.10540540540540541	7.027272844290935	7.027272844290938	6.934098283415439	6.9312546024542305	0.030593729553647087	0.04354673605195948	0.10266502707970283	0.11005326994761257
0.10810810810810811	7.027272844290935	7.027272844290938	6.934550101642248	6.9267740905532	0.030593729553647087	0.04354673605195948	0.10262494818475709	0.11056635525862724
0.11081081081081082	7.027272844290935	7.027272844290938	6.935949499608853	6.92405172565734	0.030593729553647087	0.04354673605195948	0.10238335725294902	0.11092716772180489
0.11351351351351352	7.027272844290935	7.027272844290938	6.937347972894792	6.923831612782873	0.030593729553647087	0.04354673605195948	0.10195199253753053	0.11149127839060244
0.11621621621621622	7.027272844290935	7.027272844290938	6.937897170171703	6.922973814564932	0.030593729553647087	0.04354673605195948	0.10160565551152943	0.1121214600643859
0.11891891891891893	7.027272844290935	7.027272844290938	6.935586030387341	6.917868475076199	0.030593729553647087	0.04354673605195948	0.10125716749816202	0.111927614052924
0.12162162162162163	7.027272844290935	7.027272844290938	6.93360352423551	6.913637167335031	0.030593729553647087	0.04354673605195948	0.10111835948118428	0.11205846859269714
0.12432432432432433	7.027272844290935	7.027272844290938	6.932771959300569	6.911424366222158	0.030593729553647087	0.04354673605195948	0.10123527075462475	0.11256857427688058
0.12702702702702703	7.027272844290935	7.027272844290938	6.932602840678116	6.909028339156562	0.030593729553647087	0.04354673605195948	0.10119658898970384	0.11302895321283202
0.12972972972972974	7.027272844290935	7.027272844290938	6.932439336668322	6.910200287379205	0.030593729553647087	0.04354673605195948	0.10116386869771095	0.11248337229223229
0.13243243243243244	7.027272844290935	7.027272844290938	6.930597608344139	6.912151603147317	0.030593729553647087	0.04354673605195948	0.10130584896213861	0.1116371586260646
0.13513513513513514	7.027272844290935	7.027272844290938	6.928511537702505	6.9069909290213625	0.030593729553647087	0.04354673605195948	0.10133481284687615	0.1109237084686754
0.13783783783783785	7.027272844290935	7.027272844290938	6.9261495613000035	6.895546911961412	0.030593729553647087	0.04354673605195948	0.10113363812864332	0.11076502541869505
0.14054054054054055	7.027272844290935	7.027272844290938	6.921944280751723	6.885125819803674	0.030593729553647087	0.04354673605195948	0.10185762199339633	0.11014621441288827
0.14324324324324325	7.027272844290935	7.027272844290938	6.918029818107325	6.882416937024119	0.030593729553647087	0.04354673605195948	0.10190904152754243	0.1086129947909066
0.14594594594594595	7.027272844290935	7.027272844290938	6.9154496983133384	6.879508836264692	0.030593729553647087	0.04354673605195948	0.10165925053330274	0.10679765411517053
0.14864864864864866	7.027272844290935	7.027272844290938	6.912441948677932	6.87469264109498	0.030593729553647087	0.04354673605195948	0.10144889275440704	0.10561047187407654
0.15135135135135136	7.027272844290935	7.027272844290938	6.906617800453086	6.868077842207948	0.030593729553647087	0.04354673605195948	0.10064335943492732	0.10522781870725278
0.15405405405405406	7.027272844290935	7.027272844290938	6.898962545307423	6.861612687508311	0.030593729553647087	0.04354673605195948	0.10015059291611354	0.10455826244074296
0.15675675675675677	7.027272844290935	7.027272844290938	6.894401422172694	6.854368768278488	0.030593729553647087	0.04354673605195948	0.09960526850905503	0.10316101336159379
0.15945945945945947	7.027272844290935	7.027272844290938	6.891387806216654	6.842735760494099	0.030593729553647087	0.04354673605195948	0.09842470513410881	0.10196497216576278
0.16216216216216217	7.027272880429271	7.027272844290938	6.88868881072633	6.830026154978285	0.03059370691683055	0.04354673605195948	0.09703820541664032	0.1016966802311408
0.16486486486486487	7.027272838314344	7.027272844290938	6.882519423566055	6.81505880969615	0.030593603639346562	0.04354673605195948	0.09626710392492317	0.10136438611290487
0.16756756756756758	7.027272798657902	7.027272844290938	6.873923367152156	6.79745920881609	0.030593501135345993	0.04354673605195948	0.09627362963950485	0.10152898488530623
0.17027027027027028	7.027272761454637	7.027272844290938	6.862909280105555	6.780715235881561	0.030593399403883705	0.04354673605195948	0.09593690948223638	0.10053959698852435
0.17297297297297298	7.027270031121378	7.027272844290938	6.845920252498867	6.77078634507794	0.03059352588436231	0.04354673605195948	0.09471727172000886	0.09790303681415992
0.17567567567567569	7.0272646384398705	7.027272844290938	6.825891223650624	6.763811072004031	0.030593868851110553	0.04354673605195948	0.09384105977201641	0.09469483927232511
0.1783783783783784	7.027257716343089	7.027272844290938	6.806418720434144	6.751691722554336	0.030594328878025826	0.04354673605195948	0.09272906749126951	0.09287567425291035
0.1810810810810811	7.027249185832441	7.027272844290938	6.782582797959306	6.732331902273584	0.03059492952879688	0.04354673605195948	0.09159456722718426	0.09231654578676447
0.1837837837837838	7.02724141729472	7.027271855197356	6.764845375689293	6.706644034504076	0.030595456432082124	0.04354645639924231	0.08905868862669197	0.09167103339679096
0.1864864864864865	7.027239730323546	7.027262735978851	6.746081916025025	6.678761843595039	0.030595634081434425	0.043544704226961176	0.08767367756871615	0.09049911322262953
0.1891891891891892	7.0272433886300645	7.0272505278221	6.720598571997936	6.657882234046408	0.0305954315831652	0.04354258202683193	0.08658094532508351	0.08889041770498939
0.1918918918918919	7.027248761072181	7.027237161800574	6.690253579882273	6.638839835145778	0.03059603818855456	0.04354030143877775	0.08583643483483729	0.08700975779879636
0.1945945945945946	7.027254620963286	7.027223697291077	6.664142240925467	6.614139021106464	0.030596527882362126	0.04353801740747311	0.08453036735528174	0.08608317228248666
0.1972972972972973	7.0272546535516645	7.027204534809159	6.636479846393752	6.586396681399309	0.03059670233137198	0.04353415997548224	0.08310822431291681	0.08446376002697707
0.2	7.02724930804417	7.027179531754726	6.604385605418825	6.5594559959060375	0.030595603113346775	0.04352903803403113	0.0816021549245978	0.0826902903440474
0.20270270270270271	7.027241954028472	7.02713376822942	6.570235482818813	6.532541432254052	0.03059453348886315	0.04351830988290926	0.08010105835382154	0.08172727582515707
0.20540540540540542	7.027231737676745	7.02706665297824	6.532777563993698	6.508807031415506	0.030593025372091343	0.04350288826904155	0.07876007455569702	0.0808592048343743
0.20810810810810812	7.0272242490493	7.0269644723387765	6.491699947913408	6.480338725996914	0.030591613930678847	0.043482472301368265	0.07732991258672738	0.07984159069829518
0.21081081081081082	7.027221005167019	7.026845817015697	6.450378095470255	6.4485708259232215	0.030590159604356883	0.043460519626246044	0.07646281286018873	0.07910672770034792
0.21351351351351353	7.027209125662267	7.026714059925521	6.4075264555847635	6.415370927383928	0.030587692705829186	0.043436259313236664	0.07599136539839481	0.07878358538604972
0.21621621621621623	7.027180566007958	7.026541281084997	6.365779744932881	6.38090137290614	0.030583214280841754	0.04340335151900022	0.07564429454264344	0.07890410851472528
0.21891891891891893	7.027134113062655	7.026337209868216	6.327805354420392	6.342923794501388	0.03057725364782605	0.04336338584299915	0.07427842303458325	0.07893319046275667
0.22162162162162163	7.027074772287139	7.026100822575783	6.285223544384659	6.293807786759558	0.030569838024314306	0.043318278966295226	0.07422214787162675	0.07789310984331711
0.22432432432432434	7.027005435171451	7.025835358695066	6.236975216599075	6.2419134571047055	0.030560626813015575	0.04326708533957692	0.07476075183916027	0.07848503380337338
0.22702702702702704	7.026907710723878	7.025539161316105	6.182172014788165	6.1938809267380694	0.030549620152582387	0.04320935649238245	0.07595759859183743	0.08014993419059856
0.22972972972972974	7.0267764484352515	7.0252173772101925	6.128277632935413	6.151256882246842	0.0305335184185585	0.04314678650888564	0.07766201163698533	0.0815111229583645
0.23243243243243245	7.026597056648082	7.024848410991023	6.077187252154966	6.1112959389723605	0.03051315940860115	0.04307349931920128	0.07873832751806267	0.08257342792171982
0.23513513513513515	7.026372139997294	7.024455832796738	6.0245320040027375	6.0745784124301245	0.030489133162145545	0.04299760066110939	0.07959591309032898	0.08341490224795386
0.23783783783783785	7.02608514833987	7.02402028041187	5.971080268471231	6.0303301965766964	0.030458125738210145	0.042917889077208296	0.08053335388730824	0.08551738518511594
0.24054054054054055	7.025737065404391	7.023546436962891	5.9171993983985995	5.983880785406184	0.030423436469105485	0.04283282412802013	0.08156745444523947	0.08799926583192223
0.24324324324324326	7.025330471724842	7.023008855120131	5.857296295598584	5.941484917206219	0.03038262878185727	0.04273717995047983	0.08288223129893636	0.08940123986462378
0.24594594594594596	7.024862445471872	7.0223608264890025	5.798795761430308	5.8936057930531796	0.030333714829347262	0.04262417137035679	0.08520215631784119	0.09086021875581857
0.24864864864864866	7.024306541663244	7.021656864093184	5.7441453579452295	5.844272406521682	0.030276081062974063	0.04250187511204255	0.08780662877320827	0.09213780606749448
0.25135135135135134	7.02364540411684	7.020885022262812	5.686809190903056	5.799523180902414	0.030207606063306754	0.042364058950720915	0.0914146658129668	0.09336354608465447
0.25405405405405407	7.0229067444164475	7.02003270203646	5.626970878332742	5.7518047879117935	0.030132564811911084	0.04221148939668594	0.09516045026591423	0.09511947821080276
0.25675675675675674	7.022068006081351	7.019079510868868	5.567088805928242	5.703747437764787	0.03004445412704182	0.04204418359193592	0.09842566941752369	0.09706327421833322
0.2594594594594595	7.021108644300581	7.018012340650673	5.505260745442379	5.655833165765393	0.02994320228307391	0.04186303620712524	0.10077666933615012	0.09839309244810232
0.26216216216216215	7.020042339271734	7.016862131985144	5.439652679371716	5.606247699796402	0.029829368243323162	0.0416672045056011	0.10280679900452687	0.10028542802483108
0.2648648648648649	7.01884140916762	7.015608910396511	5.3779257004872685	5.55784242790055	0.029701717954416347	0.04145482563198553	0.10577521983260177	0.10277537855386841
0.26756756756756755	7.017496456196328	7.014270787359637	5.320809176012722	5.50498345411676	0.029560169984323887	0.041231889695215	0.10896405395515893	0.104860713908531
0.2702702702702703	7.016015667743907	7.012865120909433	5.264342307805957	5.446803570327759	0.02940624707798421	0.04099852708616101	0.111216604027127	0.1063448880499348
0.27297297297297296	7.014365324065106	7.01130958659537	5.202663628391905	5.3895843583715095	0.02923535431067107	0.04073781950748468	0.11359675061129611	0.10828304933782137
0.2756756756756757	7.012550007734463	7.009606725460311	5.1462425360011785	5.3378155280766855	0.029047608257627297	0.04045888095516373	0.11525876651568932	0.11110503092244021
0.27837837837837837	7.01057243720378	7.0077873752362025	5.087884948413734	5.289335401667017	0.028836449291931982	0.040162611589924804	0.11734356582461543	0.11192939897854857
0.2810810810810811	7.008407561486625	7.005821764297505	5.036456687348833	5.244937751837197	0.028603658682269346	0.03985415555891816	0.12103942612540712	0.1124882351201999
0.28378378378378377	7.006038277044461	7.003699693406874	4.986339810539675	5.199967117741187	0.028346214425931576	0.03951541964451647	0.12464017104780016	0.11351935995218913
0.2864864864864865	7.003454518214889	7.001395841480937	4.937928954595594	5.151200573433881	0.0280694668830412	0.03915105454834712	0.128775846619498	0.11372649762712095
0.2891891891891892	7.000671399079251	6.998876721651915	4.880386931122856	5.103676469275632	0.027768546634166922	0.03876914757740444	0.13197051258700981	0.11360910503055005
0.2918918918918919	6.9976889211571285	6.996120356019078	4.822954001998543	5.055772173885056	0.027450093323541595	0.03836223506299323	0.1333012359383729	0.11341819689419001
0.2945945945945946	6.99445272935379	6.993172806054741	4.76514229844578	4.9989147100789895	0.0271079381953664	0.037927320847307544	0.13405028307829128	0.11361212773010702
0.2972972972972973	6.990931137839054	6.990002747930807	4.709727470999033	4.939845181673759	0.02673706322505322	0.03745175360991337	0.13480673027684048	0.1139539525845758
0.3	6.9871241881781625	6.986590563468998	4.661641055792083	4.88341903942528	0.026338121224228107	0.03695054358269537	0.13596954125684652	0.11488863931381645
0.3027027027027027	6.98301123323124	6.983018069837698	4.613297752190177	4.829081780298874	0.025919802292833513	0.03642653563770173	0.13722123752952692	0.11578254669944783
0.3054054054054054	6.978620950969226	6.979244263692466	4.567402532903332	4.777589306718555	0.02547708695647146	0.03587795145943755	0.13879015217267368	0.11696296310368054
0.3081081081081081	6.97396124666046	6.9752384064043325	4.522459918131081	4.72949571688603	0.025007983678349555	0.03530308861853429	0.14049485790610394	0.11885246866318142
0.3108108108108108	6.969002407680122	6.970969287672085	4.47688025135293	4.679691147342255	0.024520101515902813	0.03471155853878	0.14227375357509156	0.11957437404715249
0.31351351351351353	6.963747162526434	6.966436257177995	4.4326607734652	4.624125939145788	0.024012047707168572	0.03408649464509663	0.14419574535857804	0.12104947047682597
0.3162162162162162	6.958200935515607	6.9616704836699395	4.3873039591498895	4.569517793331141	0.02349034710824989	0.03343353430864125	0.14530460468500503	0.1229463161355008
0.31891891891891894	6.952364296573635	6.9566899236943005	4.346335717589483	4.511557787328081	0.022954336753520717	0.03275381128711541	0.1467343985249636	0.12388028093146622
0.3216216216216216	6.946240505947441	6.951460321658649	4.305439872316147	4.449765995501804	0.022406733215872585	0.03205667777856462	0.14857563469961174	0.12312462630786689
0.32432432432432434	6.939808610231945	6.946000233810701	4.261635130149287	4.393725421970053	0.021851910267286032	0.031351930227050843	0.14976902276707413	0.12260851910148726
0.327027027027027	6.9330493201837795	6.940283334650391	4.218406949347943	4.33669898114197	0.02129115808299745	0.03063191698212849	0.15123366028010043	0.12287407668545289
0.32972972972972975	6.9259503448787205	6.934309422318624	4.178359866490827	4.283312352500385	0.020729170051360803	0.029891456414762593	0.15264180081852596	0.12517250182165826
0.3324324324324324	6.918520055592694	6.928062411164117	4.137355279054223	4.2338646241323294	0.02016197509468848	0.029136812909487428	0.15434087774377211	0.12781367558594153
0.33513513513513515	6.9107691567466984	6.921579982781961	4.0881790557966555	4.180036692090826	0.019598676536182573	0.028368059217746107	0.15632263982642639	0.12828862241846437
0.33783783783783783	6.902572606271351	6.914830520453567	4.037165154761669	4.129573373849692	0.01903332200019885	0.027585969236422033	0.15700791074676929	0.12983903249236659
0.34054054054054056	6.893991744907225	6.907819491751171	3.9905268121617463	4.08039656607261	0.01848376366803113	0.026799301884891515	0.1574157022765598	0.13163428348238584
0.34324324324324323	6.884977696153543	6.900442093171389	3.9440426356496547	4.0324121975066545	0.017952864431527132	0.026002805982573277	0.15882200183540565	0.13394135643857913
0.34594594594594597	6.875552354956071	6.892699097366457	3.899806742626687	3.9816583486306616	0.017447211924327435	0.0251837968118096	0.1606042382332495	0.1360238752391643
0.34864864864864864	6.865725745335036	6.884649452441343	3.8586271753115855	3.9350100348806096	0.016969837052704734	0.024360376193742053	0.16247137287682614	0.13931146961201796
0.35135135135135137	6.8555224098218215	6.876243836864598	3.821550411479747	3.8877633137090215	0.01653212830307441	0.02354784970293137	0.1645929039499683	0.14245904066944545
0.35405405405405405	6.844908218634254	6.867539937833004	3.78404416792423	3.8424736040663876	0.01612769219323434	0.02275617121572926	0.1666085339244345	0.14430400144968988
0.3567567567567568	6.833909211788721	6.858506115147847	3.7470257921975487	3.7971428394784312	0.0157716848941105	0.021977574834884644	0.16710713930851576	0.1458509523169474
0.35945945945945945	6.822490745278086	6.849189338758021	3.702708431085973	3.748989854729098	0.01547170803071118	0.0212199586140325	0.166317245468176	0.1477014402738034
0.3621621621621622	6.810665376701096	6.839550704997256	3.650523660139563	3.6985968739110286	0.015242284062686618	0.02049321125536626	0.1665037754286361	0.14822993072586949
0.36486486486486486	6.798369892562156	6.829571954650968	3.6037164624958153	3.6519735449710713	0.015084649611034125	0.01979183329258999	0.1670875572318217	0.14911598470570395
0.3675675675675676	6.785662721491752	6.81929892148533	3.562430205138599	3.607104483532868	0.015005240617300214	0.019138279422301615	0.16837025845362144	0.1506432411874574
0.37027027027027026	6.77250893667209	6.808677297030436	3.5236726078564997	3.5611868574179595	0.015001245863417612	0.01853540401249185	0.16853097105059647	0.15116583019645913
0.372972972972973	6.758894114517309	6.797661825120125	3.481383633088887	3.52178761717014	0.015069782439048923	0.017990101433120582	0.16892427425465176	0.15212859525510516
0.37567567567567567	6.744814491160557	6.786236570766735	3.4455977664182873	3.4806251736934284	0.015224604028094009	0.017518329323962082	0.17061319343182232	0.15303624809150967
0.3783783783783784	6.730307209710751	6.7744329530138145	3.409579663319201	3.442374121161216	0.015461955237065785	0.01713895465174545	0.1722889541951675	0.15386399533246184
0.3810810810810811	6.715326690028145	6.762341739414998	3.3798606826488475	3.4043153647512456	0.015783806616038922	0.016855394047349086	0.17528006040289443	0.1546300576976946
0.3837837837837838	6.699896800846302	6.749924539278334	3.350956179744322	3.3683314284862504	0.0161823162488784	0.01668139928746294	0.17788987172604176	0.15602977386281863
0.3864864864864865	6.68391479739713	6.737171403056	3.3148948250312307	3.3316401940445646	0.016661956973298184	0.016611034136728087	0.17841474974199964	0.1575068124677179
0.3891891891891892	6.667488240563201	6.724077302383851	3.280547495165725	3.29308178816737	0.017207624525079096	0.016650436789318258	0.17962181044604383	0.15906175456807095
0.3918918918918919	6.650592283806203	6.710638596778994	3.2502158852856717	3.2567158327145567	0.017810609072330813	0.01682318288966081	0.18112055687323558	0.16122142236448941
0.3945945945945946	6.633247882695884	6.696838907929429	3.2127649362791417	3.224646448974374	0.0184583612625941	0.01714211849649719	0.18059293315821276	0.16277517744782355
0.3972972972972973	6.6154371506204255	6.682622243176388	3.180067274005069	3.1895241376806296	0.019133502976511372	0.017586862566423184	0.18110397197868236	0.16377238333658642
0.4	6.597170570889775	6.668055516610292	3.1445046022838414	3.150330860264931	0.019850483021684986	0.018151900072733387	0.18138834626870082	0.16342532357863562
0.4027027027027027	6.5784669587969615	6.653144438119611	3.1071441113902503	3.1178928758087747	0.020589134725786013	0.018816548584713287	0.18033966634137488	0.16372872908061337
0.40540540540540543	6.559255230644221	6.63796547507397	3.0703654788158543	3.091476990306171	0.02136477684025055	0.019565115781700927	0.17838207613428123	0.1650780266845058
0.4081081081081081	6.539537316694076	6.622460414362034	3.0322108866453723	3.0653486661007907	0.022158249638677897	0.02037525658566311	0.17685218145561274	0.16668796995492485
0.41081081081081083	6.519291242443595	6.606584663981595	2.9995970210431175	3.0348563989461295	0.02296879469104239	0.021282807218124398	0.17674438686877753	0.16713022066686664
0.4135135135135135	6.498518195582047	6.5902731934887715	2.9725622254474615	3.0036190770640845	0.02378570182719027	0.02224676902936428	0.176913481926285	0.1672192139961344
0.41621621621621624	6.47727372209905	6.5735116708296655	2.947027235488951	2.975554281532721	0.024627227461424643	0.02326951791621865	0.17746417046219243	0.16726944594319199
0.4189189189189189	6.455595969653274	6.556353716823823	2.9164838423811004	2.951325561133925	0.025470988067185514	0.024334463693033333	0.17747351994477675	0.1680258207132614
0.42162162162162165	6.433485610441696	6.5387302038784005	2.8861913236853085	2.9318140422421815	0.026319845942035312	0.02542292951023894	0.17744015139842895	0.1700368168602413
0.4243243243243243	6.4108675923374685	6.52067133145489	2.858644609269176	2.914671778976576	0.027179514158479454	0.026547791435187196	0.17773805587858343	0.1721010372021742
0.42702702702702705	6.387768977963474	6.502182768556152	2.832999291376645	2.893322735610786	0.02804226433993402	0.027704546760892866	0.17883184116726453	0.17295484019499294
0.4297297297297297	6.364227149414324	6.483173080946505	2.801421025674427	2.8673229207185447	0.02890506456475841	0.02890821538123046	0.1781517236969609	0.17240846136321225
0.43243243243243246	6.340228284307967	6.46380084597114	2.7763040583515846	2.84073311233375	0.029767495888933848	0.030130624518266445	0.17759543196439978	0.17226653550931662
0.43513513513513513	6.315784630794596	6.443984185521289	2.7555123105927612	2.812960028179231	0.030638529290193273	0.03138090902668214	0.1779026171613619	0.17043138829302204
0.43783783783783786	6.290863477100169	6.423709760076875	2.7344653382972006	2.7928274399992734	0.031520504654494616	0.032650022739740166	0.17864340711077295	0.16931853860515664
0.44054054054054054	6.265509978304934	6.403028963800043	2.7137717733489013	2.7722896767744847	0.03239541308450665	0.03393784692544977	0.1788120644121108	0.16823401266753454
0.44324324324324327	6.239748616482008	6.381849321575897	2.693052211095739	2.750813783758603	0.033268243368652695	0.035249253728189496	0.1785057212806972	0.16787440655654204
0.44594594594594594	6.213604834579736	6.360279364290607	2.6703243462072974	2.725915971956358	0.0341339368400954	0.036562896509649244	0.17721357746382851	0.16659697402616958
0.4486486486486487	6.187045575623055	6.338381085665804	2.648480834871343	2.709700498619216	0.0349958874710347	0.037873356263829074	0.17563676348986515	0.1667860656639503
0.45135135135135135	6.1600691400706085	6.316105086950857	2.6284337768042394	2.69321651508021	0.035858053179001	0.03918667919554004	0.1750644807522364	0.16684314456368646
0.4540540540540541	6.132735757924052	6.293508466016036	2.6124236607383944	2.668885355318989	0.03672063536382545	0.040498139620773685	0.17586641730114985	0.16515053851881348
0.45675675675675675	6.1050877509542145	6.270535744518917	2.597785669133379	2.655380246655985	0.037581698417142775	0.041794693514078225	0.1779513885024781	0.1650032712982821
0.4594594594594595	6.077085788900163	6.247097995060689	2.576909858586059	2.6511346774294093	0.03843419678348743	0.04308686623647433	0.1779356945183299	0.1667552793323871
0.46216216216216216	6.048730049961967	6.223283713683541	2.552839790726934	2.642520144013122	0.03928227352156601	0.04437424676329175	0.17582608431830812	0.16852358169696502
0.4648648648648649	6.020077075817104	6.199109314643366	2.5253935279882165	2.6242439232953827	0.040112333775890636	0.045641047136865925	0.17364216451076803	0.16761550594559552
0.46756756756756757	5.991126228058355	6.174499549464267	2.4989960132831457	2.6026835376950257	0.0409297359871895	0.04689737679685195	0.17116839938565095	0.16470032413753166
0.4702702702702703	5.961868546132422	6.14946096626242	2.4703986731762058	2.5796956433752007	0.04173376101828669	0.048155398120259096	0.1684124766518258	0.16219434308826444
0.47297297297297297	5.932309882053942	6.123995117443428	2.442434773175435	2.561538870122706	0.04252056377817385	0.04942568821904972	0.1655041385798591	0.16042982167692646
0.4756756756756757	5.9024421137156216	6.098197037012197	2.419037525174286	2.547880304387201	0.04328964605837466	0.05068499497303971	0.16269117683885378	0.1594015376753164
0.4783783783783784	5.872271175186658	6.072039867007505	2.4076938004407733	2.5326808400263583	0.04404581235625424	0.051915373341069763	0.16255931234946347	0.1579802731739221
0.4810810810810811	5.841862118201659	6.045453079220943	2.396091524689185	2.5172408248341873	0.044786586241593436	0.05311100434722233	0.16391711459442854	0.15654722805505525
0.4837837837837838	5.81118104761372	6.018382145518535	2.386318021952681	2.4970346117682953	0.0455093627373862	0.0542846517876573	0.16798596733261048	0.15418773093199936
0.4864864864864865	5.780237344016296	5.991009288707624	2.3700636574749083	2.4797632878364	0.04621941483732761	0.05542857697865419	0.16957269863461488	0.15253564981590934
0.4891891891891892	5.74904496068136	5.963286546532013	2.347665421047853	2.465521447698125	0.04691526600979429	0.05654715899701388	0.1666549167663402	0.1515295800673418
0.4918918918918919	5.717561770822457	5.935182578630474	2.3181061747024443	2.45230672772354	0.04760284752218386	0.05766707101563417	0.16137436878421005	0.1510400570807818
0.4945945945945946	5.685845339955722	5.906821282981456	2.2935489109070644	2.439421718714376	0.04827722158037843	0.0587842686075188	0.15721357855253598	0.15114106419632226
0.4972972972972973	5.653915758259006	5.878095666039718	2.2794914923260725	2.429597457681049	0.04893084286326834	0.05988354763726	0.15579105007041755	0.15104226697630013
0.5	5.621699086174191	5.849161854225126	2.2674515205666848	2.416272203194894	0.04957166847173912	0.060931471038016084	0.15467615313260413	0.15044915880948131
0.5027027027027027	5.58929155327837	5.8199813229999835	2.246828963471915	2.402506976821162	0.050201610666244886	0.0619605074671088	0.1509519919978625	0.14970504160756726
0.5054054054054054	5.556716858931822	5.7905244240081375	2.2216780600436383	2.3914265754297497	0.050818008396385596	0.06297927616363531	0.14618499636287693	0.14909938400786235
0.5081081081081081	5.523920522811859	5.760808439791388	2.1998632581686612	2.3839176267823996	0.051416819263527196	0.06398324031169206	0.1431708089345407	0.14919656473036388
0.5108108108108108	5.490943638520303	5.730799626445406	2.1761396255685304	2.374951100005535	0.052001698254250966	0.06495250147752583	0.13987317567319985	0.14836876352074313
0.5135135135135135	5.457815923366439	5.700557440511951	2.159961774135326	2.3604702908523545	0.052568895974742624	0.06590465844715955	0.13821722224194502	0.14592664481494694
0.5162162162162162	5.424483678147577	5.670118038674686	2.1444108157739996	2.350121923491162	0.05312061970047977	0.06683794783145233	0.1371900849752148	0.14540771893289692
0.518918918918919	5.391012699293906	5.639411082876676	2.1266211774867685	2.340517316664368	0.053644779779234486	0.06774488835318639	0.13583499572506647	0.1453693607250839
0.5216216216216216	5.357361567966092	5.608405677599767	2.096230188225017	2.321332355872085	0.05415632105643438	0.06861817720212804	0.13113998271742533	0.14272607541891294
0.5243243243243243	5.323596451667346	5.57720562907662	2.0759199650419786	2.306821148164293	0.05464995415694521	0.06945805302959622	0.12843297846487836	0.14112800694517108
0.527027027027027	5.289704121631518	5.545698450495802	2.0624819855353134	2.295290125097968	0.055125795334314213	0.07026320881573828	0.12745825963546126	0.14007890994315783
0.5297297297297298	5.255682581339655	5.513947405678995	2.0522997409011183	2.276087869866695	0.0555793180486827	0.07103346311199474	0.1272754360022791	0.1367661287117182
0.5324324324324324	5.221537683849516	5.481964285453899	2.032909046370167	2.2631664268634726	0.05601769265393043	0.07176250908167355	0.12367492659335999	0.1352789325218098
0.5351351351351351	5.187307583285133	5.449660246353215	2.0134595855606845	2.2554498547165527	0.056430487831293195	0.0724536597445133	0.11999661303073944	0.13555008342621674
0.5378378378378378	5.153007497794478	5.417075464198592	1.9960765143187318	2.2411712186187938	0.05681353197878096	0.07311635063652659	0.11718723384633549	0.13456184780814592
0.5405405405405406	5.118644382589088	5.384258297808006	1.9803460068580505	2.227742127372546	0.057168386350335644	0.07375105620347994	0.11457658984216161	0.13339528262581102
0.5432432432432432	5.084268541909903	5.3512255743734025	1.9627019555379699	2.213253469559055	0.057487703967952865	0.074348909311848	0.11158540182373626	0.1320978778048096
0.5459459459459459	5.049844245412624	5.318079787584989	1.9461220038989273	2.1983823994731417	0.05777544627087281	0.07492169485392858	0.10930820627046074	0.13073019509887612
0.5486486486486486	5.015381929951269	5.284756202977552	1.9331092000677554	2.1886810984288187	0.0580403715425146	0.07545513821894573	0.1085084487923083	0.13089416980417415
0.5513513513513514	4.980918909217176	5.251206100737465	1.923201487643816	2.178132611456424	0.05827762220914373	0.07594883539412539	0.1088329916649895	0.1307436520523396
0.5540540540540541	4.946453000861564	5.2174915643840905	1.9126201413401616	2.1671465508081336	0.058477210806343376	0.07640138951929137	0.10823299192407633	0.13053340021534007
0.5567567567567567	4.912014110299151	5.183578093067764	1.901088242657172	2.156769087779382	0.05864703925173959	0.07681180527653597	0.10706767158260065	0.1311351376475153
0.5594594594594594	4.877608035888145	5.149536936786067	1.8855665541108164	2.1413677208835016	0.05877783898420608	0.07718341003084883	0.10489087648728944	0.12913719381274785
0.5621621621621622	4.843230105899287	5.115366070781734	1.86240367201031	2.1248887593752914	0.05886667938968024	0.07751032925578233	0.10017283603151146	0.12600212249441073
0.5648648648648649	4.8089123851119	5.081086567339404	1.8390634699907105	2.113965564223525	0.0589236979031403	0.07780398917877476	0.09588163127562367	0.12388631244613976
0.5675675675675675	4.774682430473443	5.046697056545136	1.825200376246919	2.1097004766603584	0.058934891498893166	0.07805557751742383	0.09427774888003394	0.12432724420781967
0.5702702702702702	4.740493012372768	5.012175672768121	1.8124946988825417	2.098173991193178	0.05891044482693853	0.0782676224079981	0.09267647705159157	0.12391215865571904
0.572972972972973	4.706283448348884	4.9775054357321515	1.8020818164160384	2.0904268338636713	0.05886832099041463	0.07845419101985093	0.09138933091536991	0.12426021254063185
0.5756756756756757	4.672120566632771	4.942661427570187	1.7972831712833195	2.0824794529848183	0.05879893471232494	0.07858561285960533	0.09192526686192042	0.12446711302371588
0.5783783783783784	4.638024676311125	4.907667645885796	1.7901864113965127	2.0675666925105505	0.0586990974354825	0.07867240954490559	0.09130127792970755	0.12168045373710026
0.581081081081081	4.603991824449208	4.872512490470594	1.7750933292083204	2.0538841307829228	0.0585691774087119	0.07871466544625834	0.08838859664398398	0.1193252128965153
0.5837837837837838	4.570043740567928	4.837243897858674	1.7527031710163035	2.038117387794048	0.05840640961507939	0.07872964145896842	0.0840142415803306	0.11722526913363916
0.5864864864864865	4.536217539056646	4.801959485568177	1.736925494510149	2.0248298639323066	0.0582123301405687	0.07872034545800298	0.0813425831967742	0.11613808450290618
0.5891891891891892	4.502525075445979	4.766691897534334	1.731042577432531	2.0113878245266346	0.05798947359507843	0.0786741743048966	0.08122512271931581	0.11538604715969343
0.5918918918918918	4.468969841950526	4.731440597941565	1.7173982430042167	1.9939795486265957	0.057729385153296134	0.07859678155545002	0.07969521707293976	0.11223808664875197
0.5945945945945946	4.435529523804338	4.696099452577183	1.692615304835596	1.9755400566847763	0.057440586719574326	0.07847822783717949	0.07554526394356055	0.10847763378925683
0.5972972972972973	4.402176165848087	4.6607340062509515	1.665416898730123	1.9627114884216872	0.05713119224719383	0.07832722271709572	0.07086428621424012	0.10685452404037117
0.6	4.368978344931284	4.625357205442484	1.645679751150867	1.9487213895017164	0.0567906044315071	0.07813412365617586	0.06836197016822418	0.10426810989712813
0.6027027027027027	4.335917209822502	4.58994044446716	1.6326708678946362	1.931199489201642	0.05643493381557024	0.0779180790517852	0.06677761717209822	0.10068032958866034
0.6054054054054054	4.302999696788847	4.554465112850184	1.623777717486681	1.9143048880377174	0.056062586174728216	0.07768059001416736	0.0652716580782738	0.09806072086330998
0.6081081081081081	4.2702565039819405	4.518976136301963	1.6095283782517553	1.9008158566741125	0.0556729900552073	0.0774062687414053	0.06370854053432953	0.09748289597714346
0.6108108108108108	4.2376936544714505	4.483565823855842	1.595797418442308	1.890615760698031	0.05526200235569988	0.07708318504927773	0.06217837813934543	0.09816205936227765
0.6135135135135135	4.205280323606827	4.4481753887318	1.5754517879165866	1.8787075105550868	0.0548355097042715	0.07673224721338265	0.059472888648239665	0.0972858432434662
0.6162162162162163	4.173045600496368	4.412839652402421	1.560456920381127	1.8589200629911877	0.05439015996035296	0.0763555966359254	0.05775419218591188	0.09316167218075119
0.6189189189189189	4.140972959700462	4.377625108304554	1.548465992647316	1.8414918110176202	0.053922723051483455	0.0759511220822306	0.056683076699694246	0.09028843262834052
0.6216216216216216	4.10906890070899	4.342522836170851	1.5420158090751317	1.8288955764219275	0.05344736651534032	0.0755354262891364	0.05562984997111965	0.08841885767315028
0.6243243243243243	4.077291461367443	4.307529289669353	1.5387904045270202	1.8119148893506185	0.052967787731760405	0.07509797476632715	0.05456631138330303	0.08498115657691213
0.6270270270270271	4.045660838259432	4.272634112270932	1.5340217620758532	1.7977353984143016	0.05247822722970835	0.07464175178018347	0.05453814926754589	0.08156011877352197
0.6297297297297297	4.014176121797141	4.237872003425911	1.523470220180794	1.7848951809439322	0.05197831633869185	0.07415310798766704	0.05386347335684832	0.07933662858540401
0.6324324324324324	3.9828356447090054	4.203276158789603	1.5095523523170553	1.7704937224592106	0.05148070253329045	0.07362889991207876	0.05204479999014081	0.07722352229098188
0.6351351351351351	3.9516562193799087	4.1688024230949905	1.498244976141652	1.7611663616741295	0.05097953368448029	0.07308331544382186	0.05029873775384993	0.07655862892848304
0.6378378378378379	3.9205946206264195	4.134407587918374	1.4865696593210962	1.745441382502155	0.050477078956545435	0.07252913728457566	0.04916573030812722	0.07538990591792295
0.6405405405405405	3.8896594564134843	4.10011123869791	1.4761665831487218	1.73062913746321	0.04997701073185977	0.07195909923904743	0.04865134383427975	0.0735993356772985
0.6432432432432432	3.8588875600814783	4.066042388834425	1.4642146902507582	1.7204702336219144	0.049475002961626956	0.07136036897144214	0.047397903282814006	0.07198423364619509
0.6459459459459459	3.8282751815958274	4.032147342698289	1.4496477225460744	1.7087823171333858	0.04897775167206986	0.07074432687793376	0.04520504238236879	0.06972780025877377
0.6486486486486487	3.797877400493328	3.998393912038341	1.4355686020296452	1.690774716275098	0.04847668567792627	0.07011394199578554	0.04334382630433081	0.06667461037589922
0.6513513513513514	3.767647784006002	3.9647755538230594	1.4263974956767693	1.6775008124698292	0.0479791493450647	0.06947043425960277	0.04237454526105164	0.06582010866979857
0.654054054054054	3.737534791056987	3.931240819871641	1.4218013791792086	1.6626391109800065	0.04749169266877822	0.06881694394687302	0.04199492316326543	0.06497404513311082
0.6567567567567567	3.707529448661879	3.8978506587804755	1.4187861928667664	1.6423423700849105	0.047010515800916475	0.06816009694550364	0.04177269080480962	0.062096845123895274
0.6594594594594595	3.677688359665377	3.864609939418408	1.4129012500558626	1.624473533150705	0.04653540765750671	0.06748632010193129	0.04282256252609679	0.06003431331766283
0.6621621621621622	3.64799525432961	3.831420795790325	1.4016283046012934	1.6124821125544988	0.04607140282205634	0.06681020010199984	0.04343644280464923	0.059036136379484315
0.6648648648648648	3.6184384122422584	3.7982832286297694	1.3851372287858859	1.5924235750835756	0.04561596516814181	0.06612839877065775	0.04282074501606735	0.055678315886409764
0.6675675675675675	3.5889967004171286	3.7652440575767026	1.3704525224829398	1.569462787468828	0.04516830293756207	0.0654464413000041	0.041729657219291796	0.05292674279258831
0.6702702702702703	3.559693993499862	3.732260992216041	1.3580050957152954	1.5497539314139146	0.04473825970051318	0.06475818669799913	0.0411107341667649	0.05134132642190173
0.672972972972973	3.5304860822717483	3.6993726901921042	1.3493178869972826	1.5315049592848597	0.044327811551459366	0.06406138240262443	0.040756258325894565	0.05003869753188426
0.6756756756756757	3.5013938315716375	3.666660282305519	1.344026770534808	1.5153580499126453	0.043932129701133325	0.06335560474320216	0.04146940923233943	0.04885979707643249
0.6783783783783783	3.472427284875316	3.6340651197884215	1.3389012408226546	1.5016950639185938	0.04355626552767053	0.06262582016424854	0.04242986784474219	0.04762376528368396
0.6810810810810811	3.4435475178798005	3.601638577112915	1.3316998222794214	1.4893514985904626	0.0431952796092802	0.06188914775443787	0.04284931786245932	0.04620084240471326
0.6837837837837838	3.414759069949687	3.5693204821918885	1.3217704088618092	1.4782224857537511	0.04285636951981301	0.06114812057307584	0.042726045595968605	0.04493188635524247
0.6864864864864865	3.3860723930452483	3.537115290726938	1.3118215996276787	1.4665009517694128	0.0425282508787038	0.06039373690437436	0.04276848383947208	0.04419287520175236
0.6891891891891891	3.357456751848913	3.504934191411925	1.304903461615493	1.4593607888591122	0.042212378916972465	0.059633114697608486	0.04357546439649719	0.04461690623166287
0.6918918918918919	3.328930328552137	3.4728624717789387	1.2951524413952478	1.446930487747168	0.04190341592497928	0.05886823315138953	0.044575430396573724	0.04467024564230118
0.6945945945945946	3.300468005666701	3.4408683908455604	1.2872453608054337	1.433947115355881	0.04159528616513022	0.058097785490476325	0.04573478881275525	0.04443490139025032
0.6972972972972973	3.2720545761018367	3.4089898089656625	1.2797379986735915	1.4230562660205135	0.04128489698500456	0.05730892986684899	0.04684584486924307	0.04488059219081939
0.7	3.2437032007346938	3.3772398459971167	1.2734259888397823	1.4123526198619762	0.0409723171173368	0.05650717505319151	0.04737716738064261	0.04513069515445612
0.7027027027027027	3.215378618860476	3.3455407223099782	1.266952822248231	1.4037124502824123	0.0406566071149628	0.05570619469661402	0.04837322292571332	0.04604490617360902
0.7054054054054054	3.1870905078034037	3.3138908450330686	1.2637316143604314	1.3947476890130508	0.04034225827032099	0.054902781642096436	0.049453852633758975	0.04742932966665476
0.7081081081081081	3.15881565998067	3.2822388111451857	1.2599076156871785	1.3801913488494457	0.04002183487364192	0.05411284388691498	0.05084031658171758	0.0485111555851401
0.7108108108108108	3.130560597919256	3.250612155950001	1.2516795393449494	1.364367704120353	0.03969851128699751	0.053321510802540294	0.051308498706498964	0.04937999333728226
0.7135135135135136	3.1023606490808295	3.2190655163771877	1.2396027654526731	1.350280567438338	0.03937477551029021	0.052528275404864336	0.05144172006152663	0.05010101572377007
0.7162162162162162	3.0742192025656783	3.187657754597032	1.2251414378258372	1.3417933949697256	0.03903676505231482	0.051731191300874245	0.05121223849569239	0.05031895896230146
0.7189189189189189	3.0461277336539694	3.156400778709184	1.2089141544420956	1.3325768657416732	0.038696754803445595	0.050927008752614175	0.05262421109844851	0.05073351914485859
0.7216216216216216	3.0180967380034978	3.1252670087804106	1.195456650537937	1.3255033834898147	0.038355558473808574	0.0501067274134525	0.05498937841315744	0.05073618105816256
0.7243243243243244	2.9900972696435177	3.0941757655889264	1.1857100246202434	1.3182504829631154	0.03800584830928067	0.049287014241018126	0.05724440286606686	0.051106454540139706
0.727027027027027	2.9621552751994096	3.0631609135541202	1.1806284386352173	1.304224572034068	0.03764301503356073	0.048460633483200816	0.05857799408997339	0.05208637496172346
0.7297297297297297	2.934237764506061	3.032210796524894	1.1770191864370199	1.2901777353696784	0.03727511977777008	0.04761483364997818	0.05954091265844719	0.05364038416604017
0.7324324324324324	2.906375834160407	3.001288391775668	1.1719831666930451	1.2793838598863752	0.03689095660152265	0.04675610834858091	0.060660738693943686	0.05518204256536579
0.7351351351351352	2.878558559115229	2.970417097727391	1.1657423964169784	1.2690147099641087	0.036505618890517885	0.04588400130160019	0.06171700612268504	0.05644762454614195
0.7378378378378379	2.850767676122098	2.93964626160242	1.1586169142029061	1.25932347160041	0.0361101548116234	0.044991436312921726	0.062371016357332755	0.057080818587140834
0.7405405405405405	2.8230115569329177	2.9089679382577467	1.1512524473553067	1.2496034882062192	0.03570765989181296	0.04408669522519498	0.06292459426823982	0.057970807082803395
0.7432432432432432	2.795305238733087	2.8783659135883934	1.1455403220000084	1.242594802863511	0.03531073539428601	0.04318440694465757	0.06345805727322425	0.059329366973791466
0.745945945945946	2.7676493925585675	2.8478267234290966	1.1423013074684365	1.2294546004565656	0.034912218824651	0.042279517289417895	0.06395024362382809	0.06158284851650459
0.7486486486486487	2.740020722972889	2.8173556969867612	1.1405985916898849	1.2154410956600477	0.03451265884125737	0.0413689188058368	0.0644850235669785	0.06483732141400046
0.7513513513513513	2.712429487080695	2.7869290552727426	1.1381226875950459	1.2039338927434804	0.03411731376284613	0.04045885593928651	0.06448838154196786	0.06683661588025365
0.754054054054054	2.68488940411475	2.756516994303122	1.1364477552566754	1.1969423294835915	0.0337283938102239	0.039546171139266534	0.0655645724412143	0.06685114679138164
0.7567567567567568	2.657389833078857	2.726175152375747	1.1385243063588872	1.190383603855632	0.033337100981095186	0.03862814661177597	0.06634229962868926	0.06779238047095969
0.7594594594594595	2.6299224639767163	2.695916283716997	1.135383340016711	1.1877195526336723	0.03294799282740606	0.0376956685717446	0.06752619152062728	0.06790535722875868
0.7621621621621621	2.6024365599534645	2.6657311070765313	1.1330879627736732	1.18502350345491	0.03256084792868708	0.036754570926704824	0.06778411092903394	0.0679997677545634
0.7648648648648648	2.5749645069737994	2.635611742721069	1.1252124366473575	1.1764292792421602	0.03217650367107659	0.035814400403647945	0.06900462599797488	0.06946869079679012
0.7675675675675676	2.5475166771880646	2.605527936676702	1.117979884802388	1.165061924125557	0.03179622533602038	0.034878288488119594	0.06905067532022371	0.07133985449964478
0.7702702702702703	2.5201154235569843	2.57545456805691	1.1120480234751895	1.1585515054980573	0.03142236430893946	0.03394994872810553	0.06966081775032845	0.07288292489915454
0.772972972972973	2.492738734243107	2.5454155638746396	1.108029644364279	1.1523110480688126	0.031057846740936246	0.033036354953897985	0.07076001143360447	0.07409622805471189
0.7756756756756756	2.465368029564881	2.5154213797493155	1.1039714111586092	1.1457323056669504	0.030705714748764573	0.032134353571414455	0.07263050814153839	0.07575533088519111
0.7783783783783784	2.438023383811831	2.485465888414346	1.10513645515146	1.140252196444099	0.030361139092617256	0.03124582703341453	0.07335509560288664	0.07673266959042915
0.7810810810810811	2.410706381217447	2.455538591418015	1.1086620082200447	1.1351456432370621	0.030030884125321625	0.030378786668942385	0.07306636625390718	0.0781896065165021
0.7837837837837838	2.3834036394914357	2.4256884807858894	1.1083898824949594	1.1339929940685076	0.029718287117599464	0.029525325067137533	0.07217604344415783	0.07834295816708775
0.7864864864864864	2.3561144938202485	2.3958970496548533	1.099604554896484	1.1288354883421452	0.02942023833395447	0.028690726643285314	0.07229233476084321	0.07942930594198883
0.7891891891891892	2.3288553053902783	2.3661354505025196	1.0881579706951383	1.1205186964913338	0.029136371664640396	0.027885732618007277	0.07318328272504322	0.0813573984905623
0.7918918918918919	2.3016265163176812	2.3364183022570155	1.077905035740595	1.1134852092658254	0.02887043104679042	0.027108409162186556	0.0752114307166619	0.08267860452261609
0.7945945945945946	2.2743959192348773	2.3067227215393236	1.06931382461537	1.111959097764555	0.028624441112295312	0.026365484035295796	0.07742376462593144	0.0829308132617402
0.7972972972972973	2.2471602332926937	2.2770652707587815	1.068245004168768	1.109946113511025	0.028401588091470868	0.02565882211336392	0.07792967463226069	0.08262987094149958
0.8	2.219932695499807	2.247429142661083	1.071085158787662	1.1079055653562877	0.02819955316296477	0.02499587175229762	0.07770496017695283	0.08229122317739695
0.8027027027027027	2.192726536310727	2.2177929646473173	1.0758569750048426	1.1064858672560647	0.028022371866978018	0.024384547445301195	0.07693158754200105	0.08127252315614153
0.8054054054054054	2.165540020985282	2.188204893407335	1.0743165092799094	1.1002861051742416	0.02786965384476391	0.023823760865832953	0.07672675597535125	0.08160911259568057
0.8081081081081081	2.1383665675780312	2.158645165355352	1.0654000397952108	1.088051830070062	0.027740039696623645	0.023322819035424717	0.07851997107488279	0.08440149679918185
0.8108108108108109	2.1112032177220192	2.129098653480606	1.0585813899872663	1.0785828931784323	0.02764245935892711	0.022884395088000276	0.08001580248709425	0.087365650464402
0.8135135135135135	2.0840632167364506	2.099573329038003	1.0524195299141013	1.0695100850038923	0.027576892966246817	0.02251739103422262	0.08165140632878184	0.08953079649225061
0.8162162162162162	2.0569574638542942	2.0700578048433127	1.0506595993317642	1.0628447799888352	0.027537939403731337	0.022228937584335647	0.08190200224880258	0.09034717525971349
0.8189189189189189	2.0298744877468513	2.040557604863862	1.0493722465605164	1.0563552580323399	0.02752600479617877	0.02202351879550454	0.08217092293038837	0.09267566900800438
0.8216216216216217	2.0028137061863776	2.01108978965237	1.0477323431319274	1.0530730060191593	0.027545533092003624	0.02189623201189495	0.08277353182064512	0.09382407184564442
0.8243243243243243	1.975776849306832	1.9816381205872224	1.0426617602830146	1.0473971906288393	0.0275968819555607	0.021848234633608292	0.08415160679769364	0.0937192105467283
0.827027027027027	1.94876831460108	1.9521758610504294	1.034253693517391	1.048286805070613	0.027681085371833922	0.02188043944974899	0.0865781306090464	0.09286179729709931
0.8297297297297297	1.9217748213488655	1.9227110065775757	1.0320834193844841	1.0494241616684918	0.02779535029121156	0.02199309414537334	0.08716788660046763	0.0912123347155844
0.8324324324324325	1.8948104497255653	1.8932532738656738	1.0311123849331416	1.0481360108538833	0.02794198057413005	0.022185528832269413	0.08726632732035504	0.09061283069631276
0.8351351351351352	1.8678757231246443	1.863810946440637	1.0305276212297172	1.0399226166551214	0.028117879388201625	0.022454426555353756	0.08683614106388218	0.09186773087324561
0.8378378378378378	1.840986223075006	1.8343925943533894	1.0269688503086807	1.0314823814488892	0.02832533053539226	0.02279805935299693	0.08750710812629425	0.09338604809487269
0.8405405405405405	1.8141355329842406	1.8049943555960462	1.0236313853371468	1.0301112767406158	0.02856416293039063	0.02320674385354133	0.089082118365446	0.09359255757768567
0.8432432432432433	1.7873059836836231	1.77560190833956	1.021622286094257	1.0272686220645635	0.028830165725473554	0.023680894227972097	0.08980554333460267	0.09463559566701514
0.845945945945946	1.760490957538371	1.7462155966943391	1.022621152242739	1.0219293797285285	0.029120713235737786	0.02421262975574041	0.08970826203462019	0.0961133025300727
0.8486486486486486	1.7336898642539722	1.7168492916103193	1.0224681871668586	1.0169037241221779	0.02943334982499518	0.02479752917020058	0.08990524626956169	0.09767069810899165
0.8513513513513513	1.7069143338672845	1.6874950305290923	1.0205986491869998	1.0153090472954078	0.029764120764467106	0.02543162291756632	0.08989924022499832	0.0980939959331212
0.8540540540540541	1.6801649383676067	1.658142162926176	1.0211533370887809	1.0147578062837332	0.030115765468595738	0.026109613274345574	0.08951251812419285	0.09712239986848294
0.8567567567567568	1.6534381945897012	1.6288031926999282	1.0235674926439642	1.011735174616621	0.03048393435348167	0.026826266340828506	0.08991464548553181	0.09721606379765133
0.8594594594594595	1.6267255345747127	1.5994469012597297	1.0200284891195077	1.0030897425190544	0.030865268170118226	0.027575257346399644	0.09113140825462833	0.09911576500223397
0.8621621621621621	1.6000450542476408	1.5701029165053457	1.017244467162902	0.9930871023882806	0.03126803119321225	0.028350739520672102	0.09187043635582612	0.1014771006438171
0.8648648648648649	1.5733857900024821	1.5407790705970597	1.01480059338651	0.9897063674759617	0.03169049773810496	0.02914767421941198	0.09264612864523862	0.1018333689769418
0.8675675675675676	1.546760227649798	1.511421493506036	1.0093324656998646	0.9895879816189717	0.032129533199665834	0.029954680934751517	0.09315080475458697	0.10119096957627001
0.8702702702702703	1.520160427669085	1.482054707098272	1.0082271669214888	0.9901861493755219	0.03258287469644544	0.030775533900482363	0.09388006374005775	0.10106581858397351
0.8729729729729729	1.4935743859519455	1.4527131085968483	1.008439396505078	0.988933078854248	0.03304584999449552	0.03160889716397221	0.09430825771084747	0.10179793446394649
0.8756756756756757	1.4670013062938552	1.4234091968136815	1.0051713043149946	0.9827923965758391	0.033515158441092846	0.03245437468807856	0.09439275535979971	0.10308856245649374
0.8783783783783784	1.440411256365281	1.3941315932259926	1.0011281551584288	0.9810016376693921	0.03398257404167154	0.033308500466124866	0.09546620419672926	0.10357751079765633
0.8810810810810811	1.4138536069007117	1.3648426581238273	1.0004393384229149	0.9793439917557152	0.03445509984145384	0.03416232294750894	0.0957392962269668	0.10379475816927408
0.8837837837837837	1.3873292100939003	1.335604600360143	1.0010354485438029	0.9785105451320674	0.03493229960292689	0.03501794633771621	0.09554099833323258	0.10450499905142707
0.8864864864864865	1.3608362774951621	1.3063975778522832	1.000629230053633	0.9802333848860829	0.035411952563143376	0.03586966096011766	0.09547365909336486	0.1050828253546067
0.8891891891891892	1.3343621572629158	1.2772381905769121	0.9978869315623167	0.9794733522318444	0.035892870102759565	0.036714250763909634	0.09624925454870734	0.10377943564633842
0.8918918918918919	1.307918936674688	1.2481437841790515	0.9970174426247281	0.9738129420466014	0.036370678401712105	0.03755551345031585	0.09742704215842221	0.10389896138632376
0.8945945945945946	1.2815106305801183	1.2191090012150074	0.9937462067366327	0.9670733984523111	0.036842940222503166	0.038386404818515754	0.09874996757883407	0.10449948042533033
0.8972972972972973	1.2551623726339547	1.190121560199027	0.9901395494272459	0.964194749227778	0.03731138514490021	0.03920723849792261	0.10026036622600953	0.10488650945729308
0.9	1.228867572612111	1.161191205135243	0.9897469277405989	0.9657166513567056	0.037772650989172034	0.04001627874825851	0.10070479510903155	0.1044663657798531
0.9027027027027027	1.2026358312417422	1.1323341390407446	0.9901331241712045	0.9719037088239657	0.03822757190569023	0.04081130266580109	0.10130478053049455	0.10335091669687646
0.9054054054054054	1.1764436627520203	1.1035348796881144	0.9910729212398854	0.9751482980501336	0.03867007107353448	0.04158570015543292	0.1017177063616131	0.10262152564828136
0.9081081081081082	1.150316308265881	1.074792426079712	0.990636891425105	0.9769466439446673	0.03909935903594492	0.04233929648563741	0.10184660376103988	0.10197185592818704
0.9108108108108108	1.1242497088600791	1.0460986625823117	0.9891225661535031	0.9765884349095482	0.03951505723542459	0.04306477008637177	0.10219516814650388	0.10190711413754346
0.9135135135135135	1.0982715118396484	1.0174670709868618	0.9918712630804324	0.9731244963204367	0.03992059200732968	0.043763718642915145	0.10208534906191306	0.10334289642462777
0.9162162162162162	1.0724007508433018	0.988941201114552	0.9917342084501162	0.9637314109905729	0.0403097491180637	0.04444055852056879	0.10107188929806243	0.10581285498457953
0.918918918918919	1.0466501795932506	0.9605463011359939	0.9976642756594087	0.9582247076945263	0.04068076732173991	0.04509503668269685	0.10108501425892612	0.10671803247224748
0.9216216216216216	1.0210446649984892	0.9323099704236009	0.99855008808151	0.9531481965100075	0.041035267387379726	0.045723398059755824	0.10135791718842792	0.10792888308701949
0.9243243243243243	0.9956132508825077	0.9042527390554504	0.9962485560078113	0.9519639550964236	0.041371229211028	0.04632737454194599	0.10092338963128392	0.10803236152482906
0.927027027027027	0.9703350727193129	0.8763891201189332	0.9954001531369124	0.9530657166369886	0.04167979160823892	0.046905217438924736	0.10135230338801193	0.1080622190804507
0.9297297297297298	0.9452546941974096	0.8487106201487572	0.9957371864815406	0.952965524018278	0.04196261937613468	0.04744664731431686	0.10109568888490685	0.10868077792563383
0.9324324324324325	0.9203869213187039	0.8212635464483612	0.9959254943261803	0.9490712310844464	0.042221016694380734	0.047952727169996996	0.10063718380295074	0.10967399962167747
0.9351351351351351	0.8957853245249419	0.7940710050971398	0.9911612273294916	0.9481125136387125	0.04245709765593388	0.04841621056552167	0.10140942771148015	0.10976203183462549
0.9378378378378378	0.8714812778575902	0.7671946235055354	0.991551610460537	0.9479678782505506	0.042670034501831336	0.04884088921591685	0.10156694428990903	0.10996207588963332
0.9405405405405406	0.8474887128263803	0.7406754926867859	0.9913707237981111	0.9493966282281775	0.0428470928276696	0.04922251582306195	0.10273168552228207	0.11013706381034033
0.9432432432432433	0.8238892632561678	0.7145426665147468	0.9917138710920759	0.9483076206931228	0.042996960101282164	0.04955901375776719	0.10371593763805721	0.10982374731723571
0.9459459459459459	0.8007340832466349	0.6888737216323876	0.9864111965184159	0.9463150154999558	0.04312488360053776	0.04984935334692718	0.10461694681834172	0.10974944961572738
0.9486486486486486	0.7781028792945822	0.6637155595765755	0.9849156291023625	0.9451780772998802	0.04322754642862767	0.050089842727450304	0.10470552475289435	0.10959053357454186
0.9513513513513514	0.7560806869998226	0.6391775955919026	0.9850843850291293	0.9418246400602257	0.043301793315850885	0.05028927216639115	0.1045865910145928	0.1096398484835943
0.9540540540540541	0.7347218476085675	0.6153384223272463	0.9857416940138736	0.9417512209640655	0.04334529908212038	0.050432665248897106	0.10419968360015819	0.10971824878905205
0.9567567567567568	0.7141328682714402	0.592322658396654	0.9882361433000896	0.9451914615314926	0.04335825903642577	0.05052156007066729	0.10376321043985473	0.10984821731974213
0.9594594594594594	0.6944571082112778	0.5702054336660384	0.9905064502704451	0.9447801976828246	0.04333926814453559	0.05055277927843081	0.10395725401487026	0.11005149681254761
0.9621621621621622	0.675800917311172	0.5490996667289464	0.9925580182567797	0.9416003535578752	0.043286992279296235	0.0505250532588906	0.10383271427758808	0.1097774594220899
0.9648648648648649	0.6583243934926846	0.5291811461309143	0.9946947967835895	0.9429634402984282	0.043202756772113306	0.05042311411868907	0.10321808393918493	0.10944207729016545
0.9675675675675676	0.6422593070896441	0.5107382999969678	0.9904304013482023	0.9458922720264354	0.04308346805444619	0.050254482212187125	0.10344583414250505	0.10892371233155942
0.9702702702702702	0.6278191791727239	0.49403359613307646	0.9912232440168363	0.9463073813069507	0.04291888510624586	0.05001238460853842	0.10375964475406925	0.1083446484982773
0.972972972972973	0.6153488935975951	0.4794383526584518	0.9936550573771713	0.9473171405953559	0.04270117242470233	0.049706549789240606	0.10454186647587001	0.10830394542820464
0.9756756756756757	0.6052606636870854	0.46749965619099737	0.9973575824268275	0.9472664854673355	0.04243608446522698	0.049338830468768954	0.10495106453810461	0.10929604044366766
0.9783783783783784	0.5981232439446879	0.4589128639206406	0.9954232490009818	0.9479054274844223	0.042118705488412074	0.04890337636401333	0.10396536049124196	0.1103805596558545
0.981081081081081	0.5947123260648575	0.4545210338333733	0.9897577227664663	0.9457276068830472	0.04172446400765061	0.04838977335170281	0.1039955274852614	0.10999864592177723
0.9837837837837838	0.5956391065005333	0.45516018204457576	0.9882010407039512	0.9451563128047177	0.04124640531499707	0.04779043397667108	0.10460481330885887	0.11014099658690912
0.9864864864864865	0.6008826164097011	0.4614926778657023	0.9875744472558288	0.9474469545913013	0.04068325474275107	0.047185115413326206	0.10456544052255362	0.11073310526597491
0.9891891891891892	0.6097929393956661	0.47314042858190086	0.9920749269483365	0.9495892354604896	0.04008597227817477	0.04667625416454895	0.1029175497711577	0.10956831386963078
0.9918918918918919	0.6214376285301585	0.4889856701655234	0.9994821516632657	0.950281464271933	0.03947778205649702	0.04628135005528659	0.10164260016633121	0.10729190170762344
0.9945945945945946	0.6348477741677616	0.5076272204640225	0.9968539619153952	0.9446885081944222	0.03887645459215679	0.04599821002971747	0.10282483078552906	0.10782018435156018
0.9972972972972973	0.6496796256198764	0.5284302498497299	0.9868893892209155	0.937716920756818	0.038272231753409436	0.04583818724752921	0.10429067989940938	0.1089436025711158
1.0	0.6657589481093048	0.5510007988192202	0.9841583727111213	0.9388103258672696	0.03766074293704748	0.04574040970119972	0.10530949643592348	0.1097468803323315
