# Supplementary material for: Joint control of visually guided actions involves concordant increases in behavioural and neural coupling
Source: Commun Biol. 2021 Jun 29;4:816. doi: 10.1038/s42003-021-02319-3 (PMC8242020; doi:10.1038/s42003-021-02319-3)
Supplement: Supplementary file 6 — Supplementary Data 1 [file 42003_2021_2319_MOESM6_ESM.zip › supplementary_data_publication/Fig. 4f.csv]

	target_position	cursor_x	cursor_y	player1_gaze_x	player1_gaze_y	player2_gaze_x	player2_gaze_y
0	1.0	8.747882471463882	16.368921093743364	86.84702476111124	169.91973098535988	36.097287519104725	119.89745833069935
1	4.0	-35.26071430692751	-12.362056267345338	-38.331175238888704	-21.007569014640126	-40.54081248089528	-11.763341669300644
2	5.0	-0.2632666888058657	-12.548920525788482	-38.28717523888872	-25.21476901464007	-70.32041248089536	1.1168583306993014
3	0.0	71.360476359966	28.520941610797486	200.33342476111125	130.33983098535987	-74.09861248089533	8.54695833069934
4	4.0	0.17781531200092554	0.07265437303976076	-25.19107523888863	-19.522469014640137	-52.81651248089531	-5.58574166930066
5	2.0	-10.395614588746168	25.540055336599202	-102.74507523888872	152.16993098535988	-10.821112480895295	-6.339941669300742
6	0.0	23.87879040338859	5.4729375961144315	218.55352476111125	53.82223098535985	117.15068751910462	50.294058330699386
7	6.0	12.217192672419992	-18.742373641251454	118.56342476111126	-129.03086901464007	24.499087519104705	-142.49914166930068
8	7.0	-0.1682041712794296	0.08243353286688368	108.52312476111138	5.159130985359866	-11.043912480895301	-7.233841669300659
9	5.0	-12.572593192712018	-26.050768249273492	-30.11577523888866	-65.67906901464005	-45.68091248089536	-72.68944166930066
10	2.0	0.08014451500835167	-0.19726242914918934	-83.35687523888862	213.28153098535984	-121.04161248089531	151.47505833069937
11	3.0	-26.340696625410114	11.366294001914932	13.15992476111137	41.419430985359895	-222.93851248089527	75.74015833069939
12	3.0	-15.401100833637171	6.552441479338765	-29.997875238888696	47.24903098535992	-243.90321248089526	91.06895833069939
13	7.0	12.530276792934824	-8.507837657286416	198.97292476111124	-34.295069014640035	113.09948751910474	-75.00654166930065
14	5.0	-5.254783313308082	-6.742955308483539	-30.834375238888697	-68.72336901464007	-4.069112480895342	0.9191583306993607
15	1.0	7.208838273906717	12.068479558460703	99.06672476111135	214.31503098535984	77.26118751910474	157.42875833069934
16	6.0	23.55185062909698	-32.57897660535467	85.77812476111126	-243.55486901464008	15.075187519104702	-49.86674166930072
17	1.0	3.4847097904976763	11.496456295077817	85.92322476111144	194.97013098535984	100.9143875191046	151.79935833069936
18	0.0	51.89450011360625	26.03908352203488	252.83362476111142	115.56683098535984	180.8487875191047	75.10145833069936
19	6.0	14.297794622325124	-32.22481928712644	134.22562476111125	-210.8600690146401	50.19278751910474	-173.96394166930065
20	4.0	-19.917923959451766	-8.613379968982711	-64.32427523888862	4.4174309853599425	-62.19991248089525	-25.330741669300664
21	4.0	0.20014077106385406	0.0840041355269268	-92.16337523888865	2.777530985359931	-0.6044124808953484	4.933258330699346
22	7.0	39.86053829877304	-22.694259080496174	74.12502476111126	33.98843098535997	183.16378751910474	-85.79584166930067
23	6.0	3.4762294599829864	-19.959959584071235	94.93682476111144	-120.27336901464014	71.31168751910468	-220.12574166930074
24	1.0	7.672575543098332	17.072738505278938	107.71652476111126	244.33813098535984	66.11558751910468	162.3918583306994
25	2.0	0.079529387531563	-0.34439947265372983	-65.70807523888868	179.54173098535983	-14.129012480895312	2.344358330699265
26	3.0	0.16365306153354128	-0.0755569641156644	-207.64787523888867	89.24453098535986	-187.1245124808953	68.05795833069936
27	3.0	-12.656333269994871	3.7835830131251513	-226.7405752388887	135.91973098535988	-215.83401248089535	80.79005833069937
28	7.0	27.70672902438668	-15.285719688218087	256.62822476111137	-78.3011690146401	118.01238751910478	-60.10584166930073
29	5.0	0.35381908668628137	-2.390169940945906	-37.95067523888872	-41.60436901464004	-3.3532124808953085	-0.036141669300718604
30	0.0	-0.24804046778837574	-0.10937426364549424	310.33662476111135	107.48053098535985	0.6946875191047184	23.25585833069931
31	2.0	-0.3904367501746016	0.6663765394374452	-104.76377523888868	232.18663098535984	-90.63411248089528	186.34785833069935
32	5.0	-2.7928457839871768	-6.290550608189141	-11.813875238888613	-19.511969014640044	-76.54901248089527	-222.42784166930073
33	0.0	31.243250313890908	9.217994143619606			8.857187519104741	7.775758330699318
34	7.0	56.29498237985349	-12.687799309553844	263.8371247611112	-102.7046690146401	108.5693875191048	-81.36654166930066
35	6.0	42.539314560718125	-43.40616955564718	118.62522476111144	-217.89186901464006
36	3.0	-3.868129641863547	1.142193275994263	-243.86147523888872	117.17203098535987	-183.0258124808953	58.710958330699384
37	4.0	-13.494089887670459	-5.887797324729397	-165.30867523888867	-22.410469014640057	-34.519112480895274	-11.867641669300724
38	3.0	-14.586000625458867	-5.259622432791348	-221.91257523888862	84.88013098535987	-11.89771248089528	-14.515741669300724
39	5.0	-9.578941138342602	-12.86361637225777	-91.38477523888866	-183.73156901464006	-59.35221248089533	-171.45024166930068
40	1.0	3.223812499378544	5.962372939222637	75.3935247611114	243.83533098535986	16.574387519104675	11.824858330699271
41	5.0	-3.933569786574871	-21.528009807022805	-21.311075238888634	-49.113869014640045	-6.408312480895347	-27.838441669300664
42	1.0	-0.09754669770843918	-0.21781283760090392	92.78022476111141	217.04033098535984	59.51598751910467	185.90335833069935
43	0.0	12.621651653225337	8.01097354176759	240.90992476111137	75.52453098535983	4.814587519104748	-4.64294166930074
44	2.0	-0.44842864546356564	1.4587777282786627	-29.875275238888662	108.53733098535986	-78.11481248089535	212.95675833069936
45	2.0	0.07363691447295019	-0.16510364551581125	-103.07457523888866	220.97083098535984	-59.67031248089529	98.99255833069935
46	3.0	0.2092851155493485	-0.07824554903464517	-200.86937523888867	100.60783098535984	-127.02681248089527	56.40755833069937
47	7.0	89.79386778161248	-40.626400128848054	226.39502476111124	-47.020369014640096	59.27878751910475	-57.001441669300675
48	5.0	-29.973158891012854	-52.44288370394719	-39.605375238888655	-89.64916901464005	-83.11701248089526	-241.30964166930073
49	7.0	64.9934792492903	-16.055862225789497	261.8355247611114	-91.6362690146401	189.79878751910474	-106.51124166930072
50	1.0	-0.1093926267736996	-0.22500834955589824	98.11892476111143	213.39473098535984	74.1349875191047	83.54525833069937
51	6.0	12.640542119592329	-25.177808510914087	71.3241247611113	-172.98516901464006	75.21128751910464	-213.4433416693007
52	3.0	0.3529520108669016	-0.1340007265126472	-246.68597523888866	111.57603098535986	-240.18731248089534	210.35735833069936
53	6.0	9.25219417202271	-16.67178844926994	89.7069247611114	-246.9034690146401	-23.228912480895247	-62.67084166930067
54	2.0	-7.8440095551832645	26.48070885175759	-97.33137523888865	220.44863098535984	-32.89211248089532	36.532858330699355
55	0.0	26.679096715129354	10.36831098263417	205.90852476111127	127.35493098535983	182.73708751910476	96.62805833069939
56	7.0	115.66533801684145	-43.4425158677018	270.54182476111123	-74.40596901464005	177.51648751910466	-129.7359416693007
57	2.0	-6.759937841669074	12.92109702546204	-110.86087523888864	221.31573098535983	-84.58281248089531	178.7951583306994
58	6.0	22.096654899296123	-26.28448200907319	108.26702476111132	-161.2685690146401	34.40168751910471	-78.92224166930066
59	4.0	-4.1781504570643895	-1.6842770830820206	-106.04417523888867	-16.61756901464014	-22.778012480895313	-2.5238416693007366
60	4.0	-10.867845327516239	-4.041591830840145	-25.1640752388887	43.06053098535995	-149.01961248089526	-109.48334166930067
61	1.0	-0.10256243315617604	-0.23530345389337443	58.726424761111275	153.66223098535988	55.21808751910464	159.5612583306994
62	0.0	17.646595187308257	8.24915903092002	258.8292247611114	123.91013098535984	173.38398751910472	74.98075833069936
63	4.0	0.23514555320515584	0.10114739792335593	-36.46467523888862	-19.140169014640037	-23.341712480895353	10.743258330699291
64	1.0	28.351728730583403	58.2215453208082	83.73312476111141	192.85503098535986	86.20128751910465	248.3318583306994
65	6.0	-0.08164323868477946	0.1827288553341489	104.37662476111132	-214.4981690146401	57.255387519104715	-190.22584166930073
66	5.0	0.223448678880679	0.4513843141812398	-98.93047523888868	-117.90996901464007	-44.54701248089532	-163.97124166930064
67	4.0	0.21786521986215368	0.09690795492480672	-44.20687523888864	10.85173098535995	-38.32751248089528	-51.6879416693007
68	1.0	-0.079983596586822	-0.15624332496762303	58.35922476111136	218.75323098535983	50.75778751910468	114.47475833069939
69	7.0	42.47020215854288	-15.367118119386012	274.6615247611114	-110.57416901464012	71.81848751910468	-62.968041669300646
70	3.0	0.22275787349281023	-0.08425857004662943	-183.46487523888868	104.71653098535984	-52.01661248089533	-58.24054166930068
71	5.0	0.054553147348665273	0.1695271579739624	-25.481575238888695	51.45833098535985	-58.57501248089534	-136.85744166930067
72	1.0	-0.08330176912906091	-0.21327322899915524	82.69122476111124	251.75713098535988	34.477587519104645	107.7326583306994
73	0.0	-0.21636635885330352	-0.1042187459390103	275.01472476111144	153.24913098535984	155.9284875191047	69.18965833069939
74	0.0	34.11084989177179	17.56236535516829	251.95652476111127	93.86913098535985
75	1.0	21.937762715336728	46.614056836423174	94.6489247611114	215.72273098535987	87.84338751910468	259.83265833069936
76	2.0	-3.3302934596179314	10.58401791954563	-8.8515752388887	111.39443098535986	-41.44011248089532	-17.310741669300683
77	6.0	-0.1119462604814082	0.2305956264260622	118.25182476111127	-186.36696901464006	70.3722875191047	-199.61844166930064
78	3.0	-17.791145897388144	9.804631325131206	-120.54377523888866	59.42073098535985	-43.45491248089536	-15.92464166930074
79	4.0	0.1893529190760929	0.08357466376336893	-51.00077523888865	-5.241769014640113	-82.66461248089536	-48.25164166930074
80	7.0	6.829819160009922	-1.1359828404959749	268.72522476111135	-109.23316901464011	209.79428751910473	-130.03224166930067
81	6.0	-0.08947533600428234	0.19872189968124973	96.29752476111139	-195.1353690146401	63.58758751910466	-204.3731416693007
82	3.0	0.22316855904887598	-0.08521352499941974	-72.98277523888862	73.07453098535984	-146.48791248089526	53.63345833069934
83	7.0	-0.24455486276140925	0.09718840584735028	39.15782476111133	-8.382569014640126	208.69448751910477	-77.43764166930066
84	2.0	0.10290169262424614	-0.21760402325836617	-106.86587523888863	183.42193098535984	-76.56351248089527	223.12945833069938
85	3.0	-12.213380266743824	5.742893404698588	-143.56837523888862	81.79293098535987	-154.94041248089525	30.332758330699335
86	5.0	0.07625621443672312	0.21977994922304966	-4.621075238888693	-8.055169014640114	-18.12701248089536	11.559858330699285
87	6.0	38.932682963980206	-70.33490211210972	91.67172476111136	-218.94826901464012	75.70718751910465	-196.92414166930064
88	0.0	-0.1665473070960659	-0.06894032571110421	253.0207247611113	104.39963098535986	184.7686875191048	57.03295833069939
89	5.0	-22.756407391016143	-36.220264537656625	-5.9847752388886875	-34.46406901464013	-25.60041248089533	-54.661941669300745
90	7.0	76.74980991305507	-34.344900928024295	295.2856247611114	-77.43226901464004	150.86298751910476	-123.44814166930064
91	4.0	0.19457854005801015	0.07821858542634108	-37.76367523888871	114.32933098535983	-23.31841248089529	16.591358330699336
92	2.0	0.11227340795467028	-0.2374214934431895	-136.3311752388887	251.38043098535985	-32.28131248089528	79.12745833069937
93	2.0	0.12007946972561702	-0.2502751140619362	-119.02707523888864	247.66443098535984	-89.76111248089535	236.5313583306994
94	4.0	0.21549834023766934	0.09269341461690386	-36.04227523888869	52.73023098535987	-83.36491248089533	-18.240441669300708
95	0.0	15.101980292928692	5.827587171236232	261.4427247611113	157.55873098535983	91.36038751910473	37.127258330699306
96	7.0	33.70943511433386	-22.904258372980507	219.00542476111127	-72.07496901464003	161.23688751910458	-113.0457416693007
97	7.0	-0.24571439592329544	0.1083866741062319	240.08252476111124	-83.20316901464014	100.92748751910472	-69.9320416693007
98	4.0	0.2188246398116693	0.09672951019156822	-6.585975238888636	14.886730985359918	-14.820012480895343	-8.341341669300732
99	2.0	-2.6123040766656955	5.557908750865243	-45.27687523888869	148.85883098535987	-20.165112480895345	-5.525941669300664
100	3.0	-0.9071657749234817	1.6862629349698475	-157.40427523888866	83.56953098535985	-12.6680124808953	-4.192041669300693
101	3.0	-17.520324118355784	11.572141099923586	-202.94737523888864	104.17993098535987	-212.66151248089534	58.506058330699375
102	0.0	-0.2263781351453757	-0.08492628248168042	204.72472476111125	85.88573098535988	212.78008751910465	89.50495833069937
103	1.0	-0.12087436257714883	-0.2369868067660661	100.7268247611114	248.09393098535986	70.6254875191047	199.14965833069937
104	6.0	-0.1159304370326243	0.24506383223541933	26.447324761111304	-22.128369014640043	-12.077712480895343	-0.6162416693007344
105	0.0	-0.26112839047868514	-0.1160915618394635	245.70852476111122	105.09643098535986	182.83578751910477	83.38855833069937
106	6.0	29.172845130952286	-54.616332670878705	101.01202476111143	-233.3658690146401	55.54158751910472	-169.16584166930068
107	5.0	-2.9960960316160827	-4.931318401598234	-25.74357523888864	-21.98596901464009	-33.22211248089525	-40.16144166930064
108	2.0	0.08954619883284719	-0.1997129555191437	-117.83277523888864	217.98353098535983	-1.6628124808953544	17.548958330699293
109	5.0	0.0805808590372859	0.1705432377412142	-17.23077523888867	-41.549969014640055	-21.09661248089526	-7.520641669300744
110	1.0	-0.10865984898460047	-0.2578693043066042	74.0257247611114	185.06393098535983	65.74888751910464	224.7831583306994
111	4.0	-44.500636910657825	-20.89723761412372	-4.279875238888621	27.513930985359934	-48.834612480895316	-27.578841669300687
112	4.0	-23.028783461765716	-8.926910462581846	-37.03417523888868	12.829330985359888	-9.534412480895298	1.8351583306993007
113	3.0	-47.97039019552204	13.895417308692304	-43.551975238888645	44.72223098535994	-204.23081248089534	57.57635833069935
114	6.0	10.606519760249213	-16.531713955548014	93.55862476111133	-209.81756901464007	12.310987519104742	-35.6417416693007
115	5.0	-0.8512042731266314	-1.0143230639144942	-47.587475238888715	-92.14506901464006	-37.42771248089525	-5.427741669300644
116	2.0	-12.080801239147057	38.6625612074545	-104.70047523888866	205.69663098535983	-60.60111248089527	119.83755833069938
117	2.0	-21.729206124876633	35.69712001572156	-78.51907523888872	203.45013098535986	-69.55791248089531	170.76965833069937
118	5.0	0.08800097861818822	0.21610527144282915	0.8015247611112954	1.414830985359913
119	0.0	73.960182858104	31.774538832579605	254.20452476111132	119.86483098535984	-7.412712480895266	-21.027541669300717
120	0.0	46.0915649046184	14.71103462148791	244.06262476111124	112.42823098535985	56.24428751910466	-8.277641669300692
121	4.0	-51.1171203360983	-28.513297180583468	-32.565675238888616	-6.283269014640041	-104.65981248089531	-41.73844166930064
122	7.0	53.80208595255007	-15.452095911466248	266.2920247611114	-95.51116901464013	11.253287519104674	-21.0475416693007
123	1.0	-0.09246195602685159	-0.20052891200837278	67.85172476111131	221.60533098535984	40.679387519104694	136.59025833069938
124	1.0	9.243144264934877	24.222215859268157	105.95022476111126	240.85443098535984	65.43338751910471	189.27055833069937
125	7.0	49.70781428705557	-22.019713698988138	246.52582476111138	-50.00186901464008	136.9655875191047	-108.4601416693007
126	3.0	-7.692709872537049	4.2066147243119145	-22.369375238888665	30.900730985359928	-194.42821248089535	54.279958330699344
127	6.0	21.34434616982444	-45.28002081762359	103.85412476111128	-150.97656901464006	48.94908751910475	-168.97294166930067
128	3.0	0.18647696789724122	-0.07454125328090341	-40.063475238888714	27.92723098535987	0.07878751910470783	3.3422583306993374
129	2.0	-9.756508018946722	22.288270256428508	-90.82957523888865	192.16363098535987	-74.39611248089534	208.51315833069935
130	5.0	-22.497574885115526	-89.40693788802922	-30.70207523888871	-101.90536901464009	-23.04021248089532	-98.49924166930066
131	1.0	13.64499139271384	13.45756960962157	108.41242476111142	219.07513098535986	-4.676612480895301	-8.736541669300664
132	4.0	0.21139878591762568	0.10662656650860992	-46.00177523888863	-9.865369014640123	-14.467212480895341	-21.874841669300736
133	7.0	55.11658581999915	-14.527149214612205	114.69982476111136	-26.034369014640106
134	0.0	-0.280970085868888	-0.1219541438858436	123.07742476111139	73.78143098535986	167.4510875191047	44.73935833069936
135	2.0	0.1475441751304783	-0.3642008351962143	-58.062975238888725	212.56803098535988	-59.31471248089531	249.81435833069935
136	2.0	0.08592224801402285	-0.21783009693156183	-89.74457523888861	226.92263098535983	-0.8895124808952914	-11.958641669300732
137	0.0	-0.25235503115791724	-0.11141131610498087	225.29962476111132	115.49653098535987	2.864987519104716	5.4924583306992645
138	6.0	19.568353677614894	-31.731737271192795	108.01822476111124	-235.28476901464012	52.026387519104674	-108.30134166930065
139	0.0	108.9529750521168	84.0204463897567	236.01112476111143	107.77533098535986	139.75748751910464	43.68365833069936
140	6.0	51.85034315350356	-92.66069564437595	69.48872476111137	-31.72056901464009	71.51338751910475	-183.1716416693007
141	0.0	24.967632996611183	11.00212921633902	239.10622476111143	133.44303098535988	172.72308751910464	46.40005833069938
142	3.0	0.2288710540566778	-0.08349243373643891	-48.65217523888862	68.72273098535987	-17.271812480895278	-12.449241669300704
143	1.0	-0.09076349659218458	-0.18420845098402397	79.0406247611113	227.39453098535984	89.69808751910477	237.90395833069937
144	2.0	-17.346740456185284	35.571360454227296	-101.89447523888862	208.53953098535987	-57.601412480895306	162.06995833069936
145	6.0	27.440946111527154	-42.039785101490274	99.00652476111122	-186.44806901464005	-6.351212480895356	-28.01644166930066
146	6.0	26.107523731573764	-43.26623837087993	112.22082476111132	-201.1865690146401	59.12648751910467	-162.07574166930067
147	5.0	-24.644070585584362	-49.33698391402302	-84.91067523888864	-155.50876901464005	-22.46931248089527	-17.499841669300736
148	7.0	67.75649656006708	-24.737347257444913	293.6905247611114	-113.57666901464006	187.58948751910475	-112.40484166930071
149	7.0	21.64036004765348	-11.630916438326098	267.96802476111134	-82.06906901464004	143.56458751910463	-98.51044166930069
150	7.0	86.3324657729287	-37.061791025184355	239.52262476111127	-94.71026901464006	194.08708751910467	-124.94364166930075
151	1.0	18.27671358036352	43.97425643975829	81.97442476111132	188.68283098535989	-19.622412480895264	7.313458330699291
152	1.0	6.39818878096822	8.341357092959337	75.30832476111141	238.18423098535987	39.44738751910472	132.71125833069937
153	3.0	-17.810310728687668	9.395861647166422	-151.4376752388887	100.59123098535986	-16.670212480895316	-11.369941669300715
154	5.0	-17.891852484381282	-34.088011315613905	-21.320475238888662	-93.18506901464013	-23.718012480895254	-71.54514166930073
155	5.0	-32.26092419144663	-79.6740752807068	-81.94707523888871	-173.4451690146401	-46.28721248089528	-119.43444166930067
156	4.0	-35.49415007745256	-12.665703351814553	-240.9298752388887	-76.37966901464006	-29.37671248089532	-16.895141669300642
157	4.0	-65.80713629797171	-19.261772400842535	-60.84217523888867	5.956530985359905	-113.0670124808953	-22.961741669300636
158	3.0	-52.33588776610954	15.960254620487747	-201.2242752388887	97.22593098535987	-189.52191248089525	58.59095833069938
159	4.0	-32.048266513375566	-14.980474930311653	-73.15647523888867	-9.320569014640114	-42.54651248089533	-37.357541669300645
160	1.0	22.47678369264319	52.98827422243765	96.40512476111144	195.89213098535987	-12.609812480895357	0.8616583306993562
161	1.0	7.095036977427314	25.35682331192756	108.66182476111135	253.14463098535987	82.50528751910474	195.24265833069938
162	2.0	-9.645944606712572	30.115676608936273	-114.00757523888865	233.80653098535987	-76.49981248089534	199.62455833069936
163	1.0	10.772157917906167	33.7472213787778	101.78652476111142	231.58763098535985	73.86388751910465	215.70655833069935
164	0.0	51.46329810143082	26.722646713002224	270.71852476111144	109.18123098535983	144.30828751910462	42.29805833069935
165	4.0	0.2136671118177407	0.08378174887285343	-33.35367523888863	5.732430985359883	-22.43691248089533	-16.105641669300667
166	3.0	-30.324812447554635	10.312681770535425	-207.28387523888864	126.24703098535986	-128.61631248089532	22.29545833069926
167	4.0	-117.42010505435168	-46.08809187009232	-115.27057523888868	-30.256669014640124	-108.55111248089531	-55.29424166930073
168	1.0	-0.09028517754328884	-0.2077274990342486	109.05672476111135	212.08833098535985	42.2993875191047	132.06265833069938
169	5.0	-18.67418185167884	-47.96390885185605	-70.75807523888864	-104.85936901464004	-90.15911248089526	-154.7685416693007
170	6.0	25.600529189287336	-42.67056969188288	66.63072476111131	-164.20766901464003	-2.4921124808953437	0.6794583306992763
171	2.0	-22.274608460994433	49.44720328214054	-115.62777523888872	243.03683098535987	-62.35981248089536	123.1187583306994
172	2.0	-18.66714279561624	35.891995669079	-112.93377523888864	225.15303098535986	-66.42771248089525	219.1563583306994
173	5.0	-5.142871225147716	-14.388461416997878	-73.87697523888869	-162.35806901464014	-25.069512480895355	-33.10544166930072
174	5.0	0.07655787813763032	0.14898495295726627	-89.70467523888863	-182.28586901464007	-22.080612480895297	-16.00294166930064
175	0.0	43.54381906396873	25.627294151632483	276.5284247611114	141.13923098535986	144.93628751910478	54.07215833069938
176	2.0	-33.40383626835555	54.69399569786599	-111.33537523888867	301.42873098535983	-46.059912480895264	197.2281583306994
177	4.0	-24.606538390918843	-9.86309347786315	-53.42247523888864	-10.707269014640133	-62.29201248089532	6.623358330699261
178	7.0	52.79455627020384	-33.44005950442924	255.50702476111132	-53.16276901464005	104.20608751910459	-61.484941669300724
179	0.0	101.48212697330717	55.15661264836454	266.24512476111136	141.24233098535984	126.07458751910463	44.446358330699354
180	3.0	-1.4349792285188343	0.2542681732178146	-183.58947523888867	82.86773098535986	-41.98261248089534	-4.850041669300708
181	4.0	-13.863737810558128	-7.661999054478196	-266.6838752388886	-45.16546901464005	-51.243212480895295	-14.063341669300712
182	3.0	-66.51188673944462	14.078030850465282	-244.13977523888866	141.36473098535987	-16.36971248089526	-20.301741669300668
183	7.0	72.87846845033863	-42.442064687384466	262.51912476111124	-31.05266901464006	182.5103875191046	-125.47784166930069
184	5.0	0.08481237760659295	0.21368601330554132	-93.70037523888868	-233.32756901464006	-30.28551248089525	-3.022441669300747
185	7.0	38.506938643414856	-18.25312529521131	279.87332476111123	-88.55606901464012	117.2594875191046	-65.16694166930074
186	6.0	51.503117518608256	-94.77999197846556	100.61822476111138	-204.7046690146401	98.50088751910471	-237.01484166930072
187	6.0	18.48148937897752	-68.58510233762259	107.39132476111126	-185.27236901464005	99.43358751910478	-245.3767416693007
188	7.0	19.702414863748	-10.504210656431361	274.5768247611113	-40.92926901464011	5.700987519104729	27.525658330699343
189	6.0	-0.10864814098462491	0.21328909793720374	96.69952476111143	-212.90326901464005	72.96328751910471	-198.77554166930065
190	3.0	-96.06741521574631	31.40397476151114	-255.98437523888867	89.06053098535983	-170.8279124808953	34.33915833069932
191	0.0	-0.22937430728595087	-0.09572869901116325	238.62752476111132	99.58003098535988	-7.659812480895312	-17.529241669300745
192	1.0	15.451460352033143	40.01808082158214	100.25922476111123	213.34813098535983	67.25838751910464	156.20745833069935
193	2.0	-23.195321675465518	54.79471929621505	-116.00267523888863	240.00103098535988	-88.17101248089534	181.3395583306994
194	7.0	65.4327007568272	-28.837534366741462	248.6181247611114	-112.53336901464013	163.3944875191046	-95.88194166930066
195	6.0	26.100061745136824	-59.92212207172526	97.83532476111122	-191.6974690146401	1.5001875191046565	-16.63754166930073
196	2.0	0.09076381284871282	-0.19321001244339095	-126.74987523888865	242.08223098535984	-70.63671248089531	229.37265833069938
197	4.0	0.20829616421481967	0.08347395133273856	-35.36257523888867	17.716130985359882	-68.09181248089533	-30.581041669300703
198	4.0	-68.95542473825842	-12.299172962773175	-251.80547523888868	-105.1824690146401	-100.7871124808953	-49.64994166930069
199	3.0	-71.75397943317029	15.37438878411224	-250.1463752388887	87.99923098535987	-199.69311248089525	50.27765833069935
200	1.0	-0.07533934248233473	-0.17181670903296653	96.89052476111124	218.06313098535986	91.28808751910469	165.29375833069935
201	6.0	10.59601908057962	-31.104564035684557	76.85722476111141	-229.4696690146401	58.05478751910471	-172.98614166930065
202	0.0	-0.20267797195496287	-0.09999073679556307	246.56002476111144	109.82523098535984	161.54908751910466	74.49515833069938
203	6.0	9.551730032439732	-22.434424449220923	121.45292476111126	-234.01966901464004	-2.9436124808953537	-14.34674166930074
204	0.0	-0.22324227850434017	-0.08640601570339873	287.2495247611114	124.62833098535987	124.98678751910461	54.88005833069934
205	2.0	-21.96576382328805	57.40895943748906	-129.76257523888864	293.28423098535984	-22.022412480895355	-13.645841669300694
206	4.0	-51.464838843883776	-21.090188297217942	-72.1839752388887	-5.146369014640072	-14.91381248089533	-27.529941669300683
207	5.0	-12.175490659619395	-22.636051044969854	-107.77267523888872	-227.75026901464014	-34.71391248089526	-74.62674166930071
208	7.0	61.203898192246946	-18.200964973891416	268.5901247611114	-105.06146901464012	-0.4406124808953109	-17.686341669300646
209	3.0	-20.46040300749239	4.099325096591447	-253.05347523888872	136.22723098535988	-96.97931248089526	-4.253741669300666
210	5.0	-23.631215813543072	-52.48982068630841	-21.12837523888868	20.90463098535986	-60.59201248089528	-181.5579416693007
211	7.0	35.297983458622035	-17.662867238995453	249.59052476111128	-76.16186901464005	166.2232875191046	-112.93424166930072
212	4.0	-104.70061473887952	-50.811313806278996	-181.13547523888872	-64.8029690146401	-30.82361248089535	-13.619641669300677
213	0.0	-0.22410104114160714	-0.10342458648099435	252.49792476111134	115.33293098535984	-3.190712480895286	8.851658330699365
214	5.0	-9.449766620388331	-17.59029220214807	-74.57957523888865	-162.87436901464014	-0.785812480895288	1.6830583306992821
215	1.0	1.9766460533738281	4.000602266096943	63.97772476111129	261.1631309853599	69.06828751910473	144.44105833069938
216	3.0	-33.84893335029309	17.81647438570244	-221.41247523888865	88.93443098535988	-177.24971248089525	49.028558330699354
217	7.0	46.63697335514149	-16.49539018308562	156.30862476111133	0.29773098535986264	122.86038751910473	-77.32914166930072
218	6.0	6.0128594033622145	-9.800697142004784	90.89632476111137	-204.33946901464003	-12.075712480895277	-6.659141669300652
219	5.0	-0.7538357744422409	-4.989690700442399	-97.24627523888864	-210.3350690146401	-64.3437124808953	-184.83474166930068
220	0.0	-0.20884650390740317	-0.10266945385395353	242.4799247611113	99.70803098535987	-12.469812480895257	-17.897541669300722
221	2.0	-13.965913832904935	32.47669463214721	-69.54127523888872	231.04733098535985	-58.06161248089529	117.04225833069938
222	1.0	-0.09789979087986829	-0.22026931263096072	90.08342476111125	201.16063098535983	104.80188751910464	205.03215833069936
223	3.0	-49.28697941223283	13.781393767315294	-233.9693752388887	94.03993098535983	-224.6635124808953	85.56085833069938
224	0.0	51.944525976143204	21.3161842115722	252.52582476111138	77.75303098535989	17.591887519104716	-2.083741669300707
225	5.0	-0.6057762480354542	-8.356112875343614	-117.56947523888869	-220.56436901464008	-21.89631248089529	-20.32554166930072
226	1.0	19.194506338701075	15.092816008699414	102.2549247611114	221.76273098535984	-8.98841248089525	-10.89034166930071
227	7.0	53.77940276976915	-28.122770099570946	223.45832476111127	-98.75516901464005	49.145787519104715	-35.0733416693007
228	6.0	14.388663913408525	-25.908006285155803	84.48092476111128	-248.0995690146401	44.80308751910468	-205.64614166930073
229	4.0	0.18237748964486583	0.07805123774427096	-247.31047523888867	-99.70246901464009
230	3.0	0.13693717325801869	-0.06886012322886942	-231.54287523888866	107.89173098535986
231	4.0	-28.59009228845493	-10.312971419813625	-221.58957523888864	-89.17196901464013	-93.80851248089527	-43.22764166930074
232	4.0	0.42358543476607996	0.16416858364555229	-230.74807523888865	-67.25906901464009	-226.60851248089534	-76.4483416693007
233	0.0	-0.15771153405278582	-0.06940732669048134	228.52222476111137	79.03013098535985	-58.11301248089535	-11.256041669300657
234	6.0	7.992620352173163	-20.881559261732715	83.60602476111126	-237.31636901464003	3.8482875191047015	-12.008441669300737
235	6.0	4.858166451459735	-11.665681243492045	96.28902476111125	-241.2119690146401	-36.74151248089527	-464.93264166930066
236	2.0	0.07718801477005313	-0.20663695666882548	-119.40197523888867	214.65143098535987	-27.599812480895253	18.30975833069931
237	3.0	-49.47073920950653	23.930747526005078	-221.74657523888868	74.77733098535987	-232.40921248089535	77.38235833069939
238	2.0	-3.143593012367258	12.89516003646387	-87.4031752388887	199.96993098535984	-83.99761248089533	161.24575833069935
239	3.0	-12.317126695028955	4.089975279270365	-249.46097523888864	87.46153098535984	-183.75601248089527	78.47055833069936
240	5.0	-4.50169278023915	-31.638435815068476	-59.72117523888869	-106.94476901464009	-58.2527124808953	-119.85744166930067
241	2.0	-6.7430143937308396	20.194105516076313	-105.03027523888863	225.64453098535984	-16.18411248089535	-11.961441669300712
242	5.0	-18.480517972991162	-50.333913947873526	-110.55137523888868	-217.27026901464012	-26.14371248089526	-110.44984166930067
243	1.0	32.145199611869856	61.634278831664396	96.31182476111144	214.77413098535988	70.76698751910465	212.8182583306994
244	7.0	56.25533460503012	-20.252282803244235	246.2531247611114	-59.88706901464013	99.96758751910465	-52.73074166930064
245	1.0	8.588458020916129	34.31556472266989	69.71582476111143	209.34733098535986	43.9895875191047	145.87485833069934
246	1.0	21.74323337705686	67.70199043204735	75.73022476111123	206.65633098535983	49.54418751910475	177.18765833069938
247	6.0	27.632930203949822	-63.018132230087964	63.40302476111128	-220.77386901464013	75.58078751910466	-226.22954166930072
248	5.0	-3.1752892129355654	-47.1057971761686	-98.84217523888867	-209.7386690146401	-40.330912480895336	-97.30084166930067
249	7.0	49.69694422420034	-23.21716844804541	240.22192476111127	-94.86326901464008	209.01018751910465	-132.65184166930067
250	0.0	-0.21626496060644204	-0.0993380913950681	258.2371247611113	145.06543098535985	200.0045875191047	95.46005833069938
251	0.0	65.6234964895298	26.835732894931787	263.13832476111133	90.64103098535986	161.47028751910466	100.61945833069939
252	7.0	8.649093195432794	-3.890293188565856	240.37532476111141	-94.12256901464013
253	3.0	-30.83349316087611	12.508488955927122	-242.64487523888863	130.61393098535984	-190.77121248089531	58.41945833069934
254	2.0	-41.48425214494612	57.448651322292626	-123.81507523888865	230.09123098535986	-78.69721248089536	178.11365833069937
255	4.0	-129.03171889601924	-59.13492295363344	-244.7980752388887	-102.0298690146401	-161.55091248089525	-44.131541669300645
256	3.0	-32.826839634569104	18.57496427667928	-223.9208752388887	75.16033098535985	-22.53421248089535	-3.2851416693007423
257	3.0	-72.18887685920721	33.26195711366472	-214.0866752388887	60.87213098535983	-247.76791248089535	80.36185833069936
258	0.0	-0.1746705327092232	-0.06973847775153835	247.6946247611113	84.09913098535986	165.4597875191048	64.60635833069938
259	6.0	15.548834817124558	-24.486079865511872	81.92892476111138	-229.26386901464014	-15.225012480895316	-6.186441669300734
260	0.0	16.091932400700696	5.269241631206642	275.44942476111123	113.66223098535988	158.64688751910467	63.51265833069937
261	3.0	-37.47201306656727	21.061305220237255	-245.94947523888868	92.39033098535987	-218.53421248089535	84.94135833069936
262	6.0	22.048358594782695	-59.05157442790202	94.36022476111134	-220.01706901464013	84.39878751910464	-193.1671416693007
263	4.0	-42.877746699892356	-13.86456935839572	-234.98707523888868	-102.34186901464011
264	7.0	44.576646606053984	-15.091609281909973	182.63362476111138	-54.066769014640045
265	6.0	15.790505014399594	-26.68505744677551	87.08612476111125	-213.84086901464013	108.0556875191046	-225.99694166930067
266	0.0	34.894610287725406	6.427328827502023	298.2313247611114	109.58813098535984	220.49808751910473	94.71595833069938
267	1.0	-0.1160081162687285	-0.2361669431296659	89.70952476111142	204.87303098535983	68.6100875191047	248.13405833069936
268	4.0	-49.76595427769243	-32.92838005593585	-206.08267523888867	-101.81266901464005	-166.75831248089526	-67.72264166930074
269	1.0	-0.1288286218498162	-0.2720330394838837	100.14962476111123	229.09763098535984	38.966187519104665	135.79345833069937
270	7.0	55.82565668661853	-30.017331623773618	256.32852476111134	-105.53226901464006	83.81928751910459	-79.85854166930073
271	2.0	0.10615673973613109	-0.20425130989595291	-96.2025752388887	245.49633098535986	-72.91611248089532	240.07865833069934
272	7.0	70.08469924749834	-32.59428173313999	254.23252476111134	-84.44416901464012	167.80958751910475	-114.64714166930071
273	2.0	0.09719750612091757	-0.26026100274437286	-111.14287523888868	228.09393098535986	-17.807712480895248	73.80485833069935
274	1.0	30.20593130142629	83.07743510046839	96.46252476111135	237.69803098535988	65.57238751910472	229.55565833069937
275	0.0	-0.18241781152149394	-0.07990499330483704	264.2706247611113	109.76413098535988	139.74358751910472	55.050858330699384
276	7.0	34.30227399489828	-15.33039486287739	271.8527247611114	-99.55956901464003	185.91648751910475	-105.1281416693007
277	5.0	-45.12946021935997	-87.93050175382965	-110.40157523888865	-216.6512690146401	-59.765612480895356	-118.3772416693007
278	5.0	0.09636638392670908	0.23278620653983373	-122.44617523888871	-245.59486901464004
279	6.0	11.875239579757652	-37.068077932884314	72.00862476111138	-235.79646901464014	41.02228751910468	-163.94104166930072
280	5.0	-12.695188038788087	-36.357484479050065	-111.13647523888869	-239.09066901464007	-44.73941248089534	-127.10394166930064
281	2.0	-5.501025851318684	17.716320870465747	-101.91147523888867	199.81813098535986	-81.41181248089526	216.74695833069939
282	1.0	9.118736087107816	18.785381717574005	86.68462476111131	187.76733098535988	62.848387519104676	207.53015833069935
283	4.0	-21.60448133884008	-4.804983999798424	-209.4502752388887	-79.88006901464007	-224.30051248089535	-98.46404166930074
284	5.0	-2.7511834812113514	-9.625763318435208	-136.28577523888862	-204.9813690146401	-13.892512480895334	-10.594141669300711
285	4.0	-27.09477343220727	-13.217927660249638	-200.63797523888866	-84.11076901464014	-19.845912480895322	3.7014583306993245
286	3.0	0.21683047474820458	-0.07826809592293897	-210.55167523888872	73.36793098535986	3.016687519104721	10.307858330699332
287	2.0	-0.01799074527317706	0.7565281411508685	-85.35717523888866	198.01253098535983	-87.1100124808953	219.86255833069936
288	1.0	11.204993774462283	24.94936644246916	117.23142476111138	206.96143098535987	71.26328751910467	240.39755833069938
289	7.0	11.252064623645701	-5.665578014282564	293.5270247611113	-101.99666901464013	156.77428751910475	-78.48994166930072
290	6.0	-0.10899970653633594	0.22467535807962644	109.09752476111134	-237.68126901464007	88.18398751910468	-200.18504166930074
291	0.0	82.20533548030961	31.277181743065217	232.3902247611113	98.75563098535986	193.8572875191046	81.49825833069934
292	6.0	25.458350386332178	-81.14239462836984	98.69142476111142	-241.65736901464004	75.33598751910472	-184.01754166930073
293	3.0	-56.66656071593827	25.838043023125344	-226.4086752388887	122.69243098535986	-219.06221248089525	85.32635833069935
294	1.0	-0.08875049702654661	-0.19855294609992383	88.92942476111125	246.47723098535988	56.78138751910467	134.51555833069938
295	7.0	66.64474634911406	-27.088765928863726	265.83082476111144	-86.21006901464011	142.49478751910465	-72.1784416693007
296	5.0	-24.070127739327237	-75.24876485907293	-119.4815752388887	-233.5234690146401	-27.17381248089532	-123.7445416693007
297	7.0	33.121146253869746	-16.897617377417397	250.5049247611114	-93.0470690146401	98.71638751910473	-104.35704166930066
298	0.0	61.567916912849114	20.149844924433488	247.03782476111132	138.95533098535986	158.83988751910465	67.52695833069936
299	3.0	-25.801623644715132	11.136261755866087	-211.17687523888867	106.58663098535988	-223.14371248089526	73.15825833069937
300	5.0	-16.186004130591016	-39.458483939447824	-99.63167523888865	-152.2739690146401	-60.24391248089535	-117.23494166930072
301	1.0	5.121805442739277	26.353310470913854	106.28862476111135	248.16263098535984	61.935187519104716	149.30225833069937
302	4.0	-87.54311374797878	-41.0241098978248	-219.0444752388887	-55.39976901464013	-221.69861248089535	-124.16804166930069
303	0.0	-0.21649049155967948	-0.08128393011706038	264.81392476111137	103.59223098535983	211.72348751910476	59.871358330699366
304	3.0	-42.378180905203735	20.802260610622337	-217.6771752388887	116.01213098535987	-193.46571248089526	76.15565833069934
305	4.0	0.2002788114059224	0.09007273399163838	-146.04707523888862	-39.79076901464009	-13.57351248089526	-7.791541669300727
306	2.0	0.10784272101102671	-0.25367630259353025	-100.10007523888862	220.92473098535987	-70.58781248089531	151.60755833069936
307	2.0	-23.29171876853268	50.18145931977258	-90.65847523888863	222.27223098535984	-91.80091248089525	203.7752583306994
308	5.0	-6.042092400500715	-15.846152055766884	-79.98047523888863	-203.78146901464004	-65.91261248089529	-152.9116416693007
309	6.0	18.928123222622798	-35.743931731682956	96.93342476111138	-204.09036901464003	60.77528751910472	-220.72304166930064
310	5.0	-2.5782535977200283	-9.349212579536903	-116.48137523888863	-227.0909690146401	-56.336212480895256	-172.01234166930067
311	6.0	12.401259554975379	-30.694352023534567	117.14492476111127	-223.42776901464003	45.53348751910471	-199.94124166930067
312	0.0	-0.20896618144044107	-0.08380726175148576	267.1258247611113	99.76513098535986	161.1775875191047	87.28415833069937
313	4.0	-46.852523547685486	-22.292210506968942	-229.15487523888862	-89.97526901464005	-168.79611248089532	-79.11104166930068
314	2.0	0.07995217359137546	-0.2193552244693603	-114.20587523888867	254.84333098535984	-76.90771248089527	242.34325833069937
315	3.0	-28.64684573468791	10.872408938008723	-232.94007523888865	94.16003098535987	-225.5426124808953	75.69845833069934
316	1.0	18.229629177164238	78.16870560676325	90.7906247611113	221.05243098535988	70.99058751910468	199.4312583306994
317	4.0	-49.266052605112904	-19.878793373871687	-136.27377523888867	-29.02846901464011	-167.94721248089536	-68.73974166930066
318	7.0	34.977309820410966	-15.328657015895804	259.7390247611113	-112.43826901464013	166.31678751910476	-97.56954166930075
319	2.0	-11.389822991289034	38.7518511648519	-88.15587523888871	199.40813098535983	-92.06171248089527	236.42535833069934
320	4.0	0.19806554472131488	0.07961940166594814	-145.42637523888868	-61.16536901464008	-24.143912480895324	-9.780041669300658
321	2.0	-21.65436980300827	49.75252485073311	-105.93377523888864	233.97003098535987	-77.15361248089528	157.92905833069938
322	3.0	-22.96406191112789	8.443763723256492	-229.6857752388887	84.01323098535988	-198.41631248089527	59.68535833069939
323	7.0	1.335977807735126	-0.49240519965353874	236.33402476111132	-72.14886901464013	157.6127875191046	-89.71704166930067
324	4.0	-85.39351804434712	-23.97267101239422	-230.71717523888867	-69.43286901464012	-35.46941248089536	10.466958330699299
325	2.0	-15.461301914522364	57.97788157932382	-94.79367523888868	228.50873098535988	-97.94281248089533	180.78845833069937
326	1.0	17.888301445521215	34.13438368478853	89.24242476111135	216.95093098535983	99.2974875191046	262.0540583306994
327	2.0	-6.3549358083660445	32.03303262982357	-94.91717523888872	251.73403098535988	-111.76191248089526	256.6894583306994
328	4.0	-39.04181376532889	-15.075821466734983	-95.72497523888865	-27.660069014640044	-121.87781248089527	-56.209041669300746
329	2.0	-17.70055420930681	124.9554582399036	-127.7858752388887	245.80093098535986	-91.2708124808953	249.21235833069937
330	6.0	8.862765687652198	-27.668042483797475	115.90632476111136	-227.74036901464012	-16.99851248089533	-10.14334166930064
331	7.0	62.86906251221088	-34.031388642838955	272.88952476111126	-104.55616901464009	0.301287519104676	-12.575341669300656
332	7.0	82.37575049176402	-21.278436445548802	268.5248247611114	-106.27706901464012	162.82628751910465	-112.22214166930064
333	5.0	-13.231505824582454	-65.63221365740307	-93.20897523888868	-219.5302690146401	-34.26291248089535	-80.98484166930064
334	0.0	80.2146553409456	43.7522518784496	294.6786247611112	134.22423098535984	196.27198751910464	75.95665833069938
335	0.0	37.96542605060052	11.965259103230071	284.15542476111136	107.42163098535985	166.67138751910466	95.51975833069935
336	3.0	-48.820206963616016	26.223241347467038	-220.59967523888872	74.53013098535985	-226.2654124808953	78.97775833069937
337	0.0	23.063332039943518	5.5242980966574935	239.38452476111138	139.27853098535985	196.22948751910462	116.37535833069938
338	6.0	4.293820788325083	-10.453702322446112	120.0185247611114	-197.02826901464005	60.829287519104696	-189.51004166930068
339	3.0	-24.196824589181396	12.276360486590436	-203.7985752388887	91.90663098535987	-192.4502124808953	41.65675833069935
340	5.0	0.08734543943856331	0.22477331838196	-73.04547523888868	-112.29736901464014	-64.20881248089529	-180.4999416693007
341	1.0	-0.08364408682746216	-0.23154647456283872	95.66772476111123	234.70443098535986	72.28468751910475	222.2752583306994
342	4.0	-57.83232241924237	-27.300440570576725	-229.39697523888867	-67.3853690146401
343	0.0	4.2667352517773045	-2.3776848307648506	287.93902476111134	158.79503098535986	-23.020512480895263	-2.5889416693006524
344	6.0	10.598386011197928	-40.958041836589395	126.69542476111133	-177.54536901464007	77.89928751910475	-217.96024166930067
345	6.0	36.145303310464115	-69.69215182188213	123.02762476111138	-225.41056901464003	-11.283512480895297	-11.310641669300708
346	1.0	9.36079682354656	27.357812834473428	94.94842476111126	223.65193098535985	64.67988751910468	233.99435833069936
347	7.0	70.00740304726642	-42.8415521974927	231.7232247611114	-120.68186901464014	188.38468751910477	-116.61224166930072
348	1.0	13.508217646339205	18.01646305730919	68.81612476111127	219.11693098535983	72.60298751910466	174.6255583306994
349	5.0	-31.63056987780222	-57.96600591430868	-104.91577523888861	-240.79836901464012	-16.67941248089528	-29.47124166930064
350	3.0	-73.38116109759503	23.742944123531487	-193.1753752388887	87.41453098535987	-202.3560124808953	69.60215833069935
351	5.0	-8.574045117548936	-29.66113417611218	-104.14227523888871	-224.58116901464007	-67.23771248089531	-206.39774166930067
352	6.0	19.219020128667484	-30.309112122395295	78.77202476111142	-197.50296901464003	-12.306512480895321	-1.0130416693007191
353	4.0	-12.934472439217082	-6.250695111447718	-244.86617523888867	-100.11336901464006	-20.712012480895282	-12.577641669300647
354	4.0	-51.838536028575554	-16.824631565798196	-256.67017523888865	-110.10396901464014	-150.03921248089534	-55.14724166930068
355	7.0	23.8050012740805	-7.174368967569449	233.31392476111137	-102.88636901464008	171.7702875191046	-77.78974166930072
356	1.0	-0.08657383274782936	-0.23994065087993927	125.41982476111139	251.45163098535988	83.28558751910464	193.93495833069937
357	7.0	94.96540588016222	-46.78897334420782	298.74882476111134	-89.99186901464009	0.7795875191046662	-20.60184166930071
358	6.0	8.998259865571477	-17.82137110400082	107.24942476111141	-222.29336901464012	60.841187519104665	-133.70754166930067
359	4.0	-24.47999111599314	-12.289112744982086	-257.3502752388887	-91.18286901464012	-52.1372124808953	-9.84584166930074
360	6.0	-0.0912085532599237	0.21724901500549876	78.57162476111125	-210.75566901464003	54.260287519104736	-153.29014166930074
361	2.0	-14.983702921490812	0.3690921182046984	-104.04327523888867	238.23303098535985	-12.149312480895333	-20.023141669300685
362	7.0	46.458247185390476	-20.866882133033315	253.63492476111128	-100.26556901464005	194.7776875191048	-113.25504166930068
363	0.0	31.03397392614716	6.505430736483526	263.2110247611113	113.65173098535985	184.2675875191046	57.37425833069938
364	0.0	92.2850753098249	25.89268461721065	241.03502476111134	77.14083098535986
365	1.0	24.642486121657573	71.04402848930182	91.59512476111126	235.23633098535987	96.2305875191048	215.44225833069936
366	7.0	65.59997238112017	-20.719439624931052	232.65362476111136	-99.33806901464004	201.02348751910472	-102.78004166930066
367	4.0	-42.199232103066414	-12.20861401653054	-224.30847523888872	-77.93406901464004	-35.7640124808953	-23.487941669300653
368	1.0	14.877984363920847	15.682409710013852	80.65402476111126	215.73553098535984	40.477687519104734	127.8970583306994
369	5.0	-0.2944831320160192	-1.0642723383304786	2.114924761111297	4.112230985359929	-57.218012480895254	-104.06214166930067
370	1.0	24.503503159922587	70.98910466676918	87.1520247611113	218.92673098535988	76.46188751910472	198.22435833069937
371	5.0	-10.008555583188441	-37.84502446285164	-114.08627523888867	-250.06126901464006	-49.0978124808953	-68.08494166930075
372	2.0	-2.3934696963701687	8.139771136413978	-102.75177523888863	239.87933098535984	-21.29441248089529	-12.325441669300744
373	3.0	-94.41639723610858	27.008781925410037	-227.18107523888864	72.63453098535985	-215.20191248089532	88.49635833069937
374	3.0	-42.86950753849934	20.38611065781395	-259.7505752388887	111.82063098535986	-125.7545124808953	41.70645833069938
375	0.0	38.38886438981999	17.34161704661151	256.56122476111136	125.72783098535984
376	3.0	-68.7598627320065	13.673541250102165	-212.20677523888867	87.64383098535984
377	2.0	-14.778495402938923	29.081668651548405	-121.36637523888862	255.59953098535988
378	5.0	-2.08466012591913	-12.086347480227769	-94.85257523888868	-189.8056690146401	-38.313412480895295	-61.49824166930068
379	0.0	81.99658407133289	39.493743196284676	227.2875247611114	94.26903098535985	81.55158751910471	9.271058330699361
380	3.0	-81.52384492509525	32.591480725450445	-217.42277523888868	94.28183098535987	-26.301712480895276	-9.175541669300742
381	5.0	-1.455656153994239	-8.865238814416905	-88.63887523888866	-241.67516901464012	-14.242412480895268	-9.99224166930071
382	6.0	17.595025392671467	-43.52612821856697	109.70252476111136	-239.5936690146401	-28.26011248089526	-17.543141669300667
383	2.0	-33.026731641306974	72.39135682447369	-106.18097523888866	226.65033098535986	-80.5421124808953	131.09865833069938
384	6.0	36.36479981011872	-69.27030653901758	110.63222476111127	-216.72216901464003	-22.700312480895263	-38.36124166930074
385	4.0	-38.72683870016256	-19.559617114303762	-229.37137523888862	-109.21126901464004	-21.063412480895295	-32.3831416693007
386	4.0	-57.0683684308237	-21.085132299605753	-255.69357523888868	-97.0728690146401	-27.27511248089536	-23.859941669300724
387	0.0	11.013996547354033	1.3351415588480784	242.99112476111122	101.50393098535983
388	6.0	29.048049483751385	-103.37720080398871	101.23582476111142	-234.06726901464003	63.834387519104666	-172.29364166930065
389	1.0	8.70979987702858	19.931491196223	89.06242476111129	167.92063098535988	69.08568751910468	179.31935833069934
390	7.0	42.717767106056215	-24.348767562087126	247.8165247611114	-101.9519690146401	-1.791012480895347	-11.422941669300712
391	6.0	14.537427951466482	-33.19312247393295	70.09052476111128	-211.77636901464007	76.77598751910466	-193.35524166930065
392	4.0	-13.43132551257221	-12.5031910408373	-221.92197523888865	-69.7173690146401	-56.6046124808953	-24.588641669300728
393	0.0	16.053673121092693	7.813316412248221	238.86572476111132	105.75853098535987	201.16588751910467	73.17995833069938
394	0.0	106.66172095742932	33.637442428848765	240.68182476111133	116.14733098535987	50.77818751910468	6.51385833069935
395	3.0	-18.94461324390003	-2.5227407962148205	-81.72627523888866	81.52773098535988	-1.1826124808952727	-38.03184166930066
396	2.0	-33.28705906972714	83.18634905340046	-97.74627523888864	222.16113098535988	-94.71271248089533	208.49395833069934
397	1.0	22.620152716706382	59.62937785199425	96.5502247611114	224.70553098535987	92.81618751910469	218.19065833069936
398	5.0	-16.718462338473966	-39.30292514326728	-86.76577523888864	-186.56146901464012	-53.80021248089531	-158.11874166930068
399	6.0	43.0857499861618	-82.63034710360934	67.63352476111129	-106.14226901464008	80.79978751910471	-220.2346416693007
400	7.0	128.82209800333425	-47.67318883149499	251.49702476111133	-80.93736901464013	180.9800875191047	-82.5801416693007
401	2.0	-0.736390070767436	7.358698502139739	-115.97267523888866	238.24443098535988	-93.63511248089526	174.67965833069934
402	1.0	31.72573320136008	82.34349337427543	80.93602476111141	203.52753098535987	99.87778751910469	226.0440583306994
403	3.0	-51.55233793886306	16.622950634218178	-227.87277523888872	98.84403098535984	-185.03781248089535	88.35235833069936
404	3.0	-86.0587159135486	30.722164711813686	-219.69957523888866	109.57983098535988	-186.99351248089533	58.86865833069936
405	5.0	-18.388235876088128	-40.43335226064243	-109.6776752388887	-233.95296901464008	-37.698912480895274	-72.38804166930072
406	7.0	113.87316871288249	-44.57221458507168	250.86732476111138	-65.32436901464007	134.64888751910462	-44.13524166930074
407	5.0	-3.7447104078556444	-8.937859594126268	-92.67127523888871	-207.4668690146401	-10.273712480895256	2.9799583306993327
408	5.0	-23.523713576853	-49.99356289635375	-88.26047523888872	-148.95626901464004	-77.22061248089528	-180.1113416693007
409	4.0	-39.73675760002704	-25.66077731664496	-215.32187523888865	-61.75046901464009	-22.53791248089533	0.19655833069930395
410	1.0	3.3256206171951446	2.890339119561182	95.39762476111127	212.75553098535988	82.91478751910472	224.58325833069938
411	2.0	-13.514608989813901	80.98900109670892	-106.64757523888863	246.06513098535987	-84.35291248089527	222.79785833069934
412	0.0	56.78667861494378	23.95779761908869	266.9092247611113	106.66783098535984	108.92788751910462	36.46675833069935
413	7.0	30.22414411300319	-16.167640688926262	208.5732247611113	-88.71106901464009	111.93778751910463	-42.93444166930067
414	2.0	-13.025912431332568	26.46432094455411	-109.3796752388887	266.20103098535986	-59.55631248089526	154.20475833069935
415	3.0	-26.517547374066616	11.757178073599944	-231.9611752388887	116.26643098535988	-142.43601248089533	17.303958330699288
416	2.0	-22.99247367140267	37.315855275678366	-106.04447523888871	223.82063098535986	-94.15911248089526	235.03805833069936
417	4.0	-31.928760224641557	-16.549166929007175	-166.7436752388886	-67.8704690146401	-141.32231248089533	-55.27864166930067
418	4.0	-1.5515522855598287	-0.44368210213071285	-246.02247523888866	-114.2173690146401	-21.07491248089525	-12.167741669300653
419	3.0	-21.83332642605434	4.76977275741834	-214.88547523888872	73.55513098535988	-7.225712480895254	-1.8837416693006617
420	2.0	-49.38927085785901	92.11271548140024	-111.75667523888865	227.42333098535988	-82.67021248089532	199.32915833069939
421	0.0	-0.19016451928127073	-0.07704476097925426	233.71602476111138	86.79473098535988	139.74518751910477	43.13985833069938
422	5.0	-1.254907812066449	-5.126610653136624	-85.22727523888864	-215.51346901464012	-70.3555124808953	-204.92224166930066
423	6.0	15.42771321969403	-38.616395044943125	96.43362476111133	-269.19866901464013	48.12628751910472	-118.07024166930069
424	1.0	11.525194791002502	47.75864708276719	100.78112476111141	192.74033098535983	69.11878751910467	205.34035833069936
425	3.0	-47.62367988993663	33.44368528528988	-232.40337523888866	113.07213098535988	-232.5933124808953	104.65795833069939
426	2.0	-5.761368176953114	10.962844696820609	-83.82997523888866	233.23033098535984	-69.39531248089531	203.34675833069934
427	1.0	7.609873363926469	25.648159305075712	84.12972476111122	208.34353098535985	81.77558751910465	190.26865833069934
428	7.0	40.88793472724425	-16.013941262029945	227.26012476111123	-100.2223690146401	21.346787519104737	-18.490941669300696
429	0.0	41.825980554482264	13.23466906759548	263.06312476111134	107.44943098535987	-11.446912480895321	6.77665833069932
430	7.0	-0.2043308323892768	0.07790814684309977	251.38422476111123	-106.05176901464006	192.3074875191046	-79.06764166930066
431	0.0	1.5140480396772578	0.7699719313800344	265.3951247611112	117.79253098535986	192.8323875191047	76.38485833069939
432	6.0	-0.1083087166158178	0.23707778212248368	114.68432476111138	-232.0850690146401	-17.11301248089535	-16.389741669300747
433	7.0	22.184616489246118	-12.71308990632917	255.06452476111144	-109.24036901464012	112.56528751910469	-57.15014166930064
434	4.0	-40.02675613203117	-13.554011591694957	-255.10377523888872	-104.55986901464007	-30.058712480895338	10.879558330699297
435	5.0	-25.769294677021986	-89.61634609213793	-120.18757523888871	-232.44886901464008	-26.913612480895267	-26.222041669300665
436	5.0	-22.34085909012753	-75.2124741385283	-109.62297523888867	-233.9243690146401	-23.393912480895324	-22.817241669300643
437	1.0	8.345754103406373	13.682345009400576	94.39082476111139	253.35153098535983	62.31268751910466	215.0218583306994
438	5.0	-5.142049457856336	-10.516072721791572	-87.84357523888866	-212.9107690146401	-44.192612480895264	-117.8156416693007
439	3.0	0.3671171734903987	-0.10647920144232818	-226.97547523888863	81.54103098535984	-149.9556124808953	63.84905833069939
440	4.0	-72.21412470100131	-23.683568130499797	-203.89807523888862	-64.09276901464011	-39.790112480895345	2.6402583306993392
441	6.0	16.04801167641083	-35.09773412093311	115.91142476111122	-235.50246901464004	67.20368751910473	-152.95034166930066
442	2.0	-1.5740432328816425	6.990672693069861	-90.83227523888866	193.92833098535988	-75.04591248089525	151.36455833069937
443	3.0	-19.857740397079905	12.249091434858073	-228.20517523888861	83.39703098535983	-19.43221248089526	-19.63634166930069
444	7.0	34.680262465124926	-20.474627822767612	257.57662476111136	-52.10116901464005	159.7041875191046	-78.77144166930066
445	0.0	12.946947831832912	-2.1363569045723794	233.52412476111135	81.81423098535987	-38.62071248089535	-9.66714166930069
446	6.0	39.35238400565122	-90.82224083722309	84.86782476111125	-238.57546901464013	54.15008751910466	-109.62114166930064
447	1.0	21.3637649090371	61.104710310540554	100.76752476111142	205.03043098535989	48.9320875191047	167.50355833069938
448	4.0	-62.43654398678884	-19.923203542555772	-220.44557523888864	-116.19946901464004	-19.180412480895257	-13.211641669300661
449	3.0	-30.577198143900883	9.234820243351633	-220.12037523888864	82.70163098535988	-20.86741248089527	-4.556441669300739
450	4.0	-86.066279648021	-24.33503932834339	-224.25897523888864	-126.00936901464013	-15.900812480895297	-5.008441669300737
451	1.0	23.87721196511508	37.73405206855586	98.89542476111137	194.90363098535988	92.68138751910465	185.23015833069934
452	0.0	47.523591977523694	21.634863581746718	261.4950247611114	103.20413098535988	211.75158751910476	95.47125833069936
453	6.0	19.161596333792538	-40.328805263206256	97.63972476111144	-236.36706901464004	19.791287519104685	-60.297441669300724
454	0.0	59.837540106255105	28.420828807476894	254.69082476111134	109.54923098535988	-11.57731248089533	-12.2042416693007
455	4.0	-26.688248492631903	-12.211549166678271	-206.5245752388887	-85.15906901464007	-19.130612480895252	-18.341041669300694
456	6.0	58.42318434674912	-117.5826212475639	97.72962476111138	-247.2146690146401	70.84788751910469	-137.56754166930068
457	5.0	-4.036619476015541	-21.56116117186901	-64.52647523888868	-211.65886901464012	-32.397812480895254	-61.57614166930068
458	6.0	53.475124423716714	-138.51728053919138	120.50782476111135	-238.71796901464006	68.19468751910472	-192.65134166930068
459	3.0	-31.806348941159182	8.39816290631506	-244.90017523888866	95.13743098535986	-155.91701248089532	49.62855833069938
460	6.0	39.5457017468053	-73.07618843898774	93.86482476111132	-235.39556901464005	0.7812875191046942	-33.27674166930069
461	3.0	-83.72265130176855	17.88217414279913	-218.1214752388887	96.51753098535988	-180.97921248089528	55.362158330699344
462	5.0	0.874654615649354	-13.1174100600153	-0.22607523888871128	15.74843098535996	-75.59811248089534	-191.31464166930073
463	7.0	45.21316702840508	-15.55540907597487	236.88462476111135	-104.08016901464009
464	1.0	4.695676682956767	49.721086264378094	85.42762476111125	186.74363098535986	134.82408751910475	269.59655833069934
465	0.0	-0.4584310490966649	-0.1805292938436521	242.47932476111123	85.00713098535988
466	2.0	0.4323998708944904	6.2861544957231965	-124.76367523888871	236.40753098535987	-23.676012480895338	155.0732583306994
467	0.0	57.70046808738286	19.885342168851366	265.34842476111135	102.21113098535983	1.4013875191046736	-5.7623416693006675
468	2.0	-3.509844312859579	23.913651020283947	-101.68517523888863	220.57063098535986	-87.3451124808953	189.59345833069938
469	3.0	-87.47443079536696	18.27310367669408	-235.23237523888872	92.23493098535988	-163.15371248089525	42.53795833069938
470	4.0	-41.335656563946586	-17.209891942959814	-225.26987523888863	-71.05196901464012	-24.938212480895345	-26.263541669300707
471	2.0	-4.660419502399143	13.18465434876636	-87.66067523888864	174.42963098535984	-101.83381248089529	255.0886583306994
472	1.0	-0.08731150530539954	-0.20519844212593322	89.16872476111143	209.07323098535988	79.37658751910476	210.5116583306994
473	7.0	116.90906425286666	-23.070982061580068	270.94532476111135	-88.60846901464004	223.88198751910477	-124.61604166930067
474	1.0	17.143068220119947	44.60654751994853	62.827224761111324	190.90853098535985	68.32938751910467	208.4439583306994
475	2.0	-0.40566419879391225	1.1766205495028512	-99.72877523888872	211.74803098535983	-64.53661248089531	101.16375833069935
476	5.0	-3.8482573839494494	-45.111397109538785	-106.9235752388887	-248.99576901464013	-13.523512480895306	-10.146441669300657
477	5.0	-4.957910788545842	-51.32342607720004	-110.66117523888863	-200.33906901464013	-12.896812480895278	-24.563041669300674
478	7.0	91.85141213459718	-28.74288599778872	244.7612247611114	-103.7608690146401	-5.4513124808953535	-14.396441669300657
479	7.0	68.1669112351071	-8.831940896800015	248.70082476111133	-126.83226901464013	39.9234875191047	-33.435241669300694
