# Supplementary material for: Joint control of visually guided actions involves concordant increases in behavioural and neural coupling
Source: Commun Biol. 2021 Jun 29;4:816. doi: 10.1038/s42003-021-02319-3 (PMC8242020; doi:10.1038/s42003-021-02319-3)
Supplement: Supplementary file 6 — Supplementary Data 1 [file 42003_2021_2319_MOESM6_ESM.zip › supplementary_data_publication/Fig. 5b.csv]

subject_id	Control	Accuracy	DV
1	Solo	Error	0.70408
2	Solo	Error	0.45792
3	Solo	Error	0.30647
4	Solo	Error	0.5581
5	Solo	Error	0.19564
6	Solo	Error	0.52667
7	Solo	Error	0.57348
8	Solo	Error	0.62673
9	Solo	Error	0.30494
10	Solo	Error	0.43415
11	Solo	Error	0.58718
12	Solo	Error	0.48556
13	Solo	Error	0.40369
14	Solo	Error	0.38006
15	Solo	Error	0.57466
16	Solo	Error	0.35422
17	Solo	Error	0.61341
18	Solo	Error	0.49969
19	Solo	Error	0.61003
20	Solo	Error	0.29632
1	Solo	Correct	0.75948
2	Solo	Correct	0.47406
3	Solo	Correct	0.39264
4	Solo	Correct	0.7228
5	Solo	Correct	0.38373
6	Solo	Correct	0.58846
7	Solo	Correct	0.62304
8	Solo	Correct	0.7317
9	Solo	Correct	0.34981
10	Solo	Correct	0.55421
11	Solo	Correct	0.64863
12	Solo	Correct	0.53746
13	Solo	Correct	0.49032
14	Solo	Correct	0.55209
15	Solo	Correct	0.68717
16	Solo	Correct	0.51675
17	Solo	Correct	0.71579
18	Solo	Correct	0.61054
19	Solo	Correct	0.69852
20	Solo	Correct	0.69839
1	Joint	Error	0.67554
2	Joint	Error	0.79381
3	Joint	Error	0.48858
4	Joint	Error	0.70141
5	Joint	Error	0.37637
6	Joint	Error	0.57289
7	Joint	Error	0.63913
8	Joint	Error	0.70636
9	Joint	Error	0.62304
10	Joint	Error	0.7082
11	Joint	Error	0.69165
12	Joint	Error	0.47028
13	Joint	Error	0.55042
14	Joint	Error	0.53307
15	Joint	Error	0.59637
16	Joint	Error	0.45813
17	Joint	Error	0.63961
18	Joint	Error	0.66658
19	Joint	Error	0.75438
20	Joint	Error	0.1726
1	Joint	Correct	0.88551
2	Joint	Correct	0.89114
3	Joint	Correct	0.76788
4	Joint	Correct	0.86988
5	Joint	Correct	0.51137
6	Joint	Correct	0.63555
7	Joint	Correct	0.79748
8	Joint	Correct	0.829
9	Joint	Correct	0.81949
10	Joint	Correct	0.85555
11	Joint	Correct	0.86216
12	Joint	Correct	0.65269
13	Joint	Correct	0.69219
14	Joint	Correct	0.7029
15	Joint	Correct	0.82235
16	Joint	Correct	0.81925
17	Joint	Correct	0.78557
18	Joint	Correct	0.87849
19	Joint	Correct	0.89423
20	Joint	Correct	0.79291
