# Supplementary material for: Joint control of visually guided actions involves concordant increases in behavioural and neural coupling
Source: Commun Biol. 2021 Jun 29;4:816. doi: 10.1038/s42003-021-02319-3 (PMC8242020; doi:10.1038/s42003-021-02319-3)
Supplement: Supplementary file 6 — Supplementary Data 1 [file 42003_2021_2319_MOESM6_ESM.zip › supplementary_data_publication/Fig. 5c.csv]

subject_id	Control	Accuracy	DV
1	Solo	Error	0.12434
2	Solo	Error	0.50729
3	Solo	Error	-0.25262
4	Solo	Error	0.010727
5	Solo	Error	0.23685
6	Solo	Error	-0.43504
7	Solo	Error	0.20675
8	Solo	Error	-0.11558
9	Solo	Error	-0.14506
10	Solo	Error	0.43522
11	Solo	Error	-0.14935
12	Solo	Error	0.071732
13	Solo	Error	0.30533
14	Solo	Error	0.088118
15	Solo	Error	-0.24058
16	Solo	Error	-0.47593
17	Solo	Error	0.12638
18	Solo	Error	-0.12524
19	Solo	Error	-0.17759
20	Solo	Error	-0.24941
1	Solo	Correct	0.15317
2	Solo	Correct	-0.029967
3	Solo	Correct	0.012615
4	Solo	Correct	0.020491
5	Solo	Correct	0.1658
6	Solo	Correct	0.2449
7	Solo	Correct	0.077068
8	Solo	Correct	-0.11169
9	Solo	Correct	-0.0072245
10	Solo	Correct	0.11774
11	Solo	Correct	0.17106
12	Solo	Correct	-0.011541
13	Solo	Correct	0.31361
14	Solo	Correct	0.23933
15	Solo	Correct	0.12495
16	Solo	Correct	0.061172
17	Solo	Correct	0.21523
18	Solo	Correct	0.12115
19	Solo	Correct	0.011139
20	Solo	Correct	0.031153
1	Joint	Error	-0.096946
2	Joint	Error	-0.0088137
3	Joint	Error	0.013228
4	Joint	Error	-0.20157
5	Joint	Error	-0.16598
6	Joint	Error	-0.064781
7	Joint	Error	-0.0033495
8	Joint	Error	-0.13749
9	Joint	Error	-0.094149
10	Joint	Error	-0.052087
11	Joint	Error	-0.14823
12	Joint	Error	-0.031246
13	Joint	Error	0.0020805
14	Joint	Error	0.080839
15	Joint	Error	-0.055608
16	Joint	Error	-0.1569
17	Joint	Error	0.24191
18	Joint	Error	-0.040725
19	Joint	Error	-0.01893
20	Joint	Error	0.01986
1	Joint	Correct	0.18862
2	Joint	Correct	-0.0038485
3	Joint	Correct	0.10653
4	Joint	Correct	0.097331
5	Joint	Correct	0.13132
6	Joint	Correct	0.21869
7	Joint	Correct	0.082622
8	Joint	Correct	-0.024846
9	Joint	Correct	0.02442
10	Joint	Correct	-0.053577
11	Joint	Correct	0.15094
12	Joint	Correct	0.10161
13	Joint	Correct	0.073106
14	Joint	Correct	0.17207
15	Joint	Correct	0.16966
16	Joint	Correct	0.14022
17	Joint	Correct	0.32834
18	Joint	Correct	0.082856
19	Joint	Correct	0.10889
20	Joint	Correct	0.012306
