# Supplementary material for: Joint control of visually guided actions involves concordant increases in behavioural and neural coupling
Source: Commun Biol. 2021 Jun 29;4:816. doi: 10.1038/s42003-021-02319-3 (PMC8242020; doi:10.1038/s42003-021-02319-3)
Supplement: Supplementary file 6 — Supplementary Data 1 [file 42003_2021_2319_MOESM6_ESM.zip › supplementary_data_publication/Fig. 5d.csv]

subject_id	Control	Accuracy	DV
1	Solo	Error	-0.32101
2	Solo	Error	0.54548
3	Solo	Error	-0.021934
4	Solo	Error	0.3847
5	Solo	Error	-0.049033
6	Solo	Error	-0.086306
7	Solo	Error	-0.20306
8	Solo	Error	-0.12943
9	Solo	Error	0.040615
10	Solo	Error	-0.12108
11	Solo	Error	0.32105
12	Solo	Error	0.16951
13	Solo	Error	-0.040764
14	Solo	Error	-0.035236
15	Solo	Error	0.38052
16	Solo	Error	0.3782
17	Solo	Error	-0.068138
18	Solo	Error	-0.008039
19	Solo	Error	0.1197
20	Solo	Error	0.28735
1	Solo	Correct	0.015954
2	Solo	Correct	0.03878
3	Solo	Correct	0.087918
4	Solo	Correct	0.09108
5	Solo	Correct	-0.096986
6	Solo	Correct	0.058464
7	Solo	Correct	-0.10287
8	Solo	Correct	-0.019784
9	Solo	Correct	0.064686
10	Solo	Correct	0.027252
11	Solo	Correct	0.12362
12	Solo	Correct	0.081205
13	Solo	Correct	0.14806
14	Solo	Correct	0.15113
15	Solo	Correct	0.12937
16	Solo	Correct	-0.019955
17	Solo	Correct	-0.051306
18	Solo	Correct	0.098415
19	Solo	Correct	-0.031284
20	Solo	Correct	0.2172
1	Joint	Error	0.33552
2	Joint	Error	0.43737
3	Joint	Error	0.26814
4	Joint	Error	0.49198
5	Joint	Error	0.4398
6	Joint	Error	0.43259
7	Joint	Error	0.59425
8	Joint	Error	0.024609
9	Joint	Error	0.032272
10	Joint	Error	0.15372
11	Joint	Error	0.33724
12	Joint	Error	0.25963
13	Joint	Error	0.5243
14	Joint	Error	0.30968
15	Joint	Error	0.23177
16	Joint	Error	0.2272
17	Joint	Error	0.18672
18	Joint	Error	0.18583
19	Joint	Error	0.41342
20	Joint	Error	0.50778
1	Joint	Correct	0.71213
2	Joint	Correct	0.85439
3	Joint	Correct	0.78455
4	Joint	Correct	0.51223
5	Joint	Correct	0.4899
6	Joint	Correct	0.69142
7	Joint	Correct	0.90173
8	Joint	Correct	0.78601
9	Joint	Correct	0.45308
10	Joint	Correct	0.65818
11	Joint	Correct	0.57376
12	Joint	Correct	0.47055
13	Joint	Correct	0.73369
14	Joint	Correct	0.71455
15	Joint	Correct	0.67668
16	Joint	Correct	0.4076
17	Joint	Correct	0.5735
18	Joint	Correct	0.47917
19	Joint	Correct	0.66632
20	Joint	Correct	0.60936
