# Supplementary material for: Joint control of visually guided actions involves concordant increases in behavioural and neural coupling
Source: Commun Biol. 2021 Jun 29;4:816. doi: 10.1038/s42003-021-02319-3 (PMC8242020; doi:10.1038/s42003-021-02319-3)
Supplement: Supplementary file 6 — Supplementary Data 1 [file 42003_2021_2319_MOESM6_ESM.zip › supplementary_data_publication/Fig. 6a - lower.csv]

time	amplitude
0	0
0.0039063	-0.13465
0.0078125	-0.2824
0.011719	-0.43491
0.015625	-0.57952
0.019531	-0.7031
0.023438	-0.7948
0.027344	-0.847
0.03125	-0.85561
0.035156	-0.81987
0.039063	-0.74107
0.042969	-0.62342
0.046875	-0.47497
0.050781	-0.3036
0.054688	-0.10986
0.058594	0.11337
0.0625	0.37039
0.066406	0.65256
0.070313	0.94013
0.074219	1.2122
0.078125	1.4566
0.082031	1.6786
0.085938	1.901
0.089844	2.148
0.09375	2.4231
0.097656	2.7012
0.10156	2.9399
0.10547	3.0989
0.10938	3.1548
0.11328	3.1055
0.11719	2.968
0.12109	2.7717
0.125	2.5487
0.12891	2.3244
0.13281	2.1102
0.13672	1.9037
0.14063	1.6937
0.14453	1.47
0.14844	1.231
0.15234	0.9876
0.15625	0.76052
0.16016	0.56922
0.16406	0.42224
0.16797	0.31846
0.17188	0.25435
0.17578	0.22809
0.17969	0.23982
0.18359	0.29029
0.1875	0.37957
0.19141	0.50496
0.19531	0.65968
0.19922	0.83894
0.20313	1.0491
0.20703	1.3033
0.21094	1.6042
0.21484	1.938
0.21875	2.2834
0.22266	2.6222
0.22656	2.9448
0.23047	3.2531
0.23438	3.5544
0.23828	3.8491
0.24219	4.1246
0.24609	4.3635
0.25	4.5536
0.25391	4.6893
0.25781	4.7635
0.26172	4.7624
0.26563	4.6692
0.26953	4.4741
0.27344	4.1866
0.27734	3.8405
0.28125	3.4836
0.28516	3.1577
0.28906	2.8844
0.29297	2.6645
0.29688	2.4876
0.30078	2.3442
0.30469	2.2345
0.30859	2.1652
0.3125	2.143
0.31641	2.17
0.32031	2.2442
0.32422	2.3612
0.32813	2.5156
0.33203	2.6989
0.33594	2.8963
0.33984	3.0921
0.34375	3.281
0.34766	3.4685
0.35156	3.6557
0.35547	3.8296
0.35938	3.9723
0.36328	4.0753
0.36719	4.1446
0.37109	4.1952
0.375	4.2435
0.37891	4.2986
0.38281	4.3568
0.38672	4.4032
0.39063	4.4205
0.39453	4.3974
0.39844	4.3273
0.40234	4.2034
0.40625	4.0166
0.41016	3.7618
0.41406	3.4451
0.41797	3.087
0.42188	2.717
0.42578	2.3647
0.42969	2.0516
0.43359	1.7866
0.4375	1.5663
0.44141	1.3797
0.44531	1.2174
0.44922	1.0797
0.45313	0.97711
0.45703	0.92127
0.46094	0.91672
0.46484	0.95843
0.46875	1.0372
0.47266	1.1452
0.47656	1.2745
0.48047	1.4157
0.48438	1.5598
0.48828	1.7057
0.49219	1.8597
0.49609	2.0257
0.5	2.1984
0.50391	2.3665
0.50781	2.519
0.51172	2.6512
0.51563	2.7672
0.51953	2.879
0.52344	2.9946
0.52734	3.1061
0.53125	3.1924
0.53516	3.2355
0.53906	3.2308
0.54297	3.1837
0.54688	3.0979
0.55078	2.9686
0.55469	2.7872
0.55859	2.5523
0.5625	2.2775
0.56641	1.9882
0.57031	1.7095
0.57422	1.4546
0.57813	1.2235
0.58203	1.0098
0.58594	0.81053
0.58984	0.63065
0.59375	0.48116
0.59766	0.37285
0.60156	0.30989
0.60547	0.28779
0.60938	0.29572
0.61328	0.32256
0.61719	0.36276
0.62109	0.41531
0.625	0.4807
0.62891	0.56349
0.63281	0.67267
0.63672	0.81225
0.64063	0.97313
0.64453	1.1375
0.64844	1.2896
0.65234	1.4221
0.65625	1.5379
0.66016	1.6486
0.66406	1.7665
0.66797	1.892
0.67188	2.0087
0.67578	2.0925
0.67969	2.1255
0.68359	2.1002
0.6875	2.014
0.69141	1.8657
0.69531	1.657
0.69922	1.3954
0.70313	1.0949
0.70703	0.77382
0.71094	0.45004
0.71484	0.13737
0.71875	-0.15454
0.72266	-0.41859
0.72656	-0.64801
0.73047	-0.83598
0.73438	-0.97791
0.73828	-1.0736
0.74219	-1.1255
0.74609	-1.1368
0.75	-1.1109
0.75391	-1.0499
0.75781	-0.95201
0.76172	-0.81512
0.76563	-0.64403
0.76953	-0.44965
0.77344	-0.24
0.77734	-0.016766
0.78125	0.21659
0.78516	0.44831
0.78906	0.66349
0.79297	0.85287
0.79688	1.016
0.80078	1.1617
0.80469	1.3057
0.80859	1.4605
0.8125	1.6228
0.81641	1.7722
0.82031	1.884
0.82422	1.9442
0.82813	1.953
0.83203	1.9154
0.83594	1.8322
0.83984	1.6986
0.84375	1.5121
0.84766	1.2831
0.85156	1.0351
0.85547	0.79313
0.85938	0.5715
0.86328	0.37166
0.86719	0.18867
0.87109	0.019258
0.875	-0.13372
0.87891	-0.26241
0.88281	-0.3582
0.88672	-0.41577
0.89063	-0.43419
0.89453	-0.41423
0.89844	-0.35586
0.90234	-0.2609
0.90625	-0.13677
0.91016	0.0068675
0.91406	0.1671
0.91797	0.35137
0.92188	0.56762
0.92578	0.80883
0.92969	1.0513
0.93359	1.2688
0.9375	1.4481
0.94141	1.5959
0.94531	1.733
0.94922	1.8797
0.95313	2.04
0.95703	2.1965
0.96094	2.3201
0.96484	2.3852
0.96875	2.3776
0.97266	2.2941
0.97656	2.1387
0.98047	1.9192
0.98438	1.6464
0.98828	1.3362
0.99219	1.0103
0.99609	0.68844
1	0.38063
1.0039	0.089186
1.0078	-0.18213
1.0117	-0.42087
1.0156	-0.6101
1.0195	-0.73885
1.0234	-0.80734
1.0273	-0.82389
1.0313	-0.79734
1.0352	-0.73071
1.0391	-0.62166
1.043	-0.46878
1.0469	-0.27732
1.0508	-0.060045
1.0547	0.16837
1.0586	0.40148
1.0625	0.64397
1.0664	0.90048
1.0703	1.1638
1.0742	1.417
1.0781	1.6458
1.082	1.8478
1.0859	2.0355
1.0898	2.2299
1.0938	2.445
1.0977	2.6715
1.1016	2.877
1.1055	3.025
1.1094	3.0961
1.1133	3.0945
1.1172	3.0356
1.1211	2.9289
1.125	2.7715
1.1289	2.5592
1.1328	2.2985
1.1367	2.0097
1.1406	1.7208
1.1445	1.4573
1.1484	1.2329
1.1523	1.0466
1.1563	0.88845
1.1602	0.7488
1.1641	0.62633
1.168	0.52911
1.1719	0.46897
1.1758	0.45447
1.1797	0.48835
1.1836	0.56949
1.1875	0.69311
1.1914	0.84903
1.1953	1.0242
1.1992	1.2124
1.2031	1.4209
1.207	1.6614
1.2109	1.9312
1.2148	2.2072
1.2188	2.4602
1.2227	2.6728
1.2266	2.848
1.2305	3.0071
1.2344	3.1773
1.2383	3.3716
1.2422	3.5746
1.2461	3.7477
1.25	3.8517
1.2539	3.8658
1.2578	3.7888
1.2617	3.6312
1.2656	3.4064
1.2695	3.1246
1.2734	2.7937
1.2773	2.4264
1.2813	2.0438
1.2852	1.6696
1.2891	1.3215
1.293	1.0104
1.2969	0.74382
1.3008	0.5285
1.3047	0.36892
1.3086	0.26637
1.3125	0.21914
1.3164	0.22485
1.3203	0.28234
1.3242	0.39012
1.3281	0.54383
1.332	0.73509
1.3359	0.95224
1.3398	1.1843
1.3438	1.429
1.3477	1.6947
1.3516	1.9873
1.3555	2.2955
1.3594	2.5926
1.3633	2.8559
1.3672	3.0829
1.3711	3.2919
1.375	3.5072
1.3789	3.7412
1.3828	3.9818
1.3867	4.1947
1.3906	4.3405
1.3945	4.398
1.3984	4.3729
1.4023	4.2873
1.4063	4.1584
1.4102	3.9866
1.4141	3.7628
1.418	3.4837
1.4219	3.1628
1.4258	2.8275
