# Supplementary material for: Joint control of visually guided actions involves concordant increases in behavioural and neural coupling
Source: Commun Biol. 2021 Jun 29;4:816. doi: 10.1038/s42003-021-02319-3 (PMC8242020; doi:10.1038/s42003-021-02319-3)
Supplement: Supplementary file 6 — Supplementary Data 1 [file 42003_2021_2319_MOESM6_ESM.zip › supplementary_data_publication/Fig. 6a - upper.csv]

frequency	amplitude
0	2.794
0.69945	1.1444
1.3989	0.89591
2.0984	0.62198
2.7978	0.38915
3.4973	0.39812
4.1967	0.24714
4.8962	0.27598
5.5956	0.26534
6.2951	0.32851
6.9945	2.0748
7.694	0.25534
8.3934	0.17504
9.0929	0.15554
9.7923	0.18764
10.492	0.16589
11.191	0.15388
11.891	0.12421
12.59	0.1191
13.29	0.12708
13.989	0.56561
14.689	0.11589
15.388	0.08997
16.087	0.07831
16.787	0.07983
17.486	0.10524
18.186	0.068368
18.885	0.069337
19.585	0.079244
20.284	0.082442
20.984	0.30182
21.683	0.078084
22.383	0.064658
23.082	0.056862
23.781	0.056727
24.481	0.070023
25.18	0.051967
25.88	0.050204
26.579	0.048498
27.279	0.048582
27.978	0.14837
28.678	0.047968
29.377	0.039602
30.077	0.036097
30.776	0.03731
31.475	0.040482
32.175	0.035686
32.874	0.035849
33.574	0.036326
34.273	0.031808
34.973	0.062138
35.672	0.03035
36.372	0.027322
37.071	0.024533
37.77	0.023628
38.47	0.023593
39.169	0.023268
39.869	0.022698
40.568	0.022794
41.268	0.022684
41.967	0.028369
42.667	0.02112
43.366	0.020736
44.066	0.019932
44.765	0.019812
45.464	0.019805
46.164	0.018852
46.863	0.017759
47.563	0.01841
48.262	0.017624
48.962	0.017367
49.661	0.017082
50.361	0.016882
51.06	0.016917
51.76	0.016699
52.459	0.016376
53.158	0.016013
53.858	0.016258
54.557	0.015931
55.257	0.015602
55.956	0.015799
56.656	0.015155
57.355	0.014981
58.055	0.014851
58.754	0.01485
59.454	0.014611
60.153	0.014391
60.852	0.014302
61.552	0.014166
62.251	0.01411
62.951	0.014066
63.65	0.013821
64.35	0.013714
65.049	0.013612
65.749	0.013481
66.448	0.013386
67.148	0.013262
67.847	0.013198
68.546	0.013045
69.246	0.01294
69.945	0.01283
70.645	0.012763
71.344	0.012656
72.044	0.012573
72.743	0.012458
73.443	0.012387
74.142	0.012333
74.842	0.012243
75.541	0.01216
76.24	0.01208
76.94	0.012025
77.639	0.011939
78.339	0.011855
79.038	0.011778
79.738	0.011715
80.437	0.011663
81.137	0.011587
81.836	0.011529
82.536	0.011453
83.235	0.011396
83.934	0.011329
84.634	0.011281
85.333	0.011234
86.033	0.011171
86.732	0.011125
87.432	0.011064
88.131	0.011014
88.831	0.010967
89.53	0.010915
90.23	0.01087
90.929	0.010823
91.628	0.010781
92.328	0.010733
93.027	0.010692
93.727	0.010648
94.426	0.010609
95.126	0.010571
95.825	0.010529
96.525	0.010495
97.224	0.010458
97.923	0.010422
98.623	0.01039
99.322	0.010356
100.02	0.010322
100.72	0.010292
101.42	0.010262
102.12	0.010232
102.82	0.010203
103.52	0.010176
104.22	0.010149
104.92	0.010124
105.62	0.0101
106.32	0.010074
107.02	0.010051
107.72	0.010029
108.42	0.010007
109.11	0.0099873
109.81	0.0099678
110.51	0.0099481
111.21	0.0099307
111.91	0.0099122
112.61	0.0098954
113.31	0.0098796
114.01	0.0098651
114.71	0.0098501
115.41	0.0098369
116.11	0.0098242
116.81	0.0098121
117.51	0.009801
118.21	0.0097906
118.91	0.0097806
119.61	0.0097713
120.31	0.0097631
121.01	0.0097556
121.7	0.0097486
122.4	0.0097426
123.1	0.0097372
123.8	0.0097324
124.5	0.0097287
125.2	0.0097253
125.9	0.0097227
126.6	0.009721
127.3	0.00972
128	0.0097196
128.7	0.00972
129.4	0.009721
130.1	0.0097227
130.8	0.0097253
131.5	0.0097287
132.2	0.0097324
132.9	0.0097372
133.6	0.0097426
134.3	0.0097486
134.99	0.0097556
135.69	0.0097631
136.39	0.0097713
137.09	0.0097806
137.79	0.0097906
138.49	0.009801
139.19	0.0098121
139.89	0.0098242
140.59	0.0098369
141.29	0.0098501
141.99	0.0098651
142.69	0.0098796
143.39	0.0098954
144.09	0.0099122
144.79	0.0099307
145.49	0.0099481
146.19	0.0099678
146.89	0.0099873
147.58	0.010007
148.28	0.010029
148.98	0.010051
149.68	0.010074
150.38	0.0101
151.08	0.010124
151.78	0.010149
152.48	0.010176
153.18	0.010203
153.88	0.010232
154.58	0.010262
155.28	0.010292
155.98	0.010322
156.68	0.010356
157.38	0.01039
158.08	0.010422
158.78	0.010458
159.48	0.010495
160.17	0.010529
160.87	0.010571
161.57	0.010609
162.27	0.010648
162.97	0.010692
163.67	0.010733
164.37	0.010781
165.07	0.010823
165.77	0.01087
166.47	0.010915
167.17	0.010967
167.87	0.011014
168.57	0.011064
169.27	0.011125
169.97	0.011171
170.67	0.011234
171.37	0.011281
172.07	0.011329
172.77	0.011396
173.46	0.011453
174.16	0.011529
174.86	0.011587
175.56	0.011663
176.26	0.011715
176.96	0.011778
177.66	0.011855
178.36	0.011939
179.06	0.012025
179.76	0.01208
180.46	0.01216
181.16	0.012243
181.86	0.012333
182.56	0.012387
183.26	0.012458
183.96	0.012573
184.66	0.012656
185.36	0.012763
186.05	0.01283
186.75	0.01294
187.45	0.013045
188.15	0.013198
188.85	0.013262
189.55	0.013386
190.25	0.013481
190.95	0.013612
191.65	0.013714
192.35	0.013821
193.05	0.014066
193.75	0.01411
194.45	0.014166
195.15	0.014302
195.85	0.014391
196.55	0.014611
197.25	0.01485
197.95	0.014851
198.64	0.014981
199.34	0.015155
200.04	0.015799
200.74	0.015602
201.44	0.015931
202.14	0.016258
202.84	0.016013
203.54	0.016376
204.24	0.016699
204.94	0.016917
205.64	0.016882
206.34	0.017082
207.04	0.017367
207.74	0.017624
208.44	0.01841
209.14	0.017759
209.84	0.018852
210.54	0.019805
211.23	0.019812
211.93	0.019932
212.63	0.020736
213.33	0.02112
214.03	0.028369
214.73	0.022684
215.43	0.022794
216.13	0.022698
216.83	0.023268
217.53	0.023593
218.23	0.023628
218.93	0.024533
219.63	0.027322
220.33	0.03035
221.03	0.062138
221.73	0.031808
222.43	0.036326
223.13	0.035849
223.83	0.035686
224.52	0.040482
225.22	0.03731
225.92	0.036097
226.62	0.039602
227.32	0.047968
228.02	0.14837
228.72	0.048582
229.42	0.048498
230.12	0.050204
230.82	0.051967
231.52	0.070023
232.22	0.056727
232.92	0.056862
233.62	0.064658
234.32	0.078084
235.02	0.30182
235.72	0.082442
236.42	0.079244
237.11	0.069337
237.81	0.068368
238.51	0.10524
239.21	0.07983
239.91	0.07831
240.61	0.08997
241.31	0.11589
242.01	0.56561
242.71	0.12708
243.41	0.1191
244.11	0.12421
244.81	0.15388
245.51	0.16589
246.21	0.18764
246.91	0.15554
247.61	0.17504
248.31	0.25534
249.01	2.0748
249.7	0.32851
250.4	0.26534
251.1	0.27598
251.8	0.24714
252.5	0.39812
253.2	0.38915
253.9	0.62198
254.6	0.89591
255.3	0.57221
