# Supplementary material for: Joint control of visually guided actions involves concordant increases in behavioural and neural coupling
Source: Commun Biol. 2021 Jun 29;4:816. doi: 10.1038/s42003-021-02319-3 (PMC8242020; doi:10.1038/s42003-021-02319-3)
Supplement: Supplementary file 6 — Supplementary Data 1 [file 42003_2021_2319_MOESM6_ESM.zip › supplementary_data_publication/Fig. 6b - lower.csv]

	5.0	5.05	5.1	5.15	5.2	5.25	5.3	5.35	5.4	5.45	5.5	5.55	5.6	5.65	5.7	5.75	5.8	5.85	5.9	5.95	6.0	6.05	6.1	6.15	6.2	6.25	6.3	6.35	6.4	6.45	6.5	6.55	6.6	6.65	6.7	6.75	6.8	6.85	6.9	6.95	7.0	7.05	7.1	7.15	7.2	7.25	7.3	7.35	7.4
0.0	-0.013274653681937032	-0.011734442402605905	-0.010228152776379451	-0.008695203944486973	-0.007162675874603286	-0.005702578125634572	-0.004207542298704903	-0.002878295070425807	-0.001458999456941834	-6.806827932692716e-05	0.0010662340392810776	0.0023533753463454987	0.003591968170883808	0.004471403794736428	0.005556866819765194	0.006581217604213707	0.007550370750623703	0.008079575110197301	0.008950876423607812	0.009785130180536616	0.010581642468424413	0.011339336935050293	0.012057329088742907	0.012735211332914997	0.013373112361696249	0.013510493814389957	0.01405842992217965	0.01457171915119182	0.015051799422298506	0.01549914704878097	0.015914230371376292	0.01629820824766237	0.017187605340080903	0.017521826895200765	0.017828955250853484	0.018110482904228342	0.01836628329264378	0.018594909135639548	0.01879520759201614	0.01896736433731583	0.01911248051536929	0.019842072506723984	0.019943055489716643	0.020018967185565284	0.02006960509746225	0.02009399196370487	0.020756750087485343	0.020740345135550675	0.02069742177577072
0.00390625	-0.013355953410791765	-0.011787343507212777	-0.010245649574752602	-0.008682411689859393	-0.007111629885057313	-0.005621468761154658	-0.004086069148758198	-0.002729805183051881	-0.0012774310910493858	0.00014326822820287521	0.0012877931951996713	0.002602137068894228	0.003868885414709422	0.0047744497675701325	0.005894660700369148	0.006950201187126526	0.007943747527835443	0.00847202984077644	0.00935250020976719	0.010195033382217722	0.011000115935306476	0.011766881007369223	0.012494438344309522	0.013182456298976297	0.013831196936231471	0.013971543591931646	0.014531703785608863	0.01505577607713493	0.015546090831355386	0.01600403117045679	0.016429984640348727	0.016824212291253193	0.017729968887871483	0.018072925701715148	0.018386831001762194	0.018673735594319174	0.01893524180607542	0.01917135621849486	0.01938067939725341	0.019562006844728197	0.019715441944434975	0.020460809365203225	0.020569491703166687	0.0206529559404508	0.020712060624658135	0.02074692339116735	0.02142392946096683	0.021420030410505664	0.021391129677327148
0.0078125	-0.013433750905776143	-0.011834240735933532	-0.010256902092242504	-0.008662221120427915	-0.007051921683261186	-0.00553080986355825	-0.0039548428180298245	-0.002569186666791179	-0.001080759088772143	0.0003720036936074589	0.001526597521331996	0.002866960152204223	0.004159125329900704	0.005081804347440988	0.006234609590933138	0.007322593621160278	0.008344839391038139	0.008882128158887781	0.009773448284290165	0.010623995197656555	0.011436730499331027	0.012211775370547628	0.012948072377101716	0.013644913603627962	0.014302515684384898	0.01444127174130072	0.015013349634300677	0.01554850225125648	0.016048672486567273	0.016516020629859796	0.016951858989254	0.017356488195366837	0.018277636430829247	0.018630526262573	0.018953245437588917	0.019247071202305732	0.01951401381450002	0.019755775023497235	0.019972500952887273	0.02016286215729568	0.020325622652154318	0.02108555762445019	0.021203050412512914	0.021294405780543868	0.021361030690521865	0.021404059957561894	0.022094788177753344	0.02210051296996296	0.02208377668921513
0.01171875	-0.013510044003089083	-0.011875745820711936	-0.010261609264455407	-0.008635668404589514	-0.0069851148023737375	-0.005430476238296622	-0.00381337465954934	-0.0023975917572850447	-0.0008707478309045724	0.0006168824406600493	0.0017837658757936525	0.0031499670800618773	0.004466272691524886	0.0053982635042905125	0.006579398474638509	0.0076975909115495345	0.008749600705003524	0.00930521700187903	0.010211217157676367	0.011071080507703557	0.011890868281142053	0.01267313327206454	0.01341758759890277	0.0141229778729981	0.014788778954939463	0.014921800656233719	0.01550384977488184	0.016049477013639568	0.016559609874911008	0.017035923478746384	0.01748038079970793	0.017894211910500335	0.018830053925291468	0.019192436682299197	0.0195249343839331	0.019827660890205046	0.020101697017477438	0.020349000216029256	0.02057136011690819	0.020769066905937605	0.020940881945189616	0.02171417108433149	0.02184132036172637	0.021941752306724127	0.022016482295557083	0.022067027179263565	0.022770677813686357	0.022784045959215127	0.02277653242835953
0.015625	-0.013586009468006477	-0.011913774858399728	-0.010260487846524557	-0.008602540317108387	-0.006911967605272795	-0.0053217143408438305	-0.0036620958821903526	-0.0022151284325810927	-0.0006485164893721418	0.0008762087805448404	0.002059227814796616	0.0034521376739392595	0.004792331604197342	0.005728764126598618	0.006933909713634279	0.008078022856108258	0.009157527409899058	0.009735912358866838	0.010661399164239804	0.011533952520478286	0.012361688893200329	0.013150251819367242	0.01390168629560784	0.01461526994767437	0.015289560316817719	0.015415748233535198	0.01600545290373212	0.016559428840070778	0.01707862538707705	0.01756381572893473	0.018016387909024267	0.018438087037259132	0.019388090947085712	0.019758377650446746	0.020099919607489025	0.020412262614459054	0.020695284735901875	0.02094987181305019	0.02117791695189941	0.021381284973350123	0.02156041259066288	0.02234590040957707	0.02248216378217993	0.02259241868283357	0.022676497880535496	0.022735379705629777	0.023450737181363368	0.023471688479669295	0.02347159879746208
0.01953125	-0.013661342110010022	-0.01195061631351546	-0.010255778186596731	-0.008562282177094094	-0.006831857942888098	-0.005206106547135936	-0.003502602212343553	-0.0020217615674964495	-0.00041434710212062686	0.0011489190635729507	0.002351707775280709	0.0037732849191315365	0.005138121212767022	0.006076824722387131	0.007303043666477604	0.008468750053945984	0.00957153173780445	0.01017062094348875	0.01111907195018702	0.012008546639603046	0.012847075516424278	0.013642406223325687	0.014399594976223673	0.015120102493875742	0.01580276516972179	0.01592421937594002	0.016520534587608604	0.017080698301360275	0.017606683637019893	0.018099568171897173	0.018559967150517886	0.018988970321463627	0.019952611591811276	0.02032937205287455	0.020678197543327892	0.020999133397169523	0.021291594677319003	0.02155524144063603	0.021790768466721788	0.021999993631004244	0.02218484310915081	0.022981328003809254	0.023124890394715436	0.023244289105112337	0.023338351685115444	0.02340685658188013	0.02413237437891358	0.024162163377832724	0.0241697261220708
0.0234375	-0.013734819494537476	-0.011987434302022204	-0.010249982570795346	-0.008515671569883865	-0.006743972761495631	-0.005084101749689762	-0.0033364400977046182	-0.001818462343645133	-0.0001686570837872159	0.0014345625310910881	0.002659610424350145	0.004112133196045087	0.00550333539500103	0.006444291108647637	0.007690178863566266	0.008874530004732484	0.009996346261981426	0.010609150926648048	0.011581174533712435	0.012490509505718173	0.013343394543358311	0.014147746774528125	0.014910722549712041	0.015636647450957497	0.01632634548974532	0.01644597010206239	0.017049574037759974	0.017615380405260894	0.018146181439296805	0.01864436778269085	0.019111140332964793	0.019546958932747938	0.020523721985499344	0.020906279125638583	0.02126092937877988	0.02158854265144916	0.021889137452333784	0.022162023003761355	0.022406662005634792	0.022623564235218496	0.022814462039707717	0.023620549930197687	0.023770026432527125	0.023896732889956418	0.02399996285588124	0.02407860069066825	0.024812619189422014	0.0248525627355467	0.024869224406529278
0.02734375	-0.013805432381516103	-0.012023761407516265	-0.010244211748721699	-0.008465189040168464	-0.006649105156567359	-0.004954671427333857	-0.0031637232223804546	-0.0016071219695545924	8.707541709385147e-05	0.001732282694126841	0.002981947717992872	0.004467216347086911	0.005886718314190187	0.006831801811371996	0.008096963686029746	0.00929852878694859	0.010436482531742675	0.011054434067760077	0.012047832811413417	0.012977379392672184	0.013846954316941718	0.014663147136985133	0.015433526192699554	0.0161644620088085	0.016859435530496625	0.016978223448745333	0.017590527351215024	0.01816331891510703	0.018698899687339177	0.019200631197577422	0.019671299406693765	0.02011222546356506	0.021101742353207165	0.021489211589259316	0.02184895667670439	0.02218177262075771	0.02248844888280921	0.022768995490554	0.02302264241038454	0.023248677946266505	0.023447434766391773	0.024261547223730195	0.02441747385612736	0.024550210798055527	0.024660760203991106	0.02474857841803413	0.02548949668041367	0.025539821944530083	0.025566886888113594
0.03125	-0.013873235451651977	-0.012058323952729433	-0.010237844256631212	-0.008413464545626415	-0.006549884497710545	-0.004816747409501554	-0.002983029880395338	-0.0013891946519146714	0.0003507275146374944	0.0020401422643631095	0.003318109183409579	0.004837639239164138	0.006286958289631328	0.007238931144867178	0.008523838066484823	0.009742159743794665	0.010894824506344492	0.011510972887365023	0.01252193606368679	0.013469598704141439	0.0143559452319032	0.015185653808426736	0.015965450027954686	0.016702341701591572	0.017401751209387806	0.01751860618605916	0.018139980098231034	0.018721700925955043	0.019264047149673447	0.019769796539387485	0.02024284400531684	0.020686346024586633	0.021688408948319915	0.022078631221017497	0.022442395353399314	0.022779633843516223	0.023090912925418428	0.02337695078606028	0.02363776805272766	0.023872543068535812	0.02408041446538778	0.024900982805151406	0.025065052518190467	0.02520443106838799	0.02532113049992535	0.025416277305095436	0.026162551671729206	0.02622203520114752	0.02625957347475516
0.03515625	-0.013939223822821756	-0.012090252013668534	-0.010229588814201884	-0.008361513217601035	-0.006448976451408406	-0.004671094590819047	-0.00279304918577139	-0.0011644408940338913	0.0006209922555008296	0.0023558575197709652	0.0036668244030548802	0.005222644068831994	0.006703267304684624	0.007664462283026641	0.008970258146984378	0.010205648450822169	0.011372515238344039	0.011982935305762665	0.013007661032568785	0.013969954395656514	0.014871118459036436	0.015714147381761245	0.01650433777757898	0.017248350186840122	0.017952448944633992	0.018066231860477844	0.018695274722700383	0.019286529905310767	0.01983808505412199	0.020350447770955293	0.02082684584145167	0.021271666392696176	0.02228597716944991	0.022676407473232407	0.023041839777034778	0.02338224097944097	0.0236972952970802	0.023987353295102154	0.024253072836742384	0.02449450439410661	0.024710802745993576	0.025536478323079148	0.025709471788002092	0.02585707667333803	0.02598059051903001	0.026082002418226224	0.026832000626464847	0.02689880245107812	0.02694545680793059
0.0390625	-0.01400403306137532	-0.012119766763943107	-0.010218737790181676	-0.008308570463015919	-0.0063472588561176435	-0.004520396398076443	-0.0025944782803698496	-0.0009310703271415699	0.0008984708992955115	0.002678319734661372	0.004025757368208316	0.005620582178798461	0.007134755639557788	0.008107259193535277	0.009435064068360477	0.010688335822975903	0.01186955263695555	0.01247285780208518	0.013508741690559156	0.014482209772127774	0.015395102023377127	0.016249673816943644	0.01704978318269179	0.017801169456442167	0.01851024631849607	0.018620980974331736	0.019255520423123507	0.019854909020422307	0.020416499085734285	0.020938374332963527	0.02142128336312832	0.021868873273761857	0.022894735115175036	0.023284669535244662	0.0236492630579056	0.023990309257102105	0.024307703920318446	0.024600909790555625	0.024870078642513227	0.02511582023683645	0.025338233760273	0.02616795606926925	0.026348596610754837	0.026504938587082583	0.02663671138266044	0.026745083056875174	0.02749699093075808	0.027570245478998556	0.027624189104993313
0.04296875	-0.014066996941794252	-0.012147808761944434	-0.010205664488702637	-0.00825336000956911	-0.006243838068817231	-0.004367260183367638	-0.0023899604190738	-0.0006875516519555536	0.0011852863406445202	0.0030084899094049433	0.004392538291418724	0.0060287893245134505	0.007579441261486464	0.008566651865276831	0.00991731196660428	0.011189135010374884	0.012385166594261698	0.012981581055231062	0.014027307395396926	0.015009583606226728	0.015931167666929258	0.016794649743941514	0.017603107142312058	0.01836111422479547	0.019074686435143984	0.01918238408784545	0.01982076329478044	0.020425958235955832	0.02099620111770195	0.02152861579482701	0.022021337838489474	0.022475367234137344	0.023511540596338087	0.023903298191057964	0.024266633394679382	0.024605883688640473	0.024922960560988305	0.025217715019118736	0.025489419002113323	0.025738045526334852	0.025964169249631075	0.026797057109799738	0.02698263204425455	0.027146144525610927	0.027286398796587563	0.027403003849988505	0.028154946031998196	0.028235336741391337	0.028295792237725048
0.046875	-0.01412708363308146	-0.012174695114051781	-0.010191209082659913	-0.008195350844648508	-0.006137483957585843	-0.004212387518664595	-0.0021819523876047686	-0.0004344810631280449	0.0014831578796455913	0.0033487760079202733	0.004766301167761999	0.006444885294957792	0.00803440954985668	0.00904163673026337	0.010416457294211035	0.011707305782183042	0.012918356835273093	0.013508864728759229	0.014563868378748457	0.015553745530633933	0.016481948242867972	0.017351787925614426	0.0181664673014047	0.018929755051859787	0.01964679800229563	0.019749832262921596	0.02039091202063892	0.020999885346617453	0.021576335247204592	0.022117942455617934	0.022621680084973783	0.023085793018866263	0.024130579980105482	0.024528650210525194	0.02489342030131758	0.025230738114616957	0.025545148595850442	0.02583868060900163	0.026111168205918744	0.02636172626611266	0.02659017161068411	0.0274253249055475	0.027613371568803835	0.027781172865762316	0.027928058704182246	0.02805281590137998	0.02880309026936556	0.028891463422070274	0.028959071995874663
0.05078125	-0.01418454331702379	-0.012199466578447393	-0.010175340993849424	-0.008135043274644649	-0.006027847741305381	-0.004054773168400527	-0.001970945251942857	-0.00017437170227929677	0.0017916154454341582	0.003701043284537908	0.005148353442610443	0.006868282790228442	0.008497343489156428	0.009529950879136995	0.010931402939388213	0.012242433055070556	0.013468592916902167	0.014053832919246667	0.015117938543951048	0.01611485212168262	0.01704860930501162	0.0179230763352326	0.01874196164273112	0.019508948466322673	0.020228371055437955	0.02032373460620529	0.02096603611047254	0.021576972152824614	0.022157262332036742	0.022705533807645284	0.02321898917373655	0.02369453411836575	0.024746033341310758	0.02515453669012302	0.025525526880815996	0.025863931410363694	0.026175815926230195	0.026465893466581458	0.026736309020441773	0.02698690832941608	0.027216685254601414	0.028053088680822902	0.028242312861738283	0.028411940157067606	0.02856242943696985	0.028693214664482714	0.02944041564348887	0.02953604780679908	0.029611403523646884
0.0546875	-0.014240906409975995	-0.01222110638114815	-0.010156827934321155	-0.008073129529206358	-0.0059155221404010305	-0.003893262246726592	-0.0017558429918727025	9.055696771720356e-05	0.002108358309081182	0.004064963983248959	0.0055413303307927375	0.007300611052152406	0.00896796038935721	0.010028511782539717	0.011459663558601951	0.012793348233977708	0.014035589814696992	0.014615582596329113	0.015688542317354504	0.01669216747999336	0.017630936288529186	0.018509141433206033	0.019330887048203516	0.020100134140036863	0.02082092478895503	0.020905812644830823	0.021547398250725158	0.0221579576003077	0.02273962386265105	0.02329189075327409	0.023812488954847	0.024298228355978724	0.025354546019346946	0.025775019210869	0.026156475538059443	0.026500965120574538	0.026813615831694726	0.027100646140479134	0.027366896277002173	0.02761462520843816	0.027843719201344874	0.028680311935948	0.02886965710832179	0.02903987141137554	0.0291915192652894	0.02932518137757678	0.03006812587982699	0.030168381253294463	0.030250428423036713
0.05859375	-0.014297168227625168	-0.012240045944246325	-0.010134698741272818	-0.008009212584395353	-0.0058010043517453536	-0.0037276854079897337	-0.0015355924044827551	0.00036005205584321853	0.0024314821621488347	0.004438521671434659	0.005947192590755157	0.007744665972163056	0.009448175747056364	0.010535134546615033	0.011998072998506526	0.013357406104726133	0.01461813071649043	0.015193793875331707	0.01627488146492051	0.017284623401105703	0.01822794339191991	0.019109386576189324	0.01993330615049338	0.02070388515177901	0.02142520972613493	0.02149804139344358	0.022137378293204613	0.0227449292013433	0.023324806145405663	0.023877993422404487	0.024402803516699434	0.02489615056704264	0.025955448244071144	0.026386797480739688	0.02678029394347692	0.027135161594879387	0.027453704243140864	0.027741195593166346	0.028003940315297182	0.028246863851904003	0.02847233598046983	0.029308063732227607	0.02949531367372582	0.02966502796251813	0.02981665406222833	0.02995078316621924	0.030688313113776844	0.030789866572379254	0.03087573610397143
0.0625	-0.014352104496040408	-0.012257742736999533	-0.010109548743637231	-0.007941818069691853	-0.005683523414637959	-0.0035586857272293937	-0.0013101930297693132	0.0006352764667938438	0.0027609918307803794	0.004820193143663443	0.0063657618013169825	0.008202446902418004	0.009940872922279187	0.011049855779748818	0.012544640306073829	0.013931440240475768	0.015213475313481495	0.015788309112755083	0.01687684218329233	0.01789153088434592	0.018838477890481542	0.01972258040514563	0.02054823658836713	0.021319686612332633	0.02204105643713483	0.022101572751774934	0.022738098093659898	0.02334087841987742	0.0239156777055185	0.024465841515789677	0.024991223943257923	0.025489028021288274	0.02654954812429855	0.026989259565755486	0.02739378057760833	0.027760597635507533	0.028089292833572976	0.028382411068827995	0.028645315126887505	0.02888432848701017	0.02910441924579632	0.02993809003230541	0.030120335324257508	0.03028725678766997	0.030437744855375093	0.0305712211702458	0.03130202952826888	0.03140258666756046	0.03148890254329206
0.06640625	-0.014402559826743211	-0.01227471300622951	-0.01008270874546513	-0.007870051514658694	-0.005561402934916693	-0.00338652122489691	-0.0010802913476016807	0.0009171585990985776	0.0030980905359551114	0.0052102511650262695	0.006795365242234341	0.008673923185254506	0.010448028964868072	0.011574831668368257	0.0130997241104992	0.014513706232573087	0.01581853670625899	0.01639788715033652	0.01749438848655893	0.018512972838030328	0.019461961561061947	0.020347495120478953	0.021174210709938524	0.02194617471885041	0.022667370400419218	0.02271645015761581	0.02335031880512295	0.023948032909493655	0.024515783986743367	0.025059027208667484	0.02558031884279255	0.02607842956358275	0.02713865477782962	0.027583270616049038	0.027996382175951462	0.028374212065699123	0.028714587993401652	0.029017482486859203	0.029285664384269827	0.02952452739196021	0.02974034655828972	0.030570424920774997	0.030746297585318993	0.03090757173570924	0.031054568680613737	0.031186247347150475	0.031908861281679135	0.03200742241996546	0.03209196739770981
0.0703125	-0.014445776268837585	-0.012289158198087957	-0.010054200266574331	-0.007794652077147246	-0.005433854145974526	-0.0032100510357135903	-0.0008458676553377842	0.0012055472717193982	0.003443562571737724	0.005609910580186783	0.007234912553763739	0.009157811488755052	0.010969751996675048	0.012112955604626996	0.01366566682766579	0.015104875110936944	0.0164318587144634	0.01701975766288155	0.018126278739362123	0.019149026493901822	0.020098660314808448	0.020983662323718733	0.02180993673026843	0.022581660096827383	0.023302418993204954	0.023341757228863003	0.023973371749036687	0.024566746301682096	0.025127415286055887	0.025661582827997576	0.026174334817743672	0.02666743921145387	0.027726306713572235	0.028170839486999943	0.028588996589484328	0.02897550995359377	0.029326707378589445	0.029640822811008993	0.029918243650393306	0.030161941243668666	0.030377281509949228	0.031201911972844165	0.03137287838257952	0.03152734743650942	0.031668078597016924	0.03179556229355862	0.03250842745672344	0.03260378984329082	0.03268562029718414
0.07421875	-0.014481870405773423	-0.012297655355452242	-0.010021727512173895	-0.007716780921419364	-0.005301736664925172	-0.0030274431269303737	-0.0006054265257898761	0.001499841308101768	0.003797127522467192	0.006019796386833587	0.0076849446198946625	0.00965349025850104	0.011505179428767831	0.012666120146162307	0.014245292633457085	0.015707413448053487	0.017054402862419216	0.01765098719169944	0.01876977618007536	0.019798473042831333	0.020748753864336833	0.021631513579486894	0.02245505312375884	0.023224799991528378	0.023944311224127324	0.023975829578615215	0.02460560340700546	0.02519564549033504	0.025750507710498027	0.02627581688675029	0.026777716091792803	0.02726087872916305	0.02831781344351536	0.028755892464028987	0.02917379006296561	0.029565397870245924	0.02992521336822218	0.030249763814538255	0.03053774524745201	0.030789976182323597	0.03100960516531237	0.03182689625130575	0.03199662947133275	0.03214589746899876	0.03227942079901758	0.032400037713035346	0.03310149970019205	0.03319122322799872	0.033269105495479345
0.078125	-0.01451426437071024	-0.012297617979930231	-0.009981743761610429	-0.007635976558607704	-0.005166010976773383	-0.0028380382546189242	-0.0003570297818991097	0.0018003682272631494	0.004158276351712731	0.0064395245701868165	0.008146657796899825	0.010161758483842487	0.012054177831047674	0.01323455725366729	0.014840348643506918	0.016323997358572928	0.017688691634897835	0.0182904373962548	0.019422166911647	0.020458669785000994	0.021411068477484863	0.022291318524476966	0.023110136888661925	0.023875335317660618	0.024591668494517105	0.024616586924287365	0.025244801188187838	0.025832363632204425	0.026383003765255264	0.02690124476069844	0.027392744559592064	0.027863523015540625	0.02891819478318358	0.02934413316874851	0.029755005755179198	0.030146156469400998	0.030510998487050855	0.030843923981850763	0.03114174711962625	0.03140367189255233	0.031630955906889024	0.03243932610102296	0.03261192324396589	0.032759513387331074	0.03288754116854009	0.03300056735613621	0.033688699426584146	0.03377037787588033	0.03384187137871186
0.08203125	-0.014547784715818635	-0.012289580474511452	-0.009931945311926094	-0.007549550618391132	-0.005025771933209189	-0.002642788896724979	-0.00010016333789220067	0.00210895161243263	0.004527662897778395	0.0068687193372609645	0.008620506868939892	0.01068376345923605	0.012617784478401561	0.013817841969856026	0.015451171096984573	0.01695617087555501	0.01833717659057499	0.01893932671708587	0.02008264752042166	0.021127179364971327	0.022083111637103636	0.022961969298652796	0.0237755336943003	0.024533966181492062	0.025244328711558017	0.02526196232081257	0.025888566769850963	0.026474173212219787	0.02702186056346556	0.027535156410527284	0.028018518409120396	0.028477582981294214	0.029529547628885933	0.029940737745613788	0.030338643451417235	0.030722272249966043	0.031086415279069746	0.03142416101497236	0.03172992295454624	0.032000881364141476	0.03223678355933135	0.03303511871413156	0.033213091228039726	0.03336265752808254	0.033488505998343854	0.033595731205565915	0.03426824793519767	0.03434158763484074	0.03440444355691563
0.0859375	-0.014585892574182635	-0.012277299143560683	-0.0098732652312985	-0.007453986192302864	-0.0048780685513782895	-0.002442436012232374	0.00016415996515772857	0.0024275858771340975	0.004907401122229316	0.007308364519558075	0.009106031102851908	0.011219783380398418	0.013197067753883518	0.014416331316300712	0.016077775041399844	0.01760435124167059	0.019001145839742994	0.019600160842204395	0.02075264941711996	0.02180353819117864	0.022762769620970902	0.023641174321164637	0.024450220558734692	0.0252010995057117	0.02590309135672242	0.025910558595782396	0.026534688254479688	0.027118395577965915	0.027663879990063478	0.028173882876034284	0.028651717995175963	0.02910174980367719	0.030150172768570016	0.030547648220219603	0.030929945894232258	0.031299940781958746	0.031656118899574315	0.03199285827379139	0.032303077517032985	0.032581333338159935	0.03282524196135439	0.0336127516532323	0.033796569443218516	0.03395011288044847	0.03407692909341575	0.034181408451754436	0.03483587858394821	0.034902727975588466	0.03495685823691308
0.08984375	-0.014628729205543478	-0.012265634835506911	-0.009809634807097956	-0.007347361700846156	-0.004719573335842164	-0.0022356964405784163	0.00043542555912501335	0.0027566340674566314	0.005299492351950819	0.007760814204826549	0.009603019852446493	0.011769307404561058	0.0137921278903268	0.015031271900257104	0.016720993116268623	0.01826898116707365	0.019681071044397203	0.020275094404810345	0.02143458643409535	0.022489338373447687	0.023449912443276988	0.02432718051075322	0.025132151511639167	0.02587581411788542	0.02656840931742166	0.026562304548392257	0.027181769165736336	0.027762709747693792	0.028306148206202586	0.028813809948159408	0.029288109921115968	0.029732147398035202	0.030775700063384592	0.03116279779403719	0.031530662350754524	0.03188438217029543	0.032226399698549235	0.0325547651169813	0.03286358620905605	0.03314576474139086	0.03339611589996494	0.03417206820259189	0.034361179283444176	0.034518879858310925	0.0346481079031109	0.03475242448530791	0.03538668679180068	0.03544943068177253	0.03549666371765636
0.09375	-0.014672992007123575	-0.01225776321542904	-0.009745740355015076	-0.007230967667556376	-0.004548832530063551	-0.0020195079259062165	0.0007152054435877186	0.003095059513136267	0.005704151204980246	0.008228026618379958	0.010112773132434638	0.012332310493550103	0.014402429526488625	0.015663625173514273	0.017382243721317803	0.018951336698348364	0.02037779520928984	0.020965112591774582	0.022130249826864623	0.02318682707006714	0.024146234995684468	0.025020175817808354	0.025819961268950253	0.026556347766859556	0.027239477837920134	0.027218074494240962	0.027829822679669824	0.02840574088409009	0.028946275169178692	0.029451840248509997	0.02992372744134464	0.03036404999146458	0.0314009924109826	0.03178139274266356	0.03213838708326189	0.03247711873882375	0.03280236796959102	0.03311616676299223	0.03341621964073882	0.03369650726673212	0.03395006319888205	0.034713639744007097	0.03490682667448919	0.035068141191221924	0.03519964685977173	0.03530464868653849	0.03591716564601488	0.03597711774204737	0.03601943731170332
0.09765625	-0.014713933534528212	-0.012253328668852204	-0.009684339944714071	-0.0071087364589077495	-0.004367434857182495	-0.0017908932545905865	0.001006506197226753	0.003442568559633763	0.006120354098829384	0.008710074495169473	0.010637821127359115	0.01291037650825122	0.015028141729738764	0.016313317373280456	0.018062355667207597	0.01965296200057598	0.021092988033556526	0.021670711734438908	0.02284028157350504	0.023897373581049486	0.024853746154049672	0.025721897405701633	0.026514132570373494	0.02724174077559116	0.02791484961857349	0.027878351791960743	0.028479773090739124	0.02904757972726557	0.0295829298070287	0.030085557928303253	0.030555346621464752	0.030993209545834732	0.032021597854479555	0.032397973071593755	0.03274798009074309	0.03307543989240225	0.033385289272003904	0.03368198005828882	0.033967160695758336	0.03423828247784333	0.034489339700952915	0.03523961819724075	0.03543399330572106	0.035597871431469974	0.03573110508626898	0.03583632320238461	0.036426222841692946	0.03648295193328921	0.03652098202153353
0.1015625	-0.014748128427136353	-0.012248545696362911	-0.009624608366761822	-0.006984973887305346	-0.004179134840899157	-0.0015489364594718502	0.0013117989771084249	0.0038009127874386595	0.006548008559782326	0.009205978156290984	0.011180025480464817	0.013506133742822501	0.01567108259338368	0.016979812908225034	0.018761090028713512	0.02037452922128058	0.021828264656600704	0.022393092703249295	0.023565170082116005	0.024621244099315875	0.025573344668635478	0.026434050546235044	0.027216384819406914	0.02793274206502483	0.028593979689837346	0.02854246017464357	0.029132118776971527	0.02968917578657293	0.030216273332003496	0.030713698371818365	0.03118057120146145	0.031616336532027445	0.03263422471298605	0.033007964710221716	0.033353752597071074	0.03367394217303099	0.033972187188958225	0.034253188915015276	0.0345210540431129	0.03477707792732354	0.03501855131286136	0.03575443180345328	0.035944703505412345	0.03610846345615082	0.03624253364950536	0.03634739630115824	0.03691420635915188	0.03696652857549232	0.03699917046131662
0.10546875	-0.014774552645534511	-0.01223847029425007	-0.009562451133143246	-0.00686190712552448	-0.003987665777795524	-0.0012954505277832373	0.0016314110402539939	0.004172867533558278	0.006988919653825865	0.009715809143229115	0.01173932108545972	0.014121288095018225	0.016333888664471496	0.01766347228669629	0.019477933194053665	0.021115645981510056	0.022584116514494323	0.023134251931676286	0.02430641742952444	0.025358884593215225	0.026304897295129415	0.027157026883716462	0.02792806346286425	0.028630996468695047	0.029277850918131065	0.02920929147999618	0.029786321340607103	0.030331027264932864	0.030847256139403534	0.03133648584424176	0.03179822557288947	0.03223110060647705	0.03323665455532088	0.033608138177632085	0.03395109286868303	0.034266806010139206	0.03455748174263307	0.034826594537137545	0.03507858248334572	0.03531719352628504	0.03554340283916635	0.03626342201927302	0.036443151240557636	0.036601794964762346	0.03673424155908145	0.036838005336586876	0.03738135140205934	0.03742860383816615	0.037454302031873166
0.109375	-0.014793272492333753	-0.012219831565691175	-0.009492931014284611	-0.006738294294157732	-0.0037946356543551163	-0.0010338361549344643	0.0019633916568476684	0.004560254377235062	0.007445454434896748	0.010241286371076352	0.01231478972266653	0.01475563296159721	0.01701804564283549	0.018366284046058	0.020213424073518005	0.021875838449437635	0.023360008749431005	0.023895811918917098	0.025066264345981137	0.026112029637838763	0.027048772787278574	0.02789028030217633	0.02864903019777998	0.029337444698332105	0.029967982148938477	0.029878716507653724	0.030441628848403957	0.030972740237609653	0.03147636153146349	0.0319548480426155	0.03240858922713885	0.032836436836825245	0.033827953179063064	0.03419643135645578	0.03453689729763498	0.034849467287706215	0.03513532259886354	0.035396530049317754	0.03563637208203563	0.03585899729332542	0.036067784110834555	0.03677001149212544	0.03693424193261308	0.03708177512541466	0.03720794560776164	0.03730838429941419	0.03782782945367846	0.03786952397016674	0.03788754755094992
0.11328125	-0.014803700999355018	-0.01219192446273265	-0.009413029856964461	-0.006609926472164407	-0.003598461618217641	-0.0007670835505783069	0.002304861178742068	0.004962783057433584	0.007918659790279836	0.010784197164204756	0.012906610392664386	0.015408311960689591	0.01772319312320103	0.01909079543977743	0.020969646952844867	0.022655799727474668	0.024155516471979332	0.024678057245272278	0.02584626933465517	0.026883069759648714	0.02780686106449559	0.028634069505520054	0.029378323877376378	0.03005141037970427	0.03066487716149835	0.030551917727066114	0.03109832154435943	0.031613929063831536	0.03210334388249336	0.03256923933762246	0.033012544621450424	0.033432671626256516	0.03440848504431071	0.03477205853437759	0.035109301683327265	0.03541900972311818	0.03570127757822528	0.03595721460167067	0.03618875992691817	0.036398990532057196	0.0365917407544365	0.03727392205915492	0.037420882964430024	0.037552809496244954	0.03766722629638286	0.03776007959860994	0.03825501182890112	0.03828941381445028	0.038299378925582994
0.1171875	-0.01480434524690799	-0.01215509155824146	-0.009322335603101917	-0.006472085321694077	-0.00339502536693137	-0.000496118804860668	0.002653717573342429	0.00537846101033812	0.008407621176155122	0.011344711265409257	0.013516268322683711	0.0160795388577053	0.01844852235562211	0.019838205558052602	0.021748958986583133	0.023457625620560085	0.02497144853591815	0.025480316484079002	0.02664648074661624	0.027673423360889515	0.028581601130968082	0.029390358720163157	0.03011606451414517	0.03077152695902252	0.03136732828188382	0.031230243468129304	0.03175774622279848	0.0322552703377339	0.03272818704982994	0.033179563532030665	0.0336105041054684	0.03402062099366132	0.034978980185377706	0.03533541282890007	0.03566768368409856	0.03597380474326717	0.03625267551428446	0.03650442959428113	0.03673013333777586	0.036931604955748876	0.03711170211504822	0.03777156559270489	0.037902477235910226	0.03801725177536941	0.038115935141708635	0.03819630631824644	0.03866571891824311	0.038689469548227384	0.038689893222545235
0.12109375	-0.014793892561665745	-0.012108927119833246	-0.00922142216210975	-0.006322108328078002	-0.003180039477015284	-0.00021910673942193704	0.003009757464278451	0.005805080964214171	0.008910401178521377	0.011921300476593566	0.014144814209862355	0.016770421285134396	0.019194204074944876	0.020607982980724415	0.022552208472445323	0.02428338129819707	0.025809816980342903	0.026302209097336826	0.027466088161099744	0.028482871000232834	0.029374195403995107	0.030161533592895307	0.03086421042559251	0.031497753123861605	0.03207358475141531	0.03191374165661065	0.03242104391638967	0.03289823981223594	0.0333519446963928	0.03378617059037037	0.03420251949543274	0.034600643383608354	0.0355397327348006	0.03588712071459832	0.036212455189781334	0.036513404915947234	0.036788156339291334	0.03703580181375088	0.03725656466827054	0.0374514914818358	0.03762228359407116	0.038257827301210634	0.03837547454533996	0.038474196949323636	0.038555843865754946	0.03862031803575938	0.03906257320677731	0.039072095310219046	0.03906011594709624
0.125	-0.014772412322118234	-0.0120520802873193	-0.009110098962251567	-0.0061598638329751765	-0.0029513050594071055	6.778232072157664e-05	0.0033749803454355964	0.006241543350073542	0.009425586921328	0.012512165600341185	0.01479146526311581	0.017481145210366367	0.019960846936180165	0.0213993464745329	0.023378676268866805	0.02513350408464099	0.026672290564925483	0.027144602800647233	0.0283047333751294	0.02931045218512418	0.03018412650284763	0.03094851098326412	0.03162499773323124	0.03223196593299993	0.032783428388492464	0.03260069437397606	0.033087800888843555	0.033543742505380614	0.03397618665997015	0.03439046632874021	0.03478929720945345	0.03517293487153772	0.03609107717275695	0.03642740334905925	0.03674412383537673	0.03703823066271639	0.037307455411005996	0.03755026698782249	0.037766025434542216	0.037955085090226603	0.038118490300081964	0.038728150812272544	0.038835111819096824	0.038920188271765355	0.038985756547788464	0.039033286628759045	0.03944613940305053	0.03943926038240053	0.039412021285498255
0.12890625	-0.014741785502329963	-0.011983416913512235	-0.008987263792699096	-0.005986134949219846	-0.0027089787139342736	0.0003682100895937568	0.003752756319532091	0.0066883878217538495	0.009953152096190632	0.013116759693833191	0.015454101544028265	0.01820993610731847	0.02074769349390826	0.022212357392571103	0.02422759241566763	0.026007073212789278	0.027558836680749765	0.02800931634407333	0.029163265200545574	0.030155792034638584	0.031010267610483977	0.031750452138983754	0.032399000241788434	0.03297616646576773	0.033498587429361404	0.03328899855881717	0.03375582308187153	0.03419090960831572	0.03460156120068181	0.03499408066200704	0.03537256519528431	0.03573854280097066	0.03663438079432013	0.03695672592049282	0.03726283113508688	0.0375486581169604	0.03781099128820542	0.0380477473269385	0.03825776831387118	0.03844074184908974	0.03859718456761363	0.03917988256669447	0.039277348003715185	0.039350890924947146	0.03940236477555348	0.03943374796246912	0.03981471314645613	0.03979092547348562	0.03974691437855027
0.1328125	-0.014705072775056949	-0.011903267155895847	-0.008852065757413818	-0.00580100247084081	-0.0024540554345755528	0.0006838099513705176	0.004145963640544648	0.007147699570868693	0.010494370985221102	0.013736135417708573	0.016131114656913748	0.018954115477452516	0.021551990765732887	0.02304704850887651	0.025098868525942675	0.026903321596367546	0.028468317612613703	0.028897511333738413	0.030043184170641335	0.031019624710392657	0.03185217697494769	0.03256604878095781	0.03318504632782604	0.033730544176411525	0.034220756280291864	0.033978251035826634	0.03442269636245521	0.034837116436448046	0.0352267623357998	0.035597391938549494	0.03595398052001664	0.036299482633034286	0.037171907857724173	0.03747674971929671	0.03776916371319383	0.03804474469915475	0.038298998869062295	0.03852864924554433	0.038731902612997304	0.03890804607041454	0.03905713921990639	0.03961223629396726	0.03970006161141271	0.03976284736989211	0.039801832103950385	0.03981859541978516	0.04016544092044505	0.04012517880243727	0.040064165385372164
0.13671875	-0.014664957828327663	-0.011813846795893701	-0.008705136478313613	-0.005603738002764924	-0.002186956096946857	0.0010141184917387136	0.004555591598974007	0.007622257650919395	0.011051340884999816	0.01437224482119781	0.01682282294025461	0.01971228145441517	0.022370557871946417	0.023901711232921174	0.02599194437240071	0.02782200041373295	0.029399962033136995	0.029808621333876628	0.030945026084766902	0.031902997624490226	0.0327103702911099	0.03339474074879201	0.03398163891664607	0.03449359845163724	0.03494971685750836	0.034669973201721715	0.03508783161653306	0.035479686699319446	0.03584878981250306	0.03619868488081024	0.03653364546249849	0.036857406846959595	0.037705275722173415	0.037989945489190324	0.03826504641581452	0.0385271878936253	0.03877144943573341	0.03899305988761381	0.0391888127525839	0.03935729072987626	0.03949827830041097	0.04002547735909623	0.04010292317322972	0.040154506786160615	0.04018134322121325	0.040184553707627746	0.04049566325416332	0.04043946840850454	0.04036169217769925
0.140625	-0.014622384562366308	-0.011718586255503594	-0.008548987060781	-0.005393900260751594	-0.0019074524673884374	0.0013579186901822027	0.004980859599989618	0.008114047851145334	0.011626153871055478	0.015027108922614496	0.017531276805057505	0.020485538536961	0.02320219181331462	0.02477269804256632	0.026904234876627853	0.028761997819806595	0.030353367026565437	0.03074126515752751	0.03186761788043113	0.0328057007565985	0.033585311101666515	0.03423672817803425	0.03478805685875641	0.035263648554167304	0.035683659758688036	0.03536549660656374	0.03575249579207984	0.03611785100130338	0.036464760029440546	0.036794646303782264	0.03710947182794433	0.03741214174969976	0.03823404023733379	0.03849786612593298	0.03875311109039736	0.038998141719307045	0.039229139725597495	0.03944086490131338	0.03962843506498981	0.039788829190200437	0.0399210716360856	0.04042024262227484	0.04048653472246522	0.0405260041576907	0.04053994684282536	0.04052949829759367	0.04080398433556165	0.04073179658685766	0.04063728931929678
0.14453125	-0.014576502477914421	-0.011620536610031706	-0.008387321498359301	-0.005172490960196563	-0.0016156427988043287	0.0017143957923034803	0.005420335407114507	0.008623371359265497	0.012219837320950444	0.015702049095088322	0.018258978924529434	0.02127676407358503	0.024048647872426443	0.025656423826446284	0.027831360795189775	0.029720000584537942	0.031326945861841926	0.031694645410072275	0.03280928903607705	0.0337258789636915	0.03447593960434969	0.03509178366129584	0.03560410875749831	0.03603978591087498	0.03642073970553139	0.036064190481518654	0.036417617197843644	0.03675258493223188	0.03707373482904819	0.03738224430887205	0.03767790170462315	0.037961269524815267	0.038755502542234144	0.03899980706477835	0.03923481799057771	0.03946035124299252	0.03967441519094761	0.03987294791171947	0.04005057270749557	0.04020244756791258	0.04032583361803943	0.040796801093268886	0.04085168780602011	0.040878267709008265	0.04087824202238677	0.04085309644063506	0.04109069914367769	0.04100152329050899	0.04088965763353958
0.1484375	-0.014525608148148517	-0.011520989256484149	-0.008223467122348671	-0.004942303018509953	-0.0013129778453255803	0.0020831835754341332	0.005872799733935619	0.009149141952000894	0.012831988968377228	0.01639708282201935	0.01900774539420691	0.022088812609291186	0.024913402107715754	0.026551881992846194	0.028769485651521154	0.030691127585538713	0.03231684522629652	0.03266820134678805	0.03376916407803865	0.03466151226584979	0.03537966086956812	0.03595793299093497	0.03642881005103593	0.03682138168566307	0.037159852943395855	0.0367639719330628	0.03708216393922781	0.03738438862452664	0.037676372193685026	0.03796038853131267	0.03823581632279782	0.038501059287168404	0.0392658320721333	0.03949284061461622	0.039709215819659915	0.03991515706924664	0.0401100843562332	0.040291805343427356	0.040456183336732954	0.04059787233868173	0.04071220451594759	0.0411546553705191	0.04119860146479848	0.041212229323661864	0.04119746742193309	0.04115640322628855	0.0413573036532775	0.04124957086222225	0.0411189289422651
0.15234375	-0.014468493433152263	-0.011419405905839342	-0.008059042217058887	-0.004707231045049665	-0.001002525676233046	0.0024635469924279008	0.006337259787116412	0.009689751291529158	0.0134612450077225	0.017111084142754862	0.019778022151488273	0.02292312189762391	0.025799428473110564	0.027461330696151975	0.029717828176969108	0.03167149334077768	0.03331794092689366	0.033659940785846	0.0347464828200158	0.03561156735134785	0.03629405571964728	0.03683182887021497	0.037259265062692615	0.03760667700284426	0.037899919133071336	0.03746286307246649	0.03774382757456829	0.038011855426578034	0.03827273388601715	0.03852940347600953	0.03878199378399483	0.03902836748943206	0.03976192153877767	0.03997310941767496	0.04017320231476851	0.04036137765356784	0.04053734240886664	0.04070025822947465	0.04084787184499761	0.040976122098894674	0.041079842555353796	0.04149340636019949	0.041526652542963616	0.04152805557018979	0.041498679457508736	0.04144094736847159	0.04160559232519123	0.04147785455075792	0.04132664345016113
0.15625	-0.014405731705788849	-0.011314326891380011	-0.007893881024341187	-0.004470787960502598	-0.0006882831754062568	0.0028535365677186952	0.006812313506217693	0.010243622309162537	0.014105884461450557	0.017842415355167618	0.020568736380728314	0.023779126368274728	0.02670760870642852	0.02838861520797631	0.030679030235298277	0.03266061148900956	0.03432651861613001	0.03466564009177209	0.035738865372991535	0.0365750027559294	0.03721785654830523	0.037710647579227485	0.03809142548426525	0.03839190975605011	0.03863843481952256	0.03815957455641339	0.03840053972003021	0.0386325091362385	0.03886107763005264	0.03908891612320353	0.039316419085632326	0.03954186446036845	0.040242359199740285	0.04043760076554981	0.040622963983515614	0.04079579098600705	0.040954796099571755	0.04109933195551663	0.04122842038757857	0.04133986636914799	0.041429814177783575	0.04181415545125211	0.041835397850295	0.04182501302463271	0.0417819919934308	0.04170789310478851	0.04183682012263201	0.04168840709172761	0.04151510836109873
0.16015625	-0.014339427375321123	-0.011204677237311	-0.00772685626078784	-0.004234897682640737	-0.0003738441370951806	0.0032498483329135297	0.007295530726867172	0.010809181436335247	0.014764065378373381	0.01858927777592756	0.02137795754186722	0.024654537726604864	0.02763624443168844	0.029336624592046667	0.0316571243671987	0.0336614397520939	0.03534247868623441	0.035680151838832774	0.03674180716620601	0.03754900908046965	0.03814965932771952	0.03859285881157071	0.03892212298250697	0.039172445331305816	0.03937087956036245	0.038852588744207495	0.03905084915028523	0.03924424026857354	0.03943882441346047	0.03963689835989337	0.03983830053105919	0.0400411986530127	0.040706467757672504	0.04088484727616826	0.04105563678684554	0.04121469425368085	0.04135915775946275	0.04148744155253414	0.041598661772088485	0.0416917973982589	0.04176480907918112	0.04211956816075468	0.04212596117893552	0.042102629622787546	0.04204658011060136	0.04195730373544215	0.04205100429848141	0.04188255716954248	0.04168656481196642
0.1640625	-0.014271213033762886	-0.011090917502818876	-0.007557059035942948	-0.0039998392066600275	-6.140532878684546e-05	0.0036485080662381764	0.0077834766331335015	0.011384419454109507	0.015433748821493287	0.019349638186217266	0.022203679099399132	0.025546458328265853	0.02858172266023895	0.030305568270940997	0.03265478539917188	0.03467809041323644	0.03636907228009956	0.03670009968121635	0.03775023953035572	0.03852879839457635	0.03908618074641401	0.03947667614800898	0.03974960895608248	0.03994488995003098	0.04009219319204482	0.03953872553870874	0.03969283766630105	0.039845470086695256	0.04000387771454439	0.04017073794489834	0.040345382318029976	0.04052518666574989	0.04115270788333625	0.04131386312042995	0.04146972369106039	0.041615420666519576	0.04174689688413391	0.04186128595807248	0.04195684025828461	0.04203253454135081	0.04208737974641408	0.04241200933930589	0.04240094029324415	0.04236203947520245	0.04229195971673505	0.04218828451514378	0.042247204353256684	0.042060282788909165	0.04184239871122908
0.16796875	-0.014200751181859816	-0.010974629657186208	-0.007384751006212387	-0.0037649448493641824	0.000248234443481099	0.0040459808698700694	0.008272378852916873	0.011966539918782937	0.01611246976675018	0.020121104011254998	0.023043929499217963	0.026452289396283524	0.029540021074720535	0.0312925844937626	0.0336715366744591	0.03571299267681116	0.0374104607541319	0.037725812871640896	0.038761139765523644	0.03950935222326257	0.040022339067675494	0.04035837999927416	0.04057178527174399	0.04070738088221404	0.040798908963394	0.04021285158177945	0.04032274451659257	0.04043393372529924	0.04055457343370339	0.04068840773205684	0.040835090584909084	0.04099140888131947	0.04157856273065197	0.04172279525674383	0.04186395247447461	0.04199646806992585	0.042115586041253206	0.04221756239961816	0.0422996909802551	0.042360172852812905	0.04239791344928223	0.04269161813759914	0.042662467285673245	0.04260573043165694	0.04251926366646619	0.0424003573404681	0.04242496684189967	0.042220623586821215	0.041982557704274504
0.171875	-0.014126081292601178	-0.010856663718582071	-0.007210830892696252	-0.0035295911812665004	0.000555124282981101	0.0044398615316068035	0.008758941084528571	0.012552171683092195	0.01679728642639111	0.020900919325602563	0.023896402322639565	0.0273696155156109	0.030507719155532964	0.032292741074434694	0.03470345089253124	0.03676508943066026	0.03846890639499789	0.0387607817982657	0.039775130130026204	0.0404878501507181	0.040953131360933925	0.04123269417705466	0.04138464690216015	0.04145764418622622	0.04148917741742397	0.04086966532040348	0.0409349911528214	0.04100540548177256	0.04108836694054041	0.04118820577844495	0.04130552394261122	0.04143740053618594	0.04198174316890224	0.04210909565817156	0.042236202579285065	0.04235630348836206	0.0424637402807726	0.04255411784183827	0.042624187425460036	0.04267152995086443	0.04269437798530751	0.04295625727452701	0.04291042009856261	0.042835560165672026	0.04273082971142683	0.04259464274217972	0.042585389353552605	0.04236316952745067	0.0421060886117639
0.17578125	-0.014044752174621533	-0.01073605918016829	-0.007035271066539339	-0.0032939128707075715	0.0008594056773634229	0.004828783381554236	0.009240652411107053	0.013137989848168607	0.017485189848507332	0.021686241247638627	0.024758280264378985	0.028295549913697426	0.03148168013942654	0.033300872524478886	0.03574443198478605	0.03782962367642684	0.03954302932205378	0.03980917590383215	0.040795672466855115	0.04146486468442312	0.041875803034310044	0.042094751077933035	0.042182958721463715	0.04219160625119822	0.042160697889772836	0.041505784406618895	0.041524224048485436	0.041554041070068326	0.04160069721297721	0.04166738435274975	0.0417549930223442	0.04186143956557009	0.04236075393041405	0.042470709710308974	0.04258395713226104	0.042692586747277605	0.04278959383367664	0.042869504234528844	0.042928478686427685	0.04296389683205071	0.04297371601098976	0.04320303299027728	0.043142578676876875	0.043051135573412225	0.04292820353161031	0.04277329065878699	0.0427303991752046	0.04248898498823861	0.04221264303028183
0.1796875	-0.013954751423442047	-0.010610661621892836	-0.006856554922485714	-0.0030581998523804277	0.0011608693500545497	0.005212031668954342	0.00971557678461199	0.013721164067238	0.01817363713199771	0.022474740703080753	0.025626457757638166	0.029226491260104903	0.03245813955559773	0.03431267977201691	0.03678831626400181	0.038899633633822095	0.040627686434244636	0.040873186159002595	0.04182662180965213	0.042443285240332806	0.042790591206094186	0.04294195327471262	0.042962269366357164	0.0429043615262894	0.04280953733221682	0.04211948911055785	0.04208728885188329	0.04207461948766755	0.0420856391894171	0.04212118640163043	0.042180630117887974	0.0422618994244055	0.04271407757148182	0.04280640683019121	0.042905444059278874	0.043002888027650954	0.043090634650702064	0.04316175245546883	0.0432111705713345	0.04323574521327278	0.04323356987422522	0.04342996548433464	0.04335624721767428	0.04325017617374627	0.04311071463742833	0.042937501814609424	0.04286082414318293	0.04259974296566571	0.04230324206142155
0.18359375	-0.013855441362071286	-0.010478259894424302	-0.0066725445519960624	-0.0028217403922145	0.0014595956196241655	0.0055890609851367845	0.010182137913006928	0.01429923511736797	0.01886058304680449	0.023265009280026283	0.02649814099662573	0.030158540566018965	0.03343239712222834	0.035324253556975105	0.03783003499932858	0.039968216524187805	0.041715612033260685	0.04195144254989169	0.04286980039922739	0.04342591975725785	0.04369938558381292	0.04377425415607761	0.04372042075441662	0.04359218078232807	0.04343136240712653	0.04270857301237441	0.04262268331808161	0.04256433743822985	0.04253828010897198	0.04254379247891382	0.04257762666796716	0.04263587781590994	0.04303885951732922	0.04311481684213203	0.04319972265847083	0.043285752520688225	0.04336456748652706	0.04342822485774844	0.04347012102679737	0.0434857491347056	0.04347274748952423	0.04363620598049356	0.043549843124353504	0.04343021422989368	0.04327604442496513	0.04308632566414672	0.04297543474070076	0.04269587580805889	0.042379276208343475
0.1875	-0.013748288608386505	-0.010337437193828736	-0.006481547754148664	-0.0025828441820193726	0.0017566367215267054	0.005959356248118941	0.010638934994864457	0.014869772458029118	0.019543913950808345	0.02405616955348222	0.02737159565655023	0.031088362631571775	0.03439941360508114	0.03633096757206422	0.03886501234872197	0.04102967218819331	0.04279970852638448	0.043039058405236474	0.04392363856966419	0.04441328081190532	0.0446034189425224	0.04459260896995609	0.044457357492785565	0.04425361339297118	0.04402337650048671	0.04326939736197999	0.043128372205063936	0.0430219675793615	0.042956271494916765	0.04293076358958392	0.042940452027934395	0.042978658539297276	0.043330611512533146	0.04339320628965737	0.04346559643861525	0.043540539863458516	0.04361027494926373	0.0436667988938666	0.04370261087521454	0.04371162479434587	0.043690003235106856	0.043820599416353634	0.043722862112551386	0.04359007682232874	0.043421979016807555	0.043217427629692606	0.0430719022668109	0.04277587986009013	0.0424407652478318
0.19140625	-0.013636594082622855	-0.010188277303881277	-0.0062830041916541735	-0.0023399400038228713	0.0020533913972851092	0.0063230985129066886	0.011084932669655378	0.015430324943008333	0.0202209850291738	0.024846941594891425	0.028246363621295956	0.03201395976138621	0.035354902197881066	0.03732715364841277	0.039887919305484076	0.04207873779729976	0.04387399738683895	0.04412945121414391	0.04498343262303772	0.04540236576181034	0.045501323545664496	0.045396867368167504	0.04517341652715934	0.04488880880687973	0.04458496266866563	0.043798350470098724	0.04360109878759677	0.04344568330672627	0.04333869562999082	0.04328029404988998	0.04326529342822871	0.04328517265710419	0.04358487925445087	0.04363743383164076	0.04370051241966055	0.04376623968473714	0.043827412218172324	0.04387670020016965	0.0439067188801614	0.04391061305926458	0.04388294344940746	0.043980674862930336	0.043874248377984815	0.043729599951933595	0.043547761066263124	0.04332886913392753	0.04314858049612891	0.042837453663533864	0.042485939864464806
0.1953125	-0.01352443804141601	-0.010032559105763506	-0.006077863619965984	-0.0020925059839843607	0.002350331458073396	0.006681349659197755	0.011520144707757307	0.015978531147164077	0.020888714540853837	0.025635161054910705	0.02912245364090582	0.032934546637536255	0.03629608743024215	0.03830692035575789	0.04089237596408013	0.04310918627443505	0.04493247909919873	0.045216665631710784	0.046043382664407884	0.04638692333379668	0.04638814126587576	0.046184272271709625	0.04586751198908612	0.04549767959819384	0.04511651513961734	0.04429365025137244	0.044038031824183754	0.04383264529578601	0.04368394727605507	0.043591797151310674	0.04355096076785325	0.04355236621779923	0.043799469722395346	0.04384378224348895	0.04390077143100446	0.043960521688916065	0.04401515324400229	0.04405786054920835	0.044082005980834005	0.044081013702128136	0.04404880815136125	0.044113708291714016	0.04400148696996564	0.04384783452932983	0.04365355776855906	0.04342030802789676	0.043205536125988875	0.04287925596162889	0.04251254649102254
0.19921875	-0.013415724206390367	-0.009872948372536383	-0.005868225210998612	-0.0018415129942803699	0.002646287905310296	0.007034858204962857	0.011945330065529558	0.016512627028727245	0.021543930440920622	0.026418072405983595	0.029999144300538405	0.033849203408508166	0.037221259325736056	0.039265520935188536	0.04187201431065657	0.044113534667476584	0.045967282502621054	0.046296119342562836	0.04709904338961579	0.047359265763362135	0.04725574076110717	0.04694892828375663	0.04653617425604217	0.04607843557913571	0.04561752247200013	0.04475549588856853	0.044438382083767713	0.0441807983889011	0.043989611182496	0.04386389266168922	0.04379721104339884	0.04377971696249605	0.04397454953798241	0.044010979682843177	0.044063477029875786	0.04412019644855181	0.04417141508444611	0.0442096238998142	0.04422864986038988	0.044222703936974694	0.044186129948772246	0.04421847033015891	0.044101924469905684	0.043942255322606094	0.0437385331299025	0.043492229172059194	0.04324355409290792	0.04290175024376608	0.042519556958697136
0.203125	-0.013313553068595052	-0.0097117842869755	-0.005656177110015648	-0.001589417002741511	0.0029383222553435173	0.0073826836221716485	0.012360304037459913	0.0170321129905856	0.02218408835223762	0.02719291724811912	0.03087461529481328	0.03475530003027005	0.03812806419976189	0.04020018489588162	0.04282212867381785	0.045084329851393545	0.04696800111571009	0.047362942915039286	0.04814821007720538	0.04831200643181577	0.04809466817720609	0.04768260563837401	0.04717352071259673	0.04662719555409711	0.04608550379112897	0.04518443452321774	0.04480305532356521	0.044490264844807115	0.04425437558916623	0.044094590492269825	0.04400289235991983	0.043967325759788345	0.04411053989108238	0.044139860152034416	0.0441882893990313	0.044243229972528164	0.044293557976780695	0.044330163960351276	0.04434614080806365	0.044336068131903605	0.04429507445095471	0.04429538074754191	0.04417456928035657	0.04401031211188777	0.04380018557560805	0.04354391501395227	0.04326203951946006	0.04290600018380153	0.042507814040734004
0.20703125	-0.01321980527909239	-0.009550329144314196	-0.005442790112605733	-0.0013393004154982346	0.0032221466340214278	0.007721752573597862	0.012762543100293788	0.01753697432118395	0.0228077581376529	0.027957777014239737	0.03174654866588256	0.03564795873531834	0.039011884498335814	0.04110955447085485	0.04374060483305209	0.04601610094990971	0.04792293059007746	0.048408926467366165	0.04918970112241716	0.04923757072263635	0.04889586646830113	0.0483768030497671	0.04777234243906148	0.04713842263435164	0.04651621013641827	0.04557942571392348	0.04513260116603113	0.04476251210237914	0.04447917887576747	0.04428329304260581	0.04416644857997287	0.0441142690169567	0.0442067287594472	0.04423110620968518	0.044276640505343856	0.044330175809652816	0.044380412575553585	0.044417406440853124	0.04443290694836177	0.04442071365178313	0.044376188322719834	0.044345102059307306	0.04422005701463316	0.04405124646517411	0.04383609854748727	0.04357292133654922	0.04325863845039768	0.04289153652129096	0.042478635308027535
0.2109375	-0.013134917757818831	-0.009388577728361991	-0.005228005235777045	-0.001093548714873327	0.003493418643650048	0.008047061180191828	0.01314703996469846	0.018025591948209074	0.023413233318635318	0.028711621318447067	0.03261311348205531	0.03652035182589908	0.03986560475038681	0.041991954623961436	0.04462731736813497	0.0469065132152624	0.04882165297206542	0.049418922782791364	0.05022140803360853	0.05012471248404826	0.04965068222795743	0.04902448968769857	0.04832607614381157	0.04760615864639628	0.04690448929891389	0.04593722559891278	0.045425321415310416	0.04499794280762681	0.044665922041198236	0.04443168506132378	0.04428798808800005	0.044219437496498815	0.04426245238458559	0.04428417002518259	0.04432937662729697	0.04438295135661385	0.04443334537874288	0.044471016515819306	0.04448743672221034	0.04447531363236634	0.044429164833123425	0.04436738336017676	0.04423912008431197	0.04406586935217871	0.043845738657589894	0.04357699338352905	0.04323128342681559	0.042856127015884926	0.0424316785042298
0.21484375	-0.01305776360796107	-0.009225300642902279	-0.0050112866922336075	-0.0008531997515935918	0.0037491592790794837	0.008352476102412743	0.013506832286561021	0.018493420080792022	0.023995962993312525	0.02945174072248291	0.033474246803419705	0.03736402876567069	0.04068040496838543	0.042844081739297546	0.045482438586306406	0.04775595910962471	0.04965784491627778	0.05036593680573698	0.05123839895546922	0.05095343279385933	0.05034946236805726	0.04962021433123531	0.048830126226776405	0.04802571988682436	0.04724559005871942	0.046253178945304674	0.045677128040131354	0.04519410023686676	0.04481476513253946	0.04454203496420828	0.044369917841689865	0.044283651515835576	0.04427923380719134	0.044298797933630674	0.04434603346431665	0.04440243986672199	0.04445461765296921	0.04449306432634459	0.04451017662677592	0.04449890386046329	0.044452909465643176	0.04436134945827086	0.04423153654559364	0.044054939508595625	0.04383005106844262	0.04355581180856927	0.043179855686456214	0.042797913936364784	0.042364862383593715
0.21875	-0.012985414961430686	-0.009057964344886149	-0.004792433677100139	-0.0006183839356429521	0.003988119635004006	0.008632391022427743	0.013834169235707683	0.01893318716742165	0.02454722921297592	0.03016931648415422	0.034331984315169595	0.038168967798112075	0.041447005337932996	0.04366127765526351	0.04630528184779925	0.048566073459113124	0.050431126398454706	0.05120910013648228	0.052213245546348985	0.05169293188770352	0.05098099091501529	0.05015899319672279	0.0492815938925627	0.04839448207970265	0.04753651057465369	0.046522478079827456	0.045882902735385755	0.04534600001775102	0.04492247188573528	0.04461426952960901	0.044414889501950494	0.044310045698684464	0.044260921493757044	0.04427716104790114	0.04432669413879786	0.044388159810346606	0.04444501310884519	0.04448600276832004	0.044503776212243995	0.04449264477870196	0.04444698232501887	0.04432705761952649	0.04419663888283476	0.044018241530608515	0.04378978090520036	0.043510415227683286	0.04310544773894365	0.04271696344436515	0.04227655781741779
0.22265625	-0.012912965545901767	-0.008882373709638403	-0.004571857755735431	-0.0003894108022575171	0.0042100067785195705	0.008883212102084204	0.014122515348756637	0.01933582072747253	0.025054729740638937	0.03084495047827618	0.035188309717022914	0.038921867866648974	0.04215742845149284	0.04443880805519829	0.04709462804489739	0.04933860166294002	0.051146689054321515	0.05191870901002005	0.05281273326038727	0.05231341736986217	0.05153475835648014	0.050635665130587704	0.04967807636326205	0.04871125273305066	0.047776250095638906	0.046741486100595475	0.04603810370921768	0.04544800692861206	0.04498319314732413	0.04464449640211776	0.04442273228173943	0.04430172036987279	0.04421109917686472	0.0442237414263742	0.04427407124486438	0.044340436089039814	0.04440393475821924	0.04445039081437807	0.04447073392472389	0.04445963798309305	0.04441318324908328	0.04426687001206675	0.04413495225233777	0.04395530600421638	0.043724701793807164	0.04344149956776455	0.04300867535019037	0.04261438403378737	0.04216699814244729
0.2265625	-0.012832951519115343	-0.00869238051636051	-0.00435013171697618	-0.00016767453722732473	0.0044141803118473155	0.009103508204464206	0.014368146332046416	0.019692104902510388	0.025504340906822742	0.03144464052848017	0.0360416119787631	0.03960214142524299	0.04280603547256512	0.04517359228963558	0.04784985212710047	0.0500753652309347	0.051812774303113374	0.05251418735298363	0.05320258766934549	0.05281127489617321	0.052005344894785366	0.05104583103089	0.050017017658667395	0.04897513539396958	0.047964909174707415	0.046908708055984905	0.04614006389344194	0.04549572596370233	0.044990789428556166	0.044626211881086064	0.04438919776452832	0.04425861346771698	0.04412996396230495	0.04414254034995846	0.044193126279568284	0.04426238579584996	0.04433185823181307	0.04438544129983435	0.04441128592031074	0.044402299309869386	0.04435494351733693	0.04418443474347167	0.044049324159832315	0.04386709541371503	0.043634534845385264	0.043348814780620026	0.042889256404610165	0.0424906849279012	0.04203727182380823
0.23046875	-0.012732169468495758	-0.008480813020832034	-0.004127445377617722	4.440993202275978e-05	0.004598638507234298	0.009292973827404849	0.014570174996209828	0.01999518493327601	0.02588326911506389	0.03192155217842774	0.03687963527895932	0.04018030087027846	0.0433891917873519	0.04586624198320155	0.048572397120650534	0.05077879265241758	0.05243782213515902	0.05303867933725748	0.053564430999834656	0.05321171263580715	0.05239532962292992	0.051387823103515085	0.05029635508756303	0.04918512080850146	0.048102734148344206	0.047024540987436136	0.046188571127874	0.04548722359074442	0.04494092633280067	0.04455300084763336	0.04430757838043253	0.04417651128442612	0.04401362387370056	0.044034011121597105	0.04408810963919363	0.04415925546736399	0.04423216959317022	0.0442917139979464	0.0443244154744038	0.0443204787594802	0.044274492047632785	0.04408171461118782	0.043943517944645905	0.043756866790138904	0.0435206480528092	0.04323226635076849	0.04274727519672128	0.042345547127062844	0.041887759468250074
0.234375	-0.012586004810640705	-0.008241965379540972	-0.0039042263476744	0.0002444524451039598	0.0047600263215864524	0.009450870204199546	0.01472931005821465	0.020242437881720976	0.026184318301178844	0.03223934094098646	0.0375936577838476	0.040625816115264946	0.04390566699851106	0.04652172841316782	0.0492672667300007	0.051452826630308146	0.053028914454410936	0.0535219224710487	0.0539097443722959	0.0535450277083418	0.05271398098966007	0.05166393992604468	0.050515892336394974	0.04934073510515402	0.04819004497636392	0.04709018393293962	0.046185161983801626	0.045423197898702306	0.04483214960831394	0.044420772471016834	0.04417175000270923	0.04404906632325756	0.04385646668070575	0.04389463736554733	0.0439595910834516	0.04403533058192588	0.044110209823706725	0.044172752497893875	0.044210732501674066	0.04421292762791307	0.044171264482706585	0.04395773365649136	0.04381917451901263	0.043628408406458874	0.043386633571542044	0.04309359431357618	0.042584808147090536	0.04217922783273598	0.04171810309450574
0.23828125	-0.012369219139157228	-0.007974377270146715	-0.003682685214499215	0.00043119184649303977	0.004894632168099766	0.009574713516549316	0.014846036371106042	0.020435493319251374	0.026408808364171366	0.03240635620558563	0.03770463163709348	0.04092333979971219	0.04435909155126572	0.047147965190538876	0.04994270157342218	0.05210377584218395	0.05359205669275002	0.05397775770381252	0.054240619484164254	0.053832207491140704	0.05297304351381904	0.051879752729121376	0.05067804181209401	0.04944307121033287	0.048227947530265824	0.0471069490121403	0.04613193235861757	0.045305852117785594	0.044665594139270404	0.044228647529286125	0.0439785510031514	0.043871155497864356	0.04365473925222019	0.04371956477135441	0.04380430866724949	0.043891115486754284	0.04397010174699356	0.04403383306002451	0.04407385756317339	0.044080301750655915	0.044043809267803935	0.04381088964769031	0.043674933857562825	0.043483003899481565	0.043236224786818545	0.0429366527791073	0.04240589909132342	0.04199410147502114	0.04152872566213239
0.2421875	-0.012099556814061663	-0.0076842254141869515	-0.003467162126005674	0.0006043588862016391	0.004999471391963828	0.00965996057132934	0.014918967208086942	0.020578799637059386	0.026566182369234803	0.03246877661536396	0.03759904811055237	0.04108124678365577	0.04476149674324892	0.04775438673193433	0.0506076988105808	0.05273933598528113	0.05413311974487256	0.054411148218022065	0.05455549956660888	0.054083996112587074	0.05318262528158357	0.052042046330072145	0.05078716390611382	0.04949511909172588	0.04821905558057149	0.04707658208288379	0.04603121453209802	0.04513768538107055	0.044443402252959396	0.043978187138156155	0.04372856580915507	0.04364141572893088	0.04340912388762952	0.04350624948110937	0.04361797716028071	0.04372345603724859	0.04381214161493663	0.043878765914164175	0.04391888078710293	0.04392624435660086	0.04389284521414338	0.043641993128782586	0.043509109549341396	0.04331895505354977	0.043070329608217106	0.04276504978089424	0.04221396849761372	0.041794330092089105	0.04132225810222079
0.24609375	-0.011830696481368919	-0.007396752064193601	-0.0032622737798149726	0.0007637028606617413	0.005072239761482411	0.009700778889407402	0.014944174311394831	0.02067748392699753	0.02667089171506193	0.03247617789432061	0.03747541012498279	0.041123218854440924	0.0451376695345822	0.048351757829519726	0.05126976034452102	0.053365958108286815	0.05465717260995251	0.05482349043273016	0.0548508266054476	0.054303779867449053	0.05334892593880414	0.05215660546299428	0.050848083297598046	0.04950098121511093	0.04816740761200733	0.04700206512137539	0.045886381314236724	0.04492164768393514	0.04416743586726901	0.04367132952820696	0.043425088129271705	0.043363012843020465	0.043125334808123306	0.0432568873899597	0.04339887490675798	0.043528461904293936	0.04363320764320422	0.04370756389411823	0.04374919976393188	0.04375556942243497	0.043722001161984325	0.043454630219323276	0.043322636224841116	0.043134564609332404	0.0428869700464658	0.042579312724707385	0.042009169299120686	0.0415830916655795	0.04110290973248065
0.25	-0.011599583685717674	-0.007176402189411013	-0.0030703412087229043	0.0009089646255030503	0.00511054029097513	0.009691111424660392	0.0149157089637601	0.020735311086180985	0.026738210799440554	0.032465657699914385	0.03737020814806774	0.04107705976900433	0.04552963738065774	0.04895217373141825	0.05193433802632552	0.053987091120858643	0.05516657767304045	0.05521538826594452	0.05512276169367869	0.05449069858353606	0.05347404950479551	0.05222675704697188	0.050864640345596235	0.04946465944478817	0.048077504273733584	0.046888039946801685	0.04570283417549681	0.044662617272072325	0.04383980349677108	0.043308879306990455	0.043071994906046074	0.04304252318273427	0.04281262841647138	0.042978628823918896	0.04315001131138718	0.04330494630558879	0.043429745937286546	0.04351714657187	0.0435645264094755	0.04357120016164351	0.04353574657279369	0.04325287104076447	0.043119031559211374	0.04293092138580712	0.04268451232577375	0.04237724994711023	0.04178916602245075	0.04136017906533063	0.040873567647516706
0.25390625	-0.01140876265824986	-0.007034472537497116	-0.0028903054610890377	0.0010409270750781352	0.0051118603533024665	0.009624863140874018	0.014826593255018061	0.02075361213616117	0.026780542816498942	0.03246119051277718	0.03731490262299941	0.04099118852574424	0.04599066252074213	0.0495682924270503	0.05260547177187169	0.054603477229876574	0.05566022089694156	0.0555864606295412	0.05536806134353711	0.05464234602373674	0.05355728328850906	0.05225315680419218	0.05083878070440295	0.04938909261157287	0.04795324853248584	0.046740306434507994	0.04548823312794559	0.04436895398422269	0.04346497793864312	0.04289093755279927	0.04267277268509906	0.042687980472316145	0.042481377615636084	0.04268150719286967	0.042878928443601305	0.04305629310007375	0.043200997748075176	0.0433043381367344	0.04336188699331789	0.0433725667414222	0.043336493741422455	0.043038595889802744	0.04290191987433545	0.042711447912165745	0.04246422356242219	0.0421573622131568	0.041552658745504845	0.041123183529026885	0.040633685410272236
0.2578125	-0.011238529852531709	-0.006910519098015655	-0.002718408081379464	0.0011619798318940333	0.005074193610382527	0.009495513892206542	0.014669123550639818	0.020731445091462075	0.026805193895931	0.032475048841979715	0.03733445700097393	0.04142249534370823	0.04655357277109573	0.05021182307958516	0.053286920720557185	0.055214701090930296	0.05613456636057257	0.05593391315726537	0.05558304096590805	0.05475600521475399	0.0535968658960283	0.05223470610789449	0.05077051181939651	0.049275643422728055	0.047797323425615046	0.046564623829411955	0.04525162878824163	0.0440531855164632	0.04305245738614172	0.04241846165133922	0.04223239337415152	0.04230848860449821	0.042141908660309424	0.04237540723623323	0.0425951798544999	0.04278991343970939	0.0429505489322779	0.04306881946899943	0.04313857511787922	0.04315689179715121	0.043123428560663424	0.042810790208161364	0.04267263798705767	0.042479281968518245	0.04222940182109358	0.041921110939670436	0.04130131010919613	0.04087106088279646	0.04038084969576006
0.26171875	-0.011050557376552972	-0.006776790913378572	-0.002549343613653221	0.0012756727593721262	0.004995983833468498	0.009296345642269	0.014434698369643173	0.020666161651208825	0.02681352835333972	0.03250792658716406	0.03743148077924413	0.0420662264013148	0.04720583007088819	0.05089156825273422	0.05398318915897582	0.05582089632079856	0.05658551518039534	0.0562523776817494	0.05576227243934917	0.0548279426853584	0.05359065610115388	0.052169839711668	0.05065870746334156	0.04912418277990782	0.047610954353120016	0.04636565166269846	0.045001879199182415	0.043731475847257784	0.042620472491967654	0.041894082322004866	0.041761997687648655	0.04191661145135406	0.04180524098654437	0.042068369050106025	0.04230705811192359	0.04251447549166043	0.042685508888665735	0.042814341089827845	0.04289476715833507	0.0429220389731233	0.042894061784915394	0.04256733450028505	0.042430014469089006	0.04223521197455393	0.04198266233666881	0.04167163742381308	0.04103806972145985	0.04060567260989001	0.04011431883342831
0.265625	-0.010798322103475255	-0.006624396719806636	-0.0023777528629188582	0.001386524548389445	0.004875297417731628	0.009021150625146968	0.01411423884994728	0.020552740367564548	0.026800010168317012	0.0325487846708446	0.03760449830805551	0.04269281773174677	0.0479122013816502	0.05161175026252596	0.05469949168631971	0.05642355004503852	0.057009944173460836	0.056535273231184235	0.05589891994298546	0.05485284868560025	0.05353537133193709	0.05205671769359166	0.050502084327550434	0.04893378838910367	0.04739404799232849	0.04614644070987972	0.044746095371209105	0.043421449481924945	0.04220308419040286	0.04132164051541709	0.04128736742374062	0.04153154605594045	0.04148359657971734	0.04176701685478901	0.04201998475317925	0.042236674501220595	0.0424136328362994	0.04254767153941619	0.04263437936635173	0.04266873575439689	0.04264691461127268	0.04230747234184862	0.042172365567693326	0.0419779498024182	0.041724245431072005	0.04141100303449785	0.04076441880519743	0.04032973982239163	0.03983614171044603
0.26953125	-0.010503007173028933	-0.006452226445784748	-0.00220056161287574	0.0015006292671549404	0.00470959368152063	0.008664556880279506	0.013699509851613778	0.02038001329942679	0.02674846759575733	0.032577192108830644	0.03790566992689948	0.04329826553704552	0.04864125894116439	0.052371453044300575	0.05544027650653027	0.05702441014213078	0.05740581177018178	0.056776584098139904	0.05598628589553034	0.05482489175718508	0.053426561222689295	0.05189241367749009	0.050299043834434065	0.048703444139926666	0.047145763850009015	0.04590825919485875	0.04448848261945537	0.04313755121953089	0.04185515567792675	0.04071065454737255	0.04086477533802513	0.041178637853479305	0.04118838753757248	0.041477459162324815	0.04173734202003998	0.04195993858672131	0.04214027537085774	0.04227570681493398	0.042363822198006496	0.042401060090552	0.04238330200583351	0.04203311822810818	0.04189969680427996	0.041706296000511234	0.04145278176370204	0.04113890502358353	0.04047952117207987	0.04004414282872948	0.03954877312948479
0.2734375	-0.01019894897222462	-0.006264330406434038	-0.002019442280572714	0.0016257807833663929	0.004496795033187617	0.008222378472827307	0.013185320042564064	0.020117417695930118	0.026625727374104013	0.03256840014579071	0.03819997200977848	0.04387435945754792	0.049368745689544635	0.053164993113790304	0.0562071240540869	0.05762260425203791	0.05777005000885804	0.05697208978434676	0.056019397253922465	0.054739425338803493	0.053260152892603885	0.051673338586913586	0.050046900727645616	0.048431609479077875	0.046864974516145796	0.04565068989492782	0.04422964073138935	0.04288490952007429	0.041618571534947746	0.04053804121947091	0.04057522162359839	0.040881067543743876	0.04092633219045538	0.04120486206166252	0.041462038970379256	0.041685668640656814	0.041867446949238385	0.04200268435006227	0.042089170130695575	0.042125034542999096	0.04210744177364312	0.041748590303813726	0.04161451089054635	0.04142103303547073	0.041167587375271264	0.04085392332064819	0.04018193162258954	0.039747526204630734	0.039252477653145545
0.27734375	-0.009897893021997284	-0.006067577885673858	-0.0018431009800612963	0.0017700696076723976	0.0042378343181465605	0.007693571727450554	0.012572563231897815	0.019690184699250046	0.026394208961471988	0.0324975802992038	0.038456838991205444	0.04440759391804544	0.05007328883602513	0.053982524365238205	0.056997154768772096	0.058211190128410806	0.058094987878663074	0.05711900281512583	0.05599589301676888	0.05459426360603381	0.053034076158132826	0.051397102483707435	0.049742738984920765	0.048115563330713096	0.04654966646606451	0.04537214080808161	0.04396670345384468	0.04265675518016754	0.04146779818560531	0.040575515054309896	0.040425611311248666	0.04064662231864169	0.040696668464035746	0.04095182357235516	0.041196836571462114	0.04141515291654585	0.0415953359291239	0.04172957951525391	0.041813690810049486	0.041845920197078446	0.04182492282804939	0.04145898791311731	0.04132117328687834	0.0411252202375787	0.04087021414358083	0.040555904222473904	0.039872026378304115	0.03943844065251634	0.03894539934783858
0.28125	-0.00960523624249815	-0.005869978142009513	-0.0016901396862317175	0.001937432169094755	0.003942822072513785	0.007085648150009505	0.01187045217384819	0.01905371721972071	0.026060609706805293	0.03234085050214619	0.03865401063670437	0.04488337969447154	0.050733286656338306	0.05481087685509611	0.05780269306588215	0.05877426226544846	0.05836511412232159	0.057213471395619164	0.055915253928885855	0.05439011070700561	0.05274903928631769	0.05106389010508894	0.04938548412222943	0.04775267222444113	0.04619649780403201	0.045070272628577435	0.04369456535324656	0.04243877852785438	0.04134667114674628	0.04057392955278227	0.040339726533038966	0.04046308690233591	0.04049150068025864	0.04071693702627899	0.04094321739496731	0.04115011433458271	0.04132433949125325	0.041455800903860585	0.04153756632656003	0.041566105912905105	0.04154018074099075	0.04116790036930773	0.04102423452559334	0.04082320857443489	0.04056422966929496	0.04024714145538488	0.03955279604394324	0.03911777840290487	0.03862610167119307
0.28515625	-0.009325617311987888	-0.005680046929033511	-0.001588462377980715	0.0020986038390862216	0.003640857591821478	0.0064326077084359	0.011094963682987624	0.018257373359970852	0.025666965595323554	0.03207544578471744	0.03877281368730301	0.045287552421799826	0.05132486286834487	0.05563445383857424	0.05861236020609628	0.059285106422112266	0.0585557333747041	0.05724724013042248	0.055775999603156934	0.05412932981482732	0.052408410687193374	0.050676655526445624	0.04897695290911308	0.04734259024192422	0.04580247485401179	0.0447415045965307	0.043407229883632104	0.04221611582154816	0.041217921824160175	0.04052903079152004	0.0402603399849395	0.04030753066367221	0.0402987234481309	0.040494651447742225	0.0406999781443913	0.0408916435986042	0.04105562751324365	0.04118119971476797	0.041259679079574285	0.04128513986339799	0.04125478426969731	0.040876119757707	0.04072641724699011	0.04051894284234847	0.04025390401351059	0.03993164919389014	0.03922862943637284	0.03878916717282288	0.03829596696153681
0.2890625	-0.00906256484456952	-0.005506023761129297	-0.001560348688864066	0.002013185161611919	0.003375205651834079	0.005865172142841268	0.010263833416981005	0.01731518914048613	0.025215527062829535	0.03168625155959942	0.03879554790652856	0.045604901555654886	0.051820250189224926	0.0564347019375544	0.05941232278353936	0.059705026098263114	0.05863469647802044	0.057205605991711095	0.055572496103312496	0.05381285116407819	0.05201658770217443	0.05024049521179652	0.048521488203929763	0.04688795264670553	0.0453672148870895	0.04438098746074548	0.043098036838650655	0.041977122785318954	0.04106421012808337	0.04044039583890302	0.04016168248320939	0.040157843617216527	0.04010587744014016	0.04027660723513682	0.040462760093824546	0.04063873230127113	0.0407900659329381	0.04090657136652842	0.04097951153356694	0.04100154027963132	0.04096776185520845	0.04058224471609173	0.0404277755093585	0.040214264882826534	0.03994252575696966	0.039613548996273895	0.038903433570134816	0.03845729107945406	0.03795918805303411
0.29296875	-0.008816715690984633	-0.005354213760302151	-0.0016011339443994244	0.0016734747526144234	0.0031679016476053867	0.005530633215229008	0.009394766224684825	0.01620802185486714	0.024247640675695015	0.03118092603386008	0.03870027640874435	0.04581217514444508	0.05218755351526061	0.057185706862018626	0.06018466334014971	0.05998160488740134	0.058567678527471356	0.057068028466119025	0.05529356244070616	0.05343711384853467	0.0515758180896132	0.049760802368260526	0.04802494596306883	0.04639351251144663	0.044893263195846855	0.04398471232468326	0.04276015807362121	0.041713085722765664	0.04087854461126561	0.040309746142798364	0.04003377328936142	0.0399983025878885	0.0399032947057405	0.04005407478330647	0.040224925637976305	0.040387688758815266	0.04052674959973035	0.040632580313861855	0.040697553011074916	0.0407145231693915	0.04067738198444215	0.04028438238444032	0.04012655501360629	0.039908530547842824	0.03963105174775716	0.03929543203499497	0.038579072164063755	0.038125780291639266	0.037620660186610255
0.296875	-0.008585454857534203	-0.005226909593577078	-0.0016841815793166015	0.001344052983402566	0.003008695862128541	0.005299036808045943	0.008514184976820438	0.014933738944343411	0.023047547742132746	0.030597684053301988	0.03845144183253746	0.04585455837540925	0.052393859799733655	0.0578437426345042	0.06089821745569879	0.06004851699006075	0.0583257227906222	0.056811916103832516	0.05492382561698461	0.052993164254154124	0.05108348795968398	0.04924029307528033	0.04749285881094356	0.0458648693178072	0.04438476663680646	0.043551754285297006	0.042388876526336494	0.04141753217437327	0.040657818255568356	0.04013984310815655	0.0398741751969125	0.039820206735353025	0.03968546366439085	0.03982040167150269	0.039979588188658655	0.04013286046414066	0.040262415059523216	0.04035835561303891	0.040414255309440206	0.04042430009270026	0.040382661677188736	0.03998140130801908	0.03982077452341293	0.03959970221407172	0.03931818378344376	0.03897737792492362	0.03825476823668339	0.03779575330710405	0.03728367986943626
0.30078125	-0.0083648207112767	-0.005121199001090426	-0.001782309942042537	0.0010654646716520277	0.002882972449289256	0.005104910006698771	0.007676691953261761	0.013534743209549838	0.021934169150210348	0.029992366872222898	0.038006357548942216	0.045646881505483905	0.0524135424559341	0.0583266023364622	0.0614140723857759	0.05984029432010052	0.05789216358280147	0.056418743038206265	0.054447795593321247	0.0524684528321554	0.05053179218574044	0.04867687919496755	0.046927932095272906	0.04530682175416745	0.043845984611730726	0.043084154034656486	0.04198348907364369	0.04108752320748499	0.04040049280992841	0.03993291105976571	0.039683722147960676	0.0396203363859462	0.0394506385499902	0.03957223403532106	0.039721783746835326	0.039868481630580765	0.0399921016169249	0.04008095827108149	0.040128741732341267	0.04013109549952887	0.04008354957011995	0.03967299895361376	0.039509195799211305	0.039285773029858806	0.03900166616230161	0.0386574843465779	0.03792807150417499	0.037465610232714	0.03694861547349637
0.3046875	-0.008151914638579616	-0.005030222745308788	-0.0018764886145172799	0.00083796077763576	0.0027835768412730055	0.004958884331124291	0.006987273287070717	0.012112654621596275	0.02096931535543023	0.02941694784982113	0.03740963240962225	0.04525980365136134	0.05223938785124044	0.058459206304505296	0.0609716726009617	0.05932870072299934	0.05726580746623433	0.05587967418847317	0.05385531196737037	0.051850916313861184	0.04990991760556218	0.04806397312868449	0.04632866127184143	0.04472152473533664	0.04327985645983512	0.04258510932257997	0.04154661188208508	0.040724707270175964	0.04010769911672174	0.039690659930909256	0.03946365671222907	0.03939844244385249	0.03919907511187937	0.03930920512157665	0.03944953737221657	0.03959067679519279	0.03971086463571716	0.03979600706775566	0.039838360394209626	0.03983400854606334	0.03978003309360756	0.03935892284507969	0.039191277906011734	0.038965434588861925	0.038679521526594485	0.03833333971561004	0.03759647413277101	0.03713241500349218	0.036613090580086105
0.30859375	-0.00794562011380312	-0.004946486106850667	-0.001955121472693999	0.0006563324035238072	0.0027072122998749726	0.004882935377567066	0.006580349311224032	0.01092098550882692	0.02019146304760472	0.028902356672056484	0.036897123807944965	0.044848105302554286	0.05188835483682802	0.058109661408145	0.060175870994520264	0.05853690674994716	0.05645919668223409	0.055197686090760034	0.05314547607014497	0.05113378934268398	0.049208071616752225	0.04739298195106745	0.04569023552777729	0.04410796835371056	0.04268682002046986	0.04205723186658372	0.041081986059711806	0.04033399836316942	0.03978415699017446	0.0394162971662968	0.03921518193910911	0.03915479274014855	0.038931076359641326	0.03903231493755266	0.03916346583133823	0.03929839666035706	0.03941562877894689	0.039499254581581766	0.0395392770976537	0.039530669874134894	0.03947118303175556	0.03903821996497148	0.03886653211291957	0.038637922864205976	0.03835040458308958	0.0380030448761306	0.037258198105176055	0.03679362067681957	0.03627375100693997
0.3125	-0.007745460873513188	-0.004864621688366433	-0.002012881165602276	0.0005155567529333549	0.002650443537901226	0.004891090022221156	0.006489706396221151	0.01050939029182929	0.01960340131482352	0.028403358133281376	0.03649390650741374	0.04444880309105875	0.05139597146485897	0.05733597876818042	0.059035550877747256	0.05751164360987138	0.05549364634734033	0.054385546038374755	0.05232673891823825	0.05031842844118517	0.04842178347313986	0.046657206361662595	0.045007162438449044	0.04346351533799453	0.04206517438276802	0.04150121551409214	0.04059282186345747	0.039921123581688756	0.039436658732528995	0.03911552203762114	0.038941055216811016	0.03888981841589034	0.038646935520828096	0.03874223840016677	0.03886515855239803	0.03899292047451697	0.03910600375131579	0.03918827884871856	0.039227895510616895	0.03921779488848931	0.03915492309848201	0.038709123059916806	0.038533991349669616	0.03830252231132647	0.038013346521572844	0.03766524839164176	0.03691191443980224	0.036447607907790225	0.03592806523553205
0.31640625	-0.007550276992016491	-0.004781626777285719	-0.0020495443664393376	0.0004108828555196009	0.002607887872076331	0.004974792088081881	0.006610690892063231	0.010654331466477485	0.019168000928950713	0.027706563479734547	0.03603932989751074	0.04404085367693056	0.05080271227389466	0.05627295337049415	0.05767361881268929	0.056299928255212905	0.054394864063041615	0.05346183270632032	0.05141345863921942	0.049413399342784325	0.04755405961746284	0.04585568938437634	0.044276789923240356	0.04278668300659538	0.041413668401440784	0.04091499549209798	0.04008129329817667	0.039491059723510524	0.03907149156924561	0.03879488847997825	0.03864608159631322	0.03860546754260774	0.038348189330043025	0.038439472438698497	0.03855566595518156	0.038676225272972875	0.03878369903642054	0.038863180504411954	0.03890236727008545	0.03889242616601929	0.038828534001884574	0.038369495625653505	0.03819221331243394	0.03795826438310668	0.03766741944151497	0.03731879799640048	0.03655631162509487	0.03609309685937023	0.035574605020145755
0.3203125	-0.007357895899432976	-0.004695326979649528	-0.0020674893584509135	0.00033618134828306	0.0025720538992666797	0.005067109841533579	0.006831205686282926	0.010888890466230983	0.018829344484059984	0.027014015293172045	0.03549545029165496	0.04361168020545325	0.050138623966188955	0.05508282941734177	0.05622118957166056	0.0549431435109784	0.05319273655317991	0.05244746853737947	0.050421491460031054	0.04843064694919652	0.046614146345680174	0.04499493797493104	0.04350239683359236	0.04208024077836614	0.040736342824033045	0.04029415408395898	0.039549539976664105	0.03904778886191074	0.03869280326146729	0.03845926475675698	0.03833523861664001	0.03830532509868201	0.03803749979561277	0.038125449874630846	0.0382357842011809	0.03834964594956536	0.03845090296033837	0.03852592734871485	0.03856316817144645	0.03855324094757839	0.03848969767616106	0.038017661202070174	0.037839657581062	0.037604044571345696	0.03731166724830359	0.03696257225136157	0.036190097347274186	0.03572864369680895	0.035212164662081324
0.32421875	-0.00716555256060758	-0.004603228615368937	-0.0020689803817146024	0.0002836501951657966	0.0025348949639636964	0.005028664302311414	0.007034324154467142	0.011110839201903866	0.018536990967902067	0.02634240093527257	0.03486339217651446	0.04315749400743801	0.049405645623249894	0.05383939525113135	0.054742747157612515	0.053476550131275835	0.05192631717903984	0.05136401055988271	0.049365092192281135	0.047381286919556564	0.04561398082270296	0.04408766518675056	0.04269402609147632	0.04135301813479675	0.04005003765185167	0.03963351890106748	0.03900320211447106	0.038594943541353066	0.038302330687969954	0.03811044375833128	0.038011272564245635	0.037992666000029596	0.0377167731514052	0.03780220523676814	0.0379069794689193	0.038014266299868815	0.038109129634279704	0.03817877394602687	0.038212390623625136	0.03820100305705543	0.03813758332855599	0.037653252899285006	0.03747528784348164	0.03723892463515188	0.036945331458880126	0.03659564193454212	0.03581238374101159	0.03535281136570312	0.03483919749689002
0.328125	-0.006970371660170616	-0.0045026775246642115	-0.002055150484004453	0.00024570989288014156	0.0024907803473295798	0.004877640276388984	0.007153314487607476	0.011246467691717721	0.018255505521178106	0.02567645266171026	0.03414726138025631	0.04265158151542292	0.04855203579254419	0.052565261946198594	0.05327675714617636	0.051932005432281714	0.050650654286045094	0.05023344181940914	0.048256132477061287	0.04627305584432195	0.044564707823759764	0.04314971032339543	0.041866443618364224	0.04061834496351302	0.039386524600637185	0.03892956799598579	0.03845702765700221	0.03813646647059632	0.037900041311683674	0.03774736762393616	0.03767365706997072	0.03766831108229485	0.037385349704518456	0.0374706131500937	0.037570835977240424	0.03767162280801517	0.03775970040439103	0.037823315746890795	0.0378522360868887	0.03783782101354416	0.03777317228056609	0.03727740959862347	0.03709917428726328	0.03686250064247876	0.036568073637397225	0.036217597607594465	0.0354231082703691	0.03496476779847324	0.03445415108183525
0.33203125	-0.006769644038704226	-0.004391551328289334	-0.0020267923027252333	0.00021680648818300785	0.0024391493273931975	0.004688482744825639	0.007173977159335598	0.011247323785723407	0.01796076981778688	0.02502347813506539	0.03336453309736509	0.04198094467871816	0.047484844901746925	0.05126505350075866	0.05185559480505525	0.0503915263550021	0.04942827503618974	0.04907738596387978	0.04710540638097782	0.04511027955990987	0.04347528758979047	0.04219718789936633	0.04103537133493462	0.03988931245939453	0.038765105029734404	0.03825987025872912	0.03793395432090496	0.0376756455672036	0.03748501304077512	0.03736745415219511	0.03731928402443008	0.03732992683444203	0.037039620580824106	0.03712893410520035	0.037227436394272395	0.03732293979935797	0.03740421150161888	0.03746105016187329	0.037484295280288515	0.037465744424101555	0.03739849894143665	0.03689201623351979	0.03671256117816313	0.036475252336934716	0.036180107223013236	0.03582868961737984	0.03502309092430744	0.03456479055354711	0.03405626368110326
0.3359375	-0.006561053094873592	-0.004268575649841233	-0.001985463319033487	0.0001929392684970055	0.002385202406649689	0.004456610140726236	0.007006711091313067	0.011082745323507504	0.017618346611457725	0.02442751105853952	0.03259917621796976	0.04103013754270379	0.046207945185378574	0.0499396759160573	0.05050321055185664	0.04929104840141396	0.048283582645181844	0.04791378739406238	0.04592457026885288	0.043895889721039305	0.04235461264977225	0.041245499030166055	0.04021382299908749	0.039174238496955005	0.03817112188643379	0.03783428238836839	0.03744274982250806	0.037212631154678544	0.03705581462412155	0.03696809485451458	0.036944259467112106	0.03697304625571052	0.03667428485595292	0.03677271598816412	0.036874263529107054	0.03696766873898194	0.037043570864684794	0.037093602427838324	0.03711017904101266	0.03708628526748381	0.03701537977556635	0.036498590677388476	0.03631712193119485	0.03607848380057144	0.035782292696195706	0.03542972659973653	0.03461370688881504	0.03415424300667791	0.03364614229166096
0.33984375	-0.006342898171675271	-0.0041332114274607035	-0.001933775436938956	0.000169277433229309	0.002338270719437041	0.004151951810067389	0.006554844383322378	0.010730417123376412	0.017095726685846302	0.023911027214036207	0.03199476471279139	0.039929495527050274	0.04482348257205743	0.04859026964442348	0.049221835960410965	0.04830693636651151	0.04718162308296325	0.0467526622291643	0.04472745462133332	0.042634214220038325	0.041218053118174613	0.04031066821831708	0.039410149309021314	0.03847517193367178	0.03758503942549063	0.03737723736088594	0.03696575247447664	0.0367439031119432	0.03661064886872545	0.03654746185800217	0.036545634828529794	0.03659314086422394	0.03628459123825478	0.03639621798718773	0.03650635194488738	0.03660273896224231	0.03667671263824168	0.03672158586294505	0.03673150386035773	0.036701108173626595	0.03662518572662132	0.03609831207366443	0.03591402547029743	0.035673607624066905	0.03537595469643939	0.0350219197957915	0.03419648757768212	0.03373503285295909	0.03322566163144147
0.34375	-0.0061140402307380826	-0.00398554897668435	-0.0018749909781601293	0.0001379403733249296	0.0023038493783313907	0.0037425826882435675	0.005981523319430804	0.01017944029709783	0.01634065644895688	0.0234191937838098	0.03150055208504665	0.03880280472665304	0.04339681711719512	0.047216122115424586	0.047990514341155144	0.04726317963933463	0.04607421469078843	0.04559497711556093	0.04353098000886124	0.0413367845458249	0.04010066471191709	0.039410737202782875	0.03862855682424904	0.03778917071126253	0.03699682296935336	0.03688885632598227	0.03648343599389836	0.036265090534815636	0.036148216034463054	0.03610482039335472	0.03612217286021191	0.036187418054670406	0.03586813510593223	0.035994747362639634	0.036117818613423225	0.03622292565660157	0.03630018696050108	0.036343506804614956	0.03634860225412617	0.03631178271181601	0.03622958063931714	0.03569279525563385	0.03550421988452035	0.03526140814110912	0.0349622082292147	0.03460658155482621	0.033772706860442314	0.03330898123258863	0.03279722378459793
0.34765625	-0.005873657980235647	-0.003826295932359114	-0.0018124913069884618	8.77632784049287e-05	0.0022387328872690015	0.003220696964197911	0.005222238075426433	0.009435746963392166	0.01548577255975131	0.022833728258672248	0.030992875691811972	0.03767447573732369	0.04194638249008953	0.04581103246160417	0.04678082875308859	0.04612293626157704	0.04492864491987203	0.04443487048657768	0.04235484661803479	0.04006073111928754	0.03907650208027358	0.038562867914936905	0.037870705904036406	0.037111129025088174	0.03640089024959847	0.0363755305488177	0.03598732977343144	0.035773777527961625	0.035668815517290176	0.03564104201200857	0.03567448367246251	0.035755451524512205	0.03542534598865177	0.035566416010527124	0.03570422933321438	0.03582243270062779	0.03590871225025527	0.03595568043192321	0.03595963104887501	0.03591837382776908	0.03583005216453494	0.03528341628414755	0.03508923004836384	0.034842574638412005	0.0345414318111672	0.034184504976308094	0.03334282387166776	0.03287730426147295	0.032362910164837944
0.3515625	-0.005620945236359143	-0.0036565771287559445	-0.001749136502427695	6.824335426980355e-06	0.0019460539739119542	0.00265786666846185	0.004152032823186436	0.008522935578706925	0.0145573028167717	0.022043466380174348	0.03043527025374293	0.03652838489556254	0.04046873497336395	0.04436029313231077	0.04557041301552084	0.044841970801143716	0.04372378913135977	0.04326013553396946	0.04121474809472936	0.03906206098362475	0.038224119783986765	0.03777535907431462	0.037135856489323715	0.036436460499651324	0.035793279410531675	0.035841248833504924	0.03547556140604935	0.03526969557138315	0.03517438134868289	0.03515885113082051	0.03520518309228504	0.035299127219839965	0.034959275078939145	0.03511249464516908	0.035264280412597104	0.03539722733164474	0.03549676023614534	0.0355529365470324	0.03556079662055933	0.03551876308305735	0.035426414242663684	0.03486975995678643	0.03467029737050775	0.03441850899674037	0.03411403956360415	0.033755655539148055	0.03290639725184241	0.03244012699462817	0.03192386698536431
0.35546875	-0.005354781260455133	-0.003477637463246086	-0.0016863192284266026	-0.00011280410041647482	0.0013784597684106115	0.002010401957702579	0.0029050875807808407	0.007478367020228693	0.013562454268644941	0.021170363265356484	0.029832929673203223	0.03533447457900185	0.038951806705757264	0.042839092071997265	0.044343337358085155	0.04338145052194636	0.042407229154037496	0.0420477871858328	0.04010915829570505	0.0383104635503253	0.03751161863324548	0.037041671505151474	0.036419237407701255	0.035761625075317105	0.035172065267637165	0.0352868656816836	0.034947397949270265	0.03475310863465575	0.03466729980817007	0.03466202478329272	0.03471859493455409	0.03482250838219825	0.034475216798912856	0.03463707784010417	0.034800031711886614	0.03494661476112215	0.03506080129655009	0.03513016116750789	0.035147184135013276	0.03510916273168596	0.03501634698040568	0.03444937974213502	0.03424680539517766	0.03399030218864629	0.03368128559560146	0.03332016691406192	0.03246328550913069	0.03199662008124671	0.03147989658792838
0.359375	-0.005073630450520783	-0.0032904255809823035	-0.0016229403704152157	-0.00027077104824990705	0.0007534259505657115	0.0012145318849499653	0.0015500928493981658	0.006348080357175212	0.012513051602694114	0.020200182736611505	0.02918864920116071	0.034065402921808374	0.0373831626253221	0.04121813175240113	0.04251523359056836	0.04174459182644996	0.04083837439928739	0.040766193270393214	0.039016990932501106	0.037563931249727345	0.03685380554335049	0.03634312190481792	0.03571120582782661	0.035082681766829826	0.03453710437690205	0.034711969611358806	0.03440118503569378	0.0342231213308366	0.03414891475617665	0.03415386042308288	0.034219476605389154	0.03433110934394268	0.03397961951860462	0.03414650428249555	0.03431648344235039	0.034473362586776135	0.03460074246350575	0.03468439956192282	0.03471421447235823	0.03468503888766561	0.03459617496485268	0.03401881191207323	0.033816256819517276	0.03355717029883554	0.03324410212162454	0.032879128987145956	0.03201440601654193	0.03154638205498017	0.03102981220138279
0.36328125	-0.004775624653854504	-0.0030951651965023808	-0.0015541469659786644	-0.0004581990735768593	0.00016421310149494772	0.00033474819871254224	0.00010027971975007377	0.005182781918802781	0.011423902048427803	0.019124478445815496	0.028196528153750122	0.03271224900791636	0.035757135086994685	0.03948324387062341	0.040480069705850774	0.03997922025818057	0.039172673960475746	0.039405540890385726	0.03791288688124461	0.03677251271389925	0.036203917939716	0.035655497611971065	0.03499908476563873	0.034394555629516654	0.033888359392828526	0.034117288223705744	0.033835520919768935	0.033677531657580806	0.03361856328967727	0.03363586016291298	0.03371134958113697	0.03383026648334164	0.03347816943788873	0.033647956428645154	0.03382083373170475	0.03398322151122657	0.03411995629963949	0.034216131725005816	0.034259557468139246	0.034242447111622276	0.034161855288004084	0.03357459996685597	0.03337549162717668	0.03311664130553482	0.03280157674981243	0.032433314161465665	0.03156037711627002	0.031090157304558774	0.03057297668451331
0.3671875	-0.004458785723922387	-0.002891499969190081	-0.0014701147118371671	-0.0006612033342247581	-0.0003595639043072474	-0.0005504484771700346	-0.001371754974947098	0.004030613946991557	0.010312486575902557	0.01796113928877524	0.026774224824444526	0.03128724215133494	0.03407854831386753	0.03765052249893641	0.038446501601481664	0.03814167278453995	0.037486595626306185	0.03799131310147563	0.03678110844693905	0.03592335732410279	0.035543905460985736	0.03495046844122085	0.034270577086545684	0.0336924902022121	0.03322511125358274	0.03350496943645709	0.03325106399625222	0.03311469869578576	0.0330741269884558	0.033107235244586475	0.033195422082503256	0.03332340917630594	0.03297404742547094	0.033147311936951196	0.03332081623816863	0.03348405725901715	0.03362477592585589	0.0337292197358634	0.033784223380188605	0.03377971465038199	0.03371015993284532	0.03311429704419244	0.03292172036929597	0.03266594259487143	0.03235133757031239	0.03198172464252491	0.031100161472256804	0.030628422029429725	0.030109968335566117
0.37109375	-0.00412107224956737	-0.002679234748557857	-0.0013570691324674145	-0.0008596951998361968	-0.0008005460412567333	-0.00137801381009367	-0.002323925263193166	0.0029178997562226416	0.00920277755251675	0.016748298528096894	0.025388165038477684	0.02980914339781393	0.03236115120244504	0.03575456987751102	0.03641885499582631	0.03627514353807987	0.03580076345415706	0.03655208689750422	0.03561760837105599	0.035008813070365075	0.03485770081168604	0.03419345537941487	0.03351676450094365	0.032974022505633194	0.03254708389405869	0.03287703533436781	0.03265026023482731	0.03253531970254997	0.03251420923439108	0.03256589952102895	0.03267054582202622	0.03281125082163805	0.032467401642116256	0.03264742079400085	0.03282237041494307	0.03298397515368512	0.03312353731257378	0.0332304056501207	0.03329244368126605	0.03329833138247551	0.03324009274145556	0.03263759077116024	0.03245332517348154	0.032203016858956435	0.031891073347188215	0.03152216057830448	0.030631798653166564	0.030160146632551843	0.02964113857524353
0.375	-0.0037599159037198793	-0.0024592332423057917	-0.0012063816846968889	-0.0009694059483242867	-0.0011457960423681413	-0.0020995596924663074	-0.0033135256108839106	0.0018038889306020711	0.008127774680398603	0.015518646091351784	0.024092960403480856	0.028288993142430885	0.030623718846324588	0.03383063400293568	0.034404984125400384	0.03441066943783022	0.03412851354765656	0.035104925803227105	0.03442542491457823	0.034025381564632196	0.033984301646110104	0.03335870702432586	0.03273420416920669	0.03223943742443269	0.031855691009835096	0.03223469956027614	0.032035528006763236	0.03194190416281195	0.031939792370901054	0.03201075165064493	0.032134589979768924	0.03229219708271169	0.031956195436872115	0.03214786079466725	0.0323279675446988	0.03248885950804814	0.03262454020373973	0.032728298851928406	0.032791198076842054	0.03280277965430822	0.03275356856170353	0.03214676462921284	0.03197067336843018	0.031727105848728954	0.03141950754049261	0.0310528349423429	0.030154076269680807	0.029683671304060466	0.0291655129166557
0.37890625	-0.0033722057660053872	-0.0022333693532098353	-0.0010498100567724045	-0.0009479613214140037	-0.0013842529815456805	-0.002678472285480016	-0.00420502197459105	0.0007267888416062906	0.007127587537148483	0.01428735357863703	0.022903570307382326	0.026731721453691737	0.028888283261653158	0.03190811249223008	0.0324166451719875	0.0325743944801824	0.03248225149441197	0.033658885850834874	0.03320996971245893	0.032979725895281975	0.03292256970529728	0.0324580545853258	0.031926036310994554	0.03149116883814862	0.03115384277812583	0.03157942874689401	0.03140855943562859	0.031336899706482235	0.03135351468378711	0.0314430922489477	0.03158673382217492	0.031764064422530325	0.03143822939745555	0.03164619894753162	0.03183664051589474	0.03200077304343085	0.03213350617357502	0.03223122244018373	0.032289179501388654	0.032300113731744684	0.03225520794379788	0.03164647303971435	0.03147636027069578	0.031239241513653537	0.03093675464014911	0.03057328337235754	0.029667355911430437	0.029198395350483963	0.028681785840765306
0.3828125	-0.0029556974011482606	-0.0020018279401196604	-0.001034500082405243	-0.0009436033266085886	-0.0015039135524968772	-0.003082662889145743	-0.004575295183226025	-0.00013155410173909532	0.006247416991260801	0.013087284122663523	0.021773093505292274	0.025150555082727344	0.02718051415826056	0.030011015148884046	0.030467663566205783	0.03079176885481466	0.030875438436505087	0.03222037172359771	0.03197749600017752	0.03188951419904573	0.03185311621606379	0.03152539894677109	0.031100908086387435	0.03073366370563224	0.030445236861176617	0.030913926325253027	0.030771304577149383	0.03072209281095617	0.03075784346368793	0.030865695665085235	0.031028579010676127	0.031226318516605733	0.030913268440990294	0.031140266210590628	0.03134561995484386	0.03151824470676834	0.03165207259487035	0.03174463830348606	0.03179457383017392	0.03179893207752049	0.03175198873839613	0.03114348073834572	0.030974979431411587	0.03074227435431487	0.030444485344833128	0.030084488630601758	0.02917346688111211	0.02870550244347969	0.02818999141660994
0.38671875	-0.0025107571160319364	-0.00175837550535074	-0.001140993932228218	-0.0009520154367652078	-0.00149332945620817	-0.0032759864408092865	-0.004435575698557237	-0.0007435496757745019	0.005537449735707467	0.012107224887233758	0.02026395455311969	0.023575312542839344	0.025529001661128592	0.02816233930674561	0.028574525021339003	0.02908687782174063	0.02932107441002063	0.03079708827776073	0.030736460884616124	0.03077550293802278	0.03079447499066279	0.03058631445417337	0.03026940369057962	0.029973132865813823	0.02973444265006364	0.030241800313117184	0.030126746767279444	0.030099553736590234	0.030154632674188164	0.030281076013800146	0.03046302740245066	0.030680845951839064	0.03038345199845871	0.030630119591946947	0.030852803415830854	0.03103823259993077	0.03117831681233163	0.031269754095006874	0.03131249856984808	0.03130713607614011	0.03125225166801293	0.03064572361153628	0.030472961049099023	0.030240652437034	0.02994574920127735	0.029588723869617528	0.028675238687291937	0.028207630149961416	0.02769211427496443
0.390625	-0.002040860253888388	-0.0014898901411740106	-0.0010752669569326079	-0.0008883475380772887	-0.0013487939281449923	-0.003222423130737756	-0.003973341430281968	-0.001142708205809806	0.005040884244413568	0.011360255145325349	0.0187160544269665	0.02204328564590602	0.023961899968148903	0.026392402221740108	0.02676954521107977	0.027478738238686795	0.027828165347205447	0.0293991124722478	0.02949911426476759	0.029656523692462633	0.029751546273841134	0.029653640850427432	0.029440028965095233	0.029215851981314933	0.029026786671029314	0.029567001754165823	0.02947850165190813	0.029472230192863824	0.02954603043455828	0.029691215042633834	0.02989268217212815	0.030130665120885025	0.029851871226226123	0.03011808078714351	0.030358504669448116	0.030558726425549798	0.030708992445300343	0.03080425866194858	0.030843739067650366	0.030829426704868323	0.03076348088108527	0.030160150564062516	0.029977705827313184	0.029740365645572586	0.029444774482680902	0.02908918238962488	0.028175954308998552	0.0277081093009639	0.027191546494327312
0.39453125	-0.0015522961754184106	-0.0011867448386135293	-0.0008416815791696397	-0.0006700927187720807	-0.0010824575758476007	-0.0029216158472119003	-0.0033385103534918914	-0.0011237756572492208	0.004759246146962992	0.010685435750331318	0.01727533746482285	0.02058769437514052	0.022502128837716018	0.02475117325459336	0.02514550089669887	0.02597739271723587	0.02640004696608722	0.028036770724181537	0.028280855520068204	0.028550263204887738	0.028729347058601085	0.028733580029572048	0.028617606217533842	0.028465893703163325	0.028326818597073422	0.02889401902958033	0.028830399655701777	0.028843510130816208	0.02893489473447519	0.029098410677525832	0.02931975113630969	0.029578503866500405	0.029321356796101705	0.02960721556277357	0.029865123059574117	0.030080245607214895	0.030242204672494166	0.03034477563422211	0.03038566822841693	0.03036618434077054	0.030289900381952783	0.02969045862015407	0.0294955240182746	0.029248166114580476	0.02894702067928745	0.02858980867905392	0.027679220666085858	0.027210260089761462	0.026692057292366123
0.3984375	-0.0010604714825366846	-0.0008534066603634871	-0.0004930862766394095	-0.00029178172681723624	-0.0007250843230290072	-0.002428381938779506	-0.0026044739625307456	-0.0006007953762956764	0.004640421174076148	0.010063678171352786	0.015972666215440967	0.01923340865451345	0.021163193546525738	0.02330509622449728	0.02379172622658504	0.02458332692092713	0.025036836673043683	0.02671760966387815	0.027097284262405985	0.027473764214082874	0.02773603062910812	0.027831883500705645	0.027805272815144	0.02772470123319659	0.02763659143309294	0.028227604701457243	0.028186697504240854	0.028216941642150495	0.02832433760740205	0.02850550993603629	0.028746815830873462	0.02902687855141295	0.028794722852460763	0.02910035658496879	0.02937556523871554	0.02960515547309228	0.029778629932733836	0.029889553962328064	0.029934860508359362	0.0299145450268663	0.029831510174816556	0.02923629661591831	0.02902954497461896	0.028769636503629403	0.02845849500354891	0.02809545732501828	0.027189228188924774	0.026717308028433306	0.026196953553129898
0.40234375	-0.0006617420908812122	-0.0005039750597906623	-9.151891931047373e-05	0.00019799223844382818	-0.0003195735146792611	-0.001810171338061245	-0.0017448042954947007	2.9145135139602152e-05	0.0046178051839290135	0.009497160386211678	0.014832203101368291	0.01799554706667933	0.01994692882603183	0.022071187884904364	0.02260427981955765	0.02329211326025793	0.0237398347046357	0.025446156610768322	0.02596152811071495	0.02644134255665964	0.026781615878662235	0.026956745272700977	0.027007993787248274	0.02699352967089852	0.026956009897999067	0.027571166782335066	0.027551561915105216	0.027596414073018494	0.027717573413428065	0.027915449666791714	0.028176884338209085	0.028478762784019285	0.028275306394272226	0.02860049378880558	0.02889252402649589	0.02913607644738181	0.02932050730819924	0.02943939231343995	0.02948974370596913	0.02947111840950778	0.029385291318235085	0.028794571749659825	0.028579098035687922	0.02830730636863521	0.02798397802061836	0.027611311262561555	0.026710272969012072	0.026232734832876803	0.025709044989652652
0.40625	-0.00034369605055939445	-0.0001527096982435472	0.00031115133750814206	0.0007444545060298902	9.576842678160613e-05	-0.00111746930994866	-0.0007660204340230181	0.0006887263025706358	0.004641499615377298	0.00898392307250323	0.013833602212248164	0.016879370700455754	0.018842760876523923	0.021000749033550925	0.021497016577327444	0.022100530722437117	0.022514924510461776	0.024227865850482866	0.02488467050837795	0.025462459907502732	0.025874263261667196	0.02611730111029953	0.026233857618903955	0.02627664711025013	0.02628569120583857	0.02692546168185339	0.026927375665270814	0.026985384088908937	0.027118039223263946	0.02733123286560568	0.027612952952566605	0.027937461008285425	0.027766649437491964	0.02811115668695141	0.02841899871200404	0.02867543759458302	0.0288700818208405	0.02899634247320848	0.029051219745019674	0.0290345506008034	0.028947972633730057	0.028362211888975697	0.028141094063183658	0.027860218183052066	0.027525375517004846	0.02714128889516032	0.02624536550630574	0.02575990349068591	0.025231073848793306
0.41015625	-3.1362527980804966e-05	0.0001898099873276493	0.0006839182909227914	0.0011286585919493552	0.0005017006765657694	-0.0003866524590596665	0.0002316680678287053	0.0013434825772863923	0.0046802439235418825	0.008520387277522079	0.0129596411341657	0.01588200964157427	0.017828890785673956	0.02005062259080187	0.020438586916705692	0.021009986082344223	0.0213779405002128	0.023075928527479528	0.023878450940232554	0.024542376149498835	0.02501785347965635	0.025320003861184603	0.02549159272451118	0.025581849481459362	0.02562993052056617	0.026289605906993252	0.02631384969568984	0.026385137865292174	0.02652837383417972	0.02675599045830901	0.02705812973088939	0.027406202786661282	0.027272109675742007	0.027635898486752186	0.027958507890180506	0.028226114248947276	0.028429445386737084	0.028562230240495756	0.028621121587234732	0.028605839944070732	0.02851845846458101	0.027938416340376637	0.027712732804717533	0.027425358332280103	0.0270814757027531	0.026686656186902136	0.025795123585880875	0.025300884838098225	0.02476543920630858
0.4140625	0.00027704244221993246	0.0005166524495188174	0.0010123636397864344	0.0012907246986466614	0.0008925488433472184	0.00034989919845487827	0.0011963112362679273	0.001967488611288648	0.0047143983353374885	0.008104967901972127	0.012197794274534823	0.014996678599539681	0.016882849777524966	0.019158480893759766	0.019421780637539188	0.020026830452314737	0.0203784540850378	0.022022640123119608	0.02295573548139651	0.023684851515652805	0.02421319788256493	0.024566967971728082	0.024786762616297864	0.02491729463746195	0.024996577278453502	0.02566422434710458	0.025709641645617287	0.025794339215861717	0.02594868032807951	0.026191778321219772	0.026515684912655546	0.026888407976441098	0.02679521651487815	0.027177913661937225	0.027514391878669775	0.027791472899109104	0.028001278087278036	0.02813878687252358	0.028200848957343094	0.02818659100853016	0.02809784375038671	0.027524379527484655	0.02729353943502688	0.027000262200086	0.026649405259635994	0.026245978996265684	0.02535792141722082	0.02485564746505098	0.02431325377546978
0.41796875	0.0005769177202758491	0.0008232326137098123	0.001294948041865529	0.0014548723216046	0.0012635232159942944	0.0010548286448415767	0.002060421634317189	0.00254554162948209	0.004730617831149475	0.007741090480735624	0.011540963370669843	0.014217582577410237	0.016004601911416616	0.017940476669784544	0.018466703559810504	0.019159172600975716	0.01959510928054553	0.02112711840595638	0.0221261399480146	0.022893713124418347	0.023461124746347872	0.02385801978558666	0.024120695838601214	0.024287659268607098	0.02439340130275447	0.025054088465350954	0.02511568466311065	0.025211183969552353	0.025376486778388108	0.02563795075468467	0.025987803785693542	0.0263877268831314	0.026339634012597646	0.026740451340084626	0.027089452988358298	0.027374522202146423	0.027588731525290955	0.027728475744769776	0.027791782866560588	0.02777779507089706	0.02768750924035035	0.027121271224859855	0.026884810554004934	0.026584804257618	0.026227088551385558	0.025816580997424232	0.024931327554539084	0.024422402911284946	0.023873842685262048
0.421875	0.0008645105132912279	0.001106101853102448	0.001537056144792187	0.0016293298189125338	0.0016072912959313457	0.0016815446211393692	0.002724363594806878	0.003073830655894727	0.004719917443144428	0.007441856637458888	0.010986009014119336	0.013542273083953449	0.015222759602056879	0.016717055184897855	0.01761588418441029	0.018410687108732893	0.0189760905723374	0.020406697535055085	0.021390650102781184	0.022171805164558522	0.02276392746176803	0.023193906704361167	0.023493137878467074	0.02369365086244901	0.023824408914702055	0.02446738990322095	0.02453744389539647	0.02463679878356695	0.024809276708860795	0.02509160089371454	0.025474282748798593	0.02590677353998294	0.02590779501717977	0.02632667940852218	0.026686424224308336	0.026977597031063505	0.027194459088510037	0.02733422102042904	0.027396175141729984	0.027380511156169796	0.02728806952876428	0.026729368422921285	0.026487522268312746	0.026180384049475647	0.025814764381162147	0.02539681761583812	0.024514158755436277	0.023999003085793724	0.023445281458434053
0.42578125	0.0011378983467667525	0.0013629739206367786	0.001744838964661266	0.0018059498903090498	0.001916365845608281	0.0021900779428785933	0.0032344426422613037	0.0035575162480780964	0.00468078301615249	0.007236246648740563	0.010530668355820616	0.012970837460907714	0.01456938796705226	0.01567873371756201	0.0169072690260606	0.017776465836469746	0.018446321086761253	0.019803736901648827	0.020741400619853523	0.02151892761468399	0.02212402880041242	0.022577244624546577	0.022905364778237458	0.023135124120909456	0.023289987507803867	0.023911800906741276	0.02398368463195788	0.024077102573948128	0.024247690717448922	0.02455047209143335	0.02497367729946487	0.02544608515237834	0.025499953281927557	0.025938243127841654	0.02630775571706323	0.026602878416239095	0.026820355307387356	0.026958344333285922	0.02701672997912441	0.026996793690519105	0.02690029695060492	0.026349193235992274	0.02610165629325345	0.025787803427705258	0.025413933121020138	0.024987298173655415	0.024107391993576588	0.023584744159025117	0.02302573385906692
0.4296875	0.0013958957213183742	0.0015935688959461125	0.001922687293791997	0.0019761784134431637	0.002185382994708135	0.0025785788836606705	0.003695480547902058	0.004005034646356043	0.004647043477930046	0.00716204457064068	0.01017027805998516	0.01250380905342885	0.01405709814193351	0.015203632383397392	0.016345958521351234	0.01724423227633698	0.01798016856092699	0.019275362376785954	0.020166478741821092	0.02093125062752088	0.021541731372363482	0.02201075164207611	0.022360555588259556	0.022613959530763394	0.022790385255048173	0.023391109675120814	0.02346246885781178	0.023541308099715552	0.023696689373080115	0.024016014346111003	0.02448688607571281	0.025005626045134566	0.025115744822071573	0.02557446507751826	0.025954171211872712	0.026252115861773673	0.026468109704914866	0.02660236213337952	0.026655472318310558	0.02662913667643374	0.02652606235816979	0.025982442895196023	0.02572751943487006	0.025406792023949132	0.0250252423734314	0.024589618319247775	0.02371270883800114	0.0231809587428633	0.022614981074920326
0.43359375	0.0016371278046473092	0.0017992755465842392	0.0020737484770128045	0.002131995928075031	0.002411544491215001	0.002872102254757758	0.004156316681185657	0.004420301627119705	0.004813459614906868	0.007226371248804264	0.00989561401839295	0.012140982799422328	0.013676891819082548	0.014862287494338045	0.015906373080904312	0.01679780002909137	0.017566620108028674	0.018803393049282913	0.019654522298050092	0.020402794463938667	0.021014467590230623	0.021495003077419028	0.021861663293923805	0.022133827678898932	0.02232824110770859	0.022906000797299986	0.022978342973134724	0.023038465124194163	0.02316354072519622	0.0234941490920888	0.024020563781935067	0.024588167786842474	0.02475716847177134	0.0252340824119206	0.025624105498638583	0.025925233230447375	0.026138866452996012	0.02626754983140067	0.026313601721664526	0.026279298836342502	0.026167654596433998	0.025631200133001242	0.025366640782309435	0.02503747355858499	0.02464821221157032	0.02420429089622589	0.023330505404623558	0.022789400841020102	0.02221469014717914
0.4375	0.0018604885572612861	0.001981603599954085	0.002200255418276509	0.0022665732364735847	0.002593904291963961	0.0030894585867132507	0.0045547082224471624	0.004798377075159399	0.005204041317586172	0.007387211042845843	0.009692025586500841	0.011881767740222815	0.01340921203580403	0.014586153355688525	0.015555346665696246	0.016419603546578787	0.017197238270820647	0.018378523570664496	0.019196134871792392	0.01992724172104121	0.02053794371714268	0.02102790200803728	0.02140928703176237	0.02169774648513023	0.021907714263242006	0.022457736985103227	0.02253376422545683	0.022576194990269416	0.02265518446585646	0.022993733731576427	0.023588088121471174	0.02420135274182611	0.02442981488356777	0.0249181349770371	0.02531568396598427	0.025620042032454826	0.025831914541816436	0.02595453907262013	0.02599204368247343	0.025948211389963616	0.025826587806705215	0.02529674804437354	0.02502089107326566	0.024681210553361366	0.024282812335816528	0.023830667126435223	0.022960001940877106	0.022407830702759535	0.021824652032558012
0.44140625	0.002066605809336819	0.0021413208511040227	0.0023030111461774805	0.002375040200482431	0.0027327268131337457	0.0032375010441837715	0.004640331521463009	0.005130420713935324	0.005569972602980311	0.007592978337240597	0.009540668988573642	0.011725230908037343	0.01323387968468559	0.01436230643559755	0.015265582007886913	0.016092440142239095	0.016863463162745784	0.017993773424258563	0.018783267425452554	0.01949847156555684	0.020107483329126152	0.020605868767016977	0.02100144602242593	0.021306118128679996	0.02153175730153234	0.02205014930012239	0.022132647687098217	0.02216369606786661	0.022182547491553573	0.02252856479514942	0.023207414780692437	0.023856115748332574	0.024140775225952815	0.024630875423263587	0.025029559310680627	0.025334438455191677	0.025544689330335935	0.0256621231245191	0.02569098893238486	0.025636496666756603	0.025503560354757093	0.024979577502554307	0.024691329914602544	0.024339652566896852	0.023930237207934635	0.02346858832790155	0.02259813575447489	0.022035657579185575	0.021444985567495634
0.4453125	0.002258780429152729	0.002279195539690193	0.0023815793990096257	0.002453979657044414	0.002828392249593026	0.0033297035764038307	0.004704823348808396	0.005405617565275245	0.005837839868775563	0.007694483675302011	0.009425845925200738	0.011668088097017137	0.013132788849645027	0.014180941739000641	0.015017689550055946	0.01580133505017345	0.016556511576548028	0.017642531413258444	0.01840856980866612	0.019110316734293864	0.019718271842130153	0.02022499364534236	0.020634870596114796	0.020956813646116457	0.021200336826644794	0.021688005041424985	0.021781161130586035	0.021814126465706574	0.02178878522715788	0.02214475361961532	0.022895630723144267	0.023561796205793684	0.023894513103740467	0.024377537549244765	0.024769492480974264	0.025069117270817287	0.025275135463452836	0.025387549591585845	0.025408843850787344	0.025343958414665968	0.025198924734466388	0.02467979603212256	0.02437825904712776	0.0240136393604109	0.02359190419137991	0.02311579723984214	0.022246368475377976	0.021674457171642958	0.02107625187159412
0.44921875	0.002441895738106631	0.0023976192620812353	0.0024357866049121712	0.0025002353395199017	0.0028784479650538763	0.0035315534471389576	0.004699081025599433	0.005592050994559727	0.005988280727968642	0.007666899148613182	0.009373646159300919	0.011701598830853699	0.01308831060568183	0.014033674536093166	0.014798944538820191	0.015535145770733672	0.01626868359285183	0.017317993065564363	0.018065132019806862	0.018756585022175476	0.01936515423724039	0.019881135527548666	0.020306027877633692	0.020646562877875474	0.020910823834244807	0.02137393536564791	0.021484594482698016	0.021538780447205363	0.021558615410285586	0.02193409246835132	0.022659977800232767	0.023321209471519833	0.023689976037321037	0.024160613768018813	0.024539853546704737	0.024827754988061113	0.02502421994173809	0.025128992838916675	0.025142810603905774	0.025068704593036895	0.024912141240498453	0.024396559336224755	0.024081561266106055	0.023703297322590577	0.023264981234992987	0.022774485692145907	0.021907776484653807	0.02132688908681457	0.02071980354024361
0.453125	0.0026196120528796663	0.0025013521248556936	0.002467615224626102	0.002510767130068259	0.0028743390678525327	0.0036583511461899254	0.004554207966046581	0.005605089095367999	0.00602023360457471	0.007661157255039519	0.009533826781431498	0.011810243578820545	0.013081913155778502	0.013912135966234862	0.014601233055096308	0.015287133949465126	0.015994891702410086	0.017013461193642665	0.017746326907297605	0.01843125294896042	0.019042811986769825	0.01956975622448487	0.020011132562099854	0.02037188176594107	0.020659494900841957	0.02110684140555974	0.02124363517973693	0.021337253941227985	0.021449495343935254	0.021840748227173412	0.022492477844848313	0.02312991104986728	0.023521698534536783	0.023977802193710485	0.024342067722348704	0.024614201931062674	0.024795682248584416	0.024887799660259446	0.024891411717723466	0.024808004187312882	0.0246410963820598	0.02412760331463404	0.023796186326345836	0.02340472922264225	0.022950750008412735	0.022447622226030584	0.021584570654224366	0.0209942799911651	0.020376868735773712
0.45703125	0.002792386534829744	0.0025960267193156084	0.002481753888158661	0.002483954624064616	0.0028017734525619675	0.0036961156401064676	0.004237456676646378	0.005369149216455926	0.005945613810414085	0.007665045434027518	0.009788616614433476	0.01197357890649281	0.013094359708321013	0.013806379716901074	0.014418164845337422	0.015053791580802889	0.01573324187115477	0.01672356715558121	0.017446154114963086	0.01812856080959191	0.018746039493599542	0.01928615330655048	0.019746018586778935	0.020129038777775166	0.020442422475474564	0.02088268064345411	0.021053474721866916	0.021197269904365434	0.02138949913108945	0.02178960903363203	0.02237761888924994	0.02298037956479959	0.02338401476817431	0.023823724403690072	0.02417316226532007	0.024429081742893155	0.024592944834310293	0.024667798920622097	0.024656413391054288	0.02456080650828607	0.024383218471347945	0.023866646898370814	0.023521770928216945	0.023118186886235126	0.02265142860296132	0.02213722063068224	0.021276945671599767	0.020675829596500606	0.020047379069699778
0.4609375	0.0029584364340271563	0.00268522693859366	0.002483733694992718	0.0024213272426363563	0.0026477931086887063	0.0035300125869678067	0.0037740886539350538	0.004957219752206032	0.005783485577272485	0.007651877745343705	0.010043693750032168	0.012167737194698602	0.013106072855137207	0.013704898193629134	0.01424277294529308	0.014832185496898687	0.015483770680265518	0.016445521206298053	0.01716029287593923	0.017843500018875913	0.018469917956645543	0.019025730427212673	0.01950638006269012	0.01991397166757125	0.02025547583317422	0.020696263394692327	0.020906027530327442	0.021102779273166616	0.021356273805333448	0.021762214813268788	0.02230251607238598	0.022866624924071433	0.023274064912988335	0.023693935773765773	0.024027970826153044	0.024268924022854188	0.02441591706892754	0.024471987651386806	0.024441705653813983	0.024329297933882277	0.024133728527057974	0.02361582622934555	0.023259465439571025	0.02284415937686024	0.02236767236765802	0.02184301766408092	0.02098306435995312	0.020369622964369727	0.019730015151276037
0.46484375	0.003116407099589158	0.0027689973226678044	0.002476916391242673	0.002327991115492839	0.002412602733473712	0.0030830216673973787	0.0032094236634249707	0.004462753886616766	0.0055545461114879235	0.007599720670981525	0.010274684527969091	0.012362087896131801	0.013096287308877741	0.013596238907534808	0.01406745038455709	0.014618011512676943	0.015245843883854415	0.016179362173880274	0.016887040312506763	0.01757280236800285	0.018210379718028746	0.01878421780371098	0.019288004337943532	0.019722514146460424	0.02009432259405186	0.020542327454231013	0.02079285713783552	0.021039986504047592	0.021340898487493654	0.02175250318690236	0.022258283142516433	0.022784865739312377	0.023190829141707336	0.023587088120335498	0.023902959716769923	0.02412881512043419	0.02426072631601195	0.024299603595635544	0.024249834115906088	0.024113289963603846	0.023897771416472535	0.02338129708897463	0.023011954712949256	0.022583108788730932	0.02209742919020785	0.021562002116020773	0.020699489595197296	0.020073673274798365	0.01942337210809497
0.46875	0.003267038516198778	0.0028454403291882924	0.0024613718486311276	0.002210714030479899	0.0021140302726969096	0.002545401134868508	0.002579491984912363	0.003929189991210558	0.0052779359825587124	0.007496994350723263	0.010447616810856375	0.012513097942779161	0.013041943385706356	0.013470353976950622	0.013885432818599053	0.014405990529992141	0.01501664468590147	0.015926398367435146	0.01662723455238968	0.017315647903420328	0.017965100091584918	0.018558301769908248	0.019087044321774882	0.019550586836078354	0.019954643384394788	0.020415730522293396	0.02070668055018654	0.020999110667478504	0.021337539037336484	0.02175552366441047	0.022237348344836372	0.022731225861314375	0.023132198435600992	0.023503262208001363	0.023797704570917677	0.02400600148786669	0.024122763684304882	0.024146458591522313	0.024075497612338737	0.023917544003247748	0.02368264943230569	0.023168890887466986	0.022782453642111955	0.022336141049196012	0.021837890340205002	0.021289929313648592	0.020423017243367925	0.01978594132250877	0.019126217953652436
0.47265625	0.0034128504332403276	0.002913540225554706	0.00243582443194712	0.002074986167475368	0.001777585170895657	0.001974434099402844	0.0019099266200262033	0.003378832441516988	0.0049704629785419785	0.007341083469356413	0.010495640234288617	0.012571395688032116	0.012919623228056842	0.013318330398003897	0.013691603089857562	0.014191510096943749	0.01479207410316985	0.015686597512309497	0.016382471079105843	0.0170733446743615	0.01773396536840477	0.018346404509268943	0.01890072024742462	0.019394537580295967	0.019832282171773685	0.020311565925327346	0.020641526173613922	0.02097376668563955	0.021342286514818065	0.021766814848537264	0.022232457726540478	0.022700093252204567	0.023093577969545143	0.02344094694582166	0.023712754307139816	0.023900711371451777	0.023996379678688173	0.024004651106425134	0.02391706941249816	0.023743463008885968	0.02349204134481253	0.022979447038097067	0.022572459281876123	0.022105030808443615	0.021588352627487373	0.02102460947857443	0.020153060987169402	0.019504456815824245	0.018836526236407636
0.4765625	0.0035568182391522707	0.0029745255797249404	0.0024003446526786043	0.0019240130725600435	0.001424601422044619	0.0013929611590886848	0.001221054831239743	0.002829865837465695	0.0046473505532208526	0.007136221610636262	0.0103668700730834	0.012515787712078008	0.012711983456487108	0.01313144113194048	0.013481487967656247	0.013971224722943987	0.014568557049774	0.015457442363613239	0.016152581918554065	0.01684743645330755	0.017518531518187608	0.018148906323476766	0.018727986074136838	0.0192519216503092	0.019723653852072864	0.020225304371988106	0.020592565308306998	0.020959751748450994	0.021352776798946538	0.021783276563077658	0.022237616063444765	0.022684837733752516	0.02306907333911501	0.023395967704615384	0.02364670783526246	0.023810420600108628	0.023885319142165296	0.023875676986339744	0.023774009597390844	0.023588446536133345	0.02332306159754216	0.022807804666939324	0.022379802386786496	0.02189072193227881	0.02135104580071201	0.020767754293204765	0.01989200611033959	0.019228553654394576	0.018551804057741927
0.48046875	0.0037012479974079526	0.0030311804851007873	0.0023572648090363635	0.0017604163128741301	0.0010688120061518869	0.0008194583570033109	0.0005310762207884623	0.0023027624365922206	0.0043226742840993815	0.006891633668713426	0.010104313197511983	0.012299483985397541	0.012414967626850848	0.012901853449359846	0.013249883618690617	0.013741857042021355	0.014343498799777477	0.015235192804519126	0.015934875634317613	0.016637386199727766	0.017320093237457646	0.017967398150324776	0.018569508503013865	0.01912205219228502	0.019626582053973496	0.020152823723149194	0.020555844596314543	0.02095419044294866	0.02136763938119879	0.021803219223471393	0.02224892476197815	0.022679733385985834	0.0230536538744317	0.02336297906879614	0.023592731588887528	0.023736543425463497	0.023793364274442563	0.02376374539734316	0.023647408955221216	0.02344867538561024	0.023168683832987425	0.02264672433724213	0.02219937794361404	0.021691640975149085	0.02112865480713877	0.02052316692873668	0.019643104780304066	0.018960056846618834	0.018271438807487606
0.484375	0.003847433486598023	0.003086420879629237	0.0023101442918462	0.0015881950174591597	0.0007190937581817991	0.0002696553221870901	-0.00014388034976470232	0.0018226168802402687	0.004009133296961953	0.006619154477782663	0.009757437615530273	0.011763965030642198	0.012039192623968298	0.012625035481695857	0.012991449834277469	0.013499032989534143	0.014114025922988716	0.01501670614033812	0.01572567761732402	0.016440228299058557	0.017137648796110017	0.01780276586390006	0.018426729127828723	0.01900573648597692	0.01954070926359619	0.020090807194727556	0.02052800521159792	0.020954899141019112	0.02138609481242959	0.02182594350979672	0.022264378316523725	0.02268110682376112	0.023044293835025487	0.023335351675609628	0.02354870289498745	0.02367783458017958	0.02372008798745151	0.023670946038899965	0.023538053339968057	0.02332166473411834	0.023023178830904545	0.022492338395348588	0.02202647634163779	0.021503753927984315	0.020920662531913603	0.02029300903077247	0.019407828706529795	0.018702576582574126	0.017998203760786424
0.48828125	0.003996018481446567	0.0031424307277106434	0.0022623566539799744	0.0014128777701450934	0.00038274920276559765	-0.00024242973003998913	-0.0007888114464818519	0.001416054080514484	0.003718025994557561	0.006331215076466057	0.009350900310882204	0.011162279759147187	0.011603849196593852	0.012301550981230536	0.012702915614150101	0.013238240506727061	0.013876137099708474	0.014799683706288036	0.015522067792537286	0.01625232623927053	0.016967968408795553	0.01765349193757937	0.01830001013059568	0.01890415919330546	0.019466977110325856	0.02003756620096897	0.020506588685152094	0.020959976472135544	0.021407506851725877	0.021851338508933837	0.02228328580340877	0.022687193241080372	0.02303800629212982	0.023313378663825324	0.023513394100342477	0.023630783711809045	0.02366047556921691	0.02359446300382828	0.02344382520885091	0.023206148244879765	0.022885356181523653	0.022345588684768547	0.0218597865008896	0.02132307356041907	0.020722830043961915	0.020075679337737018	0.019184619630110644	0.01845879825237695	0.017736609958981964
0.4921875	0.004147490476094334	0.003200706292432548	0.0022165328044067567	0.0012401716985569744	6.670154684329521e-05	-0.0007024750253910028	-0.0010672313309938453	0.0011003003419539081	0.0034588306537928215	0.006040320234586727	0.008906628403120398	0.010562573598316138	0.011129144961504689	0.011936826576781412	0.012384666151739998	0.01295700722566373	0.013626000577521169	0.014581372470117482	0.015321890424607632	0.016070964418514855	0.016807505326473682	0.01751612710827044	0.0181873127015878	0.018817125754090003	0.019406334535079672	0.01999326493015907	0.020490814864921214	0.020968183434677767	0.021431103776188065	0.021879343408047314	0.022305725472283378	0.022696257614701176	0.023037215544606804	0.023298512334150923	0.023485926652470512	0.02359131092483535	0.023607726164169618	0.02352774272183389	0.023359513093492046	0.02310049763581601	0.0227567247866145	0.022208764823861138	0.021701310930115403	0.021148700876047588	0.020531152623076032	0.019867289248070685	0.018970216154350572	0.01822803842542986	0.017489261794857214
0.49609375	0.004302141694413925	0.0032625798643085013	0.0021749195546008904	0.001074784114092564	-0.00022263309762821093	-0.0010957738736516176	-0.0011131097384573518	0.0008725340325927422	0.003237143857421687	0.005758665126780971	0.008446849974306447	0.009975974493683815	0.010631808121641384	0.011539405814805004	0.012040711131895865	0.012656150581541348	0.01336200518335029	0.01435803493720722	0.015122449241836033	0.01589412166618842	0.01665379011827539	0.017387288335695916	0.018085046377868785	0.018742141830081493	0.019358107079332165	0.019959132917902744	0.0204816340330074	0.020979785549631425	0.021456531389215217	0.02190964346507962	0.02233114866892194	0.022710863463948572	0.023044287936003105	0.023291761039460068	0.02346519641950917	0.023555991155775446	0.02355667342639234	0.023464268773235153	0.023279353493502297	0.023001757185964866	0.022637560862177386	0.022081888366646485	0.02155355124738545	0.020983121164604324	0.020345956606268478	0.01966553738117338	0.01876295475101597	0.018007232845606014	0.01725483016945195
0.5	0.004459252101285616	0.0033294979907591005	0.002139936024758704	0.0009203474085353325	-0.00047883280204411016	-0.0014020700312586953	-0.0011496015181663988	0.000712432920442152	0.0030522397673442003	0.005496066817765599	0.007989182497942338	0.009405278816499496	0.010123310239618433	0.011118959245033366	0.011677554279579505	0.012339577411422997	0.013085597390695036	0.014126505166800474	0.014920290869453234	0.015719200205004724	0.01650497848539456	0.017264811821380732	0.017990086459159782	0.01867560335627927	0.019319490260560457	0.01993601402638845	0.020480714137408818	0.020996514792777088	0.02148477726593656	0.021942229896446896	0.022361227826950048	0.022732596065506927	0.023059948076268544	0.02329310991749245	0.023449999304334668	0.02352291021930686	0.0235054604800371	0.02340069422459279	0.023199709176322525	0.022906382193710995	0.022525585543675675	0.02196258530586781	0.021416895869171837	0.02082920298685842	0.020171256237394575	0.019472212220948304	0.018565153064249884	0.01779528859176227	0.01703029416763524
0.50390625	0.0046161563785973025	0.003402570143518524	0.002114126879234346	0.0007801111340657307	-0.0006942785145136465	-0.0015845250973388347	-0.0011884318196641042	0.0005939260934104684	0.0028971436134320183	0.0052574566971197445	0.007545031676434111	0.00885012279616959	0.009610148456279721	0.010684449273721253	0.011302701007504745	0.012013274459725887	0.012800846259285126	0.013886030877409916	0.01471294191179462	0.015543110558210782	0.0163586511342384	0.017147090706358115	0.017900649537613833	0.01861476722448696	0.019287037921625894	0.019922898957449586	0.020488886963777597	0.02102040408933714	0.021518648371356308	0.021979795779379696	0.022396848398053004	0.02276116695479402	0.023083200816797156	0.023301411852537868	0.023439671942359963	0.02349227332741277	0.02345503849782893	0.023337120123922306	0.023119973675798544	0.02281230360502029	0.0224179896264316	0.02184838127020927	0.021289361763910275	0.02068724628641072	0.020010388066503015	0.019291813540146974	0.018381883426947798	0.017595573130229525	0.016815145575953094
0.5078125	0.00476859946101324	0.003481493907402239	0.002099262016449277	0.0006574456872670831	-0.0008622151266502731	-0.001678071505625628	-0.0012402199470792907	0.0004938378563104084	0.002761260374859742	0.005042724703865131	0.00711922628671352	0.008308829799727024	0.009095868716245181	0.010242603965422092	0.010923029023678199	0.011683892826243047	0.012513460074419558	0.013638680527227498	0.01450048765234413	0.015364116473563505	0.016212178437620572	0.01703197684897939	0.017815440494724832	0.018558322079651135	0.019258527004360815	0.019916846981240965	0.020504901158726385	0.021053439962731568	0.021561169338168318	0.022024791811051214	0.02243877209634526	0.022795562942093728	0.023112760402187238	0.02331526291725039	0.023434308312821006	0.023465863331984638	0.023408073207394242	0.023275765472192678	0.023042076900910535	0.022720359607848906	0.022313864175779408	0.021738654007514846	0.021168536330167687	0.020555000273851487	0.019863395275005358	0.01912802515634815	0.01821680521515434	0.017412877578779407	0.016612552839869066
0.51171875	0.004913156843118938	0.003563752658744007	0.002095057196473016	0.0005553670502831953	-0.0009842543950741023	-0.0017499377970240926	-0.0013131024225990773	0.00039467549099980737	0.0026331062406707573	0.004848885153635518	0.006709528515026764	0.007778194476113165	0.008582947805072738	0.009797664462959488	0.010543459420542078	0.011357129050801107	0.012229385190690945	0.013388675939244754	0.014285563070589702	0.015183114809491527	0.01606460223085704	0.01691739480571519	0.017732681272465523	0.018505368778542697	0.01923320935832551	0.019914734011797997	0.020527661037650136	0.021094482484365074	0.021612304643579883	0.02207812176616253	0.022487939979530802	0.02283562522909488	0.023148770128059715	0.02333456285321711	0.02343461370271749	0.023445909133935183	0.023368176569367183	0.02322012695987019	0.022969653519764544	0.022633626447668087	0.022214604081527867	0.021634968593402748	0.021054156410018177	0.02043039942805369	0.01972851148342003	0.01898133132038482	0.018069246681683415	0.01724838624394809	0.01642600683655626
0.515625	0.005050267090599109	0.003645425733093788	0.002098568134403761	0.0004751599166175624	-0.0010711542317453915	-0.0018252618883955463	-0.0014115871187447837	0.00028458027192290736	0.0025015295579682295	0.004672377716023857	0.006307380843933841	0.007252982222338833	0.00807321905261843	0.009352762516684321	0.010166907630108468	0.011036587564495437	0.0119532240222473	0.013141413207380603	0.014072476917843746	0.01500324024355626	0.01591759404806803	0.01680319244249373	0.017650937616505713	0.01845459707533781	0.01921065685043144	0.01991742825573306	0.020554322147814164	0.02113947823583051	0.021668725473752204	0.022138427362042412	0.02254467421461004	0.022882401926945573	0.02319277322226121	0.02336113850104149	0.023442410992709606	0.023434973186561736	0.02333913815621691	0.02317434237896676	0.022906986342978275	0.022555698213836184	0.02212287606712282	0.021540587631109664	0.02094917963346976	0.02031429492610015	0.019604761281994065	0.018849273404228928	0.017935252373667332	0.017098716404247538	0.016255574741060874
0.51953125	0.005185245266524363	0.003723977174222487	0.002105421839227073	0.0004150167928672066	-0.0011341841360626714	-0.0019111910015099376	-0.0015362730429514526	0.0001567855550884678	0.0023554845016683368	0.004510192280612335	0.005899622254329162	0.006726798207834506	0.007568060977696411	0.008911187882435279	0.009795612425569478	0.010723988687285968	0.011687356340162047	0.012902085327275103	0.013866236907752016	0.01482881266393321	0.015774711905174876	0.016691764646116658	0.017570875345705672	0.018405285711733055	0.01919292986876253	0.019924139471588775	0.02058232892443712	0.02118439919873616	0.021726095006822987	0.0222023881601896	0.022607751315992575	0.022936901102050156	0.023245938159025537	0.02339787864697307	0.023461276391361308	0.023436576056629743	0.02332413771974684	0.023141996655467345	0.022857592933354987	0.02248979614804414	0.022042175661609376	0.02145999334583326	0.020858215295164628	0.020210265169523067	0.019492831044205072	0.018728755202676917	0.01781133294698045	0.016959887577581156	0.016098499562005042
0.5234375	0.005326309314986094	0.003801186533785389	0.0021128383420526142	0.00036986823499821075	-0.0011813297958145341	-0.0020080866150630483	-0.0016841808511876277	9.270083123180672e-06	0.002183296121283762	0.004358567886059206	0.0054700022734440745	0.0061935810336987696	0.007069316981393292	0.00847644621531074	0.009432102651143581	0.010420479184840903	0.011432440156683876	0.012674202785227129	0.013671225994716818	0.014664376107356158	0.01564020696095081	0.01658700653766898	0.017495546092894054	0.01836217695281539	0.01917893014129657	0.019932803982315228	0.020610160939082522	0.0212277644634693	0.021781975154856692	0.022266697374073496	0.022674376977941613	0.022998392914817645	0.02330765474019647	0.023447254757282376	0.023495520155665695	0.023454684752558963	0.023325509279144008	0.023125362646055247	0.022823589064378202	0.02243900150713607	0.02197692387484773	0.021397753018838728	0.020785119437796373	0.020122158464814355	0.019394355804633667	0.0186186959017689	0.017697777515868873	0.016831448091976675	0.015952845607421384
0.52734375	0.005481523122219084	0.00388367540088122	0.0021223395032307635	0.00033326722340393244	-0.0012181293457961817	-0.0021135052517275987	-0.001849740562963248	-0.00015524080299123	0.001973507119311657	0.004169467917980119	0.005001480933593261	0.005648324458214005	0.006580006618142842	0.008052241543484773	0.009079068374671206	0.010127359340372233	0.011188689172689559	0.01245903483457389	0.013489890526758752	0.014513464503742246	0.015518091164659298	0.016493018573935814	0.01743272831886611	0.018327302058870454	0.019168441943802073	0.01994103610316489	0.020637389117135863	0.021270556253940143	0.02183697235737947	0.02233014752806195	0.02274178396897586	0.023064646450181137	0.02337627916996876	0.023509831585931673	0.02354749525162636	0.023491810524582935	0.023345115746234546	0.023126102542155635	0.022806857207147146	0.02240663169893553	0.02193134461757129	0.021356880555730484	0.02073201935667912	0.02005244581128851	0.019311342015095878	0.018521324847214915	0.01759870392287688	0.016716364808595507	0.015819359127638544
0.53125	0.005656698385411302	0.003980514387133233	0.002139806181728876	0.0003007724833797576	-0.001247585903924625	-0.0022228849086138036	-0.002025101994461126	-0.00032948294217310936	0.0017206999904574305	0.003629429267942519	0.004481680729826576	0.005087594253284422	0.00610407866747309	0.007642802283046424	0.008739316213007775	0.009845901972236115	0.010956363355731136	0.012256406139523612	0.013322537335422102	0.014377511857421976	0.015411028459741294	0.016417159965619876	0.017384275630664803	0.01830210384822273	0.01916336877239888	0.019948834101196633	0.020664892194467877	0.021314728270920957	0.02189328219852138	0.02239394197773481	0.022809659648886038	0.023134487216582622	0.02345120506082088	0.023583861840009268	0.023615547451598218	0.023547655601333206	0.023384675108284902	0.023146480016801307	0.022810481020885343	0.02239590613114162	0.021907965143827868	0.02133847704018721	0.02070000565246577	0.020002602668168112	0.019246548244159944	0.018441129272102064	0.017518794303214902	0.01661764707364677	0.01570010754971629
0.53515625	0.00585468149482421	0.004100064887435112	0.0021728552892291975	0.0002724441717238679	-0.001268669155120472	-0.002326163740382442	-0.002196236522197109	-0.0005029927029088221	0.0014337698427878132	0.0030247754593746845	0.003909902936333642	0.004511718660084985	0.005646492328739927	0.007252519496796228	0.00841591407768183	0.009577475098140553	0.01073557429448635	0.012065895376215607	0.013168399059569347	0.014256016502839697	0.015323663518441943	0.016358839358059263	0.017349842218099654	0.01828787895392381	0.019167525595024215	0.019960146642190146	0.02069570136488874	0.021362315289902067	0.021952855190303877	0.022460751555366754	0.022881005110986452	0.023209572329812467	0.023533681744681845	0.02366685757162501	0.023695369224793872	0.0236196685086012	0.023445100055081936	0.023189105088858852	0.02283800440483219	0.022409346596693247	0.021907867504422862	0.021343327196274853	0.02069055111939333	0.019974263061496966	0.019203276926840873	0.018381928144486137	0.017460008915811676	0.016536408362087363	0.015596807180278116
0.5390625	0.006075877713160982	0.00424799962849326	0.002227908715429855	0.00025234243353514096	-0.001275850766201958	-0.002400780779076739	-0.0023304418731932286	-0.0006643040077078388	0.00113507167621546	0.0024693162870211838	0.0033009202630182033	0.003929613736876225	0.0052149052875192226	0.00688482544587421	0.008111626994561472	0.00932381239113278	0.010526615455780375	0.01188706363185632	0.013026698161015648	0.014147828754190073	0.015252150889770832	0.016314341392655307	0.017328093368180086	0.018286508404840807	0.019185534705005836	0.01998149621227263	0.020734816894086183	0.021416133269533955	0.02201785328497552	0.022533948899752687	0.02296025675911495	0.0232930996405043	0.02362563177417787	0.023757904823543008	0.023784125231036235	0.023705095932922138	0.02352507946443705	0.0232548537431696	0.02289122990708692	0.022448480964245343	0.021932341690949153	0.021373477066521485	0.020705977794520436	0.01996952291599352	0.019183441788181543	0.018344391497501222	0.017421370017102866	0.016473050715461124	0.01551104026851391
0.54296875	0.006319478398715106	0.004426819368015228	0.0023089379170402324	0.0002454904319518225	-0.0012613416786559917	-0.002413901187357015	-0.0023722943262688423	-0.0008029632956182975	0.0008492544350480191	0.0019842140435101796	0.0026866759444575394	0.003368596090578768	0.004821090153967644	0.00654203753109267	0.007828040000307013	0.009086589419580737	0.010330412383609322	0.011719244370150594	0.012896592337969248	0.014056033193006412	0.015191667145422194	0.016279765250952316	0.017317917586707976	0.018300013102694357	0.01922126887365372	0.0200188955182361	0.020787619086497955	0.02148083561230174	0.02209248823567478	0.022617405603644336	0.023050681860250277	0.023387237013947404	0.02372844171328725	0.023858628349621824	0.023882849950227936	0.023802866077449636	0.02362150409192254	0.023341434176160636	0.02296902550507829	0.022513848679128312	0.021983531290956204	0.02143128478390266	0.020747877657312896	0.019989877331701544	0.019186244640237105	0.018326498415263126	0.017401311888010307	0.016428784758647508	0.015445126557684707
0.546875	0.006584666056216909	0.004636607030227807	0.002418518694714905	0.0002548998108898304	-0.001218930659028311	-0.002352491320397082	-0.0023078413165949496	-0.0009109936070664792	0.000594452604715634	0.0015813204102392286	0.0021267107152030396	0.002891511459848839	0.004479099169875045	0.006226864064513227	0.007565937804059619	0.008866859223087276	0.010148253700036025	0.01156206652566516	0.012781014240739075	0.013976888077567695	0.01513919935747532	0.01625396663228762	0.017319559734628065	0.018329464936398865	0.019276025195435254	0.020075864087159223	0.020858636872637337	0.02156238385941589	0.02218283435161794	0.02271530968433444	0.02315394778870017	0.023492669858571347	0.023843495796487257	0.02397203908546075	0.023994802435435503	0.023914033463273032	0.023732323816834988	0.02344514929810626	0.023068258204079317	0.022604790794012786	0.02206270096163543	0.021516481238625262	0.020815178928780265	0.020034995930663158	0.019209739021783134	0.018326516929368264	0.017400019100367148	0.01640595692856084	0.015402139216179833
0.55078125	0.006871215082635301	0.0048763566286296745	0.0025613454687131165	0.00028093528453593253	-0.0011469400906176097	-0.0022356807358641095	-0.0021821349799547307	-0.00098344116599558	0.00038077113900930604	0.0012637641265230704	0.0017211311181883904	0.002578373064725359	0.004199762273943919	0.005943458418575298	0.007326855989432057	0.008665617144085092	0.009981412760420971	0.011420143406014938	0.012676405969207494	0.013905793375082243	0.015094231601027297	0.016238819038071117	0.01733484422720133	0.01837470715481382	0.019348203488639082	0.02015353379830742	0.020951069194019345	0.02166583860074578	0.022294164119640136	0.022831396997864628	0.023271935701268287	0.023610797175531717	0.02397351031548456	0.024100902710194827	0.024122738093939944	0.02404094164246673	0.023858676989103822	0.023564494710734074	0.023186225899668678	0.022718787609208313	0.022167530451852935	0.021624693174296494	0.020904402870228322	0.02010284920651162	0.01925322827620768	0.018345312340624087	0.017420304201357206	0.0164083495599876	0.015385682404312373
0.5546875	0.007179040867710512	0.005145009816014429	0.0027485671973543624	0.00032502669134826245	-0.001049089081888166	-0.0020867736722859354	-0.0020280615940585778	-0.0010177049820221384	0.00021270114391780393	0.0010260585610465944	0.0015088112730716197	0.0024203250872276705	0.003985183146952398	0.005696615505316582	0.007113668779978433	0.008484949773292616	0.009835452810730394	0.011291913235966455	0.012580020039136608	0.01384008396865033	0.015058262569060621	0.016236829882341874	0.017365500432885206	0.0184352034787878	0.019435497833884874	0.020251243180961165	0.021065985182944003	0.02179315470251142	0.022428677698032695	0.0229682265271276	0.023407967899005566	0.02374525420567619	0.024122547728338883	0.02424784290600157	0.02426857634765578	0.024186269979466157	0.024003805601942263	0.023701385160114885	0.023322181956634713	0.02285166729941146	0.022291946860119705	0.0217496270075328	0.02101148145052356	0.02019086710386153	0.019317403280959322	0.018386129977560728	0.017466849389903283	0.0164410970459139	0.015399929605319773
0.55859375	0.007507206344125633	0.0054413503571104915	0.002994858557236052	0.00040148720411492533	-0.0009336322293505839	-0.0019217374275175558	-0.0018585020662211793	-0.00101259600509912	9.205146771157358e-05	0.0008571933233555429	0.0014080535102478087	0.0023455739100516904	0.0038282737384393584	0.0054898448947233724	0.006929663911078354	0.008331685828363411	0.009710745896782336	0.011176148815103093	0.012491725937354481	0.013780921852065253	0.015034088250765354	0.016249042215565668	0.017411401144549088	0.018510554875158847	0.01953704556346325	0.020366791088864744	0.021201379730474645	0.02194251441115469	0.022585508528768505	0.023127111000133427	0.02356564932378591	0.023900486207699245	0.024294514266329337	0.024416344792189904	0.024435159258242356	0.02435261605601502	0.024170019697699496	0.023858578864038416	0.02347627773218952	0.0229996808027626	0.022429971791691816	0.021887122025466166	0.02113327473097737	0.020296673876672777	0.01940305284911026	0.018452832884919168	0.01754398680791014	0.016508828092236083	0.015449063162244592
0.5625	0.007853847571311662	0.005762135774755095	0.0033006908776659627	0.0005472207714360411	-0.0008118242289063826	-0.0017532451834438023	-0.0016803715174353862	-0.0009684816196375845	1.9229416604205074e-05	0.000745348483871533	0.0013568144607616905	0.0023096110731490316	0.003717317353744143	0.0053234272949500006	0.006777063238332215	0.008206268076746848	0.009608175907992011	0.011074119976043684	0.012414711688584656	0.013732909103981839	0.015024691702185233	0.01627535583587303	0.01747108505747985	0.01859998089488757	0.01965274234331771	0.020497260296744146	0.021352778545858486	0.02210950224608399	0.022761997900730968	0.023307846292948353	0.023746741037357078	0.02407950538842263	0.024491854868413876	0.02461034511326421	0.024626571478121306	0.024542249546749773	0.024357202645747256	0.024036578371333217	0.02364801671487826	0.023161629564094177	0.02257966300706693	0.022037202795553323	0.021269005512139616	0.020418768193459558	0.019510607598603125	0.01854810438925214	0.017653439385795888	0.016613008756974246	0.015535598263957118
0.56640625	0.008217127749383407	0.006099141649579365	0.0036429748467268763	0.0007646407577215908	-0.0006965307804089327	-0.0015935201430961055	-0.00150076955946285	-0.0008884476319075407	-7.690371081781056e-06	0.0006807045482918883	0.0013302721903400427	0.0022926296498477217	0.003640522580387051	0.00519387016644135	0.0066590276345518395	0.008107806880789825	0.00952917157713784	0.010990527068401756	0.012355314149271157	0.013702237819559149	0.015032524555481874	0.01631601458093901	0.017543480009359347	0.018702034919144905	0.019781364814347224	0.020640245136178237	0.02151585424420399	0.02228938165304628	0.022954442283582566	0.02350808545202865	0.02395032817580134	0.024283201423104916	0.024715234744491443	0.024832242649650782	0.024845542099497298	0.024756419649672567	0.024564713134755722	0.024234049572474214	0.02383666779858684	0.02333864838465982	0.022742914096249844	0.022202849021456972	0.02142122099538879	0.020558023470037545	0.01964070516217742	0.018672357709540677	0.017793715800747734	0.016750828633754322	0.015658471253686912
0.5703125	0.008595781135984054	0.006437389100198837	0.003979728278766498	0.000995117812875368	-0.0006008858645720483	-0.0014544025108810532	-0.0013277052041509307	-0.000779260758977246	5.214991545876568e-06	0.0006547230654119773	0.0013190982645319704	0.002285228453380528	0.00358783302801724	0.005098905289487976	0.006570397695620955	0.008034151386493549	0.009475139077083528	0.010931847255945648	0.012321095557241035	0.01369497060153746	0.01505990679377156	0.016372155663176624	0.017628550355766825	0.018815298624432764	0.019920668368525463	0.020794053198654017	0.021688569077706665	0.02247897257636078	0.023158711687677913	0.023723726657462363	0.024173532143642262	0.024510684654388992	0.02496314661211141	0.025080999262180992	0.025091134438849805	0.024994997095402205	0.024793684051352072	0.02445097060228596	0.02404269119712521	0.02353234307619889	0.022922611614213384	0.02238759228109566	0.02159444197610849	0.020718146840907004	0.01979482453648007	0.018824069053678283	0.017961459782428024	0.016916576939756567	0.015812846337171393
0.57421875	0.00898891598225715	0.006758139663580298	0.004230401737529699	0.0011926858917166994	-0.0005370883397392001	-0.0013467219472384495	-0.001169158291158906	-0.0006512220646696931	4.6904884604292985e-05	0.0006576790309181235	0.0013204643585870701	0.0022837028776150903	0.0035548332059525123	0.005030719985800403	0.006504847292863547	0.00798245222260352	0.009446242506112035	0.01090326329462421	0.01231758895645474	0.013715833784180287	0.015109563427917916	0.016445545522369542	0.017727018239470538	0.018939287938889438	0.020069137951651328	0.02095716858423169	0.02187032235643982	0.022677012526437723	0.02337180437430364	0.023950799829554947	0.024412736606857388	0.024759059520709004	0.025231221466682552	0.025352016837529856	0.025359767545376277	0.02525709439738999	0.02504603452641163	0.024689496175413606	0.024268093555896764	0.02374410184333331	0.023120983086744484	0.022594050151482747	0.02179211925673563	0.020903431527413918	0.019974924408622696	0.019001273517362582	0.01815374848495077	0.01710490860676761	0.015992417946428805
0.578125	0.00939531782559	0.007049463473575157	0.004367604099737382	0.0013351291010791078	-0.000515918473886573	-0.001279947760240846	-0.0010327096831309335	-0.0005173447053385127	0.00010264016044059243	0.0006773305982218369	0.0013329154852783631	0.002290817341781659	0.003536021631735997	0.004982216620532054	0.006457304962430077	0.007950506268668556	0.009440590861424347	0.010906068907422406	0.01234634769023879	0.013767084568539256	0.015183867363198211	0.016538509727662354	0.01784048590406928	0.01907486912518408	0.020226957740675844	0.021128198475680815	0.022060159070784735	0.022883112387925175	0.023593035778125104	0.02418736609572547	0.024664382678019958	0.025023200671396184	0.025513143656581416	0.02563935700406006	0.02564772006755911	0.025541199277376192	0.025321651936158096	0.024951176073175763	0.024515080382464305	0.023975899999392647	0.023339881848469135	0.022823772279924492	0.022014831542569224	0.0211157704026379	0.02018178409737903	0.01920269913817685	0.018369536408911147	0.017314219331017844	0.016193254558567016
0.58203125	0.009811725273468547	0.007312214462698086	0.004449763643997434	0.0014128848976952824	-0.0005467549525231541	-0.0012624853642302925	-0.00092683896524276	-0.0003937658594738158	0.00015692356705648836	0.0007000353783915836	0.0013525139525258911	0.00230569247691903	0.0035285837763307515	0.004948275408993008	0.006424851031804124	0.007937052151494095	0.009454935053692215	0.010936751613562556	0.012404689878826813	0.01384769220162585	0.015283460689498596	0.01665344245677136	0.0179716947149009	0.019224162173387627	0.020395408830094386	0.02130641982283532	0.02225703874328544	0.023097009389008383	0.023823061779224775	0.02443321285236255	0.024925415890364233	0.025297438794915417	0.025803976116907767	0.025938647838408935	0.025951639261290627	0.025844142390942126	0.025617303112804635	0.025234615564651453	0.024784118319958415	0.024229842621182662	0.02358114868080574	0.023077414554501408	0.02226095551096008	0.021353810033770904	0.02041388326978022	0.01942771748230898	0.018609487568576277	0.01754703107926847	0.01641616517544242
0.5859375	0.01022908892796573	0.007550693098018951	0.004494298233119531	0.0014223803086890752	-0.000637538676105498	-0.001302456408111663	-0.0008678375894387302	-0.00030299960472368603	0.00019669819512369013	0.0007130590617583366	0.0013740675463274066	0.002324179445569896	0.003530339587679343	0.004927000116112079	0.006406789295723858	0.007940839536101252	0.009485865571728036	0.010988445000320257	0.012485970504465982	0.013953030289072021	0.01540680090240043	0.01679153798879507	0.018123361947717243	0.019389783914911085	0.020576214656113034	0.02149227188982894	0.02246113811798023	0.02331889573638324	0.024061978701125586	0.024687751337209463	0.025193929358698686	0.02557891546938129	0.026102845818155807	0.026248000536452487	0.02626766762803423	0.026160585968068473	0.025927595338193	0.025535859217135526	0.025073085032540243	0.024505941681771226	0.023845343512902906	0.0233539228725983	0.022528532737333684	0.021614785820450066	0.020668606504919973	0.019676136518545384	0.01887467214109062	0.01780615228740201	0.016664485052074962
0.58984375	0.010622753583351158	0.007765098682033428	0.004500088587508638	0.0013614919880546028	-0.000795027314492186	-0.001407700067383999	-0.0009072441201042336	-0.0002764872220918646	0.0002136762403627257	0.0007077593079362066	0.0013875890201747176	0.0023388007490018903	0.003537634819763491	0.004919104241826122	0.006404023055701036	0.007960299024718842	0.009530243017254247	0.011053717257465179	0.01258137222969169	0.014075529131119091	0.015550057933908179	0.016951579703506803	0.01829611440599399	0.019573476736318485	0.0207714228169964	0.021687344272430242	0.022673889192401653	0.02354932357544559	0.024308991484665032	0.024949779630191182	0.025469997709209213	0.02586894697473241	0.026411661381185336	0.02656669123102673	0.0265916493801579	0.026484342745509037	0.026246325949265348	0.02584978343091615	0.0253777601397982	0.02480079439881222	0.024129934862477276	0.023649824823168908	0.02281610104821108	0.021896903372766507	0.02094479064466781	0.019948177068343176	0.01916477319433585	0.018090566380883244	0.01693928840519421
0.59375	0.010955934592986938	0.007953744098285143	0.004463247467552028	0.0012279029388492513	-0.0010251823229196766	-0.001584146092037192	-0.0011143128821449189	-0.0003401940296181294	0.0002066424451297455	0.0006753276485960691	0.0013831574838998328	0.0023417461200319623	0.003544943412978563	0.004924833758372216	0.006417290650317042	0.007993740628083557	0.009585234004342524	0.01112668594363575	0.012683341659666114	0.014207120830534214	0.015706846949180675	0.01712906625241495	0.01848764036225803	0.019775130381894268	0.020982655770672376	0.021893841330758446	0.022896663952659546	0.02378858546367346	0.024563916886781945	0.02522002561753678	0.025755989367889143	0.026170313622434493	0.02673150945511127	0.0268934718451308	0.02692009866876033	0.026810449296664762	0.0265678668910021	0.02617094817535981	0.025692645878597986	0.02510851162840999	0.024429800618725572	0.023960480436171938	0.023122210562479317	0.02219967514583754	0.021243241953964986	0.0202435023387868	0.01947712568286386	0.018395533366718286	0.017237308896320913
0.59765625	0.011243554203493433	0.008117600858103452	0.004381745630143541	0.0010204493235990986	-0.0013324406090097218	-0.0018338098470610242	-0.0014310587914854178	-0.000491100868340949	0.00017698936394999754	0.0006059593253445739	0.0013533900376940244	0.00232777335689488	0.0035463606979720397	0.004940952732197246	0.006444885320734728	0.008038630170232763	0.009648521881989947	0.011204013787239675	0.01278798711780249	0.014342124793584654	0.015869411534431777	0.01731652604227918	0.018692954630146752	0.01999260157701177	0.021209828135120068	0.022113453455433252	0.023130114703702187	0.024037268230465036	0.024828885943589674	0.025502225350170216	0.026055263868080436	0.02648407153614918	0.027061239554837302	0.027225832362665736	0.0272503652965721	0.02713608036951909	0.026888340450237136	0.026494448913831903	0.026011841735533725	0.025423042820269526	0.024739961180821224	0.02428225826443242	0.023444479604538326	0.02252196495979475	0.02156352330470246	0.020559721206592663	0.01980734937240669	0.0187160174957004	0.017553269773921132
0.6015625	0.011509463353972876	0.008260961895332153	0.004259989716205004	0.0007423351216445384	-0.0017181620749467663	-0.0021539143233837155	-0.001802943695525	-0.0007140007324637487	0.00011905061493661107	0.0004894131738774066	0.0012942218030796981	0.0022945940384666574	0.0035374536028241477	0.004960617240517662	0.006481227781401755	0.008090522169922343	0.009718132277173774	0.011285213387008608	0.012894919013220707	0.014478044419235392	0.016031454041891657	0.017505975489367165	0.018905088353658006	0.02022134200354697	0.02145028983716679	0.02234633728602564	0.023375161001035316	0.02429781675122089	0.025107982178949495	0.025800449168993822	0.026369690062635343	0.02680908862727538	0.027398591380462634	0.02756091115918058	0.02758027062301771	0.027459760283696788	0.027205930872205464	0.02681707559389812	0.026331017429266135	0.025740446240045234	0.025057590238406036	0.024612789446791794	0.023778606731005958	0.022859866355572356	0.021900859605775702	0.020891913480977076	0.020150495818436864	0.019049265741961197	0.017883485561143386
0.60546875	0.011750242558844604	0.008389033205212837	0.0041144757258109455	0.00040633987928964665	-0.0021800825021119075	-0.0025365976295859682	-0.00221374148463363	-0.001008765220028629	-2.9027407304482722e-05	0.0003181823922428495	0.001204136772197939	0.0022414318577778647	0.0035158056656962033	0.004975945470332144	0.006517849627083294	0.008143268492728395	0.009791599442273036	0.011371651550633688	0.013005507885617718	0.014614573874148329	0.016190064584792996	0.017691883936707398	0.01911677287228275	0.020454353206287856	0.021698958800176138	0.0225918608536122	0.02363395652113698	0.024574173002181565	0.02540454396538938	0.0261157604943576	0.026698068422550625	0.02714274287234897	0.027741120799869234	0.027896972985551383	0.02790847748743719	0.02778058606047029	0.027520727832346603	0.027138146530769403	0.026649614052717485	0.026060154380302958	0.025381278850113764	0.02494926229291483	0.02411853624931881	0.023206805985348744	0.022247410510337184	0.021233992267568835	0.020502090262949135	0.019393975439208067	0.018226738133522602
0.609375	0.011929491977244355	0.008504849705031375	0.00395549040300866	3.8404175029066456e-05	-0.0027130612329440973	-0.002968548563668072	-0.0026579924810541666	-0.0013806728259579404	-0.0003943255606656815	9.164375423087456e-05	0.0010827848665502793	0.002167634555411857	0.003480023180360947	0.0049807246697256	0.006546858821319668	0.008191063106125385	0.009865241786095935	0.011463942354373424	0.013120850934395079	0.014752617016975167	0.016345513617797014	0.017872124930455424	0.019322674931666062	0.020684519284571823	0.021950227550962875	0.022850077969674754	0.023909046899289965	0.024868674214821862	0.025718510282666474	0.02644535129432457	0.027036210154441687	0.02748134300974292	0.02808619457956385	0.02823341021648007	0.028235262206510292	0.028099331936386918	0.027834895135597337	0.02745941627960824	0.026970602024714685	0.02638393370559844	0.025709281020390717	0.025288199056898053	0.02445873309742952	0.023556124834094527	0.022596446913473844	0.021581135836799437	0.020858775666762197	0.019747415446091487	0.01858143583257199
0.61328125	0.011985014807712635	0.008605130742687428	0.0037532348489680845	-0.0003391420454304517	-0.00330788205773086	-0.0034305653299250283	-0.0031303867126704077	-0.0018185920562126534	-0.000847057887667868	-0.00018325166973642837	0.0009302129532594017	0.002071927043221733	0.0034286059582048223	0.004971699561318765	0.006564206022471153	0.008230766652678634	0.009934774163367854	0.011559668697348813	0.013240156044033946	0.014893171525023452	0.016499621209175475	0.01804726417545255	0.019521080030966642	0.020908477659225766	0.022200909443764516	0.023120843574641836	0.02420087046056585	0.025179796995297155	0.026045803816426183	0.026783436531033322	0.027378179910861222	0.027820661252225376	0.028430804401570198	0.028569792222557844	0.028562600540106287	0.028419736425175923	0.028152660958278064	0.02778419649482511	0.027297189406972233	0.02671289189863768	0.026039467376803627	0.02562765798167721	0.0247973660252212	0.023904146920124214	0.022945217191260303	0.021930930705537532	0.021217707336651737	0.020104196584094014	0.01894289681863226
0.6171875	0.011923791469999945	0.00865884147151924	0.0034787221418347003	-0.0007285100256274879	-0.003784650867035916	-0.00390361929477831	-0.003623487466515113	-0.0023002890665443643	-0.0013186491102375464	-0.000496286441845073	0.00074724784249941	0.0019526747375813724	0.0033599386417515476	0.004948463758295829	0.006570291813067508	0.00826229252896804	0.009997164517413615	0.011653647487875785	0.013360042476950551	0.015035542343333042	0.016653719020823354	0.018219799753120047	0.01971476919768589	0.02112834210540171	0.022451199880889394	0.023401507105490604	0.024505758715732906	0.025502432094370642	0.026379725540738974	0.02712273147884714	0.02771779184698442	0.028156589316161496	0.028771864863247787	0.02890573429503429	0.02889340892765202	0.028746958282135138	0.028478352299157406	0.028115865541310736	0.027630009387756838	0.02704587377625778	0.026370816913879436	0.025968807118244452	0.025137426906304272	0.024251817519243213	0.023294495907644874	0.022281946010503262	0.021575703077335584	0.020458591795354808	0.019304711398637764
0.62109375	0.011763882852963425	0.008364857925265229	0.003132809449960028	-0.0011412115947573576	-0.004064695407150071	-0.004373391286248501	-0.0041292134258621715	-0.0028075366063600726	-0.0017998795311998939	-0.0008386463831270841	0.0005359201073793507	0.0018095586530901264	0.0032734551123415057	0.0049125439968804585	0.006568012950528779	0.008287200004304385	0.010051905720698584	0.011740663014800368	0.013475339057253954	0.015176133064944586	0.01680744202645812	0.018393268502973847	0.019909868872688752	0.021349645587763866	0.02270295372387765	0.023686977003626764	0.024816480219975956	0.02582891027913048	0.02671288499814084	0.02745661900969565	0.028049774734029143	0.028485707355860646	0.029107046126876535	0.029241307622849266	0.029229880456889346	0.0290837143277074	0.02881345331825469	0.02845618278456974	0.027968090552116687	0.027381547817555196	0.026704563438488815	0.026315093192613936	0.025483886954480672	0.024603369845971557	0.023646103235650084	0.0226322402005934	0.021930449614724123	0.020808529411856735	0.0196630856950728
0.625	0.011517264972477903	0.007999075276598933	0.002733467125653505	-0.001588306519217375	-0.004379263823240276	-0.004833443261089143	-0.00464130935831869	-0.003329651802592759	-0.002289530504663878	-0.0012042682720470599	0.00029899927995308273	0.0016451211832284596	0.0031711850023865007	0.0048660169703793055	0.0065600363672546624	0.008307192559914411	0.010100534806416483	0.011818210122815476	0.013581509750761112	0.015309713240389544	0.01695919085492148	0.018570228112230525	0.02011175754270378	0.021577400280175518	0.02295804450669492	0.02397202443216373	0.025124825830648012	0.02615062912677013	0.02703857714156599	0.027780686669390597	0.02837112562430999	0.02880623665708737	0.02943566987348678	0.02957631235601421	0.02957116344409405	0.029427970763466815	0.029156152888311748	0.028804755115339198	0.02831178393245426	0.02772175659246323	0.027044329736004125	0.02667024167793519	0.025839236571069346	0.024962251037788707	0.02400104427997274	0.022980809330548135	0.022283486385592743	0.021157544769427883	0.02001961689258125
0.62890625	0.011197100682264038	0.007624995433727438	0.002298632298275677	-0.0020665342274857057	-0.0047255384372170695	-0.005285627875194376	-0.005157170315326587	-0.003861124688144507	-0.0027868438607256407	-0.0015885895569958675	3.9528283001188935e-05	0.0014643854836792203	0.003057910911927253	0.004810539792951152	0.006547174748745221	0.008323260360327378	0.010145210552587103	0.011887030245441577	0.013677270946507503	0.015433148984936862	0.017107445626146633	0.018749966517949024	0.020320947001910228	0.021813078851656176	0.023217538051933495	0.024252934352327116	0.02542431739110107	0.02646075009297122	0.027351954538799683	0.028092938916991494	0.028681994991595072	0.02911908195367441	0.02975871054033452	0.02990883108003284	0.029912573551523547	0.029774518532355243	0.02950378194201786	0.029160346951021543	0.028663792698664148	0.02807175008995033	0.027394797992453368	0.027036483769982578	0.026202532388578614	0.025328357935077817	0.02435966562993208	0.023330348752913288	0.02264107192053677	0.021512912865175204	0.020380012368280243
0.6328125	0.010814351010512119	0.0072361074223688815	0.001845823613811276	-0.0025252212596615364	-0.0050977764906465495	-0.005737797460201144	-0.005678322162939786	-0.004398835149668878	-0.003290221594841547	-0.001986984367192801	-0.00023871620448723263	0.0012730232023421273	0.0029391032416147267	0.004747775375133656	0.006528946617997522	0.00833543057140873	0.01018758294106148	0.01195007462448372	0.013765455386847592	0.015548322492016098	0.017251775479613873	0.018928780399018796	0.02053294726240651	0.02205374020323847	0.023480283174895256	0.02452802983215907	0.025711926110453254	0.026756319254443994	0.027651422128245784	0.02839396108021952	0.028984986696494186	0.02942679872761178	0.03007704207009554	0.03023573233222132	0.030248419486616385	0.030118624090273993	0.029854995423377106	0.029522424088784582	0.029027470533303124	0.028436387163263355	0.027758882455843903	0.027413899263573516	0.026572772796756183	0.025700143288180488	0.024723363317960656	0.02368698251141277	0.023010639583473935	0.021881251948426828	0.02075038049410116
0.63671875	0.010371851914665164	0.006802975214820622	0.0013777245461753795	-0.0028924497533376337	-0.005495788779297767	-0.006200346887452635	-0.006209040640751895	-0.004941117222871161	-0.0037969089953345248	-0.0023939140758963418	-0.0005304503953922346	0.0010757713462824503	0.0028186023938907567	0.004680149683079893	0.00650565733261832	0.008343704089941562	0.010228696500687473	0.01201152111810544	0.013851743688422902	0.015660946228563843	0.01739322580154612	0.019103570152149252	0.02074196506304682	0.022293225698832853	0.023741966415287696	0.02479741871732477	0.025988592464789573	0.02703882734318719	0.027939282006589794	0.028686942248538516	0.029283289036301507	0.02973079160423242	0.03039033537940683	0.030555162436431083	0.030576525871863103	0.030458878309618687	0.030209532644084325	0.029890952345510202	0.029403848679125266	0.02881605802650622	0.028136001745582728	0.02780146496187541	0.026951945520786946	0.02607883237844133	0.025095961906171915	0.024056656543225197	0.023396094074597418	0.022264787535185793	0.021134071577084024
0.640625	0.00986305030845322	0.006271680287417897	0.0008798072459412221	-0.003241000984976289	-0.005925828822452628	-0.006683050579493033	-0.006754028094015846	-0.0054881786602177796	-0.004303722041442887	-0.002803007817284542	-0.0008291990323910925	0.0008759340266930038	0.002698215132404924	0.004610558062676073	0.006479714126623959	0.008350120585752796	0.010270171346856816	0.012075787232759816	0.013941928541389648	0.01577654518478888	0.017534324941130386	0.01927480906151613	0.02094488652417592	0.02252538003015203	0.023996666597318028	0.025061708451855846	0.02625827936615832	0.02731354910102346	0.028220732180259445	0.02897602240738828	0.029578844899516454	0.030030828513482044	0.030698992094127853	0.030868823009038593	0.03089990403788212	0.030797558851158868	0.030566716302461217	0.030264526296168492	0.029789629241437687	0.02920643730847483	0.02852356502430009	0.028198812783659877	0.027344063179166156	0.02646897711982321	0.025482572612720134	0.024442198852683505	0.023796800787320382	0.022661356404004573	0.02153080425987164
0.64453125	0.009281902783700058	0.0056353505279761185	0.0003348716827150655	-0.0036384815626722133	-0.006396596026034762	-0.0071932600981360895	-0.007316643710434334	-0.006041494518107371	-0.004808447899915136	-0.003208768046512489	-0.0011287011838207461	0.0006756850268410108	0.0025790418591884468	0.004541776830063682	0.006455062547992718	0.00835956482687028	0.010315452548984028	0.01214574482108488	0.014039034652931992	0.015898009082586873	0.01767859793557558	0.019445879642304376	0.021142626148590082	0.022747885032073922	0.024240572581393782	0.02532090630053563	0.026525497963107547	0.027587172500268764	0.028501433181985947	0.02926398576396494	0.02987229049551665	0.03032766770056461	0.031006622605415535	0.031182478599505625	0.03122464249203616	0.031138148848293357	0.030925024342728813	0.030639655668027732	0.030178391042348096	0.029601838714605533	0.028919671010063874	0.028606306625339695	0.02775153223085569	0.026874735315796983	0.025886205745123014	0.02484312636831465	0.024210156139313543	0.02306788343547317	0.02193810264165097
0.6484375	0.008648883292420861	0.0049644439783115	-0.0002706279249591881	-0.004103373525842169	-0.006914148128320058	-0.0077356268575477505	-0.007898142227908606	-0.0066020116980329	-0.005310303962394569	-0.0036088611457518183	-0.0014244859321996262	0.00047715711209533884	0.002462973615326769	0.004476756308457841	0.006436100744273365	0.008377777256702634	0.010368757995449784	0.012221669493577059	0.014142664119124682	0.016026299329981564	0.01782960579034143	0.019620741238650985	0.02133896363271237	0.02296372221358567	0.02447523736900281	0.025574789799369113	0.026792682561917136	0.0278638209325488	0.028784731700149946	0.029552338146238144	0.03016507492131426	0.030625101093436635	0.03131959578564869	0.03150381793060819	0.03155677502552079	0.031483045815162924	0.03128343154609059	0.031013010283738707	0.030564929789297368	0.02999858748002704	0.02932342718975489	0.029023048316039857	0.02817255483405612	0.027296185916189986	0.026305538440024145	0.025257079387148273	0.024633948961149343	0.023484164623389647	0.02235479034542842
0.65234375	0.007983841221912077	0.0042965412936672165	-0.0009507870454291689	-0.004635100438177053	-0.007479289857421523	-0.008311929261015705	-0.008497546599450678	-0.007169087399883145	-0.005809714416990047	-0.004004363653879406	-0.0017150207924337968	0.00028359032796460015	0.002353608091025139	0.004419292647993955	0.006426967211706436	0.008408133688791841	0.010432293436962614	0.012302883445529433	0.014251744598318794	0.016162103978432096	0.017990068326683706	0.01980281576102083	0.021538878308263953	0.023179583327835318	0.024707276611095397	0.02582429506311701	0.027059233659032955	0.028142651085373727	0.029070806898770174	0.029843150108031402	0.030461370620546324	0.0309292861389443	0.03164421535562756	0.03183863964324063	0.03190041302309732	0.031834530843697584	0.031643668582130635	0.03138438474331684	0.030948841224179846	0.03039591620672888	0.02973304372644736	0.029445419754788427	0.028601586752793118	0.027729003956210585	0.02673613373402972	0.025681483706522457	0.025067741613798322	0.02391393633111205	0.022783841023729767
0.65625	0.007294922391282543	0.0036351204387921054	-0.0017182897027529787	-0.005222049767579229	-0.0080878776572407	-0.008920302994019969	-0.00911148894924338	-0.007741075052055235	-0.006308429137431348	-0.004397598149360693	-0.0020009571392782255	9.923397867184214e-05	0.0022559744069076126	0.004373546524847671	0.0064306177211329585	0.00845008356318	0.010505471090171858	0.012390420228328591	0.014367815153824126	0.01630696388342001	0.01816178343477981	0.019995177153126487	0.021747695103057962	0.023402911029032802	0.024944663982382265	0.02607216352395103	0.02732338163613357	0.02842030114543781	0.029358665883115087	0.030139519448395546	0.03076703475926612	0.031246234298197617	0.03198410777445537	0.03218898701858963	0.032257892111926756	0.03219672215128977	0.03201123718921295	0.031757780307185124	0.03133366924881997	0.030794600265148686	0.030145208493399966	0.029868629164774507	0.029032392734996026	0.028167123267842875	0.027173520810765517	0.026115441720542476	0.025513616899635938	0.024361980816797413	0.0232305114462672
0.66015625	0.006583141174034149	0.0029138339491143195	-0.0025529116485273895	-0.005846959370584187	-0.008733207804821896	-0.00955461890125181	-0.009734206108348131	-0.008316818095541523	-0.006808994275508018	-0.004789460578357607	-0.002281980321168109	-7.128934267963682e-05	0.0021744887249193767	0.004342460247939606	0.006447375697730406	0.00850072154995074	0.010587318722335093	0.012487570512043189	0.014495171453277056	0.01646376757958412	0.018346813683786656	0.02020099116278029	0.021970221374233767	0.023639290033626637	0.025192851210241174	0.02632216173584101	0.027585958589797066	0.028696330379160973	0.02964897991834836	0.03044435102608034	0.03108617732856711	0.03157904291647906	0.03233960760586574	0.03255485271205827	0.03263115801259153	0.032574801069926496	0.03239292547500283	0.03213983831071432	0.03172374608996842	0.031195289367019985	0.03055684750159693	0.030289923911346772	0.029461820557406426	0.028606063147716743	0.027615935818944726	0.02656082245434721	0.025974481264732452	0.02482987238788814	0.023697507422594244
0.6640625	0.005849340247683063	0.0020181795120223223	-0.0033085108301573185	-0.006494392315206127	-0.009409033228180569	-0.010205062297823253	-0.010358439701147831	-0.00889616988445649	-0.0073124901339450266	-0.005177747772650343	-0.0025540784417008022	-0.00022324708362969625	0.0021111819890546335	0.004325959647056232	0.006474426318639426	0.008558063960190432	0.010678997034869742	0.01259838363564647	0.014638311653572988	0.016636110890080325	0.01854864297301595	0.020423554405092914	0.02220942717580876	0.023891046534640914	0.025453894594190896	0.02657864865874837	0.02785236097456112	0.028976009739614117	0.029945470623663484	0.030759438693540808	0.031419040228313655	0.0319271463055506	0.0327093956267539	0.032936449590159844	0.03302213695851175	0.03297201190782184	0.03279262214126377	0.03253643299348985	0.03212272740723554	0.03159891268846726	0.030967366489685233	0.030710582460916847	0.029892066691857178	0.02904576170789608	0.028065193241034292	0.027020176785921723	0.026450798083988092	0.025314816891760072	0.024182836176584344
0.66796875	0.005098880826554131	0.0011228728739367533	-0.003999382110099314	-0.007157746082812916	-0.010111052046556795	-0.01086054529580227	-0.010976922839102982	-0.009478106041554801	-0.007815587693633885	-0.0055567808426512655	-0.002810133137178039	-0.0003525398685433889	0.0020661329975306675	0.004320305368947119	0.006507402562916209	0.008623183851525884	0.010783976861530209	0.012726400981613484	0.014799964477269612	0.016826890386540172	0.01877095558287345	0.020665359669349348	0.022465995675367445	0.024158072846282352	0.025728779320642547	0.026846886531834535	0.028130685347933948	0.029267762684473064	0.030253814726384887	0.031086148378695055	0.03176398897555721	0.03228880407176349	0.033092927835673525	0.03333415227959602	0.03343101210646471	0.033387643582296844	0.033209863512693394	0.032950008400876474	0.032533785665235015	0.03200876864235469	0.03138030376087375	0.031136636874333767	0.03032956247964802	0.029490832055086624	0.028524649226844723	0.027493475959851077	0.02693988005443204	0.025812326788440254	0.024682098436269895
0.671875	0.004341821383008468	0.0002724151803184527	-0.004730072056707529	-0.007866655204578521	-0.010835216671806702	-0.011512087768993845	-0.011582892892463698	-0.010057619340063967	-0.008309152227535366	-0.005918163705313395	-0.003043250764215466	-0.0004571922284846708	0.002038975889054051	0.00432076802093545	0.006543220173194975	0.008699719687004892	0.010906583714122564	0.012874509026121195	0.014981517357388952	0.017037572059462547	0.019014637011854685	0.020926545481763426	0.022739517552861743	0.024440792413955026	0.026019999595241816	0.02713253763246737	0.02842796678115489	0.029578407315337785	0.03057904790999455	0.03142709988498926	0.03212188396138416	0.03266437683443235	0.03349147389082918	0.03374719013634597	0.03385489685204224	0.03381782561279345	0.033641933747083685	0.03337991049384681	0.0329597871504248	0.03243118530326261	0.03180396791505813	0.03157762131691366	0.030781168835090966	0.029946973758332884	0.028995992652939284	0.027978181577657857	0.027438791862149925	0.026319927172554713	0.025192234911249667
0.67578125	0.0035901341264589354	-0.0005408959885458697	-0.005501460818762766	-0.00872147529091441	-0.011574408440807565	-0.012154396823807395	-0.012169011431170745	-0.010624531802435333	-0.00878013241443315	-0.0062526605190556805	-0.0032495829391127606	-0.0005376879785812805	0.00203019152991063	0.0043265580251097835	0.006582790367170965	0.008792097342479821	0.011050335829833946	0.013045254955593943	0.015184396993422333	0.017268399284845026	0.019276705241899617	0.021204821575462773	0.023030108055324572	0.024741936144162868	0.026331671098310694	0.027439951394424122	0.02874766202614576	0.02991075923575437	0.03092449567460731	0.031786852257052356	0.03249762935809719	0.03305694670250592	0.03390717670347465	0.0341738615436038	0.034289760134862624	0.03425853460691286	0.03408667057722359	0.03382463350029319	0.03340346718853149	0.03287382507215697	0.03224864376222558	0.03204187858971319	0.031251312039478396	0.030417671674745517	0.02947861721088718	0.02847211938120786	0.027947234793176623	0.026839143025645384	0.025713720675827556
0.6796875	0.0028553687814222017	-0.0013243102287049113	-0.006292961248857337	-0.009604609568500733	-0.012316919881203786	-0.012783086279824524	-0.012725699015402575	-0.011165963843098176	-0.00921634086063472	-0.006552649240736674	-0.0034282620465848623	-0.0005945576460492097	0.0020423984124469663	0.004343094450003748	0.006632034159621991	0.008905045275100554	0.01121740920533476	0.013240599222925087	0.015409877408690487	0.01751862513406144	0.019553335976036035	0.02149790751305325	0.02333862094475747	0.025064630013069134	0.02666705654948731	0.02777086664404005	0.02908998845506794	0.030265278197643575	0.031292795715616606	0.03217045289251885	0.032896702270236666	0.0334696674271715	0.03434137443217078	0.034613699896012484	0.03473439197665473	0.0347088821871786	0.03454432269306107	0.03428376046717796	0.03386760751304929	0.033342432279546586	0.03272068955315843	0.03253213052884929	0.031741950596510415	0.03090474094342799	0.029972526002756794	0.028975925661322233	0.028468140105237127	0.02737431020182135	0.02625024368118023
0.68359375	0.0021476179341976265	-0.002076545075696032	-0.007079867172087473	-0.010491400422072888	-0.013046176912615115	-0.013389436860564041	-0.01324019144548197	-0.011671290197908607	-0.009611106520558715	-0.006813942405285045	-0.0035789302903497244	-0.000624371437307647	0.0020814927257127858	0.004379540007002414	0.006699888131808884	0.009044456813264434	0.01140972074701152	0.01346047432266917	0.015657256148627563	0.0177866506736718	0.019843971610051248	0.021806117069500863	0.023665556080297745	0.02540908897400518	0.027025869376472778	0.02812506935662107	0.02945479422528985	0.03064312643752709	0.03168644506941676	0.032580526123622056	0.03332065757186364	0.03390296911864965	0.03479398475994233	0.03506888725643664	0.0351925341603232	0.0351729079329588	0.03501840237231857	0.034758974431855716	0.03435374423667503	0.03383730568142784	0.03321933313637926	0.03304588041689516	0.0322540296943572	0.031410379475054206	0.03048124477301184	0.029493977010581318	0.029006801090232237	0.027929461417775858	0.026805866928288014
0.6875	0.001474877181953313	-0.0027902967850530758	-0.007837837994766561	-0.011374836366418839	-0.01373920051779598	-0.013957792363854693	-0.013697635042174194	-0.012136212770878868	-0.00996433340589331	-0.007035970384492746	-0.0036992763288757335	-0.0006173701978373081	0.002156666095414761	0.00444463070359935	0.006794444663639043	0.009217239436533298	0.011629702738832348	0.01370187533943823	0.01592299543654263	0.01807081010546363	0.02015173314024732	0.02213198842558406	0.024010393592348023	0.025771976817327347	0.02740434492848587	0.0285022611474397	0.02984399300343643	0.031046921857157406	0.03210647241545206	0.033015414580371605	0.033766334288120925	0.034354935607191495	0.03526458352629902	0.035543199821432836	0.03567123022221641	0.03565850941165549	0.035514070720575	0.035253335262874774	0.034860273369442085	0.03435302576658161	0.03373910372864497	0.033579043248461504	0.032788506107560345	0.03193764565409141	0.031011295345289236	0.03003332328718744	0.02956880142748175	0.028506265986294466	0.02738205031565033
0.69140625	0.0008429378827767842	-0.0034562152170720534	-0.00854209930579776	-0.012243299963974441	-0.014364568309450126	-0.014467974173796055	-0.01408423017829094	-0.012563016878688799	-0.01027837512449295	-0.007220057113225931	-0.003784513701438008	-0.000559019675626049	0.002278428022492174	0.004544301126174932	0.006920219370432745	0.009429490192225276	0.011879433210874035	0.013961030398982333	0.01620327209092709	0.018370420486715222	0.020479585043870707	0.022477309077694296	0.024371892071274104	0.026149516415588048	0.027798732738484655	0.028902782348535383	0.03026020639290583	0.03147835450478542	0.032551199549234466	0.033470555317625106	0.034229171667912395	0.0348239575775493	0.03575360587192922	0.03604028567780215	0.03617689004356839	0.036172371120295255	0.03603451934668955	0.03576912360992601	0.03538363764118624	0.03488304293250466	0.03427471173582597	0.03412894283943335	0.03334610665326476	0.03248941340685363	0.03156885444974278	0.0306001655394057	0.03015702164997447	0.029103911547241124	0.027977343676569566
0.6953125	0.000255983299541393	-0.004066771848622128	-0.009166367584745802	-0.013063386922344628	-0.014882883257347324	-0.014900348019771442	-0.01439034672119216	-0.012956977195866387	-0.010550686723775599	-0.007366282889010339	-0.003829179998207699	-0.00043458972448207067	0.002454297745160372	0.004681829272587035	0.007077822592149674	0.009685294637833464	0.012159783235555777	0.014237453714237347	0.016498065500190395	0.018686277734963785	0.020826575171410178	0.02284066967064935	0.02474892095805703	0.02654116505145976	0.028208779500242476	0.029326245684977437	0.030702755838383666	0.03193523018844768	0.033017036254030074	0.033942335766318	0.034707252979788716	0.03531050489638998	0.03626268786928666	0.03656241095502488	0.0367111959728037	0.03671460742430388	0.03657901557897825	0.036306884008488804	0.03592241696745502	0.03542533581386009	0.034824557504006926	0.03469575045299611	0.03392659072939619	0.033066749537986384	0.0321562005381546	0.03119607699485094	0.030769783129033	0.029719741543139166	0.028589061018740036
0.69921875	-0.0002827656132799311	-0.00461822025203773	-0.009687000024213605	-0.013783164952368504	-0.015253516652058707	-0.015237382395238447	-0.014611493982155804	-0.013318069110774683	-0.010768629261639101	-0.007471139312847347	-0.003830116866761657	-0.0002340515289963041	0.0026829017653467457	0.004858720764128244	0.0072646626149237	0.00998835983812063	0.012471081700813236	0.014535471658813304	0.016811905982216935	0.01902030324046755	0.02118858161780801	0.023218352716564805	0.025141238391595544	0.02694978442263285	0.028637105994790413	0.029769937966373283	0.03116595497953223	0.03241143089526766	0.03350039460030119	0.03443074135226287	0.035202720266123366	0.03581718482849361	0.0367939725221027	0.03710866372484922	0.03726949303789495	0.03727915235993606	0.0371444281419302	0.0368661651068789	0.03647955249214685	0.03598418282680815	0.03539166095093105	0.03528258828760511	0.03452865881564415	0.03366777346383332	0.032769877185905294	0.031816835791938836	0.03140143507431192	0.03034989562784607	0.029214455264051198
0.703125	-0.0007707255853229428	-0.0051089796846223445	-0.010089276843621903	-0.014333209278551723	-0.015449273985095408	-0.015448183947933652	-0.014746332674338808	-0.013559314082756901	-0.010913759645341692	-0.007528239508501566	-0.0037886824333045466	4.450887698775885e-05	0.002947674817219026	0.005074702048445623	0.00747455094113092	0.010344095595834546	0.012813751146443342	0.014861060349662503	0.017150189937136684	0.019374392198328816	0.02156295434434874	0.023608375303796114	0.02554949280676222	0.027377962945523526	0.029085173837114953	0.030229437862990483	0.03164228181835749	0.03290044573142592	0.03399905228114264	0.03493806447344516	0.035720003249063215	0.03634731125136881	0.03734791961878092	0.03767428195995026	0.03784385567211701	0.03785905038170334	0.037728013182100506	0.0374463496394879	0.03705990779479462	0.03656704149784318	0.03598196786128538	0.03589371711055467	0.03515066350634655	0.034288407567290236	0.03340189755176093	0.032454049778590344	0.03204421051235218	0.030989606920273305	0.02985063337362459
0.70703125	-0.0012057041403187169	-0.005536289700823718	-0.010369740028136107	-0.014309470397427443	-0.01546862964313428	-0.015494167796177016	-0.014792252889077873	-0.013559790689261608	-0.010977029096989444	-0.007531244176586599	-0.0037113519053443844	0.00038817093039439365	0.003214105090607322	0.005327342449482131	0.007693415107177748	0.010753318043922822	0.013187178619077478	0.015216897905578342	0.017514964268494526	0.019749411040194342	0.02195185282908141	0.024013269556945493	0.025974779882610544	0.027824697199482773	0.029550585611842206	0.03070101001339609	0.03212755870467876	0.033399460429133665	0.03451242195993598	0.035465939301743576	0.03626178481333131	0.036901423911125386	0.03792135546584752	0.038253565505298015	0.038428573098467256	0.03845073149659228	0.03832843863428348	0.03804672991917335	0.037666199935839195	0.037179123418783044	0.036600365112833044	0.03653119491684165	0.035791103221643805	0.03492465225398833	0.03404378050294721	0.0330983131777538	0.03269034933114967	0.03163318371259893	0.030493916199600735
0.7109375	-0.0015851583476715198	-0.005894884719510232	-0.010533289574219104	-0.014179654312231713	-0.015329171597982638	-0.01541373986987249	-0.014750230964987648	-0.01348284755466933	-0.010966005840919196	-0.00747623858041635	-0.0036079232592750587	0.0006892976519248251	0.003444154232378649	0.005612076924686793	0.008040160110509342	0.0111940001488946	0.013587823237872776	0.015600565565290436	0.01790416476079526	0.020145484948211112	0.02236064780853264	0.024438000043616737	0.026418170787172457	0.028286716924647015	0.03002891954250264	0.03118347071521932	0.03262304396472149	0.0339104130176604	0.035041405537585835	0.036013532937423154	0.0368250653377018	0.03747462227980658	0.03850838995850836	0.03884346873607902	0.03902310413201637	0.03905432968936795	0.03894489467680162	0.03866607838693947	0.03829713585500971	0.03781959443310656	0.037246506605866925	0.03719202828963564	0.03644787115747228	0.035574141181684116	0.03469045059568021	0.033742608867069146	0.03333453334440328	0.032274738860131214	0.03113928438640623
0.71484375	-0.0019055975411936127	-0.006178740704761973	-0.010583008000315544	-0.013965037503992195	-0.015049551011526607	-0.015235748853254683	-0.01464808698270828	-0.013367563706600999	-0.010892903362175715	-0.0073620531568872605	-0.003486302883949355	0.0007178521663716575	0.0036306129931277242	0.005921612203879045	0.008690201820702903	0.011622678175896684	0.014008808359766367	0.01600732634715074	0.01831487269361487	0.020563192677037878	0.022793275288268466	0.024885482218111377	0.026880333381486876	0.02876268886779576	0.030518533073662146	0.031678071148083076	0.03313291605631652	0.03443749268380847	0.0355872150786436	0.036576966990677695	0.037401747204566016	0.038058864615284405	0.03910371357823883	0.03944368852334201	0.03963003085838612	0.0396715508554073	0.039576054751462975	0.039302168823571515	0.03894787797476362	0.038481727914036146	0.03791371952677358	0.03786827474501653	0.03711659402623835	0.036235190724807964	0.03534087684513554	0.03438439359765444	0.03397547001322976	0.032910379218897834	0.031781221496475
0.71875	-0.0021633315706926226	-0.0063838006844051665	-0.010502737775348658	-0.013642446363458877	-0.014640994186366524	-0.014974405772346627	-0.014521602923608046	-0.01327828851239532	-0.010761827290252629	-0.007189167441114586	-0.003347043779236447	0.0007181691283279501	0.0038022349187654125	0.006246585468967225	0.009142010796659605	0.01202032889791882	0.01444162807445315	0.016433903826706064	0.018746968453990376	0.02100414276712903	0.023249526830373624	0.025354894820457607	0.027361604291207153	0.029255043616304377	0.031023076320678578	0.03218721154153803	0.03366036133036032	0.03498291610874049	0.03614856635481134	0.037150675000952926	0.037984289859122944	0.03864837287682188	0.03970527694635262	0.04005428180880055	0.040250568228118455	0.04030289277272869	0.040219668463439495	0.03995167132425781	0.039611512848150676	0.03915584958512186	0.038591673812358174	0.03854985780515796	0.037790189190063384	0.03690432516995701	0.0359954304161576	0.0350250381946724	0.034615193942999944	0.0335404025786501	0.0324165403263732
0.72265625	-0.002355540641574033	-0.006509419663142932	-0.010258633614660229	-0.013191429430365442	-0.014111890880188688	-0.014644475695568288	-0.01436514092034022	-0.01326491319042522	-0.010565947503216183	-0.006958641427691731	-0.0031837973608954684	0.0007775757681443562	0.0039921299498384966	0.006580174706633246	0.009524062459875082	0.012400102349228115	0.014878855400954238	0.01687888971398055	0.01920252076046003	0.021470113287832993	0.023727134272212735	0.02584410033127338	0.02786251508181614	0.029767887591575892	0.03154866433226844	0.03271385396495774	0.034205369302535926	0.03554384993809756	0.03672081528864202	0.03773042080013522	0.038570477208182075	0.039242544480384556	0.04031417793158698	0.04067435305149547	0.040882325284971044	0.04094556504728386	0.04087218628112543	0.04061058759678393	0.040280882001792806	0.039832496841951226	0.039270058220327586	0.039227619118593404	0.03846075990722908	0.03757557872008821	0.03665277235613451	0.03566694245545743	0.03525648872391596	0.0341694730901132	0.033047101183980354
0.7265625	-0.00247965814971067	-0.006557456247204718	-0.009868128046241015	-0.012612808662535197	-0.01347275108858656	-0.014240563544113877	-0.01413694641029159	-0.013240957584449375	-0.010292938155143011	-0.006671773172521295	-0.0029882387884271333	0.0009042584650681418	0.004220137932323342	0.006921345604978424	0.009894136479331628	0.01277620612099939	0.015316199204361558	0.017339689413726322	0.019681290461019962	0.021961142743395223	0.024225715007466286	0.02635318721635882	0.028384235717105466	0.03030379966300356	0.03209881532659187	0.03326030051799189	0.03476521290182344	0.03611437136842399	0.03729911072191627	0.03831518358853048	0.03916258905201353	0.03984399408597694	0.04093212714840844	0.04130242225664649	0.0415208690316855	0.04159399723741952	0.041528399139665995	0.041274371388441145	0.04095010064049642	0.04050434042656592	0.039940792828353056	0.03989515013748646	0.03912237276897268	0.03824252744800272	0.03730937654885147	0.03631082785533413	0.03590081610657814	0.03480388339619078	0.03367930723777057
0.73046875	-0.0025322713285512582	-0.0065190704907589075	-0.009376179441883098	-0.011929879873386548	-0.012735380391760281	-0.013742810133158673	-0.013800888710911896	-0.01302985943567006	-0.009934688245155254	-0.006330643649571671	-0.002753525280874747	0.001096072924029523	0.0044931128538747145	0.00727329594603604	0.010268835021334133	0.013157521707636122	0.015752934472913593	0.01781023696137507	0.0201777044826682	0.02247418039773641	0.024747218127447734	0.026885251075398298	0.028928576417604934	0.030862495183739846	0.0326714582170714	0.03382555665416909	0.035337086366645565	0.03669140038853924	0.037882257857138946	0.038906316089470705	0.03976311790244513	0.04045431845553571	0.0415587162448936	0.04193670418818818	0.042162539977957714	0.04224272551855557	0.04218237708294037	0.041937704710748314	0.041614551383133414	0.041166709530334966	0.04059903160247491	0.04054967353128358	0.03977265569158073	0.03890089805460262	0.037961710562920636	0.036955885731901894	0.036548379811841336	0.03544797939505129	0.03432020008706016
0.734375	-0.0025111097875723104	-0.006282823235103804	-0.008809340060741133	-0.011167785043534342	-0.011910167078069384	-0.013141010734553593	-0.013346319866246098	-0.012535509432541503	-0.009494642561203304	-0.005940872925954466	-0.0024751639220987887	0.0013474353966785313	0.00481037872192519	0.007640908641115607	0.010656679794582069	0.013550678605783073	0.016191001263268445	0.018282986948054525	0.02068296332706121	0.023003470659581082	0.025292159378010215	0.02744297814906982	0.029496901233559414	0.03144131523704741	0.03326010235501309	0.034405091656503184	0.03592012659530397	0.03727739013745324	0.03847348833581532	0.03950567812898598	0.04037186321735353	0.041071775147733636	0.0421909317946616	0.042574799315278744	0.042805303199290545	0.0428887301862948	0.04282962704578441	0.04259522150572015	0.04227002617941844	0.04181709772128328	0.04124365650904105	0.041192051404382424	0.040412829777179304	0.03954975316939513	0.03860869646361853	0.03760168886852955	0.037199373368000055	0.03610265693821879	0.03497333048972062
0.73828125	-0.0024193390744114696	-0.005896716025954568	-0.008186038778812105	-0.010344677460919008	-0.011004607051491339	-0.01243394549953955	-0.012746545238438572	-0.011933466486231642	-0.008991275752273653	-0.005515503255483667	-0.0021504506117538957	0.0016529676432167628	0.005169816562852592	0.008029510217269331	0.011064078095182117	0.0139602044562524	0.0166341129997033	0.018753911491460107	0.02119019862264404	0.023542336018776644	0.025855975117880625	0.028023846214132897	0.030087096616806308	0.03203629821616705	0.03385892078478525	0.03499422343205494	0.03651461030792946	0.037876515331350724	0.03907719425632883	0.04011459872392442	0.0409866252059885	0.0416925532169139	0.04282526138732101	0.04321389706264189	0.04344754499252912	0.043530958005829845	0.04346852423397052	0.04324344057465779	0.042913423321294886	0.04245481874754997	0.041876668165557795	0.04182553482977802	0.041046696896507084	0.040191264897733836	0.03925216653069197	0.03824928945482631	0.03785444655281056	0.036765798784836434	0.03563738439853048
0.7421875	-0.0022653234554618346	-0.005463378975906749	-0.007522483788184264	-0.009472836671098994	-0.01002400590795427	-0.01162542817130463	-0.011955812616911143	-0.011271859238891763	-0.008467726382947904	-0.005066252528999005	-0.0017770760415231068	0.002010791946334023	0.005571898039204548	0.008444052213928632	0.011494488390499935	0.014388404988496528	0.017087321896401497	0.01922535029522554	0.021697984251868974	0.024085392523642613	0.02642908115080589	0.028618066958926547	0.03069153819940873	0.03264333332331315	0.03446672055770894	0.03559111514410929	0.03711987111025494	0.03848916842667727	0.03969417671419673	0.04073302176618121	0.0416058421164851	0.04231412465844109	0.043460394332506036	0.043851938686863434	0.04408721373712887	0.044168488551818985	0.044099882743345864	0.04388226532120698	0.043545150377467534	0.04308173871040211	0.04250180152209371	0.04245422008445443	0.041678671768209385	0.04082936967974593	0.039895491792642845	0.03890039681542956	0.038513618168890984	0.03743343263418786	0.036307601243137366
0.74609375	-0.0020576708098525437	-0.004998700793565639	-0.006832329959990557	-0.008559877445068281	-0.008973799678573396	-0.010722449281941548	-0.011068662975628418	-0.010559931509751486	-0.007941567877018135	-0.00457800437216313	-0.0013513817050197496	0.002422916624208016	0.006019715382190927	0.00888830829876952	0.01194810805451274	0.014836396522870388	0.017555846274688203	0.019703978886316142	0.02220953883530119	0.02463012521371677	0.027000360412629876	0.029212120360116334	0.03129981243266333	0.03325848556894195	0.035084907557905054	0.036196644342471496	0.03773353159820836	0.039110503251861495	0.04031966020063105	0.04135854080705337	0.042229594252654934	0.04293731907198017	0.0440979252902578	0.04448889220177521	0.044722822352268654	0.044800472553334414	0.04472596540345575	0.04451460075960689	0.04417019938140876	0.04370313077838084	0.04312381240375185	0.04308244904383196	0.0423121349348996	0.041467779343486555	0.04054150703104287	0.03955550272954489	0.03917514588928883	0.03810113628922096	0.03697843549053359
0.75	-0.0018028348725173116	-0.004508667025475879	-0.006124758454473633	-0.007610845278173545	-0.00786280673468015	-0.009729028867705547	-0.010098304061395058	-0.009797821397206058	-0.007307605576842402	-0.004017033396888053	-0.0008675936522155037	0.0028919022582404863	0.006515881574002624	0.009365217438855766	0.01242388410544587	0.015305165306511215	0.018043089072979357	0.020196114286806566	0.022729106184620762	0.02517638920675669	0.027562441551708172	0.029796427852192497	0.03190379329415671	0.033877155805705605	0.035712172176264545	0.03681168646775912	0.03835238134979346	0.03973354142681451	0.040946092516921606	0.041986726279127806	0.042857912785749575	0.043564776090660784	0.044740037528171905	0.04512683349005031	0.04535553776152401	0.04542836179539589	0.0453504368870854	0.04514477637391168	0.04479589046656418	0.044326604523971413	0.04374831251652367	0.04371491067565092	0.042949258483359065	0.04210862877245347	0.04119058662943642	0.04021277513796573	0.039835757500887636	0.03876506249509393	0.03764547211775149
0.75390625	-0.0015062318967983823	-0.003995489771734875	-0.005403352869039035	-0.006631705635584378	-0.006708061104016089	-0.008632523316514484	-0.009041926229662295	-0.008966612048575379	-0.006555788857961181	-0.0033575403707259144	-0.00031973683883107507	0.0034170343613493803	0.007059425461545199	0.009878221988301406	0.01292180000600368	0.01579545808740379	0.01854945807714825	0.02070398567320131	0.023258376463370478	0.025724298174244153	0.02811559929602403	0.030370326079039	0.03250029367304086	0.03449371572545523	0.03634210922737835	0.037433752119560904	0.03897315234851417	0.040353512937918	0.04156811310713682	0.04261330711856104	0.0434889974189816	0.04419742967881568	0.045386597613780166	0.0457683517661609	0.04599001109387335	0.04605774632476667	0.04597880465332782	0.04577749113466845	0.045428282389321284	0.044958742563477205	0.044380750208913966	0.04435576709650446	0.04359154667653864	0.04275257687263845	0.04184065283924143	0.040868676941097304	0.04049166734585241	0.03942183102559871	0.03830554714827361
0.7578125	-0.0011731330902327308	-0.00345910001214815	-0.004665679776812884	-0.005633571611587729	-0.005543140081510856	-0.007437257116441831	-0.007909791101104846	-0.007973331418503149	-0.005656187819543579	-0.0025965544603341884	0.00029448350683347613	0.003993570064463103	0.007644067727621828	0.01043099738110137	0.013442872635032244	0.016306983397681052	0.019072726970655318	0.021224820155630653	0.023795057152725896	0.026273661103112578	0.02866650553535033	0.030939722461453156	0.033090228554757295	0.03510300845655434	0.036965708631206295	0.038055939023942775	0.039592315284495694	0.040969556568289045	0.042185306292475744	0.04323652337216921	0.04411986031599824	0.044833090951206245	0.04603497453967109	0.04641491995482849	0.04663231582313854	0.046696849009981056	0.04661776326513367	0.046417611587856955	0.04607045145498434	0.045602256235370175	0.045024079764014235	0.04500648486220471	0.04423993681926941	0.043399960259172365	0.0424895666850178	0.041519774913726604	0.04113972499367313	0.04006779153822393	0.03895553328351897
0.76171875	-0.0008079972356082044	-0.002898799736354804	-0.0038979296653986195	-0.0046383835002661855	-0.004426022657327361	-0.006228073820677887	-0.006734376630680383	-0.006745965999402026	-0.004655087056130991	-0.0017565046650561134	0.0009716375528333043	0.0046151378075290905	0.008256614974122556	0.0110228381516847	0.01398663098532077	0.016837870263744448	0.019609239113934862	0.021753096085222134	0.024335539570363385	0.026825547698646646	0.02922246858951294	0.03151082614180267	0.03367601976629775	0.03570239633464556	0.03757614141752674	0.038669807441378934	0.04020615857048182	0.04158279538499077	0.04280067763081963	0.043857680237745056	0.044748791166271173	0.04546876149164203	0.04668298150094108	0.04706688491343547	0.04728653248966186	0.04735184722973207	0.04727255217003923	0.047069745223916826	0.046723384579570926	0.04625605998737914	0.04567722002067387	0.04566508693810856	0.04489423075429699	0.04405145458172499	0.043137177345979216	0.042164309144545165	0.04177830829467988	0.04069955142868431	0.0395916373788634
0.765625	-0.00041391355453852807	-0.002314227961171242	-0.0030806112458253154	-0.0036766277460640318	-0.0034103624421054357	-0.0050711738557217	-0.005554680312651716	-0.005460973668950292	-0.0036210291797235394	-0.0008623213488312687	0.0017045633594771625	0.0052765975805799115	0.008879739564511324	0.011633249754276487	0.014549034519225013	0.017384369981975678	0.02015564318017604	0.02228534923417469	0.02487946145116715	0.027382821091655907	0.029786350979968512	0.03208586343244013	0.034259310666962084	0.03629227122154932	0.03817221128192827	0.03927008632533524	0.04081209903024874	0.04219383230834617	0.043416900314571016	0.0444795495702226	0.04537701871174504	0.04610417776037812	0.04733170318591373	0.04772467271281089	0.04795276602649512	0.04802296365824099	0.047943710913253224	0.0477365382086965	0.04738735919820014	0.0469176794723738	0.04633665022757727	0.046328302046893644	0.04555265950450771	0.04470705866492164	0.04378453624534817	0.042802305113067485	0.042407576103246525	0.04131660771331158	0.040211473336366765
0.76953125	6.45222424663916e-06	-0.0017055110562431697	-0.002236818642367619	-0.0027575274199257427	-0.002483397196891446	-0.0039604691928475655	-0.0043943872636660886	-0.004317720966821342	-0.0025886913872028017	6.932476282708877e-05	0.002485728792356867	0.005974934560760092	0.009508685127078476	0.012211693943269042	0.015123755551289197	0.017941793208769652	0.020711220435377098	0.022823856199923775	0.025430626092919018	0.027948374024296507	0.03035627101801297	0.03266298084662056	0.03484017160521036	0.03687518184983618	0.03875824364126024	0.03985770605603489	0.04141038853209311	0.04280264713792703	0.044034591200579065	0.04510419734817095	0.04600792234278628	0.04674284047975252	0.047984983418096316	0.048389130203340125	0.0486278166337073	0.048704630757743006	0.04862608192778861	0.04841641711154998	0.0480616109814791	0.04758576044716367	0.04699992731956226	0.046994248136448924	0.046212433504779105	0.04536485122428302	0.04443128676195518	0.04343443011119619	0.04302950290666541	0.041923578005645945	0.04081745016895266
0.7734375	0.00044946452705696416	-0.0010742955458623304	-0.0013951771754828757	-0.0018645397660718155	-0.0015958741356366934	-0.0028623145406976302	-0.003245894931193094	-0.0032170772640589262	-0.001570523477106317	0.001029915201614634	0.00330816967962988	0.006707411153691778	0.010153737312051492	0.012772550293370544	0.015705422953556092	0.018507610485563153	0.021278456742567453	0.023374914099787647	0.025993664670153738	0.02852322956693576	0.030928940961227558	0.033239224021059055	0.035418097813455396	0.03745459912468374	0.03934122778753946	0.04043922978198844	0.04200498299148081	0.04341059397822744	0.04465394300684511	0.04573267828305805	0.046644779555016	0.04738927883977473	0.04864564688923867	0.049060079883977536	0.04930713736576453	0.049389010741645034	0.04931139005966756	0.04910343318890176	0.04874326305487742	0.048260165547963974	0.04766718104204015	0.04766275901509465	0.046871127180971195	0.046021482985659556	0.045074876753017135	0.0440615393816437	0.04364775106818897	0.04252871877082054	0.041417089619884884
0.77734375	0.0009107011077262861	-0.00042617057243746204	-0.0005662335714802097	-0.0009849880122375365	-0.000714604516909606	-0.0017524470217421817	-0.0019770785706779703	-0.0020940099068866014	-0.0005616934863181267	0.0020166832025085846	0.004164467883925105	0.00746838425916635	0.01082109220436539	0.013348503482764007	0.016292168115495054	0.019083678419645422	0.021860258678527367	0.02394322718790176	0.026570517804853422	0.029106616396216478	0.03150289925653149	0.03381389828688908	0.03599408089102585	0.03803421873183965	0.039927622336308755	0.04102358125669814	0.04260281990573511	0.04402197507315808	0.04527728711877743	0.04636667228662872	0.047289473734219545	0.048045051124667726	0.04931234591296052	0.04973439609211994	0.049985899518041554	0.050069742543034534	0.049992815435699	0.04979038106044498	0.04942776485386058	0.04893962750423686	0.0483387637958288	0.048333071333845234	0.047527837226251535	0.04667442745208916	0.045713418037517606	0.04468580873446126	0.044266984671133436	0.043139770107905706	0.04201939300827506
0.78125	0.0013870636869934838	0.00022982506819894943	0.00024415575826300384	-0.00011589430095620967	0.00018088703542049056	-0.0006160278312929424	-0.0006096813752655417	-0.0009383802615502701	0.00044953288402502234	0.0030271973571486532	0.005046561219989643	0.008248418195075491	0.011507757526854956	0.013944854148455421	0.016887074296615734	0.019674317655825613	0.02245698431877996	0.02452802246590846	0.027159582708499608	0.029697237576047142	0.03207970434954921	0.03438986984580039	0.036571959262174936	0.03861831329151022	0.04052207114116935	0.04161872914638942	0.04321149936384616	0.04464327018945369	0.04590976786610357	0.0470096003765792	0.04794265996062652	0.04870760550974573	0.04998043476868297	0.05040611815783591	0.05065912960401153	0.05074353134928655	0.05066778447479825	0.05047261547095072	0.050110567742789325	0.04962020282005031	0.049012142960411786	0.04900214072997344	0.04818324306045363	0.04732421604041592	0.0463492138648296	0.045311566307048246	0.04489194502245697	0.04376098435673925	0.042630452507124605
0.78515625	0.001878469681322395	0.0008853930591850162	0.001029570496825838	0.000739705752201919	0.0011096429387523754	0.0005567377465821033	0.0007407530358444214	0.0002477877678200846	0.001547885171831409	0.004054124735178993	0.005946335016769888	0.009037616934559567	0.012207102187497432	0.014562372099036991	0.017496796995934316	0.020282294408615953	0.02306647178019905	0.025124186951903438	0.02775715784761934	0.030293993397704666	0.03266295914338346	0.03497261470094015	0.03715788918693719	0.03921230435666545	0.04112850891401443	0.042229772634127194	0.04383664624019157	0.04528046490596194	0.04655715978115893	0.04766529745279402	0.048604340851854166	0.049372742455714214	0.050645802485051794	0.05106988141105373	0.05132291379207188	0.05140925248312467	0.05133655301603235	0.051148940004502874	0.050788426069158454	0.05029664072140472	0.04968248502532946	0.04966669195072426	0.04883882362013381	0.04797400784698502	0.04698840823913186	0.045944517631605564	0.045526510282698496	0.044392721431850246	0.04325144189404884
0.7890625	0.0023874653795771805	0.0015355530392254235	0.0017831482799440385	0.0015752227012510445	0.002069005387043188	0.0017587530933871054	0.002055849790143366	0.0014531221914966252	0.002726742724636133	0.005084167984032162	0.006855320553510347	0.009830398829773712	0.012915687721798075	0.015202002840559947	0.018126571916797507	0.020906940953703823	0.023686318726431677	0.02572684525070479	0.028359739403609918	0.030895946777731886	0.03325634848423076	0.03556801811669108	0.037758681818479856	0.03982243054863499	0.041751267164558126	0.04285876058408622	0.04448035571306086	0.04593638550285517	0.047222205350687885	0.048335205414554716	0.04927391259663061	0.050037785592141004	0.05130814365928815	0.051725323722334515	0.051976853491212616	0.05206660030277854	0.05199880333191875	0.051819173409797026	0.051459578344359436	0.05096554060114444	0.050346818449982456	0.0503266901525079	0.04949629353843932	0.048626863802954334	0.04763655972201031	0.04658929549737878	0.04617211506555341	0.04503317282261032	0.04388005747867574
0.79296875	0.0028870910082735707	0.0021771629843121004	0.0024992852048010272	0.00238282289212971	0.0030251309894027134	0.002968506738025567	0.0033281970906395564	0.0026597758938829985	0.0038855029806163233	0.006101444434975484	0.007763936369373559	0.010626554353181328	0.013635067645639709	0.01586226467650087	0.01877561124590138	0.02154533327101138	0.02431582212526806	0.02633498220062802	0.028966195758128865	0.031502585453791476	0.03386229606802238	0.036180390610215496	0.03837988329602471	0.04045418254212174	0.04239430828864532	0.04350602895773581	0.04514144981822432	0.04660921727906797	0.04790246526611619	0.04901662449454558	0.049949651114386207	0.05070303875041704	0.05197126257389484	0.05237818807662897	0.0526252956431954	0.052716505802554936	0.052652968480626505	0.05248174843269027	0.05212325254769201	0.05162753554865307	0.05100693592278849	0.05098587187413872	0.05015760586430873	0.04928422681037792	0.04829467570898349	0.047246194449265255	0.04682640999799692	0.0456803725485555	0.04451386539513846
0.796875	0.0034135844930404113	0.002805415452217519	0.0031746303721533753	0.00315540869959946	0.003945837517796785	0.004165229318757957	0.004549826862137896	0.003848343532627113	0.0050085513398077375	0.007092505424694057	0.008662708878087122	0.011426758831477757	0.014367041324416296	0.016538896861424235	0.019437838908339278	0.022194225942546386	0.02495579549207172	0.02695143247221743	0.029578667216161314	0.03211503948609895	0.03448235262397947	0.036811746408816126	0.03902397130010804	0.04110993373767058	0.04305945299958325	0.04417131965319321	0.04581692937381998	0.04729336143989049	0.04859111785177905	0.049703579264197995	0.050628924341131976	0.05137099759989505	0.05264022004268232	0.053036753986155816	0.05327576015066082	0.05336287277634044	0.05329967641726574	0.05313500539708205	0.05277960847089447	0.05228609528219197	0.05166778120916726	0.051648851056272704	0.0508244784787204	0.04994643540871113	0.04895945123787593	0.0479107077343619	0.04748442723906088	0.046331743941143255	0.04515145214601568
0.80078125	0.003965513037886226	0.003416557296133299	0.003809001861788716	0.003887057593237847	0.004811000674906779	0.005327840487790031	0.005706625454144465	0.00500177916167957	0.0060871514501811	0.008050207536520804	0.009545027886216695	0.012227649058533852	0.015108735068640078	0.01722766415261212	0.020107667745844715	0.022851652668228084	0.025606689910582126	0.02758038497464399	0.030201633929076377	0.03273698616871501	0.03511873266171439	0.0374622259223758	0.039689375558605855	0.04178742236109956	0.04374489648678015	0.0448533204889614	0.04650323363486453	0.04798242645059325	0.04928036757388954	0.050389823594610306	0.05130948213736097	0.05204425821084269	0.05331784820660812	0.053706718186380176	0.05393571865523139	0.05401333802701447	0.05394527162311635	0.053781283976644056	0.05343060531911892	0.05294426358254811	0.052333085678134106	0.052317285542814895	0.05149708799018371	0.050613262300923	0.04962701964022154	0.04857734455209095	0.048141507011748796	0.046982611251003226	0.045790057698760656
0.8046875	0.004525925539919859	0.004010858543759557	0.004440731657410574	0.0045729601587321395	0.005609598980319014	0.00641010925043331	0.006779563623651452	0.00610677571401444	0.007118571616183844	0.008974057515433509	0.010407797948162323	0.013022359851900367	0.015853286894811858	0.017926255906527022	0.020784517520051893	0.023518339018866907	0.026267952908245795	0.028224867320927993	0.030839979971488907	0.033373918069752206	0.03577458839183212	0.03813086149485623	0.04037141075591333	0.042480416514409924	0.04444479575012772	0.04554871054682064	0.04719671083267318	0.04867206157062798	0.04996579621296293	0.0510722220220734	0.05199033191333324	0.05272373502709282	0.05400354128234408	0.05438905769638591	0.05461006896040632	0.05467719884366384	0.05460059332660028	0.0544287673959325	0.0540810488761061	0.05360348318995656	0.053002419000229395	0.05298855099104638	0.05217337781665421	0.0512839337406783	0.05029599642335403	0.049243147426349054	0.048795029034413906	0.04762732386831692	0.04642408920223806
0.80859375	0.004883309283829393	0.00458640787762056	0.005052680011131974	0.005211668074707659	0.006337843007163335	0.007269688426936788	0.007755200674561952	0.007153555662743255	0.008103095723183601	0.009866066711158528	0.011249855422883648	0.013805495935195256	0.016594995078597463	0.018633799976154775	0.02147156602455974	0.024197415877081796	0.026939908886414954	0.028885525237288934	0.031497169365643285	0.03403105663994299	0.03645196819514951	0.0388159171487551	0.041064680078765625	0.043181202788387885	0.04515078678944684	0.046251901800395734	0.04789389278809986	0.0493612061539328	0.050648360623319455	0.05175222656504119	0.05267189251597215	0.05340848678529886	0.05469495213451814	0.05508200659219353	0.05530050133500475	0.055360948017402656	0.055275445943350654	0.055088486016120264	0.05473838535490194	0.05426535499124774	0.053672771904586636	0.05365910967941545	0.05284998365355209	0.051956770693954324	0.050966442648593846	0.04990728327212901	0.049443951311823	0.048262790040055625	0.04704809392584153
0.8125	0.005252215256791537	0.005148605071283938	0.005646727691432679	0.005867737255203925	0.006997372789688039	0.007954136610395457	0.008634316221916905	0.008135669454650607	0.009039530630406828	0.010726111786228953	0.012071052854809194	0.014577152605628085	0.017333514040026643	0.019349832933695688	0.02217135590851954	0.024891874919444335	0.02762494346712452	0.029561769387508652	0.03217404120478462	0.03471068470328653	0.03714948020643272	0.039514596662084456	0.04176478526704219	0.04388353309927706	0.04585516613335172	0.04695619738879109	0.04859196051216008	0.050051467502822744	0.051332536742659585	0.05243433304353573	0.053356192357995935	0.05409769112108331	0.05539125354230667	0.05578398486492442	0.056005841770102816	0.056065146205954264	0.05597337363412036	0.055768766508707435	0.05541029599012215	0.054933662619369494	0.0543434947815471	0.05432924307129672	0.053524169415873235	0.05262870889432758	0.051636473969872476	0.05056863332330486	0.050087906869408005	0.04889072260238847	0.047661369748629
0.81640625	0.00562824118046272	0.005705847135071329	0.006220295174028098	0.006490419637536188	0.007680551244836548	0.008576407220369148	0.009428423756728616	0.00904998518890654	0.009924114373766807	0.011551783050720937	0.012872375630252897	0.015342521914378515	0.01807356663925952	0.020074357655184782	0.02288359423886116	0.025602245146159885	0.028325825600971077	0.0302541643438049	0.03286908363139607	0.03541016484980708	0.03786153756621491	0.04022269733809769	0.042468560868822225	0.0445841911298841	0.04655396452198801	0.0476563745022649	0.049289098689289546	0.05074483330947199	0.052022716517666545	0.053123299597851004	0.05404683949512634	0.05479321795302328	0.0560948082657311	0.05649465298304346	0.05672286897201584	0.05678505838717762	0.05669061291723443	0.05647108754859809	0.056101424035394976	0.0556144292310079	0.05501909285875506	0.055003677955419716	0.054195688508357875	0.05329644833065883	0.05230150745889439	0.0512250367636089	0.05072708602130027	0.049515798378024556	0.04826845097771337
0.8203125	0.00600059616168136	0.006264343219189339	0.006766172519842309	0.007077992515098178	0.008310255187217036	0.009154226470394267	0.010152438390240576	0.009896191561232809	0.010754109927920918	0.012342181513158607	0.01365598769209675	0.016107807987582823	0.0188211498093937	0.020808522407520125	0.02360679633712387	0.02632690391665915	0.029043150609687318	0.03096421697424745	0.03357977033572135	0.03612300294576043	0.03857966991263284	0.040934847646392436	0.04317365518033145	0.045282789606632234	0.04724791396863337	0.04835104445906668	0.049984578726912865	0.05144172972674532	0.05272078618092424	0.05382248357768993	0.054748348410558645	0.055499389155669654	0.056809110923177863	0.05721431600001492	0.057447864061719756	0.05751376179975565	0.05741959549221187	0.05719055975089793	0.05681183828773895	0.05631299872607576	0.05570636041196009	0.05568797671302894	0.05486762434334769	0.0539593321005869	0.05295841321039507	0.05187523119868476	0.0513624661610701	0.05014156620774202	0.048874962506724184
0.82421875	0.006352919383207478	0.0068234019040303295	0.007273643226028539	0.007627044994293869	0.008893642012013508	0.0097864239024201	0.010821672873841948	0.010676253246114265	0.011531550645632077	0.013101066805058181	0.01442515389770177	0.016876418646734948	0.019579594947880863	0.02155462903017047	0.024341011705726	0.027064168564186086	0.029774532571046675	0.03169102725131967	0.03430268831656613	0.03684234381496887	0.03929619984541444	0.041645630469012374	0.04387816318435078	0.045980738293596946	0.04794072679432726	0.049042752737493034	0.05067916255869043	0.052141508463500186	0.05342641444498741	0.054533510426201914	0.055464177319102026	0.05621956255343985	0.05753549544975889	0.05794265682844357	0.0581779933669162	0.05824597766696349	0.05815405403737017	0.057920333869969864	0.057537753233062316	0.05702980080825615	0.056408984864335654	0.05638479297809473	0.05554582509576522	0.05462154490050364	0.053610243331212226	0.05252122395340608	0.05199645977749934	0.05076843938347264	0.04948328581580608
0.828125	0.006675557324127709	0.007345145242434181	0.0077320008663051	0.00813512873937848	0.009439426929788525	0.010392029806675168	0.011510073950620703	0.011393905401244409	0.012262584975593072	0.013835916989024366	0.015184167218774858	0.017648622807323155	0.02034844441302225	0.022314936743224045	0.025088479089159565	0.027813404514752615	0.030515852779632535	0.032428963428075774	0.03503237682058957	0.03756306371135232	0.04000798427718011	0.04235207041303879	0.04458079985235486	0.04667959396500909	0.04863611499359333	0.049735947878182474	0.051375613405849174	0.05284487663012194	0.05413922217067846	0.05525600637267747	0.05619398906660922	0.05695309556332395	0.058271629918124734	0.058677821448766654	0.0589119043548727	0.05898050711438696	0.0588915287452616	0.058655401449065225	0.05827305848662534	0.05775932336281775	0.05712516203430651	0.05709333236529179	0.056236479237453896	0.055290999754645354	0.05426571914601297	0.053168595222044646	0.052633110878589795	0.051395416716981224	0.0500919866137306
0.83203125	0.006984478538561503	0.0076846395023922875	0.008136942757509799	0.008602277760474036	0.009956380765960032	0.010968581734017463	0.012161831715689436	0.012053344211831768	0.012953014477287278	0.014553551677769672	0.015937857970276803	0.01842388697293118	0.02112546209872307	0.023089877478556287	0.025851389399912328	0.028573955304299847	0.031262933379842206	0.03316930657924366	0.035761711451236966	0.038281514609923795	0.040716504364039174	0.04305551853243261	0.04528188291843327	0.04737973242825477	0.04933570875339033	0.05043490422298902	0.05207827916574215	0.05355518571397555	0.05485999824934962	0.055987393307797895	0.05693298958894322	0.0576950317364493	0.059012266252999046	0.05941694710235135	0.05964968834044071	0.05971886897485423	0.05963188745276016	0.05939320919223845	0.05901146722361261	0.05849383673993769	0.0578503572453386	0.057811426457631265	0.056942600863051585	0.055974696668411816	0.054933958176699216	0.0538240574669655	0.053276680357383865	0.052023064799191054	0.050699287442060426
0.8359375	0.007307401561858537	0.007938303044574699	0.008495296093422741	0.009031303060907797	0.010451445665063813	0.011505878085466381	0.012769154226717871	0.012705600386196225	0.013604471868209705	0.015256299225026193	0.016690156096888564	0.01920262483519053	0.02190910905063187	0.023877102327374444	0.02662873415350503	0.02934304840971158	0.03201223203710413	0.03390479090976728	0.036484890164119044	0.038995265553559144	0.041424673152345215	0.043759722063569484	0.045983678414406204	0.04808134839433342	0.05003942282006579	0.051142845248286495	0.05279149654255333	0.05427615742758607	0.05558937627621985	0.056723995602098176	0.05767446397334708	0.05843834708243123	0.05975202417717429	0.06015753383579159	0.0603914261819436	0.0604617121126958	0.0603748320340276	0.06013256310368842	0.059749303059970726	0.05922883631351605	0.05858142686057177	0.05853716875632764	0.05766260853915406	0.056674505897428284	0.055619025513128584	0.05449184268861207	0.053929632371283454	0.05265426647469984	0.051306445186539484
0.83984375	0.007654753811269427	0.008199763643672475	0.008822145051221808	0.009426967451613436	0.01092838842439861	0.012059466467419594	0.013316047430527167	0.013304881591281431	0.014264269056012718	0.01594199190892917	0.017442074181467815	0.01998498832626666	0.02269846218600352	0.024672235440861945	0.02741546754025348	0.03011495361117783	0.03276088736294591	0.034633378577538565	0.03720065757130908	0.03970401302952076	0.04213399495852088	0.044466852421788494	0.046688767869211945	0.048786328730182627	0.05074796301468798	0.05186131363438595	0.05351708495600449	0.05500821199743999	0.05632584052136824	0.05746243413135366	0.05841341131891831	0.05917789431634901	0.06048857442931532	0.06089780431703984	0.06113529846869392	0.061207126153477676	0.061119502475331045	0.06087298280947695	0.06048720801549634	0.05996537276694913	0.05931788146693551	0.05926942844893568	0.058391901004154256	0.05738685062265003	0.0563181228366918	0.05517163728966468	0.054591406086249794	0.05329153136161935	0.051916853067346835
0.84375	0.00802431105870667	0.008486560966002768	0.009133578600707792	0.00979463522245784	0.011387619252070713	0.012659773604521835	0.013819975552200325	0.013856540425717795	0.014886944492620069	0.016654061901776873	0.018190541494333023	0.020767500764855562	0.023490577949541736	0.025470467267800223	0.02820470795255503	0.0308834112460879	0.03350697719449003	0.03535847341263587	0.03791294087585251	0.04041027312573042	0.042844309519425194	0.0451763367223208	0.047398238041573615	0.04949756726401888	0.05146382188983345	0.05258922458329063	0.0542522888544239	0.05574735747201309	0.05706536811459273	0.058199920897120005	0.05914863259618941	0.059913285353038415	0.06122314922528682	0.061636517852377004	0.06187808474060619	0.06195226178576774	0.06186577137110216	0.06161512577129358	0.061228675104645136	0.06070727643032314	0.06006070949348241	0.06000759798947519	0.05912561718477782	0.05810560673753873	0.057024384686799046	0.055859234410586156	0.055258169358165965	0.05393343117040583	0.052531953761564276
0.84765625	0.008414538047420317	0.00880512587461696	0.009441709142671423	0.010138663262912045	0.011827183915299258	0.013245719441994153	0.014320747391224714	0.014366441136515862	0.015478466071062819	0.01734861280505018	0.018928898670973304	0.02154117688367435	0.024278315470948886	0.026267202817964297	0.028990689717587226	0.03164567309660132	0.03425043474744305	0.03608577860524531	0.03862814453666796	0.0411182528320676	0.04355558848385088	0.04588717259143704	0.048111845618497795	0.050216204024672306	0.05218815088029083	0.053323205921519845	0.05499068812943153	0.05648686788585455	0.05780292972509149	0.05893458709762611	0.05988177048364096	0.060647323629062555	0.06195798990839729	0.06237371837111594	0.06261824254511072	0.06269626740436407	0.06261448480587695	0.06236044708256605	0.06197644626435306	0.06145684957543418	0.06081027068679945	0.06075051072860593	0.059860625087742925	0.05882576011492824	0.05773130718755759	0.05654851705380448	0.05592383920438304	0.05457444911413267	0.05314889817765445
0.8515625	0.00882758323334766	0.009159950200577957	0.009752501625017049	0.010460812359043392	0.012244589265194852	0.01383610036886615	0.014836907819833378	0.014840356170355617	0.016047993378167646	0.018027005162359194	0.019687189174053488	0.022293663894201565	0.02505102454864805	0.02705754970423707	0.029770480273807465	0.03240401618973632	0.034993609089084776	0.03681932511527786	0.03935079795669627	0.041831480537779964	0.04426950699091314	0.04660018376105268	0.04882900479023	0.050939908542603995	0.052917411679179516	0.05405898330293679	0.055725921188122696	0.057220410107138076	0.05853468060955569	0.059665788751531945	0.06061422578459763	0.06138193235192957	0.06269392261584539	0.06311125394675332	0.06335828292658952	0.06344126704195152	0.06336625534511531	0.06310961632036682	0.06273022264448747	0.06221285573295421	0.06156470983960838	0.06149561179360852	0.06059515716975783	0.059545086331319164	0.05843497568958278	0.05723334235863642	0.05658272792257346	0.05520892307367142	0.05376266180032796
0.85546875	0.009268933898781626	0.009556039090189303	0.010065270616711516	0.010760047654152782	0.012639578195357506	0.014434450410750477	0.01536957766784508	0.015282533304873558	0.016607682471259988	0.018687509525337043	0.020419525887549972	0.023042257828612245	0.025798003974769834	0.027836663630390168	0.03054360841232351	0.033162921297598125	0.03573959252083625	0.03755961990759071	0.04008092466048219	0.042551075083401724	0.044988819507536415	0.04731733187088083	0.04954859135133827	0.051663771029824	0.053644470149914025	0.0547916642489743	0.05645441516781302	0.05794546309911852	0.05925934917111686	0.06039298147430827	0.06134523861365082	0.06211662633238246	0.06343047569213	0.06385170665790008	0.0641027557324676	0.06419053300104016	0.06412110957951112	0.06386193431488607	0.06348709635876038	0.06297124597859116	0.062320167820576255	0.06223909940316252	0.06132665569011064	0.060262351275386816	0.059133351329721195	0.05790961633151204	0.05723272543469293	0.05583472044140558	0.05436972649096372
0.859375	0.009747709289269588	0.009997997176987239	0.010376045016520119	0.011034382603145668	0.013017721629919737	0.014918112597587713	0.01591030682820055	0.01569792830373451	0.017170472152914007	0.019324522182623344	0.0211182664379867	0.023752813548582274	0.02653081720902689	0.028601470897600068	0.03131040568144011	0.033923963369791976	0.03648864076309555	0.03830451930340861	0.040815369387651734	0.043275775149532625	0.04571446693681547	0.04803883260464381	0.05026819989013598	0.05238263653863717	0.05436257934429056	0.05551595125038933	0.05717495189441091	0.05866346663698119	0.059977903138512145	0.0611151878293148	0.062072836988809055	0.06285021911106492	0.0641672819630581	0.06459619906388503	0.06485363454597981	0.06494570964895474	0.06487901016058806	0.06461638499311517	0.06424364938557958	0.06372738095337627	0.06307194832070118	0.06297631914696167	0.062050664438702885	0.0609746976145642	0.05982473490870133	0.058576857156769524	0.05787582485509768	0.056453710150432324	0.054969710975723896
0.86328125	0.01027790468227277	0.01048619595010035	0.010685298879337418	0.011284191180260472	0.0133916702532378	0.015289315514168872	0.01642855549637534	0.0161174237450194	0.01774173796946593	0.019930535279621492	0.021777456977450593	0.024424066294852942	0.027231378508716375	0.02935209666298222	0.03207056953158355	0.034682574337810856	0.037235686081736885	0.03905076383076744	0.04155091965021818	0.04400323921800853	0.04644312392653527	0.04876120547000784	0.05098415698492931	0.05309274392025287	0.05506828846309775	0.05622810328042127	0.05788666847717727	0.059375793803294385	0.060691826652937264	0.061832603137836895	0.06279644183687894	0.06358246900464692	0.06490400792910855	0.06534299755252082	0.06560844830142365	0.06570512803326611	0.06563943143178341	0.0653726075002119	0.06499798583946292	0.06447787999481358	0.06381542554343311	0.06370274491315508	0.06276243853058205	0.0616778642301159	0.060507603732879556	0.05923707545744339	0.05851524082284065	0.05707013127800864	0.05556534842842353
0.8671875	0.010879092745821897	0.010968480073926201	0.011003700081728171	0.011520893060326429	0.013776137269924382	0.01563112295960334	0.01684647558470756	0.016653184418406353	0.01830909679573889	0.020499237309360707	0.022394608914760028	0.025059010676874383	0.027901343624207098	0.030099014263537394	0.03282223342262197	0.035429169570361074	0.0379714509774417	0.03979413541959376	0.04228502287783342	0.044730525728659876	0.047168202629146894	0.04947814784569515	0.051692068734930374	0.05379209979917832	0.05576168863484399	0.056927348934641575	0.05858811696035615	0.060081119480227096	0.06140143924271024	0.06254720698750127	0.06351812853700545	0.06431376120374477	0.06563967191832676	0.0660883404704582	0.06636219953809919	0.06646447571890102	0.06640010809887587	0.06613008887504068	0.06574978423924782	0.06522099569784112	0.06454708701207634	0.06441603568112142	0.06345997123291092	0.06236884386903507	0.06118127488516589	0.05989223096625329	0.05915305800143811	0.05768846329012178	0.05616161706654821
0.87109375	0.01156865579131823	0.011441805292496346	0.01135046988890584	0.011816665226791354	0.014178367102071002	0.01593468202331727	0.017152317118111715	0.017249462674067795	0.01884960155451626	0.021027818459556674	0.02297158669048055	0.025663036014686835	0.0285414636741258	0.030836642602297626	0.033556845401956026	0.03615316069425323	0.03868616898201316	0.040528305950289	0.043013231588563405	0.04545289594278945	0.047882864572980965	0.05018339346637479	0.052387943045125174	0.054479916160467656	0.056444205100991685	0.05761473518276383	0.05927838368097427	0.06077743102319966	0.06210586276113683	0.06326040593391014	0.06423990179734917	0.06504396566929249	0.06637291540818757	0.06682890453318802	0.06711033862513283	0.06721881657428708	0.06715653161503665	0.06688624338652072	0.06649799753199748	0.06595603789552706	0.06526612135832566	0.06511771787582821	0.06414543720979093	0.06304792812478022	0.061846331000301014	0.060543591638314354	0.05979061499196203	0.05831162259499956	0.056763305915618956
0.875	0.012273616226905676	0.011930573083101637	0.011740310946076526	0.012300501353645618	0.014592251993483546	0.016203133368228817	0.017400000039170582	0.01777110342133731	0.019346868827327363	0.021517907865418878	0.023513898983548887	0.02624091032264425	0.029149589968013978	0.03155843660673069	0.03426547769193328	0.0368347997559334	0.039372564798124676	0.041244252369899925	0.04372705500423568	0.046162836468002344	0.048581502660619	0.050873044226828035	0.05306954056392521	0.05515542306253274	0.05711594383748342	0.058291565309913196	0.05995842625722303	0.06146492128117176	0.06280414802460155	0.06397042416247167	0.064959892730579	0.06577132133254304	0.06710185171408711	0.06756344614890142	0.06785060879019866	0.0679639315838283	0.06790290740926697	0.0676358451637733	0.06723916675987152	0.06668258057806731	0.06597494027886674	0.06581225560058468	0.06482428798784357	0.06371881415009062	0.0625053952586001	0.061192973557153696	0.060429468890913274	0.058940000883325405	0.05737231217116712
0.87890625	0.012810235993522753	0.012417205572156503	0.012179685160038936	0.012868266797350592	0.015000393108736645	0.01643737279884963	0.01760252715335453	0.018206342328061842	0.01979711492759581	0.021974591235135316	0.024028252583391974	0.02679415642341204	0.029721436848769156	0.032234578552056026	0.03492547029319021	0.03747857377574215	0.04001100660138435	0.041931990235030026	0.04441573178359837	0.04685094392409073	0.049259319837224314	0.05154516688793942	0.053735922509660305	0.05581730496012827	0.057775621803558885	0.058959011986639887	0.0606305313224087	0.06214540830524129	0.06349533384801642	0.06467290055436603	0.0656725512326406	0.06649204531238295	0.06782350310331475	0.0682913693590923	0.06858238273926442	0.0686969980588632	0.06863446778588878	0.06837300771808041	0.06796881373215014	0.06739996737409704	0.0666771340078498	0.06650413839503688	0.06550320431758694	0.06438763702061001	0.0631636149540491	0.061843416674616236	0.06107137465799628	0.059571735697669936	0.05798691399871414
0.8828125	0.01333666995491671	0.012892271182395582	0.012710297147825664	0.013459910079561335	0.015379550623115273	0.016628571912136764	0.017760607722697108	0.018564399877567528	0.020205332240801954	0.02240370522704399	0.0245194578399221	0.027320370690642415	0.030253390345983677	0.03280573138046805	0.03551508319811214	0.03807832738621597	0.04061325303646579	0.04258397699864502	0.04507045770036455	0.047508628496364724	0.04991164061037601	0.05219707457447287	0.05438541576288103	0.05646432703822568	0.05842252369701495	0.05961782880272448	0.06129590701114318	0.06281904691646267	0.0641775268030167	0.06536372038677274	0.06637261958197449	0.06720185195951323	0.0685343364508455	0.06901007978351004	0.06930408566944224	0.06941691329195687	0.06935001447685396	0.06909430928121685	0.06868416639674035	0.06810749883161349	0.06737515207106948	0.06719606541129908	0.0661874334313668	0.06506095443234994	0.06382711182613399	0.06249824452282926	0.06171768737601324	0.06020424395874646	0.05860329698004274
0.88671875	0.013839422151819214	0.01334879604613344	0.01324083047003742	0.014035857325667409	0.01570559224414908	0.01676548202722214	0.017878693460458145	0.01886165970367759	0.020578978161786	0.022808772181779596	0.02498821056606987	0.027814909147013123	0.030744276095212353	0.03329769177150965	0.036037788303664886	0.03863003204247728	0.04117515179570552	0.04318056351550614	0.04568741903371598	0.048131192430469594	0.050533961185521115	0.05282403861413465	0.05501482596581975	0.057095533126060194	0.05905690058541191	0.06026740814500564	0.061952431467531044	0.0634826139748148	0.06484766157929078	0.06604074891056233	0.06705831337644597	0.06789815128465548	0.06923156048848456	0.06971512433123817	0.07001233829247733	0.0701234818683596	0.07005186711492284	0.06980056055671091	0.06938561834061852	0.06880548107577567	0.06807033947549535	0.0678890521502129	0.06687842489416695	0.06574257545487106	0.06449973661172637	0.0631594595464593	0.06236874419805338	0.06083635469751325	0.05921854654071135
0.890625	0.01429392692735583	0.013774763836619727	0.013696232945334286	0.014551726297846138	0.01595652378582127	0.016841281174386213	0.017966361885814297	0.019115313379903937	0.020922989526790642	0.023189189581196812	0.025431043887664873	0.02827337214291764	0.031194727213349926	0.03374848546300274	0.03650970554882327	0.03913280681291886	0.04169506178231863	0.043739765524181795	0.0462512956678367	0.0487187796904891	0.05112332888308557	0.053421677183720484	0.055620629943868516	0.05770914453239584	0.059677552851425286	0.06090501346142907	0.06259527432558043	0.06413101090873741	0.06550247261766295	0.06670347579949665	0.0677305047474972	0.06858033262049856	0.06991386384373044	0.0704034049379354	0.07070430346143719	0.07081630976183062	0.07074282212114591	0.07049540515575892	0.0700769029330024	0.06949652453163635	0.0687639294175868	0.06858281042593406	0.06757352523909299	0.06643153114867295	0.06518063515592476	0.06382649618719416	0.06302368045486073	0.06146950170366594	0.05983314500530157
0.89453125	0.014687281168967767	0.014159243009315037	0.014055718874817796	0.01495504281017565	0.016111738195884184	0.016856265921340208	0.01803516040925049	0.019338821249001464	0.021237651880210345	0.023540713529154073	0.025842511173975846	0.028692776068214187	0.0316054328978726	0.03416469145940498	0.036939618029736276	0.03958908335483402	0.042174238123056984	0.04426261919014052	0.046783489220487806	0.04925860724716169	0.05168022121561622	0.0539889937443192	0.056200478704082846	0.05830142721206788	0.060279673032271885	0.06152616643240716	0.06321972163562406	0.06476035374933398	0.06613984649106652	0.06735153100437374	0.06838952036564372	0.0692483196360858	0.07058124254015552	0.07107544261922971	0.07138008346941249	0.0714952841939751	0.07142440049753107	0.07118227331757154	0.07076357665314692	0.07018529156571574	0.06945701341609767	0.06927616731236985	0.068267949999125	0.06712308608372908	0.06586479329292416	0.06449642888779317	0.06368095864081913	0.062106669677920445	0.06045085766285552
0.8984375	0.015013913802497322	0.01449779878930188	0.014315609896496898	0.01519166191502748	0.016076620653024953	0.01681913860692641	0.01809480183678361	0.01953937495533939	0.021519486739746796	0.023857903469441916	0.02621778626486032	0.0290710591905729	0.03197612598549715	0.03454549911302113	0.03733096261110308	0.04000384549826197	0.042616302861876454	0.04475156019307691	0.04728524653024435	0.04977012189338359	0.05219466912833581	0.05452843081788872	0.056753330930793267	0.05886742383785437	0.06085637737522909	0.0621258023697957	0.06382309679065745	0.0653698692070408	0.06675937133285492	0.06798361684078125	0.06903365132400996	0.06990171646694932	0.07123417976880386	0.07173387079613702	0.07204252609298067	0.07216238518562168	0.07209818904018817	0.07186316080198729	0.07144948812772678	0.07087536914501125	0.07015001499164253	0.06996786723245241	0.06895769567868282	0.0678117061519532	0.06654639135467844	0.06516599247742261	0.06433938899908975	0.06274980202756364	0.06107572191681321
0.90234375	0.015264611847514653	0.014792896071827044	0.014383886717078825	0.01527700553974469	0.015883305534627523	0.01674985051496075	0.018150588100713294	0.019717916144290415	0.021764043760365448	0.024136534318989766	0.026553679024374333	0.029406543203053637	0.0323065298544129	0.03489042263124853	0.03768677535497883	0.04038344413900452	0.043025645408195534	0.045208673755415596	0.04775723792327069	0.0502539678222933	0.05268546363282001	0.05503151424030206	0.0572787973401363	0.059403590601062595	0.061402704171866995	0.06269975258031946	0.06440455942307444	0.06596068196968141	0.06736158170308881	0.0685983556097336	0.06966086544258365	0.0705400532154068	0.07187259022316006	0.07238048061420566	0.07269534097583641	0.07282197687017611	0.07276676877009325	0.07253933577961091	0.07213434680131625	0.07156589991237317	0.07084188310107153	0.07065648980491868	0.06964171671533825	0.06849426785041879	0.06722237758569816	0.06583368702430992	0.06499850497594628	0.06339793818669004	0.06170855055360125
0.90625	0.015427142314064071	0.015044213592905115	0.014368004090478073	0.01527765008816677	0.015704354645921237	0.016681908099929754	0.018202659393962123	0.019871390450511228	0.02196829622717747	0.024374194261659266	0.026848100255741025	0.029698870387048493	0.032598281409081664	0.035201554262216384	0.03801139961434746	0.04073375584274186	0.04340559363385532	0.045635343110191795	0.04820055710569493	0.050711770449815896	0.0531527799823478	0.05551098101538321	0.05776832979869151	0.05990983889934598	0.06191846042133475	0.0632463172558404	0.06496386353702199	0.0665332137666832	0.06794686487775525	0.06919600069069864	0.07027118978298263	0.07116305174165882	0.07249586383099915	0.07301548847108519	0.07334111724548542	0.07347783782006578	0.07343200541005368	0.07321160289834427	0.07281505970178559	0.07225224895328286	0.0715295673185532	0.07133992818723245	0.07032143121200196	0.06917165805678405	0.06789389761846332	0.06649988167198884	0.06565776663321365	0.06404754507319832	0.06234616858559838
0.91015625	0.015500415659251698	0.015155862931384642	0.014539255604710616	0.015245884257096387	0.015633510792559757	0.01665016524635296	0.01824704332445584	0.01999602198160863	0.022131011675888157	0.024569516970683825	0.02709974662390613	0.029950515638126174	0.03285573536903469	0.035483429718207005	0.038310098498660905	0.04105859739936846	0.04375830152666815	0.04603327275237945	0.048617161336867554	0.05114523567720486	0.05359509727270606	0.05596468820010736	0.05823193662069903	0.060383340105209515	0.062407968932716607	0.06376693286868496	0.0655010139293013	0.06708673518961605	0.06851539286646768	0.06977827715615015	0.0708664729056725	0.071771102522455	0.07310447556529964	0.07363882443789027	0.07397973944842007	0.07412957670937459	0.0740929174656697	0.07387966564640625	0.07348886272772703	0.07293020719871679	0.07220974440131678	0.07201662335290893	0.07099826312156865	0.06984687382083488	0.06856455625164215	0.06716540308420971	0.06631614927543827	0.06469519349223218	0.06298422095583622
0.9140625	0.015504301738821724	0.01506910075217116	0.014708092920624999	0.015197587003495952	0.015613878305392986	0.016657545551331282	0.018278174509005957	0.020089635405921624	0.02225189205854225	0.02472189509352013	0.027309136547987778	0.030167070615354785	0.033085305040377766	0.03574170581640351	0.0385874212841405	0.041360116852801054	0.04408585366148898	0.04640479008890519	0.049008905835560834	0.051554726209760315	0.054010988776833635	0.05639210300185016	0.058670611100990144	0.06083457187503094	0.06287402309489143	0.06426552846453482	0.06601754888467504	0.06762156415375942	0.06906775029444012	0.0703464037060142	0.07144824654351511	0.07236573333629392	0.07370040528289201	0.07425069748028101	0.07460823125079297	0.07477243514245302	0.07474575847823539	0.07454166771559367	0.07415493310391463	0.07359922523579976	0.07288184586611668	0.07268745601765447	0.07167231181451594	0.0705213012085657	0.06923624024939579	0.06783032122437782	0.06697324420968087	0.06534099659950954	0.06362110700970747
0.91796875	0.015474898798147438	0.01502362001797014	0.014776240387387979	0.015117110646435478	0.015586979361994102	0.01667526167403266	0.018291475821524322	0.02015189330140868	0.02233139144684268	0.024832389625139506	0.027479833377396512	0.030356248947472242	0.03329393447396756	0.035981122285560385	0.038845926060557756	0.041640161222998295	0.04439053807130766	0.046751896205072585	0.04937634274952096	0.05193935496844071	0.05440085389543525	0.05679496181386734	0.05908731708745629	0.06126707356705097	0.06332437884177056	0.06474750527164796	0.0665177197744764	0.06814068933065709	0.06960523159050358	0.07090038896504902	0.0720169181759176	0.07294860147167581	0.07428475805929069	0.07485040336390991	0.07522275436847004	0.0754008441560845	0.0753862998730983	0.0751947185406423	0.07481371963129457	0.07426198579273047	0.07354866579002106	0.07335506765770083	0.07234288787743792	0.07119351570306365	0.06990664460122198	0.0684938076110837	0.06763003351137042	0.06598905200389149	0.06425960846393464
0.921875	0.015457364340294849	0.01509842282619156	0.01477315349243831	0.014993994550745973	0.015534981577853657	0.016677682953561895	0.01828442927302021	0.02018351597562404	0.0223715883620276	0.024904514877836348	0.027618417473585122	0.030526167025139606	0.03348712356407385	0.0362042919403992	0.03908684160364151	0.04190060089744052	0.04467409625075203	0.047075361854476916	0.049719133193264264	0.05229875197555922	0.05476714586816844	0.05717659379836393	0.05948578302759322	0.06168436217640305	0.06376215372908689	0.065218048405701	0.06700742992987219	0.06864859218373365	0.07012997959443301	0.07144072830025405	0.07257255144690844	0.07351953304518699	0.07485584469287487	0.07543546089045705	0.07582081047895795	0.07601239290509709	0.07601242122407914	0.07583619803636354	0.07546549107599865	0.07492130536978414	0.07421338023413337	0.0740209185645	0.07300935047266055	0.07186138995672531	0.07057234318609962	0.06915536115039367	0.06828818558934158	0.06664359426686062	0.06490467824345014
0.92578125	0.015459528752525153	0.015179764643782581	0.014717846058943884	0.014833321117018336	0.015455705746059145	0.016654138733469298	0.018256338195163757	0.020186203410369974	0.02237675353751048	0.024943846309972262	0.02773344742362327	0.030683372374204543	0.033668079529182604	0.036412562785844704	0.03931132716732244	0.042142740211405516	0.04493724982828917	0.04737544071928512	0.05003780203902286	0.05263433555850794	0.0551134267124096	0.05754076949072562	0.05986967920456299	0.06208990903450462	0.06419073754795401	0.06568158261764379	0.06749305483489576	0.06914905097102042	0.07064497410883108	0.07196951943709995	0.07311534625891758	0.07407625826176512	0.07541080525770028	0.07600318837296771	0.07640197149200012	0.07660841275099739	0.07662502968185936	0.07646510083517821	0.07610946851659084	0.07557706206396553	0.07487603052278469	0.07468352597954198	0.07367195209695865	0.07252482055265475	0.07123382189981764	0.06981640318372428	0.06894947301920351	0.06730542276452778	0.0655591549122363
0.9296875	0.015419374824148138	0.01516953924431201	0.014620705483104998	0.014645285024577473	0.01535485103151793	0.016603931535974004	0.018208058732019694	0.020163278034493054	0.02235298595816715	0.024956836569244967	0.02783391280365982	0.030832287310460893	0.03383880144095758	0.03660722811675793	0.0395205946845581	0.042367156825946384	0.045180643831565837	0.04765352305513537	0.050334621779766	0.05294904876725692	0.05544333538558932	0.05789116555134599	0.06024271183962615	0.062487368886842365	0.06461332820226695	0.0661402613270965	0.06797325967665513	0.06964783177097145	0.07115282783679855	0.07248892486891356	0.07364547702314739	0.0746168107999603	0.07594917146003999	0.07655370931201921	0.07696771427869575	0.07719146684627787	0.0772262459997608	0.07708223380950696	0.07674387472906963	0.07622561052251431	0.07553309225913107	0.07534010040819794	0.07433218673935449	0.07318637586674259	0.07189571984855658	0.07048016478807506	0.06961564449497959	0.06797256617430603	0.06622168199900491
0.93359375	0.015299146351212808	0.01499625825214361	0.01449194910555808	0.014474720501479701	0.015241043057798553	0.016530469484582144	0.018141890985445247	0.02011985719596715	0.022307455943605864	0.024949246253531898	0.02792781845359571	0.030976523073904694	0.03400111333302308	0.03678953108883709	0.03971538266924862	0.04257478692241157	0.04540619192917028	0.04791257738596988	0.05061292053041744	0.05324626129922172	0.055760386255668815	0.058231582949235694	0.06060867932934422	0.06287991571777751	0.06503171665570351	0.06659440383601045	0.06844749814111606	0.07013935400366278	0.07165935897812337	0.07299913881703923	0.07416324229110338	0.07514214581246725	0.07647457232831201	0.07709118977633223	0.07752114674294974	0.07776326761178631	0.07781655736636339	0.0776883787293865	0.07736663160149004	0.07686240993845095	0.07618076586370148	0.07598937613405066	0.07499146615620012	0.07384905868917824	0.07256235890196283	0.07114934718368149	0.0702874485295637	0.06864311396090383	0.066888970170502
0.9375	0.015101273273998614	0.01473258788453255	0.01434640167834686	0.014379294675999604	0.015121701595031317	0.01643804523926723	0.01806107399395937	0.0200622745191395	0.022247690882513438	0.024925204031662984	0.02802257984389056	0.031119789428939115	0.03415645264127598	0.03696021917319592	0.03989604335471192	0.04276796900743263	0.04561699557840615	0.04815605832000758	0.0508758465347523	0.053529019319057736	0.056068313253732294	0.0585658253622251	0.06097062526595032	0.06326907927669367	0.06544582989876235	0.06704295839089536	0.0689142885045968	0.07062157494953758	0.0721546247113134	0.07350566082020382	0.07466963824020612	0.07565645610193616	0.07699282868705737	0.07762178413904963	0.07806630416743832	0.07832467055540926	0.07839452908903644	0.07828252948447889	0.07797607507147375	0.07748586803728719	0.07681847416996646	0.07663216539498996	0.07564924953315932	0.07451341700455205	0.07323392236940052	0.07182368234312797	0.07096351577372961	0.06931648172044924	0.06755938657673721
0.94140625	0.014847726468069256	0.014420057553681934	0.014201263185026167	0.014296300476756105	0.015001859778949939	0.016330589246609933	0.017969006596507908	0.019996968518408487	0.02218234130286592	0.02488961141405649	0.028127099414620604	0.03126537629875248	0.03430543820222792	0.03711983225891763	0.04006360825985472	0.042949880228090875	0.045815981842089015	0.04838661368354047	0.05112587297281346	0.05380023789373267	0.05637076969103916	0.05889669239529549	0.06132976144559421	0.06365444338224724	0.06585419206040433	0.06748377987869647	0.06937096109728058	0.0710914715530635	0.07263605455560707	0.07399833779012299	0.07517497484263425	0.07616478809672156	0.07750829059041431	0.0781500224812195	0.07860653111607618	0.07887687026420043	0.07895970541259922	0.07886319012796394	0.07857209156078593	0.0780982085677493	0.07744849429034328	0.07726947337999879	0.07630285786063151	0.07517677060470396	0.07390640619906463	0.07249980553386481	0.07164082359684021	0.06999216151519994	0.068233279604762
0.9453125	0.014564115001858113	0.014069443081029892	0.014069141911608685	0.014208010900798956	0.014884974986122984	0.016211118333760516	0.01786825439307349	0.019928743477469285	0.022125030292171777	0.024860358779459746	0.028252593633552203	0.0314153856787292	0.03444825438546967	0.03726972029329162	0.04022036912777899	0.04312291162767634	0.04600474524200404	0.04860590380765217	0.05136535415746579	0.05406313533394491	0.05667019056316247	0.05922502270919261	0.061685327781314636	0.06403410335437898	0.06625419374439212	0.06791362642784393	0.06981428534092338	0.07154670509291372	0.07310318760590917	0.07447903191107796	0.07567166908393208	0.07667913705688201	0.07803124833730579	0.07867643910391808	0.07914313259475292	0.07942226760002735	0.0795155454748071	0.07943189233728276	0.07915720204065946	0.07870251687761498	0.07807236749747859	0.0779003389569195	0.07694883261403485	0.07583494501433674	0.07457445601056412	0.07317338142451013	0.0723159311995798	0.0706678069954485	0.06891012711879974
0.94921875	0.01427049431613768	0.013777134692410736	0.01395311658034823	0.014128749807670038	0.014772365750257643	0.016081436737081095	0.01775931790820018	0.019859466445923984	0.022096767066666162	0.024923495513171245	0.028410306753084036	0.0315707068697032	0.03458543365750588	0.037412182256406135	0.04036888239565256	0.04328762038887757	0.04618373501504369	0.04881551520666949	0.0515970515748394	0.05432076662958685	0.056966987981124206	0.05954971834969869	0.06203502975416231	0.06440493247658885	0.0666423606258113	0.06832914703687853	0.07024222704925265	0.07198731237384104	0.07355829671176273	0.07495113113886442	0.07616234654361387	0.07718823418363341	0.0785478726529456	0.07920825258515563	0.07967568426061589	0.07996432240296536	0.08006843722080514	0.07999430035485422	0.07973581910565875	0.07930014569045962	0.07868859111354087	0.07852183317386352	0.07758425857318141	0.07648457402018782	0.07523444813380786	0.0738408868245588	0.07298543528345469	0.07133918624426117	0.06958672584550318
0.953125	0.013976210133822664	0.013618099275832421	0.01384255998068741	0.014135756595976545	0.014660889729233906	0.015941700233994632	0.01764049082295402	0.019788240060864937	0.02211305636490074	0.025187926945494377	0.028606981999024172	0.031731043426767025	0.03471746251794866	0.03754905449903978	0.040510325356577226	0.043443255375748	0.04635341497294698	0.049017548595855276	0.05182351244213734	0.054574871491976706	0.057259739529893494	0.059868147862471965	0.06237530127886204	0.06476310434366228	0.06701561974427417	0.06872868504061014	0.07065533773882127	0.07241592619857218	0.07400484993424383	0.07541707293541089	0.07664734299128373	0.07769058318023636	0.07905621642816141	0.07973131599854155	0.08021371199362926	0.08050584575470698	0.08062306321887913	0.08055663049965367	0.08031191117611591	0.07989102413967042	0.07929427361202812	0.07913175671567463	0.07820759984151926	0.07712391633956472	0.07588496868546901	0.07449965708630524	0.0736463031763166	0.07200298326333598	0.07025929055062963
0.95703125	0.013680303733554541	0.0134220981407972	0.013713777471892452	0.014178360898504022	0.014543160673857414	0.015789896269523263	0.017509335880968147	0.019711928626475556	0.022160968800512132	0.02551680849874416	0.028841285425138752	0.03189346563210743	0.03484318819096144	0.037680041726297464	0.04064375517591334	0.04358915381536932	0.04651482511670335	0.04921385680598378	0.05204587769820879	0.05482533581298221	0.0575455450208715	0.06017640608608643	0.0627020806360552	0.06510565235459143	0.06737295995866766	0.06911331508614738	0.07105655107901088	0.072836004708136	0.07444503401970826	0.07587683842992687	0.07712490962154561	0.07818410984634006	0.07955547764742121	0.08024667837076782	0.08074641846598896	0.08105657112191578	0.08117876995443307	0.0811210614236566	0.08088685095746984	0.08047527075817928	0.07988870058219422	0.07973110658338478	0.0788189820142362	0.07775220142646422	0.0765247644954643	0.07514742561564969	0.07429721242542331	0.07266006750571696	0.0709273352445583
0.9609375	0.013376648531784469	0.013179233271729832	0.013535015910056125	0.014148630433381632	0.014412418631790769	0.015622711769909703	0.017364040790993684	0.019625449031281716	0.022207043853826186	0.025814504175872666	0.029102685127951	0.03205019583805613	0.03495859932703993	0.03780228665475699	0.04076693338997894	0.04372529473956799	0.04666876694603461	0.04940486375382891	0.052263551150599774	0.055070557213305116	0.05782028421531382	0.060470334707318885	0.06301262442824507	0.06543206371829446	0.06771597826113918	0.06948620483443424	0.0714492240222373	0.07324942722563121	0.07487848252515117	0.07632848051251195	0.07759305997444743	0.07866825018878121	0.08004694202249807	0.08075646630323696	0.08127491750262128	0.08160259095250044	0.0817397212338884	0.08168438689997037	0.08145899367669052	0.08105386890024402	0.08047450994146876	0.08032313018029646	0.07941973329496177	0.07836910951511356	0.07715200537889788	0.07578323302301282	0.07493995775519058	0.07331561833529321	0.07159503075434137
0.96484375	0.013057778588509594	0.012886669865421738	0.013272057127124592	0.013999915103528215	0.014268208117573261	0.015438087617690999	0.017203992722034378	0.01952306040251406	0.02222351559170474	0.02602699279599585	0.02936814707231966	0.03218780534668114	0.03505711245751475	0.037911535684195974	0.0408777966999469	0.04385144661698759	0.04681481140532917	0.04958946912567108	0.0524747092207799	0.0553077264899442	0.058079862761112655	0.06074753909721198	0.06330697730406343	0.06574441401519071	0.06804783617346644	0.06985051949570953	0.07183487933564625	0.07365549736009891	0.0753031119418548	0.07677015897253847	0.07805156880533803	0.07914458535137214	0.08053256584776292	0.0812613280021075	0.08179757689783651	0.08214043633252976	0.0822900679214964	0.08224960854544361	0.08202511908994703	0.081627654094514	0.08105492379580892	0.0809099626019607	0.08001185096269259	0.07897542923794276	0.07776697800143917	0.07640944894314483	0.07557968932957304	0.07397610876128247	0.07226869026853855
0.96875	0.01271518369240246	0.012542825687171993	0.012942872809874245	0.01378354753999228	0.014117688972006076	0.015238598620903265	0.01703046692800181	0.019400571054791538	0.022196915209918816	0.02609548745505086	0.029588551769082594	0.03228918049587287	0.035131301293315265	0.038003782872536196	0.040974986224397936	0.043966347271980455	0.046951516165092966	0.04976569175497292	0.05267651556198283	0.05553305513306461	0.058322367173386014	0.06100867325396786	0.06358766859346288	0.06604593235502598	0.06837123368569764	0.07020738533607718	0.07221251905325499	0.07405206383095342	0.07571728613047646	0.07720199655516091	0.07850219605481534	0.07961499539142469	0.08101252472269493	0.08175923833655308	0.08231084528481336	0.0826666026290861	0.08282795120088737	0.08280337330631338	0.08259047934377084	0.0821954694270508	0.08163027515197285	0.08149101760544042	0.08059810642717258	0.07957422050442275	0.0783747460350459	0.07703267461477359	0.07622368331703044	0.07464598692967339	0.072952580922784
0.97265625	0.012339565643265132	0.012147855001923738	0.01258039736932158	0.013541500078726842	0.013969674158726686	0.01503809978209561	0.01684720945695173	0.019257164192146375	0.02212485019870747	0.026011758830111698	0.029676867962782516	0.03233828843009856	0.035174971152542256	0.03807591822098244	0.041057160089894795	0.044068201665158346	0.04707715827536085	0.04993080871660682	0.05286533676073624	0.055743118926634194	0.05854910335664287	0.06125668311294785	0.06385791350476577	0.06633897246737075	0.0686868187973313	0.07055554183636925	0.07257999818512939	0.07443775032909694	0.07612147825720861	0.07762588934655312	0.07894654922481426	0.08007918808347614	0.08148445760786882	0.08224665047831792	0.0828115318307816	0.08317968235401274	0.0833536996691222	0.08334561697259679	0.08314514739949863	0.08276134049505313	0.08219790480625666	0.08206480098994051	0.08118197417854489	0.08017054803154577	0.07898395045321793	0.0776618465288954	0.07687839481662517	0.07532672396060303	0.07364718225324318
0.9765625	0.011924863392234197	0.01170456865525668	0.012201216690364752	0.01329032075821207	0.013827468629200645	0.014867747992935304	0.01666032794401834	0.019095679780152752	0.022011332015768714	0.025830277227899157	0.029588236002812407	0.03232584808583899	0.03518430721298699	0.038125328316998885	0.04112255352423366	0.04415549163962218	0.04718974994443359	0.050081551882644626	0.053038215983354675	0.05593690515840466	0.05876338416370308	0.06149468565606164	0.06411964940876369	0.06662376754243027	0.06899323245232458	0.07089292823172144	0.07293625248567626	0.07481337567211388	0.07651767489286132	0.07804313646937833	0.07938384748147254	0.08053434242120927	0.08194491178220642	0.08272076083834845	0.08329870739733192	0.08368038919751997	0.08386810654375143	0.08387683927727019	0.08368865159568917	0.08331548881669804	0.08276224964413625	0.08263714159135027	0.08176680191834818	0.08076957022122411	0.0796024643186406	0.07830381289608468	0.07754656167764029	0.07601824195391815	0.07435124067602272
0.98046875	0.011476732230334671	0.01121860640160148	0.011818425894252277	0.013039281489784948	0.01369014097424806	0.014741407040054944	0.01647706256515652	0.018921153995087925	0.02186299036267056	0.02559844755836016	0.02938492705527973	0.032252211053227675	0.03515796950303879	0.0381498783226224	0.04116975248590293	0.04422687536899539	0.04728714772913534	0.05021565529874272	0.05319488068904876	0.05611644046052966	0.058968143872216494	0.061724142519803626	0.06437269319964134	0.06689882175618855	0.06928875668076273	0.0712188395649982	0.07328243424968872	0.07518096935789798	0.07690683906294127	0.07845249781328723	0.07981105507357777	0.08097691895136827	0.08239153894785378	0.08318113784684344	0.08377345198296937	0.08416974642900898	0.08437114974356552	0.0843967930918843	0.08422047788272025	0.08385896375906232	0.08331927440251818	0.08320702036166638	0.08235939046790275	0.08137441238240428	0.08023319686481645	0.07896002527047719	0.07822679648921982	0.07671983402652782	0.0750640733209531
0.984375	0.011014458070853148	0.010698469829072119	0.011444503029692882	0.01279570166471966	0.013557655314386574	0.014637726403152057	0.016303549851737792	0.01873879293579378	0.02168657781427183	0.025340298178026632	0.029129955089890802	0.03212558084099543	0.035097134921677375	0.038148910154037874	0.04119842575702415	0.04428122408210733	0.04736846298586328	0.05033372889758747	0.05333802548805899	0.05628519554427258	0.05916432365106594	0.0619444680564617	0.06461547790203992	0.06716265742305261	0.06957318099816656	0.0715347420821919	0.07362056780854709	0.07554114032058523	0.07728731482795603	0.07885081212171752	0.08022491824171851	0.08140489794183048	0.0828244159032614	0.08362920309652289	0.08423699600831802	0.0846479658174688	0.08486297630757988	0.08490529130651159	0.08474197053613941	0.08439527152691739	0.08387397559153342	0.08377897861091754	0.08295774087560592	0.08198832590053917	0.08087346531578365	0.07962722922593501	0.07891503423295543	0.07742892330274342	0.07578474188656803
0.98828125	0.010557836136706675	0.010221828262802754	0.011091316042061178	0.012566395979426714	0.013432673107250798	0.014543280790764584	0.01614277902393277	0.018552264524227396	0.02148798072233435	0.025067621050421873	0.028852739952741513	0.031958006087368596	0.03500579267077725	0.0381237810554097	0.041208979916253274	0.04431893669800757	0.04743553680405155	0.05043915199448068	0.05347133966637374	0.056445677197892286	0.05935096671829543	0.06215409810367345	0.06484684123025619	0.06741547904474854	0.06984820590808116	0.07184260795245634	0.07395090136220528	0.07589187483905557	0.07765591307471187	0.07923520602877154	0.08062401907069616	0.08181886055278609	0.08324527542855531	0.08406636862731665	0.08468977894614871	0.08511552517093102	0.08534555312863201	0.08540393589977668	0.08525653976938052	0.08492885142093809	0.08443046947753885	0.08435488311573036	0.08356120302052306	0.08260804075461792	0.08152032485264149	0.08030009576597985	0.07960552697436163	0.0781392574693669	0.07650921687664014
0.9921875	0.010118634117060252	0.009920398409394654	0.010772364850461819	0.01235724998437926	0.0133193132116807	0.014456451043314889	0.01599350697513985	0.018362784594876835	0.02127185073965915	0.024786806667681682	0.028566276513936617	0.03176229644094347	0.034890153473055074	0.038077141240525414	0.0412023912167232	0.04434308282123378	0.04749239016335349	0.05053577477717741	0.053597019015457104	0.05659824011569503	0.05952659409967853	0.062352258177672426	0.06506742658718401	0.06765923051194922	0.07011561155710888	0.072142330954031	0.07427113625238024	0.07623006079741979	0.07801023213241343	0.07960491007316817	0.08100947268449721	0.08222093409519315	0.08365568344102625	0.0844932927906461	0.08513259403533757	0.08557457361107201	0.08582215924724834	0.08589597583331976	0.0857680014040203	0.08546295127476644	0.08499009801788127	0.08493389050488664	0.08416780276553304	0.08323149724110634	0.08217007147419597	0.08097342476226088	0.08029028685041917	0.07884149553017972	0.07722960855513494
0.99609375	0.009701027042028576	0.009626384531754142	0.01050194928627729	0.012170322816916268	0.013221120198000064	0.014378363899964941	0.015850515763791623	0.01816921886228301	0.02104110608064219	0.024501445218998164	0.028277269261265114	0.031550139452799	0.0347571286422792	0.038012469617307476	0.04118117937886978	0.044358443676964954	0.047542828470195864	0.0506254499001948	0.05371492150952406	0.05674171337244949	0.05969088810710199	0.06254004653461709	0.06527938671601263	0.067895570077535	0.07037499852564055	0.07243141498018058	0.07457834784871364	0.07655385409033277	0.07835018611767208	0.07996155559275642	0.08138365646940748	0.08261291827952921	0.08405650576105472	0.08491106442047514	0.08556772372387078	0.08602808535716777	0.086295422172463	0.08638454717379873	0.08627870046892117	0.08599820909271227	0.08555178107569406	0.0855142518959624	0.08477540499295078	0.08385639683826618	0.08281939210307288	0.08164230487038826	0.0809647320576743	0.07952478788154593	0.07793722207381193
1.0	0.009304812127722717	0.009347013518293867	0.010271334860786546	0.011997900450897436	0.013139677165350944	0.014308338548368382	0.015706141682527597	0.0179685121703613	0.02079697465501751	0.024213878281462875	0.027990346287520784	0.031331100945083845	0.03461359343010928	0.037934701070271803	0.04115000831428128	0.044368980425877225	0.04758830199926711	0.050707590295418714	0.053823671844433596	0.0568749635269058	0.05984541051150272	0.06271978786945864	0.06548423018892624	0.068123830616996	0.0706239851454209	0.0727072370280486	0.07487132781613415	0.07686387453191146	0.07867789430252636	0.0803077227004314	0.08174846918271239	0.08299593378168257	0.08444910261325278	0.08532204879435179	0.08599778256521651	0.08647787390724315	0.08676590593035227	0.08687107236751945	0.08678857875648394	0.08653337064618682	0.08611392048985866	0.08609415108342544	0.08538073477788255	0.0844795208831206	0.0834627446793017	0.08229926134877341	0.08162245566820059	0.08018988252586623	0.07862298880268348
1.00390625	0.008928721191916164	0.009076226238408217	0.010047085099096992	0.01182069353715376	0.013073649388239794	0.014242171557828587	0.015551978011562717	0.017756236707853867	0.020540063552795473	0.023926482007731398	0.027709507645964138	0.031113064156181813	0.034466816244188014	0.03785034419769656	0.04111438274451329	0.044375938143062066	0.04762797751101222	0.05078073095313784	0.05392242143005144	0.056998308188304314	0.05999262125451721	0.0628928233560655	0.06568107429941383	0.06834166387303564	0.07086059760133456	0.07296929263136454	0.07515140931945008	0.07716269035791057	0.07899608809972336	0.08064537589843668	0.08210521906240098	0.08337168407905882	0.08483587077180421	0.08572845334467427	0.08642375263730262	0.08692352136012138	0.08723214609469787	0.0873548169864875	0.08729623405582632	0.08706711200386885	0.08667495672319081	0.08667051953083904	0.08597799173824416	0.08509534853454648	0.08409273668425699	0.08293766077706621	0.08226049787150647	0.0808377525163293	0.07929317651972845
1.0078125	0.008572421095888072	0.008806509963445966	0.009809427216608213	0.011628561132867365	0.013017393881137124	0.014171708721609055	0.015380453787053161	0.017527922277517316	0.02027153072225274	0.02364214831172834	0.027438473892112902	0.03090339700963951	0.03432433930477813	0.03776587278739496	0.04107829033030996	0.044378356354895065	0.04766062681970096	0.05084442257501964	0.05401205414553267	0.05711376473310725	0.060133688935984364	0.06305812316055281	0.06586772303995336	0.06854760706689733	0.0710851844584719	0.07321962007244487	0.07542155985779564	0.07745312940520566	0.07930676393321412	0.08097599124585941	0.08245583322225403	0.08374271933655941	0.0852185716463787	0.08613042781225966	0.0868442684440267	0.08736292054632044	0.0876924267120085	0.08783426155816021	0.08780063228564527	0.08759825187967385	0.08723189253115082	0.08723778236017621	0.08655977757776467	0.08569668815844267	0.08470307902024476	0.08355478221500134	0.08288022792085314	0.08147251406516043	0.07995116386268752
1.01171875	0.008236458801406887	0.008533714264399792	0.009555734473007893	0.011429070329260299	0.012956756599504765	0.014084164247572112	0.01518682277871286	0.017280838084654	0.019993419730269912	0.023364484221394755	0.02718133196094047	0.03070900008778049	0.034192487640398006	0.03768551522051833	0.04104283422313748	0.04437526244881973	0.0476864514899038	0.05090017260175217	0.054095030490104	0.057223807020130524	0.06026752080351416	0.06321376950688973	0.06604332506936417	0.06874276243257582	0.07130037518148913	0.07346152576335285	0.07568464602764724	0.07773718600289525	0.07961154324520003	0.08130168117841752	0.08280278586653922	0.08411044182459504	0.08559653908175724	0.08652571293874112	0.08725664404811617	0.08779430764957463	0.08814630766197928	0.0883086753525597	0.08830098444469203	0.08812411875464443	0.08777908823834357	0.08778899931373019	0.08712034021593107	0.08627768046835937	0.08529148715432733	0.08415255177209424	0.08348600365929881	0.08209913183606976	0.0806013559702452
1.015625	0.007920698283824218	0.008256040301219666	0.009283408077385147	0.011222302529116657	0.01286360439308823	0.013963637942338541	0.014970909480117256	0.017014841999777486	0.01970886646627834	0.0230983784122471	0.02694302614743682	0.030534977555400966	0.034074776259348905	0.03761035541470337	0.041007181053020925	0.04436746232299693	0.04770762739537171	0.0509508750055615	0.05417389280480278	0.057329422153956866	0.06039260613318509	0.06335961254247102	0.06620975287567099	0.06893035039272366	0.0715095493575848	0.07369785527001715	0.0759426260885585	0.07801660164931956	0.07991268146001929	0.08162479202880313	0.08314694955171276	0.08447333066132834	0.08596669344080343	0.08691112142613466	0.08765911352423505	0.08821758556152748	0.08859382285671047	0.08877767108076484	0.08879499215114461	0.08863951656357871	0.0883096858351673	0.08831904182288364	0.08765822222611974	0.08683648982662096	0.08586019482731011	0.08473592978459599	0.0840827711778549	0.08272128944684343	0.08124723247301491
1.01953125	0.007623430726690347	0.007973062789873475	0.008985465712674945	0.010995130537954173	0.012722784761274447	0.013802483015353861	0.014737278406358911	0.016732019385445468	0.019422632112228166	0.02285006664450029	0.026728541189285304	0.030383535598232758	0.03397174517117446	0.037539681612210996	0.04097083239187649	0.04435775100713779	0.047727336991580493	0.050999110938233394	0.05424949807439372	0.057429688068109885	0.06050957063004392	0.06349828954366665	0.06637075436109652	0.06911391612627549	0.07171528896626578	0.07393049696278209	0.076197333089844	0.07829372845959415	0.08021234731369242	0.08194565875899396	0.08348602041407593	0.08482732541908478	0.08632543602166853	0.08728493332835474	0.08805192608808055	0.08863321828350768	0.08903344014101	0.08923936527455179	0.0892779943030273	0.08913830564325043	0.08881891087143856	0.08882693938875308	0.08817635396024048	0.0873755993602674	0.08641421908022595	0.08531023861680298	0.08467396948266193	0.08334050182669728	0.08189035459402194
1.0234375	0.007342049886649354	0.00768496845175351	0.008654879074928845	0.01072815569762714	0.012545122112147755	0.013611617311764218	0.01449419823723369	0.016436580075027185	0.01914093831002195	0.022625951471066275	0.0265412823938021	0.030254405082131952	0.03388261189389913	0.03747335542303809	0.04093518005755925	0.04434959030085306	0.047748022608293916	0.05104562992927775	0.05432106292374561	0.057523803739246704	0.060621784818248536	0.06363399192513941	0.06652995232664793	0.06929589713547757	0.07191925696173818	0.0741613433636863	0.07645116559059595	0.07857051057763242	0.0805103423428637	0.08226126923671861	0.0838152738212159	0.08516823751817348	0.08667114198290093	0.08764774163362277	0.08843596513356422	0.08904018083404108	0.08946154239311577	0.08968971387868807	0.08974466598335806	0.08961651275608307	0.08930625601546383	0.08931575135729974	0.08868003052019535	0.0878999891209038	0.08695867297387538	0.08587895828545533	0.0852608335424001	0.08395657427512582	0.0825305915169725
1.02734375	0.007073139981300616	0.0073927047015054925	0.008290115171583096	0.010397998788507723	0.012270015535663398	0.013409024738385455	0.014253294764190239	0.016135411461535243	0.018870486543006604	0.022431163576779933	0.026382298130791515	0.030146721278942468	0.03380744488396875	0.03741319191172343	0.04090333783445821	0.044345300273188615	0.047770304897220894	0.051089875556300846	0.05438839594135747	0.057613255630367455	0.060733777870726646	0.06377032299123953	0.06668957925004593	0.06947782120857093	0.07212324896781497	0.07439278526101445	0.07670579930723509	0.07884623233750321	0.08080303860580229	0.08256637027945324	0.08413030488815543	0.0854944720941131	0.08700473855494639	0.08800082919281915	0.08881072995166073	0.08943565192605307	0.0898743811209275	0.09012428888965651	0.09019188202527162	0.09007412917706703	0.08977512362391749	0.08979052944043953	0.08917412218361309	0.08841448097678284	0.0874966684565619	0.08644317695755421	0.08584303604682364	0.08456815899070103	0.08316656845461301
1.03125	0.006811141981823671	0.007098929562013467	0.007898414444962115	0.009989971229388439	0.011892442615417026	0.013207250339726917	0.014030125270045157	0.01583809379379303	0.01861894649764645	0.022269259214098946	0.026251041574764544	0.03006101416910767	0.03374815326714575	0.03736247467951298	0.040878583096848	0.04434534644180721	0.04779398470428553	0.05113233687157004	0.0544537691578989	0.05770191120573065	0.0608490276620226	0.06390924939515708	0.06685099417008111	0.06966146124001082	0.07232943401864644	0.07462618958417111	0.07696002930531054	0.07911675873822199	0.08108480537405871	0.08285646664883384	0.08442972273091875	0.0858073646146793	0.0873278778613078	0.08834422423938837	0.08917423974743355	0.08981696440235143	0.09027049095147954	0.09054084513676552	0.09062010841160273	0.0905145435394612	0.09023065349157422	0.09025566241370542	0.0896611311338611	0.08892177982313942	0.0880289692598557	0.0870024628338455	0.08641929574257823	0.08517309869407974	0.08379600737300819
1.03515625	0.006547082098132068	0.006809039632420619	0.007494419153855819	0.009532930236929499	0.011505572887223287	0.013012853051978662	0.013844017160840633	0.015556043547616666	0.018401249005090603	0.022143028462906666	0.026147004825965936	0.029999882329372007	0.033707651351210344	0.03732418409273153	0.04086268843634444	0.04434977824304265	0.047820269798890425	0.05117603849218533	0.05452156606875358	0.05779421616017255	0.06096917407054259	0.064051926734214	0.06701590233748855	0.06984885822792797	0.07253874020414086	0.07485990108746843	0.07720933656258966	0.07937624507048469	0.08135118798990715	0.08313041761469897	0.0847151765347427	0.08610904681441323	0.0876411079407231	0.08867681253314341	0.08952493776818704	0.09018361247318119	0.09065129357059387	0.09094029040955376	0.09103264456116089	0.09094243798709156	0.09067704440469626	0.09071314223734728	0.09014122911371625	0.08942232325162935	0.08855500749081235	0.08755556560244315	0.08698769262668482	0.08576903623797927	0.08441639286676939
1.0390625	0.006268836390453766	0.0065322611581195705	0.007095070358303146	0.009061185016668583	0.011139287261379138	0.012830230681573324	0.013715480718829914	0.015300724559177026	0.01825205256764223	0.022055357421351174	0.026070973616972082	0.02996694777176956	0.03368795299576893	0.03729942648960516	0.04085571832778989	0.04436039090291144	0.04785268009372712	0.051225740555081556	0.054596256793358555	0.05789314890944797	0.061095132755802695	0.06419994208149615	0.06718615319446153	0.0700405797356225	0.07274921802641243	0.07508915152797013	0.07744783518220588	0.0796204101214586	0.08160133600073416	0.08339014856274751	0.08498909640960073	0.08640063211958338	0.08794418684429406	0.08899815338880512	0.08986325725436073	0.0905373959063811	0.09101995403936525	0.09132575960023526	0.09143362850343428	0.0913613499467778	0.0911159262041139	0.09116279296180485	0.09061357890265409	0.0899154154648929	0.08907360967041544	0.08810072250779122	0.08754616881427202	0.08635353752830888	0.08502523423424657
1.04296875	0.005964630913848731	0.006281791302552839	0.006713907116351753	0.008604444633470903	0.010816053864246333	0.012665873013106316	0.013659863390097948	0.015082934735950793	0.018192536643632462	0.022009475093368147	0.026024956028956325	0.029965046790703442	0.033688720185665266	0.037287660869313344	0.040857821851244425	0.044381144777017156	0.04789583875817904	0.05128576492482706	0.054680455770660386	0.057999809057117324	0.06122831606393009	0.06435488655771038	0.06736192634053562	0.07023435459227745	0.07295631174686124	0.07530819203285821	0.07767154887575312	0.07984872593822168	0.08183740268331885	0.08363832060711962	0.08525308692309497	0.08668274718656344	0.08823777090212581	0.08930957865617284	0.0901913144096087	0.09088115213644499	0.09137958194318951	0.09170076797606463	0.09182588095456712	0.09177231861831481	0.09154679187827663	0.09160365517353308	0.09107712517344835	0.09039996296648045	0.08958326580647413	0.08863607754918346	0.08809250730250451	0.08692331711229317	0.085619384876646
1.046875	0.0056294167138952605	0.006071875796974421	0.006362480019491051	0.008249205988344777	0.010565793298133563	0.012531132490316316	0.013680777968910901	0.014955658886004336	0.01820420069880424	0.022008559113902537	0.026010720105251905	0.029995195956841247	0.03370773037696523	0.037288832368289615	0.04087109878879258	0.044416586630843025	0.047953372326881905	0.05135823821576169	0.05477482524202959	0.05811473488981678	0.06136998754330025	0.06451652889044412	0.06754069047494204	0.07042567469580385	0.07315497246186653	0.07551347785515383	0.07788029482282677	0.08006351448116922	0.0820622007440206	0.08387697189565979	0.08550865354826409	0.086957185055478	0.08852403019764266	0.08961345158969691	0.09051154877938106	0.09121719033946518	0.09173161520219875	0.09206737506888696	0.09220984385684527	0.09217448857221244	0.09196852424471946	0.09203475585530319	0.09153080115770096	0.09087470458509217	0.09008243055060605	0.0891595064625772	0.08862353755569274	0.08747385213864534	0.08619453066405525
1.05078125	0.005267963560838099	0.00591235146638136	0.006129405927208703	0.008134352317656107	0.010421698635221105	0.01243967617709188	0.0137719432317637	0.015096686960274552	0.018280564751497863	0.022054901271297833	0.026028091665814657	0.030057556060966772	0.03374302060784773	0.037305045947190085	0.04089942522050194	0.04446978073620189	0.04802655743388051	0.05144332761975268	0.054879591154300744	0.0582389767606305	0.06151948743740743	0.06468214508381886	0.06771812748825567	0.07060996157400279	0.07334243086818781	0.0757051829314559	0.07807649395379102	0.08026764949371512	0.08227812797387468	0.08410842319678791	0.08575864659441912	0.08722707695476362	0.08880549909706792	0.08991174994448015	0.09082542213820677	0.09154607949785043	0.09207532504706428	0.09242542792986308	0.09258433433765889	0.09256663466636605	0.09238019055791491	0.09245527188961766	0.09197360790547227	0.0913383964617196	0.09056921374236748	0.08966774936934585	0.08913490146328584	0.08800068979203535	0.08674621933205406
1.0546875	0.004890787286173218	0.005805674538235425	0.0062881443393943415	0.008184582972032561	0.010402795744635762	0.01240319540187268	0.013925137106664875	0.015366646567133435	0.018424017418364635	0.022149245677501594	0.0260746206928007	0.03015359298909709	0.0337943514312779	0.03733991432207562	0.04094661765538865	0.044541280646362535	0.04811491170674553	0.051540905198391496	0.05499550555771415	0.058373281659335086	0.061673971211198664	0.06484774772171398	0.0678902877140557	0.07078506332326451	0.07351917389643492	0.07588574791299951	0.07826298091255435	0.08046379912412416	0.08248823323640275	0.08433648178363784	0.08600691228952684	0.08749528086457037	0.08908363786916329	0.09020505666120493	0.09113263080957901	0.0918664896165744	0.09240886607292897	0.09277344173654578	0.09294803378522842	0.0929479040211385	0.09278117659010277	0.09286449505340366	0.09240403090360405	0.09178938046562246	0.09104052060641998	0.09015632539787766	0.08962250187298904	0.08850161820217606	0.0872719164245459
1.05859375	0.004508128599391023	0.005749466460835018	0.0065758466804505256	0.008380931760122168	0.0105051354262789	0.01242959428075488	0.01413481086404747	0.015684660262958422	0.018634592880112877	0.022290962205429976	0.026147731443234512	0.03027967259439085	0.03386276206514749	0.03739648751587332	0.04101462250262289	0.044630031585051855	0.048217851748538876	0.05165135795163789	0.055122865971360624	0.05851655730086669	0.061829917667660106	0.06501016239443014	0.0680557214709816	0.07095178100414934	0.07368736218075145	0.07605786091206901	0.07844259136502973	0.08065563066370607	0.08269715474085615	0.08456558665949565	0.08625632389335935	0.0877628478525212	0.0893581364197018	0.09049220820315762	0.0914312781816935	0.09217632045010804	0.09273069968875025	0.09311001969910704	0.09330016385134421	0.09331790652076632	0.09317103756308631	0.09326114974078248	0.09281917215496294	0.09222474562648575	0.09149211671978463	0.09062123306002445	0.09008458126114705	0.08897748170158848	0.08777200333227353
1.0625	0.004127649206149733	0.005740611956649641	0.0069195062278910036	0.008739283633894729	0.01071309289169417	0.012522334921773959	0.014398067946512383	0.016041858388089136	0.018908037088374074	0.02247940215268629	0.026247854562510498	0.030308948713040296	0.0339494406217537	0.037475654933288305	0.04110298879836283	0.044735042003060776	0.04833524565501213	0.0517744737336604	0.055260161097943516	0.05866608074000268	0.06198505761968853	0.06516870878530467	0.06821551809981563	0.07111211149753704	0.07384919339356588	0.0762244113358892	0.07861948097406879	0.0808484634803952	0.08290978578371688	0.08479853543267879	0.08650730021880926	0.08802859939000007	0.08962700149298564	0.09077078676814421	0.09171905068245656	0.09247398528734463	0.09304014989048648	0.09343445111173687	0.09364053584376597	0.09367646205932423	0.09354867605388328	0.09364257613310145	0.09321511890691547	0.09264053480789469	0.09192041362821013	0.09106107598826951	0.09052228813135366	0.08943117694102987	0.08824903799111739
1.06640625	0.0037555871508563043	0.005776000299067552	0.007382218741349034	0.009258662898486064	0.011006621216596513	0.012680387412460498	0.01471320886571989	0.016436558640521237	0.019238509694711636	0.022715151722327742	0.02637900527890097	0.030375997960309653	0.03405522298961766	0.03757609187955602	0.041210049459139864	0.04485571369084085	0.04846626490536898	0.05190833059342992	0.055404704449508735	0.05881915579878394	0.06213952632913766	0.06532472638427211	0.06837141982406902	0.07126789151968183	0.07400725177992618	0.07638989576063704	0.07879947955143907	0.08104749308506465	0.0831287581076674	0.08503509287010313	0.08675774055468843	0.08828965311527637	0.08988735021702521	0.09103831096492732	0.09199433271271995	0.09275886379949294	0.09333738697386185	0.09374672301546694	0.09396920606885306	0.09402271204873713	0.09391152906191103	0.09400522605238515	0.09358895510522602	0.09303358298617392	0.09232444206735413	0.09147740792548165	0.09093851435118849	0.08986579636547765	0.08870602367421698
1.0703125	0.0033988708264567763	0.005850790938046885	0.0080590767591677	0.009906195304580367	0.011356736643312798	0.012899656769095408	0.015078986155932977	0.016868142635413585	0.01962149003948821	0.022999382662810597	0.02654621957490838	0.03048237312333074	0.03418073518524317	0.037695740734703165	0.041334417842404214	0.04499064501225769	0.04860866036599176	0.05205035376202449	0.05555447019590587	0.05897467902703768	0.062294862918932714	0.06547961227956178	0.06852480057562826	0.07142151211339476	0.07416587277697806	0.07656046644461334	0.07898792235477714	0.0812550982894209	0.08335317653339303	0.08527228342552129	0.08700399587796381	0.08854255211597128	0.09013658240948219	0.09129315609046507	0.09225654975749942	0.09303125556538294	0.0936229094227623	0.09404709705048941	0.0942855420378923	0.09435438711214705	0.09425622473316131	0.09434665768980688	0.09394049386683023	0.09340331563785798	0.09270594980301694	0.09187332567160644	0.09133609042125723	0.09028290581448162	0.0891445669565154
1.07421875	0.0030680826458673593	0.005958752747525664	0.008812463806522786	0.010588271621738421	0.011727458446418676	0.013177129563493067	0.01549502084627688	0.01733737408068048	0.02005402683519225	0.023331973496795833	0.026752759787049607	0.030626357638208646	0.03432671615753391	0.03783313816167633	0.04147499058540993	0.0451372404875231	0.04876017523843157	0.05219927416167203	0.055709382209344294	0.05913358440287375	0.06245203213780881	0.06563418449263891	0.06867774325547349	0.07157730228665371	0.07433086809828704	0.07674142922829152	0.07918685383274005	0.08146973528520363	0.08357926036564645	0.08550578007813736	0.08724226182481232	0.08878447220243957	0.0903730844535835	0.09153478309275398	0.09250609768977203	0.0932918103944873	0.0938965116267243	0.09433515214085708	0.09458758166152736	0.09466856606236163	0.09458068109053186	0.09466703773010998	0.09427189213448584	0.09375161305888047	0.0930678876734421	0.09225159630528013	0.09171633663530399	0.09068218573381825	0.08956425854780137
1.078125	0.00270639594861824	0.006097590927247071	0.009589815061942258	0.011216513235261433	0.012165669324170292	0.013519318882023151	0.015962628248172933	0.017846976784237356	0.02053321553224835	0.023710404122457118	0.02699913615224525	0.0308056282192975	0.034493752219401375	0.03798703327119313	0.04162979995849225	0.04529346653455457	0.04892042489619042	0.05235607716211632	0.05587113772155472	0.05929736708840849	0.06261121614311926	0.06579011033148552	0.0688344080748533	0.07174097271356361	0.07450691734604153	0.07693442082205659	0.07939411100872062	0.08168691020321694	0.0838021114567904	0.08573152108868087	0.08746969948465355	0.08901374548888175	0.09059634228578939	0.09176365021272015	0.09274373937104174	0.09354051713391764	0.09415681339357707	0.09460924445884689	0.09487287548036871	0.09496368105524655	0.09488546282645793	0.09496854160660839	0.09458588188644024	0.09408122068872538	0.09341264426614693	0.09261339651658074	0.09207898794972946	0.09106270193184862	0.08996386355519359
1.08203125	0.002504681106538259	0.006278038965421562	0.010259224173695736	0.01184070396346737	0.012823959917336009	0.01395221168102656	0.01648398195464565	0.018400461546021596	0.021055153807336635	0.024130111601681437	0.027283675892786408	0.031017499146329897	0.03468121353786496	0.03815520845185427	0.04179604865476494	0.0454596981503792	0.04909134458537867	0.05252316690493353	0.05604126260887521	0.059466307868563106	0.062773571863183	0.06595122200629377	0.06900020662021955	0.07191683686615158	0.07469499202082597	0.07713670709285347	0.07960460044523865	0.08190127771423406	0.08401750885717285	0.0859467120870383	0.08768469875868412	0.08922987308738506	0.09080684237604486	0.09198059433519457	0.09296963742010256	0.09377635414268837	0.09440227589049166	0.09486741243851404	0.09514036317694474	0.09524059566088638	0.09517292532661692	0.09525357146213831	0.09488416336555394	0.09439411321728497	0.09374108636621248	0.09295852775079694	0.09242342755726729	0.09142409727527867	0.09034274191521519
1.0859375	0.0026841256090834598	0.006530447823176105	0.010830848592153802	0.012498648818744212	0.013594638973169038	0.014511416046132375	0.017058568651771022	0.019000236377129665	0.021615087089201346	0.024585606124761405	0.02760351896910973	0.031258290966992286	0.034886637544183696	0.03833489436969495	0.04197206655681596	0.04563872765145749	0.04927569131395515	0.05270199471428405	0.05621946722860982	0.05963978157760308	0.06294245300910573	0.06612243791143935	0.06917893174178413	0.07210536730663875	0.0748919504143406	0.0773427289332258	0.07981266899161654	0.08210856240590347	0.08422276251420113	0.08614982293211737	0.08788677240769993	0.08943342200482784	0.09100545654909897	0.0921859296673937	0.09318312897993852	0.09399832491411031	0.0946328459666459	0.09510909136065715	0.09539116331571162	0.09550156737378779	0.0954453106134956	0.09552333014938119	0.09516701066723687	0.09469083404160195	0.09405303901439854	0.09328668840229959	0.09274955356883652	0.09176621660778106	0.09070069554602456
1.08984375	0.0030981070689666546	0.006900791517250121	0.01139846363120256	0.013172618847359846	0.014403692604664176	0.01519890080028971	0.017678968629053576	0.019646743247374587	0.02220795522877156	0.025071244013028182	0.027954893289834082	0.03152314815743712	0.035107010259269766	0.03852492921930273	0.042158893323583246	0.045833641772978995	0.04947447809341843	0.05289162814813064	0.05640442559483727	0.05981820817784145	0.06312209968953764	0.06630688523231187	0.06937052222615447	0.07230302894561902	0.07509221923051568	0.07754667795862913	0.08001409632144219	0.0823062377817354	0.08441644402433113	0.08634036987377702	0.08807645596777047	0.08962538680972476	0.09119262711532317	0.09237934759066713	0.09338375631432005	0.09420686617395524	0.09485018115601207	0.09533560921923612	0.09562738150174499	0.09574839901711729	0.09570341900680246	0.09577773284729596	0.09543428695401124	0.09497121680620824	0.09434847971710036	0.09359805144177558	0.09305722762601931	0.0920882477081768	0.09103703405669816
1.09375	0.004016461184531583	0.007434119977138637	0.011985539617982988	0.013899331575868729	0.015248768234124771	0.015975226791408392	0.018329382487691115	0.020338885026954245	0.02282797900052913	0.025580894993248338	0.028332662416770737	0.03180750261595139	0.035341068956575517	0.038727090454467095	0.042359752931992234	0.04604504046875757	0.04968600281615332	0.05309002023925302	0.056595954566294515	0.060004034621048974	0.06331484085789041	0.06650394766966883	0.06957114458100166	0.07250412199841971	0.07529033319915346	0.07774450127543897	0.08020657708995138	0.08249299834146995	0.08459806663960956	0.0865188257674736	0.0882547096579478	0.08980641596297567	0.09136838991914153	0.09256091722776727	0.09357241287156626	0.0944037607464907	0.09505613161083182	0.09554886955067698	0.09585034969676243	0.09598133702497469	0.09594682782183894	0.09601662366882913	0.09568651325504729	0.09523548538512738	0.09462778313243181	0.09389249044741477	0.0933455642480503	0.09238908795089795	0.09135071517457827
1.09765625	0.005312398666547813	0.008146289627190939	0.012579328412417212	0.014704846370565627	0.01613633540576273	0.01680006368798373	0.018989314875195618	0.021074706660757836	0.023466479516846772	0.026107098005884732	0.028730524524396228	0.0321090274869365	0.035590226986813744	0.03894505668479864	0.04257747812345525	0.046270476865208354	0.049907583012476775	0.05329635746708239	0.056795809240634765	0.060200276557358934	0.06351949768828025	0.06670960184044372	0.06977514425471631	0.07270336167120584	0.07548275125919757	0.07793416956473664	0.08038894907131233	0.08266835005386897	0.08476801262448519	0.08668607991822075	0.0884222724984518	0.08997695196616617	0.09153332001267311	0.0927319480660358	0.09375095310776693	0.09459055228875779	0.09525112592317231	0.09574970953064232	0.09605976235608016	0.09619958616316482	0.0961753868603088	0.09624071382894317	0.09592445619951717	0.09548417957552924	0.09489080294511565	0.09416898430364373	0.09361347480013515	0.09266864090937155	0.0916415682345757
1.1015625	0.006598308423748034	0.0089931022367854	0.01314210441941055	0.015483584776241482	0.017061702478900487	0.017650082056323152	0.019641639808652606	0.02184956933887644	0.024108901780135306	0.026641336895238954	0.029142650530541603	0.03242807936513009	0.03585724179952965	0.0391814162008145	0.042811895876763706	0.046506647654005695	0.050137831615821304	0.05351161422209849	0.057006055739840966	0.060408075789467386	0.06373197793916163	0.06691842031155992	0.06997758463773085	0.07289758350090669	0.075667865756049	0.07811468338993888	0.08056070946688387	0.08283256100881031	0.08492706706376607	0.08684293430320955	0.08857992131320414	0.09013816524947238	0.09168909447378804	0.09289431120229841	0.09392057527451891	0.09476711747852873	0.0954337656669908	0.09593728184500128	0.09625446546278416	0.09640295087994066	0.09639007752274287	0.0964508700047797	0.09614790031765952	0.09571711671636196	0.0951364421428631	0.0944263918301218	0.09386091223508841	0.09292851839288585	0.09191115141266981
1.10546875	0.00771674221072155	0.009860175641095703	0.013721917779674048	0.01625605958609408	0.018009551607719138	0.018515029453266496	0.020279704630014023	0.022587674347297027	0.024734210063075135	0.027175929005734067	0.029565349248952266	0.032766193765092044	0.036143421619317495	0.0394352186854634	0.0430598930068693	0.04675162651325393	0.05037682479681649	0.05373678736242038	0.0572268853758402	0.06062566704049299	0.06394727316965698	0.06712598677514625	0.07017578250874879	0.07308553245854643	0.07584486693969872	0.07828553324881304	0.0807219940583912	0.08298628300334987	0.08507606697364234	0.08699047071241961	0.08872929689635134	0.09029224436008954	0.09183754503508057	0.09304882616773247	0.09408060514064731	0.09493152866102461	0.09560217200041476	0.09611009273025539	0.09643420673279923	0.09659253282529545	0.09659194932087933	0.09664681280296938	0.09635554305764193	0.09593312726884395	0.09536357686997476	0.09466472584197261	0.0940893633729587	0.09317098685073932	0.09216191899553272
1.109375	0.008590676672946829	0.010643044648258881	0.014334850512145197	0.017025411309604443	0.018962351117877085	0.019391979587905117	0.02090985755599037	0.022974569037214065	0.025321844375968017	0.027705955362370693	0.029997276980514187	0.033123515378091994	0.03644694511202473	0.03970259753745198	0.04331786628157397	0.04700466548569837	0.05062433480692807	0.05397106350571734	0.057456062774312144	0.06084922853712105	0.06416166606231899	0.06733020339702467	0.07036887757005172	0.0732665828059027	0.0760131962640811	0.07844671122720626	0.08087329760879247	0.08313036028019338	0.08521636293720958	0.08713074656109177	0.08887285825311952	0.09044113224255801	0.09197908523020226	0.09319427794629642	0.09422862297664247	0.09508160208811822	0.09575597990693074	0.09626782297325764	0.09660016487944434	0.09676940873868345	0.09678066469123392	0.0968271806237544	0.0965462480770527	0.09613110584397311	0.09557223975506601	0.09488544803100774	0.09430068578269335	0.09339656963972853	0.09239487087805509
1.11328125	0.009246059567902143	0.011350630422936298	0.014972325097971667	0.017780722197690058	0.019898194817005693	0.020281304235951952	0.02155450397142783	0.023330525655203382	0.02586718303774066	0.028230154362089532	0.03043813932575734	0.033497710866408514	0.03676419164754413	0.039979383740591845	0.04358354862393543	0.04726441552387861	0.05087862517707342	0.05421182474158326	0.05769003057546185	0.061074696158243236	0.06437375255658917	0.06753064697399513	0.07055644873563849	0.0734401814379404	0.07617259804438015	0.078598537888531	0.0810154444222928	0.08326636919122854	0.08535036432517118	0.08726641547875769	0.08901239105351211	0.09058491443798355	0.09211197862268339	0.09332780020244025	0.0943621761624287	0.09521688521244531	0.09589654196344188	0.09641168509441411	0.09675340496933904	0.096933156451539	0.09695474337429344	0.09699086594617112	0.09672008090666928	0.0963110892908221	0.09576369821003294	0.09509010004790341	0.09449488600378153	0.09360292401343129	0.09260812399026208
1.1171875	0.009852724036602756	0.0120182666059169	0.01563094066697826	0.018519674701448413	0.02080579037844424	0.021184001892761373	0.022258100988136298	0.02371851685675147	0.026389216072472355	0.028750704380941516	0.03088667544119522	0.0338857619451553	0.037092366401436205	0.04026245285643659	0.04385535464651591	0.047528343640987236	0.05113716771425503	0.05445601635173547	0.05792560357956178	0.06129951159585789	0.06458359577906392	0.06772712814657633	0.07073797026410755	0.07360593567781004	0.07632308148122058	0.07874179181527285	0.08115018690917486	0.08339699562845948	0.0854808361588073	0.08739904638463902	0.0891475137724369	0.09072130080354213	0.0922329657471157	0.09344671221630496	0.0944807184880514	0.09533867767098902	0.09602491861662843	0.09654269535768156	0.09689341502119797	0.09708225999891629	0.09711306710011414	0.09713791093299506	0.0968779471509218	0.09647412676444556	0.09593901513341496	0.09527811764162752	0.09466938670617897	0.09378697202907316	0.09279862743174228
1.12109375	0.010456341493295607	0.012690204718372206	0.016318059130998874	0.019270811481900685	0.021708998453346368	0.022100790971666173	0.023065675525464957	0.024195068729521818	0.026917867187050804	0.02927217138546412	0.03134012096282307	0.03428642641598911	0.037430543591286836	0.04054854532731289	0.04413089698216943	0.04779420199980555	0.05139821992677407	0.054701663308196924	0.058161341649260345	0.06152319407979934	0.06479127903821436	0.06791918391467244	0.07091293417703626	0.07376367857426946	0.0764652029850239	0.07887834551534012	0.08128040173671258	0.0835250261470939	0.08560907265188433	0.08752778372377179	0.08927545128760528	0.09084652595553622	0.09233918297830135	0.09355037004993938	0.09458545387661221	0.0954479169849396	0.09614041436684673	0.09666024965132936	0.09701865795708597	0.09721564264071958	0.09725568374414095	0.09726894971869915	0.09701995766830063	0.09662079392315648	0.09609710016546735	0.09544647749854529	0.09482135213824128	0.09394812530952001	0.0929653921532494
1.125	0.011048471824981754	0.013397695807075782	0.017038214409039493	0.020053249516242433	0.022634558697592316	0.023032477038534394	0.02396806243782512	0.0248311597803334	0.027477931341857165	0.02980141544909698	0.03179580746434041	0.03470076501317754	0.03777894361770073	0.04083288557025744	0.04440745326250328	0.04806190178102354	0.051661951150450136	0.054948773346323754	0.058397728106049485	0.06174632775304312	0.06499645834524381	0.0681062303422717	0.071081011721009	0.07391387695877372	0.07660067446865115	0.07901117119585988	0.08140880159510355	0.08365142483585397	0.08573374565320457	0.08764941703812323	0.0893921552112531	0.09095744563138464	0.09242988691037057	0.0936398417416322	0.09467716590193676	0.09554381415152768	0.09624143043994238	0.09676280580301722	0.09712810279862616	0.09733330197153278	0.09738300834295699	0.09738357995855074	0.09714389925417444	0.096749500055749	0.09623475511627899	0.09559240415444514	0.0949506087105978	0.09408853668797179	0.09311025052391675
1.12890625	0.01160340772723284	0.014104274102629516	0.01777562885984646	0.020866100773476975	0.02359471109251643	0.02397933861628629	0.02491993616738969	0.025610681299321814	0.02808339557834555	0.03034897824929106	0.03225235525438641	0.035131195621691536	0.03813944740161479	0.041110197693550954	0.044684528617450314	0.048334366208454105	0.051930610084004014	0.055199057811287644	0.05863599331848457	0.06196924616471711	0.06519853715832025	0.06828780654532673	0.07124256641256244	0.07405822535331041	0.07673216777404313	0.07914280816874397	0.08153596874700852	0.08377440130127045	0.08585126846875646	0.08775969377583137	0.0894943937020436	0.09105322260162119	0.09250597288590523	0.09371572992985766	0.09475497831991686	0.0956248032365119	0.09632701542360045	0.09684938283700939	0.09722168568865208	0.09743534265329523	0.09749409855885594	0.0974791410977156	0.09724610242189691	0.09685691535231356	0.0963494968098133	0.09571616907689351	0.09505939181654166	0.0942097264275834	0.0932349237424579
1.1328125	0.012087671898650648	0.0147796596230238	0.01850394430003327	0.021692809299572346	0.02458980680680789	0.024938209959097235	0.025885856607969437	0.026461116148724872	0.028738583978136	0.030929438584454128	0.03270851349364645	0.0355819452771991	0.038519543744499174	0.04137737901925831	0.04496646262181825	0.048617078046434115	0.052207628479339796	0.055454606149001995	0.05887690084798902	0.062191704403235626	0.0653969711992326	0.06846416513755793	0.0713992080794954	0.07419926922348363	0.07686167803993271	0.07927341021371515	0.08165967030895893	0.08389006080022265	0.08595726917668656	0.08785535353830287	0.08958122807773528	0.09113466675791093	0.09256784013627528	0.09377708025827736	0.0948173770931342	0.0956899954162529	0.09639698623945359	0.09691984573435164	0.09729919887062954	0.09752031886860779	0.09758568241748189	0.09755194019702706	0.09732460183774938	0.09694086328204943	0.09644197564852619	0.09582027421499872	0.09514887010860429	0.09430931168183898	0.09333765790298632
1.13671875	0.012477228306880445	0.015412655447010926	0.01920230374612042	0.02250085480549044	0.025598928793839265	0.025899371203534083	0.026843141918389934	0.02733710257611982	0.029439722980882987	0.03155684479449533	0.03316149244287009	0.03606138731258829	0.03893647208376583	0.04163547607127349	0.04526375804718219	0.048916561504673606	0.052496156925351034	0.055716818508427135	0.0591205159513335	0.06241306409087077	0.06559190125855574	0.06863676034589328	0.0715532433234678	0.07433863303523447	0.07698877648177982	0.07940033143714809	0.08177578014737752	0.08399400169909299	0.08604852028789445	0.08793536291322157	0.08965321964604311	0.0912020362342767	0.09261446795168005	0.09382244959216113	0.09486353898174671	0.09573911617623487	0.09645051065873922	0.09697367767567444	0.09735872846870097	0.09758460919236889	0.09765384271528621	0.09760037998102389	0.09738086276892455	0.0970023393451882	0.09651468827487553	0.09590561938357389	0.09521627517253717	0.09438161133123124	0.09341338141030064
1.140625	0.012775181346600856	0.01599883871120425	0.019858543043819704	0.023245667008809895	0.026529546972428014	0.02684571211537745	0.027774465891926114	0.02821581072111068	0.03017517114091034	0.032233312372423606	0.033631455758114825	0.03658132929070396	0.03941123081889597	0.041893515329673114	0.04559228201097432	0.04923848181624724	0.05279817420216293	0.05598626593222478	0.059366370756155695	0.06263261710917456	0.06578454949409618	0.06880754095283059	0.07170582588478291	0.07447540493775229	0.07711051820978909	0.07951929840731786	0.08187995997116215	0.08408309229432875	0.0861239034901331	0.0880000104722769	0.08971037732029652	0.09125423441198133	0.09264450249591993	0.09385108237678863	0.09489309261147083	0.09577102718516395	0.09648471163044015	0.09700854046755891	0.09739637749068786	0.09762440851370968	0.09769730994410852	0.09762622530393372	0.09741749256641707	0.09704379428023246	0.09656816100241272	0.09596885307805425	0.09525588294239862	0.09442165150092041	0.0934573690837881
1.14453125	0.013000549475268908	0.016538070564353802	0.020466025404372146	0.023895489322369623	0.027229874152107786	0.027755641559808863	0.028664026763383754	0.029081698077320473	0.03092662950725228	0.03294250710502411	0.03435574920927503	0.037149204803885394	0.03994967212442313	0.04226996747688083	0.04596795330504744	0.0495863315196865	0.05311436637884415	0.05626278265998752	0.05961376512985672	0.06285017736309617	0.0659763775790666	0.06897708764424126	0.07185553170802783	0.07460632688168078	0.07722276363438141	0.07962613055010048	0.08196923667796052	0.08415614199039356	0.08618341661442575	0.08804904842403594	0.0897515652071803	0.09128996917815813	0.09265725678711556	0.09386250662707774	0.0949046140697074	0.09578251492794077	0.09649509501857922	0.09702034155782502	0.0974085205895876	0.09763887288563877	0.0977183230201375	0.09763195695797533	0.09743432344375758	0.0970653917176505	0.09659877224550484	0.09600381775623568	0.09526297393359284	0.09442870191567088	0.09346880196433638
1.1484375	0.013167470789097413	0.01703397894740588	0.02101865444262252	0.024451944582246032	0.027775220417464025	0.028609302461152564	0.02949501170172303	0.029919303454299884	0.03167349026764976	0.03366064603428043	0.035101755506845855	0.0377611037331087	0.04053808358565425	0.04286082414354109	0.046396807926789796	0.04996075714497117	0.05344406186954376	0.056545676236498865	0.059862305161541896	0.06306632898376885	0.06616728178223141	0.06914343547278134	0.0719988344412017	0.07472728732031042	0.07732177821414576	0.07971807395741393	0.08204236199594073	0.08421284604474666	0.08622655324023043	0.08808131985864587	0.0897756220071404	0.09130862586045496	0.0926521560485205	0.09385503857222988	0.09489462206996624	0.09576906027148802	0.09647838377081386	0.09700570242168882	0.09739474752204247	0.09763047813134484	0.09771943574169284	0.09761705631227158	0.09742710425512446	0.09706331261610313	0.0966005212086738	0.09600573422748049	0.09523701312812105	0.0944061768035882	0.09345094771090046
1.15234375	0.013279388381355395	0.017491345567999028	0.021506345270758537	0.024928040444686356	0.028239131300841797	0.029391621865512974	0.030248189540705295	0.030711916729121547	0.032398657052465474	0.0343698649741529	0.0358320309140468	0.038404857239309975	0.04115799105536533	0.04347389288881842	0.04687082774615203	0.05035925786769102	0.05378534054591477	0.05683416015328402	0.06011202483424272	0.06328153279377469	0.06635471686012107	0.0693028297767404	0.07213172788696909	0.07483486231685155	0.07740519069506546	0.07979383773918025	0.08209872242505956	0.08425244241610041	0.08625215390264751	0.0880958078227625	0.08978200497931987	0.09130953254986651	0.0926272871204803	0.093825003210386	0.0948586668519742	0.0957277830290868	0.09643510300338809	0.09696464931887694	0.09735772550328248	0.09760156958980248	0.09769976968257099	0.09757721990474333	0.09738997093103996	0.09703180304648118	0.09656903962560004	0.09597422355098617	0.09518128318913588	0.09435847622264792	0.09340822810615901
1.15625	0.013333458942586585	0.017908499774770492	0.021911453795715102	0.025325933885024493	0.02859836270593641	0.030081863800110242	0.030903912083521556	0.03144460520059339	0.03309183457870135	0.03506099407676494	0.03654689713159687	0.039066698122860954	0.041794564522925626	0.04409079133585114	0.04737531602144185	0.05077673503838431	0.05413544558520489	0.05712735012635639	0.060362445338227544	0.06349458407295394	0.06653471948479606	0.06945143060797943	0.0722511598251927	0.07492697196504317	0.07747169466140558	0.07985249777996084	0.08213730702223754	0.08427378624350013	0.08625935525716089	0.08809203641616237	0.08976993382946796	0.09129047907894328	0.09257885930922227	0.09376811381428607	0.09479432145204392	0.09565965649653951	0.09636841855675282	0.09689999206514854	0.09729955989676609	0.09755094720570434	0.09765471591213748	0.09750702592993643	0.09731924210914955	0.09696695842396585	0.0965041694319615	0.09591263329343147	0.09509979339883401	0.09428765996654564	0.09334292817687073
1.16015625	0.013331603331589337	0.01820562984625082	0.022202968251727462	0.025634620865615798	0.02880010219632606	0.030618103735366387	0.031448082705563096	0.03210822441955835	0.033748768442144916	0.03573013395327623	0.037246696827192505	0.03973487334334258	0.04243742357463265	0.044707613264157064	0.04789658303608546	0.05120667026446557	0.05449086851002016	0.05742335350763472	0.060611255580924506	0.06370216952340968	0.06670364266010398	0.06958659123917821	0.07235536034491408	0.07500227789931158	0.07752004663845113	0.07989280264350462	0.08215699934635845	0.08427617118511721	0.08624773958003829	0.08806911836465581	0.0897370303869438	0.09124739218485356	0.09250283956828076	0.09368244391917457	0.09470298376274466	0.09556787840496117	0.09628003077911318	0.09681356624092552	0.09721876107956584	0.0974741047661487	0.09757897127561188	0.09740337867461402	0.09721519134610346	0.0968688370927282	0.09640904113605941	0.09582480894139245	0.09499422410249347	0.09419201926571685	0.09325368499605191
1.1640625	0.013292465278107984	0.018170039389148768	0.022323332494955994	0.025828354297655703	0.028831713645653068	0.030898514373866592	0.031878384064169596	0.03270073988489297	0.0343683083000369	0.03637477868356065	0.037929811617765485	0.04040089740669628	0.04307942044345803	0.04532113982040298	0.048423921295093875	0.051641844931002434	0.054846807802076625	0.057718295395364216	0.06085426688593276	0.06390009553509812	0.06685923438499053	0.06970684081022704	0.07244294748062008	0.07505923327977104	0.07754877478017863	0.0799136720819773	0.08215724560721949	0.0842592243860747	0.08621631405156238	0.0880245503517254	0.0896792672359743	0.09117631557032735	0.0923978378981749	0.09356978130707971	0.09458781763213708	0.09545379615330507	0.09616784637277553	0.09670362629200135	0.09711099821228841	0.09736635954825545	0.09746984065329545	0.09726675958179332	0.09708059995811547	0.09674031526993798	0.09628700398988221	0.09571212066623858	0.09486271269002433	0.09406681183770549	0.0931360623247579
1.16796875	0.013255286107293152	0.018036738613644826	0.022225535641599625	0.02586319520764163	0.028729868008575743	0.03096761491014105	0.032205168878445045	0.03322539593065671	0.03494981580805895	0.036992065469257096	0.03859347903738952	0.04105893373379166	0.04371484969908346	0.04592747089357241	0.04894886071608495	0.052074286900338884	0.055196867036299224	0.05800675841393488	0.06108686935296914	0.06408489853100308	0.06700026827404648	0.0698107200219964	0.07251205765185076	0.0750961384654163	0.07755683136543778	0.07991469016975028	0.08213769856967179	0.08422184808778144	0.08616249420665367	0.08795443512432377	0.08959312957246635	0.09107635846981799	0.0922659851532257	0.0934331855011179	0.0944497901541752	0.09531511233561574	0.09602778313588867	0.09656608395171284	0.09697226303247364	0.09722568882491278	0.09732803506776166	0.09709960320229905	0.09691790866334493	0.09658421498115954	0.09613900906197914	0.09557239923083016	0.0947006798032366	0.09390680602376067	0.0929848854387223
1.171875	0.013279258195478177	0.017881795966006808	0.021964476587894077	0.025709111569736542	0.028532467988020505	0.030931930807450103	0.032446091411951095	0.03368783850284057	0.035492456927782134	0.03757938311308717	0.039235367255509634	0.04170404491571089	0.044338200611142686	0.04652184229609413	0.04946391386213056	0.05249544212918755	0.055534066679142846	0.05828347347868612	0.061305578877212885	0.0642546145434234	0.06712514214166376	0.06989602068040068	0.07256075116624938	0.07511195222110523	0.07754385911421413	0.07989550860571915	0.08209715429596387	0.08416142030516882	0.08608259320429856	0.08785577021899948	0.08947833046091813	0.09095013337357827	0.09211016174554487	0.0932732178469946	0.09428643739741105	0.09514812466856237	0.09585707158882384	0.09639764696974074	0.09680120728573272	0.09705297695381421	0.0971557689706406	0.09690373863751911	0.09672723808891304	0.09640106856404107	0.0959627956614304	0.09540091768285186	0.09450334288092233	0.09370920754538403	0.0927970885950189
1.17578125	0.013407560776205196	0.017720261161498607	0.02161513564815909	0.025400256691363587	0.028266477015484737	0.030838942660087576	0.03261940361499838	0.034094050636356954	0.03599625024560171	0.038135442220883276	0.03985362786519586	0.042330909448374254	0.04494365401645839	0.04709854888658338	0.04996157933973633	0.05289744616568093	0.05585257132260735	0.05854476018612487	0.061508553561683055	0.06440808037640677	0.06723125496347615	0.0699605354174615	0.07258795949196206	0.07510636824188288	0.07750941814807888	0.0798548130735297	0.08203299486883253	0.08407453819222055	0.08597417756443826	0.08772886197780827	0.08933770795622364	0.09080050073268642	0.09193050030635552	0.09308728556587686	0.09409448625419325	0.09495087779742883	0.09565564737634147	0.09619763161320827	0.09659885544132685	0.09685000063620519	0.09695434388470936	0.09667885819348165	0.09650606136320672	0.09618855987218633	0.09575393938915844	0.09519304033852283	0.09426845072319745	0.09347455656109593	0.09257275513275154
1.1796875	0.013610129321253384	0.017559494335098402	0.021218551377843342	0.02499579474774155	0.02795230861572595	0.03070834588946053	0.0327402451408173	0.0344498493049068	0.03646290134939223	0.038659700406368236	0.04044566556255691	0.0429333492830013	0.04552488046064318	0.047651043548825656	0.0504343982064972	0.053274613105443125	0.05614872924625214	0.058788749575217514	0.061694585528231705	0.0645434239776086	0.06731608609610884	0.07000311521779379	0.07259336859694221	0.07507886171462697	0.07745209938781872	0.0797900275264869	0.08194216565363277	0.0839593768357263	0.08583811629897853	0.0875766830703455	0.08917375919991755	0.09062716051571362	0.0917243169959201	0.09287258561087253	0.09387279738192844	0.09472396327987354	0.09542479565178752	0.09596716558996388	0.09636651987029854	0.09661738904256878	0.09672298563343706	0.09642245955195428	0.09625042076610613	0.09594262099418893	0.095508390332401	0.0949469337651434	0.09399696118673107	0.09320491287586652	0.09231354012640325
1.18359375	0.01383439764264277	0.017403854223349113	0.02079849313056986	0.02453700585441887	0.0276062451501492	0.030550442793739863	0.032820250702920495	0.03476149375258597	0.036894732459268664	0.03915081072431981	0.04100729941846837	0.043504259674788326	0.04607530910126423	0.048172896607254656	0.05087617868011407	0.053623900721725515	0.056420812677924426	0.059014070633552684	0.0618614560270907	0.06465764431379162	0.06737833421388095	0.0700233634369345	0.07257631738040304	0.07502790036289375	0.07736953217099352	0.0796984977162638	0.08182347015105318	0.08381731597027842	0.08567741248086347	0.08740127983667301	0.08898568372050408	0.09042717498678621	0.09148931112936554	0.09262878244799722	0.09362257166220767	0.09446869308342842	0.09516489077532975	0.0957070764311545	0.09610416270288558	0.09635395556472148	0.09645906103180191	0.09613107131184151	0.09595731637073324	0.09565982415538965	0.09522491048978177	0.09466405529477684	0.093691165690025	0.09290158766985512	0.09202053462516946
1.1875	0.0140489151616498	0.01725796006872976	0.02037236845342555	0.02404813820741758	0.027242157348551566	0.030372064791919062	0.032868603544919495	0.035035744727143825	0.03729294364902158	0.0396058172441085	0.04153266706973846	0.04403612158390302	0.0465893423509518	0.04865942843756499	0.05128303967922643	0.053944099378232635	0.05666742156430005	0.059218105057612824	0.06200568334260326	0.06474792270507024	0.06741743313391124	0.07002042510213324	0.07253513791758492	0.07495121355826662	0.07725965638055365	0.07957965335300732	0.08167872484831884	0.08365127288703977	0.08549357500646404	0.0872013408262815	0.08877052265378205	0.09019860175746786	0.0912259249919074	0.09235762931769731	0.09334510291341025	0.09418490254028566	0.09487453519275246	0.09541667467430703	0.09581021795655231	0.09605718006367092	0.09615938554568326	0.09580241348145191	0.09562666481397497	0.09533951950442332	0.09490533210453189	0.09434708766961108	0.09335250261152406	0.09256469055185623	0.09169379021628221
1.19140625	0.014238424482959033	0.017128439924652905	0.019957518316426115	0.02354545605925501	0.026873025700717645	0.03017878631941079	0.03289238351516488	0.03527840553687156	0.03765700656303678	0.040020265522965226	0.04201453792965104	0.044522357426735604	0.047063916505456826	0.04910851982523834	0.0516532616587817	0.05423393681314892	0.05688576937123546	0.05939690177029211	0.062124074481668345	0.06481273457979841	0.06743227621651071	0.06999248454018958	0.07246768112712454	0.07484717928528539	0.07712252718312262	0.07943565182633261	0.08151063523039404	0.0834621359692227	0.08528477861764716	0.08697392799910708	0.08852690955313358	0.08994266733532874	0.09093639787868435	0.09206035747442542	0.0930396902899111	0.09387056108892655	0.09455136234596995	0.09509405462503584	0.09548232015141278	0.09572447639080917	0.09582227733635285	0.09543699218756108	0.09526110498543172	0.09498387082976101	0.09455249769599772	0.09399769297587035	0.09298116618859709	0.09219435664407527	0.0913334390810081
1.1953125	0.014397668660441787	0.017022536680659228	0.019582720029082068	0.02304739716769999	0.026511171731892547	0.02997534367216509	0.03289563116731298	0.03549291781919306	0.03798512966647921	0.040388782568228754	0.042445253986201914	0.044958523767264835	0.04749887466592817	0.049519925587346414	0.051986069439867166	0.05449038617527868	0.05707176563425753	0.05954691010131241	0.06221484236791297	0.06485124145537347	0.06742089372677773	0.06993753227199306	0.07237277018460175	0.07471637187768132	0.0769603723601533	0.07926885412359308	0.08131939309507863	0.08324757310788411	0.08504814964227525	0.08671825785560427	0.08825680710464479	0.08966220639473965	0.09062185584339333	0.09173574279694141	0.09270372031221785	0.0935230386772774	0.0941932668863168	0.09473704548324591	0.09511850645786679	0.09535494087075325	0.0954488720428317	0.09503769291362207	0.09486388902686538	0.09459583403915683	0.09416816360138758	0.09361616083175694	0.09257731882907994	0.09179220096370244	0.0909410505679551
1.19921875	0.014528170976375043	0.016945071334943163	0.019300947446643846	0.02258987257768169	0.026166582498568458	0.02976460281044374	0.03287881490079758	0.03568043998023368	0.038275180228971806	0.04070620862707314	0.042818415895626294	0.04534171313949009	0.04789591770617996	0.04989356469006523	0.05227970998489995	0.054708936075928416	0.05722176346653307	0.05966605888568299	0.0622768699076095	0.06486209502978446	0.06738143382142958	0.0698548299314703	0.07225143218595331	0.07456110473359678	0.07677491610999754	0.07907869059671802	0.08110217863258096	0.08300482083652816	0.08478348579150996	0.08643696104788079	0.08796340666551994	0.08935829485483127	0.09028057507930831	0.09138065047801747	0.09233435952438951	0.09314051117879396	0.09379948559229723	0.09434432318693853	0.09471863646736578	0.09495025645620725	0.09504247268831678	0.09460778176694573	0.09443702145798194	0.09417723589729743	0.09375271737055701	0.09320268794801878	0.09214250068188723	0.0913618703750112	0.09052016312366695
1.203125	0.014634786098856933	0.016896563760905037	0.019147721263626627	0.022235484324248822	0.025843707523048542	0.029545979882256213	0.032839669244555614	0.035840906651971816	0.03852601160111685	0.04096913774315747	0.043130182898653335	0.04566830118986942	0.04825696236858501	0.05022719104632101	0.052530014678366044	0.054885422491932956	0.05733351510431817	0.05975291866194399	0.062308545328128795	0.06484334124933533	0.06731357872687838	0.06974577335658938	0.0721059318263495	0.07438253540189432	0.0765648380273829	0.07886188780826764	0.08085638748806834	0.08273424794490336	0.08449400564383702	0.08613349228955425	0.08764759138364542	0.08902861199232714	0.08990897225442085	0.09099210863827545	0.09193009699462662	0.09272289575290871	0.09337137732050249	0.09391648356223126	0.09428488597602769	0.09451385671970614	0.09460654393517842	0.0941492792489953	0.09398110293625361	0.09372856017635889	0.09330640029980475	0.09275883934101214	0.09168015014563036	0.09090831705601166	0.09007560984936758
1.20703125	0.014722646861041522	0.01687359098701735	0.01908326005184996	0.022010508832163767	0.02553902870701452	0.029315134575227386	0.03277457552819696	0.035974268478961235	0.03873886737412302	0.041176558685430686	0.04337888447302263	0.04593144981550423	0.04858233280407809	0.050514329307070005	0.05273089272909792	0.055016935991587745	0.05740536525499895	0.05980561579660948	0.06230785007055051	0.06479350866715394	0.06721899655636698	0.06961244073064021	0.07193675332514204	0.07417857462058297	0.0763267236605385	0.0786160532879352	0.08058294139613542	0.08243957013680481	0.08418332943488371	0.08580850833088705	0.08730658681245962	0.08866892431725537	0.08950400604981068	0.09056894656135461	0.09149151227268026	0.09227224013323809	0.09291210852543297	0.09345613275768772	0.09382075046064209	0.09404910310957204	0.09414322854931156	0.09366287373770654	0.09349647526288796	0.09325009545130336	0.09283068053782806	0.09228807375500692	0.09119489818776594	0.0904360331430194	0.08961183983482979
1.2109375	0.014795943420251367	0.016870521447618525	0.01905570628492409	0.021860482263233505	0.025242230722812786	0.029065275616902697	0.03267970974213269	0.03608176023121207	0.03891743597316988	0.04132852882950877	0.04356357442082981	0.04612017505904964	0.04886790413104569	0.050743435311143115	0.05287623435372624	0.05510108569388805	0.05743541533510088	0.05982210462216753	0.06227355860734218	0.06471280229688015	0.06709944699905268	0.069454558204884	0.07174104763287636	0.07394552009718858	0.07605865869707351	0.07834263599643077	0.08028595281999507	0.08212447248047106	0.08385186047546656	0.08545884063418208	0.0869358592908871	0.08827594126886584	0.08906486724074814	0.09011237627377144	0.09102127490066914	0.09179201219538946	0.09242532715915308	0.09296675820107381	0.09332943280734196	0.09355808608831406	0.09365332727389308	0.09314895234155052	0.0929844673507696	0.09274320419998738	0.09232873646184103	0.09179500805572172	0.09069088377640444	0.08994740245777333	0.0891313453999647
1.21484375	0.014858161929309055	0.016881063388281825	0.019037324891414964	0.021732370606739604	0.024940444335166845	0.028788899000662838	0.03255199481833149	0.036166752459792284	0.039065573398452735	0.04142389383958689	0.043682808215239066	0.0462226977390775	0.04901511960426963	0.0508983288893371	0.05296110652631403	0.05513545211710824	0.05742199552827976	0.05980143253007675	0.06220626695922815	0.06460306850021869	0.06695384613161459	0.06926856229509104	0.07151492126012515	0.07368178441133466	0.07576252916641324	0.07804603656872655	0.07996906989309105	0.08178908549931818	0.083496107700892	0.08507976300377851	0.08653219052352057	0.08784914649297582	0.08859335847349059	0.08962561063960872	0.0905230672277022	0.09128569782603013	0.09191394734592939	0.09245135092780687	0.09281293834630255	0.09304167091764226	0.09313727714937836	0.09260870612964012	0.09244781695986704	0.09221076160533626	0.09180476352889744	0.09128369464912378	0.09017018308408042	0.0894421150411282	0.08863409240196418
1.21875	0.01491247791071132	0.016898779729228153	0.01901417130976707	0.02160059263802666	0.02462263763374256	0.028479221802451715	0.03238982032361237	0.0362336462642191	0.03918337997684268	0.04145860070830476	0.04373409797392047	0.046233470796321896	0.04887991320560525	0.05096192042376213	0.0529818744351761	0.05511834280381722	0.057364873702221875	0.05974456050885035	0.0621079368502645	0.06446564518736109	0.06677800516937737	0.06905049174217792	0.07125718107317325	0.0733896868960544	0.07544263893608116	0.07772976529784859	0.07963213977637107	0.08142967875913976	0.08311126816477543	0.08466820787256735	0.08609546878499685	0.08739099524637561	0.08809314703909354	0.0891124554665852	0.09000014155670066	0.09075587624016057	0.09137981310730603	0.09191179916052028	0.09227218048233765	0.09250032632667105	0.09259618278095938	0.09204449939691739	0.09189003349435398	0.091656512812327	0.09126237315399077	0.09075602185009624	0.08963226302205363	0.08891759099893326	0.08811785443559317
1.22265625	0.014961484857360374	0.01691697886381044	0.018978921149292727	0.02145526300155981	0.02428271896393408	0.02813146054542015	0.032192990793124654	0.036283185426305764	0.03926138746946728	0.04142545742232939	0.04371428319123993	0.04615618561100299	0.048682596402278566	0.050926609542617296	0.052936702614137965	0.055050052580725706	0.05726575947124957	0.05965350122554691	0.06197947667483161	0.06429885016886416	0.06656804771405356	0.06879962126388839	0.07097053940295206	0.0730735843924768	0.07510204845816881	0.07739338526980122	0.07927128688435792	0.08104149497185875	0.08269450262773592	0.08422446786898652	0.08562865191000713	0.08690576180441933	0.08756806875454304	0.08857586188906286	0.08945469828704056	0.09020419907213806	0.09082392021129082	0.09134904687888756	0.09170765024613492	0.09193498427172364	0.09203215368902007	0.091459300534525	0.09131396965584582	0.09108360632295565	0.09070310972592699	0.09021117570506854	0.08907445655497503	0.08837052261111067	0.08757959893101752
1.2265625	0.0150063624107718	0.016929281841440935	0.018928815944722177	0.021295237792410993	0.023922323060182438	0.027744119677907797	0.031962239511528656	0.03630138359041246	0.03927055603355267	0.04131590473811053	0.04362074818159778	0.0459994016464228	0.04843672908861918	0.05080079079340594	0.052826668834503376	0.054933111175212046	0.057127087101548346	0.05952872671824205	0.0618185527989098	0.06409845902424416	0.06632379627991702	0.0685190119079051	0.0706592948069662	0.07273623959574849	0.07474011206464093	0.077032980347437	0.07888192691197804	0.08062199846952267	0.08224649913461857	0.08375192298013046	0.0851362814972374	0.08639746585553709	0.08702071150359525	0.08801761420200593	0.08888817002513938	0.08963165223198133	0.09024678031265121	0.09076359734905814	0.09112009900874996	0.09134731863072831	0.09144776389344345	0.09085542213549047	0.09072051643756796	0.09049324112337187	0.0901259717935623	0.08964620613818952	0.08849351801944683	0.0877987267036966	0.08701732205807944
1.23046875	0.015046282168985403	0.016931044653059668	0.01886471628789821	0.021124943477380642	0.02355526494540927	0.027320685534027056	0.031699229309439914	0.03623874339296462	0.03915865563446708	0.04112340219496191	0.04345255323326891	0.0457715073003625	0.0481442142704509	0.050600746530403695	0.05265626753160901	0.05477066410128362	0.056949491277256015	0.05936740516312344	0.061620748745987663	0.06386130633326514	0.06604861460192168	0.06821279513148792	0.07032583955938065	0.07237679234521432	0.07435331098102305	0.07664426963009707	0.07846189919475521	0.08017225490391389	0.08177096929098226	0.0832552633268886	0.08462220742190163	0.08586841475450413	0.08645241396483327	0.08743890359174022	0.08830151415948717	0.08903873521814543	0.08964876861916782	0.09015601580034227	0.09051075855563351	0.0907392870884216	0.09084488243413746	0.09023338200017417	0.09010824027139552	0.0898842550071477	0.08952802154630168	0.08905770048972461	0.08788732410271383	0.08720137129760497	0.0864303624587317
1.234375	0.015079109677259173	0.01692038090117992	0.0187901364558391	0.02095210524450858	0.02321368284582448	0.02687561633343999	0.03140582962997884	0.03604130631474478	0.038900086105905896	0.040846302045400296	0.04321064288051513	0.04547926565328975	0.047807047075750564	0.05034144218419978	0.05243226776223675	0.05456386036494476	0.05673064954889573	0.05916522315129791	0.06138342900481719	0.0635880390798973	0.06574636645593634	0.0678829347283525	0.06996914037232393	0.07199193605740706	0.07393816808896903	0.07622553378389196	0.07801262045753043	0.07969620846244196	0.08127262927085965	0.08273807346177575	0.08408823586792735	0.08531951756434686	0.08586410862837157	0.08684064185109475	0.08769520869851366	0.08842561629456469	0.08903023122527487	0.08952709127584613	0.08988096743054053	0.09011215860728572	0.09022363743317707	0.08959162693150069	0.08947411278423867	0.08925377148525948	0.08890602614071419	0.08844343817913458	0.08725499060139508	0.08657812289014055	0.08581847719480029
1.23828125	0.015103014373499646	0.01689820282566845	0.018710192791694724	0.020785157454732972	0.02293796661738623	0.026452221819054045	0.031080262613961407	0.035752954391312486	0.03853091574586032	0.040488175899610845	0.042897569138334424	0.04512841493927611	0.047428126787548486	0.05003395953061107	0.052161041804021036	0.054311136736137966	0.056467575940631565	0.058920366325629026	0.06110799205119244	0.06328221616088392	0.06541855114221118	0.0675282842047098	0.0695862325464125	0.07157875043349549	0.07349366949990843	0.0757785060184466	0.07753816211726261	0.07919847813258207	0.08075470916211747	0.08220161967003348	0.08353476003094551	0.0847514461739074	0.08525664697063706	0.08622327806448049	0.08706921974253712	0.0877921789082734	0.08839126140555398	0.08887754820159999	0.08923139917154788	0.08946567578826725	0.08958221789512266	0.08892728712250486	0.08881514250954159	0.0885987878813499	0.08825791596761912	0.08780240111388582	0.08659615304848112	0.0859290995124189	0.08518165981972259
1.2421875	0.015117564743503342	0.016867654060808868	0.018630184258954963	0.020630179654133052	0.02272960686233655	0.02610989820266091	0.030710564625947734	0.0354364235375223	0.03808653960378128	0.04005612642513723	0.04251737187642235	0.04472430642228553	0.04701073693029045	0.04968505742665741	0.05184594659342656	0.05401094179294719	0.05616026098289684	0.05863514749775067	0.06079826951558698	0.06294724692191744	0.06506399355473569	0.06714636137517682	0.06917487922721066	0.07113676081582043	0.07302179299184464	0.07530727624849254	0.07704292543418023	0.07868185970413633	0.08021790965945108	0.08164577917598281	0.08296215210047841	0.0841649900571686	0.08463044425855504	0.0855865855925797	0.08642298843650464	0.0871378876821669	0.08773130506208093	0.08820747711323307	0.08856142939500611	0.08879796023178965	0.08891770048593939	0.0882377066309632	0.08812948419252375	0.08791742454463991	0.08758268263488334	0.08713415270184277	0.08591104387329018	0.08525557420029073	0.08452086988165886
1.24609375	0.015123920501247667	0.01683314996370039	0.018553727313836532	0.02048878040081581	0.02255052196740842	0.025819040792823655	0.03027239827681505	0.03510831354014088	0.03757828118387241	0.03955902220964813	0.042075384251371695	0.04427169727358715	0.04655710924667189	0.04929699193291881	0.05148736500752804	0.05366512065885054	0.05581242602257286	0.05831372106918786	0.060457358354541246	0.06258423693822457	0.06468084941799224	0.06673574026832818	0.06873519396614647	0.07066817258163782	0.07252634729123963	0.07481591434098034	0.07652920468568003	0.07814647768997252	0.07966160489877883	0.08107062709886192	0.08237111011922593	0.08356050636370482	0.08398509556626732	0.0849295912167578	0.08575538343899414	0.08646160928329505	0.08704893344140952	0.08751591088267152	0.08786914795231504	0.08810634660281047	0.08822756565074208	0.08752130778756828	0.08741610357045215	0.08720871430044386	0.08687989701726306	0.08643906012502578	0.08520111355523641	0.08456059411975425	0.08383876252816558
1.25	0.015124475472163446	0.016798789219102217	0.01848143572943295	0.020358254572374723	0.022370915705872185	0.025511441394212964	0.02974398914038212	0.03469361883724864	0.037007683510705935	0.03900651359232876	0.04157773238428608	0.04377374284858293	0.04606747871132244	0.04886933198174337	0.05108588067573028	0.05327887848898649	0.05542874292158506	0.057958925077316925	0.06008604401107509	0.06219238714508357	0.06426863521065407	0.06629717028774129	0.06826957087196583	0.07017662462303487	0.0720107832585466	0.07430616223099684	0.0759965549305881	0.07759123026293047	0.07908558459063086	0.08047676595107278	0.08176194794049874	0.0829373362128516	0.08331924895083587	0.0842506096857012	0.08506473251346969	0.08576161202664756	0.08634208513225672	0.08680094526157367	0.08715219018939102	0.08738874866542101	0.08751035957301734	0.08677715124028573	0.0866745562727087	0.08647225540505121	0.08615004514197167	0.08571887022239943	0.08446950817491916	0.08384904750708921	0.08313983793764068
1.25390625	0.015121928020911335	0.016766402999345287	0.018410993548844512	0.020233604102181668	0.022180589373887116	0.025158776945724104	0.029130254503213937	0.033980345159800085	0.03637985704265456	0.03840869731130203	0.04103045795360105	0.04323161113384377	0.045541526290931444	0.048402807422544436	0.050645240613170994	0.05285749508610571	0.055012046756377386	0.057571377076924724	0.059683843834203665	0.061771020641822716	0.06382878789567181	0.0658332024704067	0.0677813989222078	0.06966509623336825	0.07147623904894762	0.07377703198969288	0.07544344106512502	0.07701564342763345	0.07849035744581068	0.07986447215445458	0.0811338551439027	0.08229360691632381	0.0826307166289959	0.0835474793580071	0.08434904641556296	0.08503592081473732	0.0856089121221062	0.08606055645599375	0.08640893489715662	0.08664404898165623	0.08676512117320878	0.08600484804107933	0.0859055717560131	0.08570865117648441	0.08539501691503815	0.08497705242026221	0.08372106910429888	0.0831264466253041	0.08242936000102596
1.2578125	0.015117583641558963	0.01673452948269194	0.01833843542911362	0.02011033898786979	0.021982105201250435	0.02475871950247721	0.0284606231720973	0.03314820175240518	0.035708731532803295	0.03777584687443958	0.04043839529944682	0.04264633799634687	0.04498152146632617	0.04790182714780333	0.05017164243611827	0.05240383805481219	0.054563266069615146	0.057151151707986125	0.05925110210279416	0.06132099491085641	0.0633639991673578	0.06534691681538174	0.06727313549486613	0.06913419179046931	0.07092140061421848	0.07322661488773652	0.07486915820415918	0.07642014060796343	0.07787617355609933	0.07923281626511702	0.08048464464391425	0.08162642620811433	0.08191690610681457	0.0828180052147649	0.08360648220279554	0.0842831226754932	0.08484865679442133	0.08529361461983465	0.08563862153593305	0.08587143062594493	0.08599143556599564	0.08520523136733682	0.08511139056752315	0.08491991416439326	0.08461830725594566	0.084218706002406	0.08296109797739915	0.08239643243857042	0.0817110551948963
1.26171875	0.015109641775332305	0.016698978876997284	0.018260208475542383	0.019986644641754703	0.021783938263726044	0.02432320845733349	0.027772342771599456	0.032330520895734516	0.03501374811494329	0.037117866949443634	0.039804981868353684	0.042021761981744565	0.04439377753288909	0.04737299602918521	0.04967041027333352	0.05191907662431949	0.05408357973002731	0.05669985118739995	0.05878988164799814	0.06084460397061098	0.06287701190340189	0.06484023069351186	0.06674487941527074	0.06858222106042966	0.07034429523423591	0.0726540202071062	0.07427406077783716	0.0758049625252264	0.07724202326282992	0.07857935873629218	0.07981101577653105	0.08093254523907611	0.08117547451129803	0.0820605236423897	0.08283609464085262	0.08350301784978864	0.08406121245700371	0.08449973147305267	0.08484059661355148	0.08507055761360882	0.08519024550760057	0.08438060929840252	0.08429567583334663	0.0841095319716012	0.08382485584170163	0.08344921746988598	0.08219288678783254	0.081658745542462	0.08098515238725601
1.265625	0.015093047572041052	0.01665450139599345	0.018174945992184388	0.019863381390627488	0.021595266035926652	0.023882407589060572	0.02711326085671628	0.031555846893957074	0.03431365482395554	0.036444457998882074	0.03913409374638588	0.0413652946595261	0.043786579748052445	0.04682159872606184	0.04914419844775075	0.05140533755802412	0.05357619351279397	0.05622089982639744	0.05830327807506719	0.060344688647576916	0.062369225618216007	0.06431279956451963	0.06619466142691932	0.06800704145329184	0.06974406720612514	0.07205955842926315	0.07365840350505004	0.07516906441675775	0.07658528407349285	0.07790047360312768	0.07910940281340806	0.08020927347362639	0.0804049855404283	0.08127458556800793	0.0820382507700419	0.08269590882844802	0.08324617603738527	0.08367843257192775	0.08401461275006183	0.08424245494003779	0.08436402478134664	0.08353454888984513	0.08346319415886483	0.08328224209676183	0.08301971814462683	0.08267166591533814	0.08141578672803162	0.0809090236170027	0.08024807189924266
1.26953125	0.01506124230141015	0.01659700094668609	0.01808340837912137	0.019742022403175963	0.02142249118446471	0.023500595762919074	0.026554722907557338	0.030836609732619702	0.033623534530326626	0.035766820383328124	0.03843239254087849	0.04068568329586908	0.043167056984855234	0.04625033280008617	0.048594474326003056	0.050867262353465614	0.05304593646911904	0.05571826837363769	0.057794319564375085	0.05982364714857269	0.06183995181655	0.06376249897091668	0.06562027983571372	0.06740775760836848	0.06912109880897743	0.07144352842229162	0.07302115774482876	0.07450971740054713	0.07590209625309519	0.077192367580184	0.07837708995351611	0.07945526267338376	0.07960550982128645	0.08046112657462445	0.08121366115912432	0.08186160207601567	0.08240340483157071	0.08282956657256468	0.08316176577848577	0.08338960132059015	0.08351639981001813	0.08267149972323384	0.08261846796564165	0.0824427314980154	0.08220556720996797	0.08188488730258658	0.0806251179828612	0.08013994691154092	0.07949339134171307
1.2734375	0.015008717560530793	0.016525217184029717	0.017986633890310744	0.019622809464960533	0.021267289198147354	0.023246319781858205	0.02614377484429664	0.03017921280272229	0.03295570751202892	0.035099086559059356	0.037709543113119914	0.039991337847493424	0.04254072872230785	0.04566144866866573	0.04802434453024995	0.05031096933803636	0.05249750775013595	0.05519521213369727	0.05726515225467832	0.059282483362339544	0.061287059506127006	0.06318719557240171	0.06502087888081398	0.06678479336186594	0.06847585353226604	0.0708049744846806	0.0723595710050402	0.07382292708620186	0.07518853591560326	0.0764523777518269	0.07761306626104703	0.07867104490171872	0.07877854558343333	0.0796212577443085	0.08036234683777432	0.08100006337115473	0.08153410821350304	0.08195428815816075	0.08228451314702112	0.08251543719301191	0.0826516847130978	0.08179551234342508	0.08176340112108149	0.08159326488753549	0.08138091042259044	0.08108350884350801	0.07981339207594562	0.07934312051316295	0.07871348694902758
1.27734375	0.014933277986811766	0.016440438489528364	0.01788447621212219	0.01950458763954499	0.021126425936486726	0.023091753847943375	0.02583661117250724	0.029584731789936036	0.032320914818548596	0.03445673348541323	0.036977225076217035	0.03929386138535629	0.04191383563675599	0.04505967569632863	0.047439609844767916	0.049741838291540774	0.05193421421842159	0.05465367896205919	0.056716449625381804	0.05872047022792559	0.060708622601645335	0.06258616115035487	0.0643969704067171	0.06613873463311726	0.06780768147190352	0.07014120827006587	0.07166961976749864	0.07310474252902899	0.07444207495784916	0.0756798799206988	0.076818445225866	0.07785868908818183	0.07792559018868706	0.07875521545228459	0.07948438443455408	0.08011253358010095	0.08064071443383813	0.08105500871544558	0.0813860798411643	0.08162385476397604	0.08177360148214019	0.0809080586340829	0.08089575623916012	0.08073207301819774	0.08054023696450141	0.08025932723236062	0.07897227535083573	0.07851151809255419	0.07790171503476961
1.28125	0.014836860659918627	0.01634446030882103	0.017775773928888516	0.019385419135716342	0.020993453357419756	0.022970549152308783	0.02557428539001927	0.029050188906444174	0.031727012300289625	0.03385204042353129	0.03625516282874297	0.038617108297980485	0.041295146442355435	0.04445268022530857	0.046847098157024036	0.0491632255781862	0.05135768858361078	0.05409409823968725	0.05614741170413362	0.05813587191087799	0.06010412986283331	0.06196004402301569	0.06374930130484646	0.06546912074207611	0.06711433947146617	0.0694482874343263	0.07094743475536935	0.0723528548745569	0.07366252279474916	0.0748765747740967	0.07599585571453304	0.07702007326695126	0.07704709188624981	0.07786318785396573	0.07858103517829296	0.07920133770343751	0.07972604039307685	0.08013471196063215	0.08046991079156252	0.08071802303931808	0.08088318452385246	0.08000672213916582	0.08000953670095523	0.07985360768544103	0.07967543634112784	0.07940346822556843	0.07809507930634862	0.07764161339018805	0.07705440256088902
1.28515625	0.01472406243785801	0.016238021364036515	0.017659108108733723	0.019262902124925096	0.02086125272479744	0.02284929505323441	0.02532928187764938	0.028570479033166674	0.031176462820349138	0.03328987275349404	0.03560170734842594	0.03799864402349684	0.04069438956368432	0.043848611675337046	0.04625218019814126	0.04857644675479267	0.05076806842545467	0.05351569769764242	0.0555565644877396	0.05752730241715143	0.05947440778268387	0.061309785763183244	0.06307765247517505	0.06477393996344993	0.06639245098412272	0.068722536388238	0.07019101168208408	0.07156755010606619	0.07285216485652746	0.074045618962163	0.07514753657134676	0.07615578872968731	0.07614334957035807	0.0769464466191776	0.07765450363913895	0.07826898601403642	0.078792654535627	0.07919637633983356	0.0795386145125494	0.07979854931232677	0.07997761780320767	0.0790856738551926	0.07909652081265017	0.07894998003434206	0.07877797558875588	0.07850907449528632	0.07717883342369114	0.07673415434549868	0.07617168105960759
1.2890625	0.01459931081137511	0.016120899195214422	0.017533100840752325	0.01913433201585757	0.020724222208140408	0.022717041852396203	0.025093398463893357	0.02813898430697892	0.030665872477045886	0.032767409935818725	0.035084935585848354	0.03745769137197663	0.04011834683621229	0.04325317996344735	0.045657601030958284	0.04798128538509394	0.05016457508844796	0.05291734032927742	0.05494290267181512	0.05689462466172568	0.05882061135730421	0.06063545062756992	0.062380318433051585	0.06405010140625245	0.06563899495600456	0.06796233949816943	0.06940115046986284	0.07075168664649456	0.07201464371584843	0.0731895762443533	0.07427428619609056	0.07526617267756319	0.0752156370024506	0.07600706246507238	0.07670698265055065	0.07731752359246724	0.07784205045231962	0.07824204956650616	0.07859239961688669	0.07886255980457735	0.0790508282254967	0.07813718040558437	0.07814852605829614	0.07801312241376035	0.07784154941598032	0.07757345296680551	0.07622491647767449	0.07579328715987121	0.07525686310480562
1.29296875	0.01446507591217805	0.015992624875469263	0.017396435559572265	0.01899721448047953	0.02058001387071795	0.02257323855813853	0.024865077273754865	0.02774713441418164	0.030188738486852995	0.03227818414296779	0.03464358068017859	0.03697443437982406	0.039568215079449076	0.04266850381557796	0.045063726625831135	0.047376800051695644	0.04954630458843012	0.05229841520712453	0.05430654555391179	0.05623884164790627	0.05814310896230013	0.05993570098570489	0.061654587756221124	0.06329497224506064	0.06485303015311716	0.06716904031037996	0.06858126020593414	0.06990934091592393	0.07115280480619579	0.07230943654322486	0.07337655478089555	0.07435248525677007	0.07426588168114856	0.07504690574996276	0.07573999684723898	0.07634786477009459	0.0768736073205043	0.07727157445395316	0.07762840201632892	0.07790436468744177	0.0780950397433986	0.07715378503222547	0.07716005724281239	0.07703736067023237	0.07686409973612651	0.07659861074561825	0.07523800079616905	0.07482445574617924	0.0743147026622526
1.296875	0.014322068275625655	0.015852810565603725	0.017248194993112254	0.018850217260536484	0.02043028506911937	0.02242200441111486	0.024642796387308596	0.027384897329091995	0.029739334003428985	0.031816654631736996	0.034224293062338984	0.0365223514363362	0.0390400715018957	0.042093613443232925	0.04446931693566114	0.04676209136426068	0.048912806316834256	0.05165923856682875	0.053648599392957186	0.05556125899395692	0.057440969766223926	0.05920828528032507	0.060898306385317236	0.06250811463503214	0.06403646862586942	0.06634656407699446	0.06773578825563842	0.06904358938169874	0.07026780998801652	0.07140575993932075	0.0724555906021056	0.07341652160562417	0.07329563230051828	0.074066990787234	0.07475390431207751	0.07535907959105526	0.07588438665327546	0.07628216241867536	0.07664140710139344	0.07691693765849994	0.07710298609610255	0.07613079661351008	0.07613013858538253	0.0760212787213761	0.07584819153871503	0.07558995700556759	0.07422378706476529	0.07383188393796125	0.07334909435210579
1.30078125	0.014170225959885263	0.015701192192716706	0.017088698418061377	0.01869446319415191	0.020279114784944263	0.022267545224134988	0.02442325904208842	0.027042887693425777	0.02931463891235153	0.03137941369088315	0.03381477994364601	0.0360847547637454	0.03852706169332931	0.04152556186392553	0.04387250430209522	0.04613662912320182	0.0482642292891865	0.05100090224948095	0.052970444947982864	0.05486253107164529	0.056712460887002214	0.058451604053853634	0.06011159057517279	0.06169196553256673	0.06319353182845222	0.06549965458903917	0.06686798397639993	0.06815574237348576	0.06936032550818427	0.07047978151626344	0.07151302642130442	0.07245948415108239	0.07230540990247447	0.07306714864714325	0.0737475113809627	0.0743484418141962	0.07486996690020065	0.07526915775754617	0.07562523386604103	0.07589397777296436	0.07607038863826654	0.07506790982435274	0.07506239797913494	0.07496793546368252	0.07479957913854185	0.07455372588237896	0.07318650793437387	0.07281724242744403	0.07236159526653951
1.3046875	0.01400938718708633	0.015537930056541804	0.016920613727586353	0.018534018742387692	0.020129646233755905	0.022111163727691396	0.024202668733722454	0.02671464035851323	0.02891313664417694	0.0309633624956972	0.03341174743205333	0.03565125340430386	0.038021588865726264	0.04096074018307405	0.043271551240166684	0.045500194762347235	0.047601211699358714	0.05032471876363531	0.052272898830830306	0.05414221780640993	0.05595659125987229	0.05766635947501597	0.059297384675602194	0.06085110976379893	0.06232893682224483	0.06463166823537714	0.06597927884574584	0.06724656797513884	0.06843157425317603	0.06953297646148981	0.07054974094929234	0.07148131700187643	0.07129455330121615	0.07204596854932843	0.07271836259286268	0.07331227534320628	0.07382565020547349	0.07422730687382262	0.07457461839427615	0.07483215108933505	0.07499747317360228	0.07396912951090329	0.0739633356240621	0.07388332555647859	0.07372455156181745	0.07349433770639369	0.0721278650150825	0.07178050406073577	0.07135198273041699
1.30859375	0.013839556398605679	0.015364387316747163	0.01674905044879038	0.0183741053649209	0.01998188632886222	0.021951218246079374	0.023978587193455803	0.026397049669321104	0.028532271525897324	0.030563783883705065	0.03301172170445965	0.035214495930921075	0.0375170749148358	0.04039584807068142	0.0426650218001855	0.044852828713222714	0.04692457276406958	0.049631536909025	0.05155582998773167	0.053399263599801294	0.05517465520286913	0.05685596265447157	0.05846055153444274	0.05999034847217333	0.061445915596834766	0.06374412635491011	0.06507053765928505	0.0663172798215268	0.06748288248760348	0.06856591970557924	0.06956521183125797	0.07048073351049489	0.07026148134865018	0.0710013180481972	0.07166358378783322	0.07224700411249163	0.07274802676147929	0.07315243875488653	0.07348719180132779	0.0737323478553018	0.07388874497164011	0.07284099194459848	0.07283944210158833	0.07277369461698768	0.07262739774398841	0.07241354118378718	0.07104810489252955	0.07072148223296293	0.07031974324634316
1.3125	0.013661205297761159	0.01518406383812132	0.016579453009398892	0.018217962265316467	0.019833271506425998	0.021785045106527123	0.023750323862037237	0.02608855930424958	0.02816700843842157	0.030174129280052142	0.03261000963604477	0.0347695841142881	0.037008855807164176	0.039828090200691335	0.042051639878244895	0.04419475723556476	0.04623487363405843	0.048921446828988024	0.05081865497917315	0.05263339229346098	0.05437046157871461	0.05602544660253406	0.05760586258105782	0.05911285025509305	0.06054599912109482	0.0628379840755331	0.06414296899596295	0.06536906688483368	0.06651454563684678	0.06757766100536244	0.06855772056777498	0.06945582122047123	0.06920442951962458	0.06993116844739022	0.07058076126411428	0.07115045872764258	0.07163648089239771	0.07204315580827259	0.07236446776348826	0.07259930742480658	0.07275106450095903	0.07168974631288605	0.07169478853872069	0.07164314311557574	0.07150983829710178	0.07131178558719031	0.06994747035909388	0.06964005959772535	0.06926449626710407
1.31640625	0.01347591561521777	0.015002338060223441	0.016414677179813042	0.018065348945533244	0.01968062348151156	0.021610758537369157	0.023517631690430307	0.025786861142247597	0.027810324907801665	0.029787143862350263	0.03220182624931667	0.03431402851144094	0.03649391816695535	0.039255006959577954	0.04143036625476293	0.04352617630576616	0.04553224970702163	0.048194291194482375	0.05006165310919153	0.05184639868562191	0.053549080403178184	0.05517942328860137	0.05673633405563394	0.05822014519604912	0.05963022258769213	0.06191444927652889	0.06319763789332433	0.06440197247460189	0.06552522831307339	0.06656610055082446	0.06752527328087932	0.06840502729640452	0.06812224434259861	0.06883429188628498	0.06946897445179134	0.0700230396571675	0.07049368182238713	0.07090154588470532	0.07121133206714969	0.07143971253391457	0.07159072115456899	0.07051915755088078	0.07053100939075319	0.07049334176289146	0.07037257494985227	0.07018967524775821	0.06882621498341424	0.06853564993240524	0.06818554331055626
1.3203125	0.01328705377234407	0.014824187360318208	0.016254164901577273	0.017913739104135074	0.019521507764621915	0.021427521751554157	0.023279272073642554	0.025487885754704176	0.02745477409716024	0.029396482600080653	0.03178383851361244	0.03384692396596645	0.03597017552995985	0.03867461709909692	0.04080057481615729	0.042847198419122434	0.04481688399611472	0.047450861612547524	0.04928706533286609	0.051042154765387426	0.052714818250040985	0.054320659199238674	0.055853450418721584	0.05731332365400643	0.058699793281635104	0.06097447649537746	0.06223436451172226	0.0634143216440548	0.06451250166007139	0.06552920779025606	0.06646678113850579	0.06732795034761829	0.06701488971192826	0.06771100735569435	0.06832960469918303	0.06886791178777307	0.06932481254385103	0.06973255323022243	0.07003418967787978	0.07025942201125868	0.07041131113829358	0.06933077071004234	0.06934925212881615	0.06932522696710741	0.06921661909386745	0.06904775759872939	0.06768402339126167	0.06740765521402325	0.06708219548031447
1.32421875	0.013099233886098793	0.014651639386996873	0.0160956399221579	0.017760279598144524	0.019354154229067166	0.021234556088432832	0.023032675563398053	0.025186371658034168	0.027094268364802665	0.028998180126974193	0.03135483292804131	0.03336785691228161	0.03543623446158428	0.038085721708447484	0.04016203746050673	0.04215829774542623	0.044089952180575986	0.046693754845321456	0.04849888603929564	0.0502252841940265	0.05187008712113128	0.053450543716077936	0.05495834057557292	0.05639358484885304	0.05775558807278536	0.06001769147698699	0.06125118129314622	0.062403409273799504	0.06347433909428402	0.06446637722236326	0.06538279651987566	0.06622567421928283	0.06588389723688914	0.06656362828800177	0.06716623981416348	0.06769014460189826	0.06813579279003545	0.06854221146957706	0.06883839688848026	0.06906162706896946	0.06921429953324831	0.0681259479398344	0.0681512937801767	0.0681401896214211	0.06804286981107377	0.06788585484335519	0.06652055131493118	0.0662566408983043	0.0659548420118885
1.328125	0.012916129734564352	0.014483653590435464	0.015936915853480338	0.017602665136363882	0.019176653188262227	0.021030356764113578	0.02277463569072946	0.024877156315249227	0.02672550120634931	0.02859098817553707	0.03091492786579364	0.03287658415718986	0.03489156760790468	0.03748797733235709	0.039514923029948634	0.04146103530316181	0.04335412602093869	0.04592693435344053	0.047701425255575636	0.049399344070802265	0.051016128090617396	0.052570223115263826	0.0540521887102452	0.05546170756654267	0.056797161512614824	0.05904188080964512	0.06024515897823801	0.06136724837537533	0.06241062649802487	0.06337909947411591	0.06427563649852552	0.06510094858251136	0.06473245065404076	0.06539608736248326	0.06598374810960239	0.06649509079013272	0.06693104581439857	0.06733531183439179	0.0676267138335176	0.06784767718141538	0.06800126911415783	0.06690680952534467	0.06693866974738527	0.06693945503554932	0.06685141323646948	0.06670372821908943	0.06533659778569167	0.06508436537999795	0.06480503687121475
1.33203125	0.012738537964513297	0.014318218758940127	0.015776179691273873	0.017438699302642746	0.018986740429256188	0.020812826754239566	0.022502329963430934	0.02455659881726535	0.02634806640794629	0.028175180499166785	0.03046434896442518	0.032373365745289706	0.03433660653679582	0.0368818832818657	0.03886010589473865	0.040758235239174545	0.04261292031348196	0.04515421448842871	0.04689762405357345	0.04856611797098065	0.050154079177224364	0.05168085370782283	0.05313567471723846	0.05451709569154217	0.05582229471971534	0.05804394149876946	0.05921438003160273	0.06030621243754131	0.06132376028775832	0.06227087411864152	0.06314924251251353	0.06395792148666524	0.06356474514172872	0.06421296799588716	0.06478684214749131	0.06528647059201065	0.0657124921032799	0.06611416500597156	0.0664003702762781	0.06661934782578793	0.06677473491894936	0.06567518001612616	0.06571187063137418	0.06572335693908382	0.06564224945655561	0.06550233923975135	0.0641340731793576	0.06389269711439627	0.06363446717724752
1.3359375	0.012564919788854656	0.01415389723815752	0.01561114936684016	0.017265698245391703	0.018782336103596253	0.020579944696519248	0.02221439512608525	0.024223669789370073	0.02596295992786346	0.02775102436709942	0.030003092932439968	0.03185930651395341	0.03377274791193796	0.036268943839191325	0.03819955096818173	0.04005310945989837	0.0418692358590792	0.04437777151221778	0.0460887189795931	0.04772656070733916	0.04928504971190484	0.050783009099623966	0.0522080666882041	0.053557368589643994	0.05482799742609301	0.05702204903472485	0.05815968958851969	0.05922355401880797	0.06021835214303661	0.061146750966149854	0.06200853495802572	0.06280120423013424	0.062385000518278	0.06301827996666476	0.06357850578927415	0.06406571063966493	0.06448111459364636	0.06487988021349111	0.06516131556115856	0.06537944756115532	0.06553682948583273	0.06443177583538562	0.06447123159972201	0.06449211567340418	0.0644165282964475	0.06428376282526127	0.06291496173731059	0.06268368803616431	0.06244494059720007
1.33984375	0.012393638770719084	0.013989469652087805	0.015438668780389464	0.017080857024765694	0.018562135948609892	0.02033042336143298	0.02191172848089551	0.023879828182772678	0.025570830640478937	0.027318346575792574	0.02953142013174259	0.03133653094152222	0.033202410257412995	0.03565173601802729	0.0375361122071356	0.039347818404205204	0.04112422491443435	0.04359821664413821	0.045275422351893635	0.04688171127928542	0.04840949297761621	0.04987583150007957	0.05126685923982155	0.052579451129910915	0.053812709137073034	0.055977491975731875	0.057085129465924256	0.058124906926313	0.059100458881161444	0.06001232007003465	0.06085823315340644	0.061634815680149835	0.06119647235157877	0.06181424904246535	0.06235967696461908	0.06283367434156961	0.06323922752409228	0.0636345614717293	0.06391261173838392	0.06413034536127094	0.06428842839722315	0.06317712940407105	0.06321819274988738	0.06324703982926616	0.06317641266412788	0.06305012327773651	0.06168147512769617	0.06146116998857454	0.061239960683425076
1.34375	0.012224064667442192	0.013822694990764495	0.015255623270482355	0.016882188977844104	0.018325883366833384	0.02006439138043481	0.021597210366313235	0.02352740741834869	0.025171531623878862	0.02687712415875476	0.02905042860250384	0.030808217169325358	0.03262882659297117	0.03503335104997607	0.03687250435099709	0.038642636919600015	0.040377798766056516	0.04281599471875941	0.044458710406840574	0.046032560764078134	0.04752643114879085	0.04895672604391721	0.05030893375536216	0.05158189089237264	0.052778079907065845	0.05491501750680716	0.055997246338453266	0.05701721625747114	0.057976226767437744	0.058872313629950046	0.05970182931922996	0.060461375793659844	0.06000061849776572	0.06060133743752316	0.06113110805908106	0.061592800739454834	0.061990434123588845	0.06238148251205122	0.06265682371187364	0.06287310884583674	0.0630301803472555	0.06191279678296602	0.06195507131207978	0.061990347208835006	0.06192408105111391	0.06180383349706475	0.06043753182951628	0.06023107105479264	0.0600252670899335
1.34765625	0.012055612736608823	0.013650096165457981	0.015060238603898268	0.016669040699863413	0.018074655417572583	0.01978390157986576	0.021274093439698216	0.023167874144412792	0.024764889474547025	0.026428239326325986	0.028562367772781094	0.030278146363344804	0.03205521480485218	0.034416209405118914	0.03621002544169449	0.037936881284150736	0.03963012970131219	0.04203200976885868	0.04363948015053043	0.045179417381082665	0.046633215227390945	0.04802257181499847	0.04933295289120343	0.0505666625812804	0.051729199654771296	0.05384195724052532	0.05490373836801776	0.055907061508766454	0.056850305781254384	0.05772963562720679	0.05854107151829435	0.05928160066209465	0.05879744607147819	0.059380197498294596	0.05989534104591332	0.060346827506497114	0.06073767534401009	0.061123361743760984	0.06139518214700446	0.061608555038928925	0.06176375367889264	0.060641097035863956	0.060684141821898185	0.06072423951643979	0.06066203264506087	0.060549055992771716	0.05918883012311715	0.05899876674671667	0.0588064467039231
1.3515625	0.011886230780891127	0.013468377918366858	0.0148525030401786	0.01644199725008455	0.017811099492595406	0.01949254261303779	0.020944358993103207	0.02280147426230783	0.024351697106003822	0.025973890570885172	0.02807060937843764	0.02974959716037695	0.031483575714912115	0.03380091781392558	0.03554812703107513	0.037230543861600296	0.03888203378274102	0.04124705231411685	0.042817887023330004	0.04432126075114229	0.04572676537252174	0.047072151183191746	0.04834115940240191	0.04953930690268593	0.05067360193257797	0.052766611920973094	0.053811487252308776	0.05479891691129124	0.05572496000252625	0.05658514714884122	0.05737587476878603	0.05809499057632195	0.05758752056911365	0.05815345162815255	0.05865619918123266	0.059098767959118614	0.05948242512247992	0.05986156244972807	0.060128648444538024	0.06033842706500514	0.06049152860067797	0.05936427641091124	0.059408070225024145	0.05945126295635039	0.059394405176409926	0.05929153521826569	0.05794018066318185	0.0577659031518436	0.057585710665120304
1.35546875	0.011712394042584062	0.013276024050987045	0.014633723177668867	0.016202803495628526	0.017538987677151785	0.019193906878794964	0.020608469674711083	0.022428166616278222	0.02393424609460293	0.025517477105720276	0.02757894781069581	0.029224102491347215	0.030913823606895874	0.033186216411005276	0.0348857022974034	0.03652443790477977	0.03813418466620977	0.04046111836401489	0.0419928087283401	0.04345559922872022	0.04480598857110585	0.04610791167307915	0.04733942394033841	0.048507793665429455	0.0496195112430573	0.05169602818355523	0.052724701245400185	0.05369436622990076	0.05460016323120853	0.05543799007105199	0.05620532105614595	0.056902002966704	0.05637352170198007	0.056924958871044984	0.057416719464957744	0.057850175149563254	0.05822585515835299	0.058597166488635555	0.058859016607265335	0.05906506076709661	0.05921578306776065	0.0580849800027563	0.0581310125498089	0.05817547795100664	0.05812658726885256	0.05803572608749574	0.05669265100320953	0.05653018829405876	0.05636129843087123
1.359375	0.011530880369021945	0.013073599977496353	0.01440611402145231	0.01595437135252087	0.017261837673561264	0.01889009472667702	0.02026641579631605	0.022048797948843513	0.023516120061735424	0.02506266184961614	0.027090279066415923	0.02870082374620686	0.030344151835861366	0.0325706451122475	0.03422270262425886	0.03581917188951478	0.03738646000445989	0.03967300667972906	0.04116178788661351	0.04257965348832027	0.043873469930551634	0.04513592304913039	0.046335988552991036	0.04748058165271929	0.04857355543189068	0.05063406331980702	0.051644256014441225	0.052592511099629924	0.05347432506986016	0.054286872318007884	0.05502981022978237	0.05570546649993613	0.05515929393510999	0.05569773097077957	0.05617850007767489	0.056602306051988016	0.05696985220342654	0.057331996886015535	0.05758855787604156	0.05779066043423842	0.05793922650921979	0.05680718643964844	0.05685779245674638	0.05690187377032396	0.05686239848592134	0.056782067497010535	0.05544374503610938	0.05528849751762399	0.05513018371556977
1.36328125	0.01134050144189247	0.012862975738234916	0.014172617513431573	0.01570033786652425	0.016981610959562632	0.018581554754338314	0.019919004419148956	0.02166572159892244	0.023100993071160758	0.02461187556311828	0.026605410235797877	0.02817732192012612	0.029772951716538265	0.03195418204439315	0.03355999833032286	0.03511451324720605	0.03663771956898165	0.03888035717767724	0.04032219382956059	0.04169256762602713	0.04293534054499126	0.04416452584977848	0.045339375236029156	0.0464641783458446	0.04753893153417166	0.049580871192595355	0.05056841220769859	0.051491082584165904	0.052345830290544404	0.05313215528408022	0.05385218318842089	0.05450935559299963	0.0539477751249704	0.054473377654786326	0.054942860055501974	0.05535704430491073	0.05571659629231873	0.05606824308502745	0.056319383733682615	0.05651785046176139	0.0566658316041333	0.05553522233275565	0.0555910622490563	0.05563363089790285	0.0556017258262802	0.05552757430653443	0.054190619373591264	0.05404071409555211	0.053891894182405364
1.3671875	0.01114224987030199	0.012646616636073582	0.013936516498158524	0.01544391231537623	0.01669862055050242	0.01826816896733563	0.0195685199071417	0.021282520776008007	0.022690926464176364	0.024165213735071633	0.026122735989536294	0.02765176235003275	0.029200317851696966	0.031337812362574824	0.0328981774648085	0.03440934829099196	0.035885956100037864	0.03808076143321615	0.039473318628640675	0.040796881078388525	0.04199985944525686	0.04320212997716455	0.04435584129743875	0.04546131287465416	0.04651509562993894	0.04853391926342887	0.04949428880366402	0.050388199425080105	0.05121502202571948	0.05197666573840909	0.05267629442939814	0.053316615527639	0.05274055391141075	0.053253258143670434	0.05371166360875068	0.05411645978812363	0.05446804478116052	0.054807907417561585	0.05505400503234181	0.05525033423939285	0.055399621614806493	0.05427107058174285	0.05432953992080103	0.054370122562570566	0.05434146453354005	0.054269395481672866	0.05293361093499027	0.0527909658864385	0.0526501676740907
1.37109375	0.010938266018869158	0.012427244566831419	0.01370056994071378	0.015186814318331687	0.016412583481241527	0.017950574736398384	0.019218376382875935	0.02090264911591333	0.022285337015298223	0.02372041217343257	0.025639359028711395	0.027124320732315188	0.028627333333628546	0.03072211829120719	0.03223698839734712	0.03370194108382485	0.035129265371247054	0.03727368772912176	0.03861770972722112	0.03989830399227556	0.04107514870588913	0.042254618037917524	0.04338759869504405	0.04447078692244322	0.0454989973326998	0.04748979335975978	0.04841980134894275	0.049284207462253926	0.05008468621155204	0.0508240855103026	0.05150491468530549	0.05212882169325006	0.051539009452229445	0.052039203224114816	0.05248686104701483	0.05288237153031261	0.05322651670000078	0.05355336191660154	0.05379582263242	0.05399155994345528	0.05414194986767007	0.05301299515712432	0.05306967099470583	0.05310816920794692	0.053079099067726565	0.053008265716907754	0.051676966514909495	0.05154492918756537	0.05141069741037607
1.375	0.01073090872349558	0.012207539287382607	0.013466234978667502	0.014929236111494992	0.01612389704125805	0.017630818373918444	0.018871647621141574	0.020527674981233757	0.021881273409558033	0.023274260996086538	0.025153387700028618	0.02659615529842352	0.028054561811379553	0.030106800642662024	0.031575513167464764	0.032990788493673984	0.034367422880431264	0.03646163839095906	0.03776086838091319	0.03900434373601902	0.040166600464104585	0.04132364984053272	0.042432831984210884	0.043488950115797564	0.044487055910198414	0.04644627383075273	0.04734531985347923	0.04818182494878176	0.0489582806289679	0.04967696391898779	0.05033953844033934	0.0509473898397419	0.05034492739357699	0.0508330367913461	0.0512701239804183	0.05165691132550054	0.051994880726711434	0.052307676946280024	0.05254769815172189	0.05274220827619458	0.05289042683433598	0.0517574628458044	0.051809414110347785	0.05184559988687365	0.05181578309289914	0.05174876353176128	0.05042595835763808	0.050305705128978806	0.050176992812921206
1.37890625	0.01052230038799773	0.011989594669810089	0.013233686049846982	0.014670801568672953	0.015834238871807127	0.017311938385596193	0.01852932165460952	0.020156425523113808	0.021475150328668424	0.02282491258240249	0.024665095209955634	0.026067756287965316	0.027481709530768783	0.029491082239291755	0.030912533093118477	0.0322759207565918	0.03360274726631418	0.03564977878537756	0.03690988148956187	0.038122172941547294	0.03927530398169021	0.04040684852725418	0.04148738604237412	0.04251190907262181	0.04347718996357086	0.0454037765338402	0.046273468127800976	0.04708423622383062	0.04783808933701206	0.04853668616819329	0.049181572011284036	0.049774123677502224	0.049160000717256125	0.04963627642522428	0.05006338049806014	0.05044255502042838	0.05077489325498363	0.05107312290097488	0.05130966959490513	0.051499517164408815	0.051641236343551666	0.050502823648845174	0.05055073129355758	0.050583950821006196	0.050556119047364456	0.050496032281759806	0.0491831302638841	0.04907243728253574	0.048948565825386536
1.3828125	0.010314134393372809	0.01177444157982932	0.013002649420607915	0.014411724298588058	0.015546084714861852	0.016996434995305787	0.01818964803702683	0.01978555959518402	0.021065121596910208	0.02237275923481319	0.024175637467155564	0.025538753430725758	0.026908256968051547	0.028874182798711345	0.030247189650502215	0.031559533017614605	0.03283968113663549	0.034844613008854664	0.036071334892029405	0.03725627366240758	0.038398395830533394	0.03949966570129115	0.04054716230456279	0.04153759885392572	0.042469915694454796	0.04436480444218871	0.045207110319367416	0.04599341998627615	0.04672536308385489	0.04740463408772588	0.04803275797648743	0.04861065407516385	0.04798558868388714	0.048450633528836384	0.04886870056412729	0.04924043967074865	0.04956527542220801	0.04984913029106508	0.05007865927733923	0.050259794461893215	0.050392955115623694	0.04925138027151177	0.04929842489969105	0.049327802356073924	0.04930477891214102	0.04925214307876846	0.04794744263772621	0.04784270607951391	0.04772297417929461
1.38671875	0.010107473409237233	0.011562107439959557	0.012773406724409853	0.014153304463635719	0.015261167438501144	0.016684595079880515	0.01784897991283474	0.01941148880192245	0.020651698259614548	0.021918935630639846	0.023685396607380116	0.025008803519950273	0.026334016923145187	0.028255801135181335	0.029579871666238655	0.030845526019426694	0.032083631273919666	0.03405199816404736	0.035249074348874254	0.03640713133680551	0.03753106137631246	0.03859791429202808	0.03961018724040777	0.04056661975637188	0.04146749127449412	0.043331858088517805	0.04414788414213411	0.044910471053585255	0.04562144669229662	0.046282482946206516	0.046894588387186964	0.04745823201767463	0.046823176493032026	0.04727776464860445	0.0476866173585182	0.04804872968070084	0.048362164711550415	0.04863236396464088	0.04885114279703662	0.04902204870304594	0.049148328793658935	0.048007830260062834	0.04805641276916761	0.04808134487282123	0.048063290797045743	0.048015722782292825	0.046716788625666084	0.04661582079177862	0.04649915772611157
1.390625	0.00990257840731279	0.01135227907146763	0.012547175927340448	0.01389737160142357	0.0149789243877132	0.016374060202285046	0.017503813972211013	0.019032610838971453	0.020235989440279156	0.021463707724367453	0.023193972553332887	0.024478238979033562	0.025759378701485147	0.027636637776043194	0.02891253810536276	0.030138473413974243	0.03133927187400165	0.03327507836174104	0.03444307714582728	0.035571718532624974	0.03666914957580292	0.03769978885339498	0.03867716464644588	0.03960106793543727	0.04047191571106845	0.04230620376484273	0.04309671116074543	0.04383668733545676	0.0445279436798971	0.04517158666875898	0.045768146701602674	0.04631817288683271	0.04567400519066922	0.04611762082755977	0.04651479065152575	0.046863418624336184	0.047162200459140324	0.04741950883761237	0.04762655949747585	0.047789318416936455	0.047912204907414546	0.0467755720691263	0.046825191353918605	0.046845593697006915	0.04683016233549253	0.046784776263155026	0.045490956051756015	0.04539410806766586	0.04527905293493317
1.39453125	0.009698967931584979	0.011145088377316759	0.012325511072919682	0.013644758698738602	0.014696287770503802	0.016060902389467446	0.01715282058491585	0.018649595554675935	0.019818095116613144	0.021006656765813814	0.022701278166416095	0.02394807624959938	0.025185385931188464	0.02701844992409319	0.028248255930379385	0.029442133425625294	0.03060884458374069	0.032513360250798984	0.03365006372107904	0.03474545446624244	0.03581110019177913	0.036806114794403655	0.03775000652299565	0.03864252890349218	0.03948403028971326	0.041288577007520866	0.04205483509513108	0.042773597608567915	0.043446071695305566	0.044072862503543364	0.044654500871683434	0.04519134105868727	0.044537471445931454	0.04496741327310705	0.04534913379634564	0.04568145745052732	0.04596563683641475	0.04621043194013552	0.046408203681372884	0.04656627094125154	0.046687622241757376	0.04555462779572972	0.045602926425151846	0.0456189697290279	0.04560375091058777	0.04555951878886999	0.04427250396443694	0.044181660344002394	0.04406667430756439
1.3984375	0.009495821300449125	0.010941309992918424	0.01210886906346309	0.013393876984117092	0.014408947845978792	0.015741719321232583	0.016796800123468625	0.018263501251874703	0.019397503629487334	0.020547953960880605	0.022208229572323934	0.02341966807124296	0.024613495558963194	0.026403588311624926	0.027590401894471817	0.028758014869903037	0.029891521420866596	0.031763433203515046	0.03286549002903949	0.03392467317734904	0.034957876391816134	0.03591859901105221	0.03682985714171605	0.03769145140144703	0.0385043653517374	0.04028016264627321	0.04102370811199685	0.04172228585525262	0.042376584590861466	0.04298713106294727	0.04355408618999612	0.044076501441843385	0.04341039756546161	0.04382303864056314	0.044186945538014166	0.044503550025289274	0.04477640218093204	0.045008647328283136	0.04520053401574886	0.04535540657164949	0.04547406396534259	0.04434314067128309	0.044388549197541316	0.0444001817705737	0.04438472553740458	0.044342880730320555	0.04306532026371035	0.042981866554935744	0.0428657857034338
1.40234375	0.009292457064532633	0.010741642196836487	0.011895342140787024	0.013140644267496948	0.014113456487004572	0.01541541769397059	0.016436733588500063	0.017874315325494883	0.01897459261352441	0.020089068608552862	0.021716493683723526	0.022894181750740317	0.02404515776173044	0.025794403673960353	0.02694153472813543	0.028084968216723682	0.029184161813211595	0.03102094238421338	0.03208597953149872	0.03310828993310788	0.03411096021632609	0.0350379221738375	0.03591676221356899	0.03674817653039786	0.037533991425660274	0.03928233511869039	0.04000428348301033	0.04068334656139716	0.041320058965598205	0.04191441271089369	0.04246515363042791	0.042969854044739186	0.042288726540134824	0.04268217671534735	0.04302936886581166	0.04333378968916812	0.04359872233061668	0.04381838063111321	0.04400552683078285	0.04415578757738836	0.04426947427269723	0.04314041363310128	0.043183610362633296	0.04319031726486777	0.04317617952814046	0.04313875184323246	0.04187223776710791	0.04179544878761199	0.04167782471500803
1.40625	0.009088346674356873	0.01054526058899563	0.01168037290373225	0.012879787858854463	0.01380877504452549	0.01508286467295994	0.016072511592275962	0.01748154910074351	0.018551373906965485	0.01963226476166091	0.021227707008300234	0.02237221781500298	0.02348150219959877	0.02519241698963537	0.026302367164854568	0.027419993941554033	0.02848308391558363	0.030282926541063904	0.03131082064044599	0.03229741360588023	0.03327055211108432	0.034163723381646305	0.035010875994029744	0.035813713325743235	0.03657413497511297	0.038295919866553785	0.03899700128343819	0.03965711871798128	0.04027611962651778	0.04085249135903024	0.041383626297903486	0.04186711095498419	0.0411705493469654	0.041546396798973095	0.041880626654622555	0.04217611519467446	0.0424336095364537	0.04264110239266006	0.04282186637059149	0.04296539932142007	0.0430734458872597	0.04194837136250418	0.04199162873637685	0.04199259066332783	0.04198173995854493	0.041949517994024355	0.040693332538734195	0.04062004103386463	0.040501187356646096
1.41015625	0.008882484102795574	0.010348502710837426	0.01145642119363588	0.012606918880173845	0.013495714052192631	0.01474494098933099	0.01570370718269065	0.01708585226986714	0.018130726395995445	0.019179425744880296	0.02074269728808087	0.021853757798250495	0.022922902688884084	0.02459762559078016	0.02567162261301381	0.026759888754963823	0.027786101892445125	0.029549109430743514	0.03054127224754033	0.03149324267607878	0.032435888120945444	0.0332959773395316	0.034113148200876076	0.03488921098036757	0.035625461763278965	0.037321208155624674	0.038001972215652824	0.038642855978655355	0.03924213544827948	0.039797085622849115	0.04030540028840335	0.04076664055415424	0.04005784651826638	0.040420016866428155	0.04074435618004246	0.041031049354599114	0.04127892471612182	0.041475162050241154	0.04164760502848175	0.04178421341344363	0.04188837899092657	0.040770580711714244	0.04081584433575669	0.04081034984203891	0.04080324323156481	0.040774532623033766	0.039525802201241245	0.03945148687833444	0.03933220364112899
1.4140625	0.008672540296137732	0.01014398059067767	0.011210552832640941	0.012320156207751842	0.0131750959264747	0.014401492896621404	0.015331253541432166	0.01668973269495566	0.01771480277646109	0.01873105806854891	0.02026118158971868	0.021338085600785206	0.022368693339568257	0.024008592051967814	0.02504681255085628	0.026103083229791046	0.027093496353667312	0.02882090238210311	0.02977828413507566	0.030695518572311675	0.031606775490024885	0.03243557820424403	0.033224649872038325	0.03397521740490461	0.03468811895334434	0.036358094473279534	0.03701810802384675	0.037637569029199236	0.03821369506071859	0.03874433866830618	0.03922934066495998	0.03967094450385833	0.038954997636459376	0.03930636167326673	0.039620619697122494	0.039896191859934316	0.040132745006997705	0.040318702572674114	0.04048307676469287	0.04061494668197807	0.04071809185975761	0.039609959902379144	0.03965706897581445	0.039644908519688826	0.03963948979703491	0.03961031153287764	0.038365459265138346	0.03828636820554232	0.03816749800359687
1.41796875	0.008454889170202984	0.00991921484100089	0.01092773248575818	0.012019978733284087	0.012846953033036845	0.014052250568717839	0.01495811556971105	0.01629657340776336	0.01730379450086894	0.018286079509474362	0.019782002563669798	0.020823875080583698	0.021817484783777985	0.023423211810742472	0.024425599877681337	0.025450357009245472	0.026406785643661723	0.028098988550294357	0.02902112811718105	0.029903160553515384	0.030784057810445686	0.03158351718041774	0.03234581183780061	0.033071750944714706	0.03376182634488556	0.035405182549858694	0.03604212254264949	0.03663679266883069	0.03718724968157172	0.03769363263422143	0.03815835153541847	0.03858471948185893	0.03786500695426942	0.03820506408066504	0.03850680140859808	0.03876976520661901	0.03899611053268548	0.03917240169023417	0.03933127129993741	0.03946139028300255	0.039565323653078854	0.03846683163216569	0.03851296434286722	0.038494581066636835	0.03848671267411641	0.038452315902696155	0.03720921255991705	0.03712411697444207	0.037006207682479086
1.421875	0.008226069577612627	0.009661080823828994	0.010614121444022628	0.011707883317838452	0.012511506246605464	0.013698505174452258	0.014588126102124566	0.015908733060373437	0.01689580034472815	0.017842322267024757	0.019303433258992087	0.020309725347302687	0.021267843300668665	0.022839856481579823	0.02380726999138394	0.02480335090463226	0.025726365936229345	0.02738217041608204	0.02826836775365793	0.029115847275701157	0.02996864366815899	0.030740107499105607	0.031476530051973484	0.032178359153214986	0.03284503962133756	0.03445895486239725	0.03506957410028044	0.03563734465631807	0.03616271469263754	0.03664824953916446	0.037097127969211385	0.03751081398459899	0.03678711102308596	0.037113337881651276	0.03740128695672729	0.037653135950571626	0.037872655654377585	0.03803947864239943	0.038195916719123035	0.03832592982565286	0.03842987316615676	0.03733848808519191	0.037379071372857675	0.03735539970083468	0.03734048936943024	0.037297532766692676	0.036056897493741635	0.0359668516961269	0.03585010714133696
1.42578125	0.00798467098665645	0.009373775284350683	0.010287574573409786	0.011385508282397816	0.012170708974962308	0.01334369926279988	0.014223848687359708	0.015526167389423251	0.01648759923391263	0.01739718460796813	0.01882364351508914	0.01979477332167423	0.020719097029114897	0.022258557019122494	0.023193121600299516	0.02416216905331514	0.025050678397982584	0.02666867909920967	0.02751955643535242	0.028334327511711388	0.029160726768963308	0.029905129170179845	0.030616198905648817	0.03129328672202414	0.0319343484032677	0.033515071375347816	0.03409770256329758	0.034639685275690946	0.03514372260484455	0.03561284875673798	0.0360481689493759	0.03644799340538518	0.03571839745543848	0.03602974743527909	0.036305744135213036	0.036550095020902784	0.03676612091129017	0.03692356511925121	0.037079044694632524	0.03720792653321969	0.037308448697672025	0.03622042812400017	0.03625102213155573	0.036223117725834975	0.03619820665411333	0.03614614187903964	0.03491084660783039	0.03481717951703234	0.034701606194930124
[truncated: 32 more columns]
