# Supplementary material for: Joint control of visually guided actions involves concordant increases in behavioural and neural coupling
Source: Commun Biol. 2021 Jun 29;4:816. doi: 10.1038/s42003-021-02319-3 (PMC8242020; doi:10.1038/s42003-021-02319-3)
Supplement: Supplementary file 6 — Supplementary Data 1 [file 42003_2021_2319_MOESM6_ESM.zip › supplementary_data_publication/Fig. 6b - upper.csv]

	5.0	5.05	5.1	5.15	5.2	5.25	5.3	5.35	5.4	5.45	5.5	5.55	5.6	5.65	5.7	5.75	5.8	5.85	5.9	5.95	6.0	6.05	6.1	6.15	6.2	6.25	6.3	6.35	6.4	6.45	6.5	6.55	6.6	6.65	6.7	6.75	6.8	6.85	6.9	6.95	7.0	7.05	7.1	7.15	7.2	7.25	7.3	7.35	7.4
0.0	0.5986910053579804	0.6054582603747044	0.616716079903637	0.6239909828195882	0.6360547892815005	0.643684909783566	0.65644047356578	0.6641193111139054	0.6773110661405347	0.6907143276192745	0.697802225869662	0.7110326101091913	0.7241732825380957	0.7294007675347645	0.7416785325282393	0.7535697953982636	0.7649853213964266	0.7662916187313746	0.7760755236925574	0.7851449067759272	0.7934350617768555	0.8008872720272576	0.807450503701876	0.8130829365767587	0.8177519186206339	0.8084129338701572	0.8107227613502849	0.812028152537442	0.8123233806202398	0.8116095488112887	0.8098942437459209	0.8071907188876191	0.8186483490222536	0.8142348257716081	0.8088735500447702	0.8025941185885044	0.7954309006368117	0.787422529510797	0.7786109573294421	0.7690409145215193	0.7587597171750035	0.7639343246559714	0.7523682045234816	0.7402188105286632	0.7275381179213639	0.7143782696733512	0.716650002002976	0.7025716557921324	0.688151868272319
0.00390625	0.602604030242504	0.6095713383649087	0.620889702507424	0.6284259081164801	0.6406033845216117	0.6485599136839121	0.6614879645144789	0.6695572508514753	0.6829841135929005	0.6966543763732218	0.704246613112952	0.7178151840501485	0.7313212562534237	0.7371286987746912	0.7498041348165977	0.7621063206277235	0.7739440015965344	0.7758399383470556	0.786054519342386	0.7955565567631065	0.8042796173701016	0.8121629828226172	0.8191523808665965	0.8252015650399611	0.8302736475497262	0.8214322544708615	0.8241045734345038	0.8257551003255287	0.8263763298047753	0.8259674591519295	0.8245342704126408	0.8220887464792923	0.833726179441781	0.8295303335979292	0.8243622446136747	0.818251212884592	0.8112305644647062	0.8033381593023516	0.7946159329011222	0.7851090050809859	0.7748651184027653	0.7800562888933167	0.768482528094063	0.7563018669758841	0.7435677811732981	0.7303330251422924	0.7325257588087046	0.71833412320591	0.7037790250135156
0.0078125	0.6063575787583575	0.6135167733226826	0.6248854931856705	0.632681010426045	0.6449641033766205	0.6532479639839999	0.6663427910547199	0.674804968091516	0.6884614148003825	0.7023924506578502	0.7104869862159475	0.7243889728439242	0.7382590819607547	0.744664125273881	0.757744128584969	0.7704641247820521	0.7827300836801772	0.7852292113365718	0.7958792509154198	0.8058182821843808	0.8149775918338081	0.823294918214347	0.8307141025523872	0.83718581435421	0.8426689976283832	0.834340910624108	0.8373830907082624	0.839385821783009	0.8403404302135771	0.840244515276321	0.8391022257864631	0.8369240057453903	0.8487411837863286	0.8447715509283652	0.8398042796690189	0.8338690551393191	0.8269989765285614	0.8192309537689058	0.810606167118124	0.8011696625509879	0.7909695227668002	0.7961767178467706	0.7846008019191208	0.7723927405030316	0.7596079791745987	0.7463012050430853	0.7484128362191719	0.7341116457763162	0.7194274002270463
0.01171875	0.6099489571632916	0.6172905890362527	0.6286979266898787	0.6367488192747713	0.6491288635635185	0.6577409365202656	0.6709964146327805	0.6798549949578783	0.693736146603203	0.7079226808847842	0.7165186542546084	0.7307477755923534	0.7449776027058255	0.7519920479684423	0.7654826009808227	0.7786282495306407	0.7913306419865396	0.7944515978845251	0.8055429860116791	0.8159249286200311	0.8255256538204859	0.8342809042975212	0.8421331653537809	0.8490313452738004	0.8549314900224392	0.8471319917960471	0.8505522122478638	0.8529144653904076	0.8542094949976992	0.8544338041202829	0.8535901324342656	0.8516875726820257	0.8636845655959192	0.8599495574650218	0.8551913182286693	0.849439344855214	0.8427270907126466	0.8350913055153659	0.8265723194194778	0.8172144465571753	0.8070656370809883	0.8122876173303419	0.8007166247833608	0.7884868352346616	0.7756551434561249	0.7622785816141266	0.7643074700552677	0.7498981317160653	0.735087660575035
0.015625	0.6133745780342706	0.6208897198426319	0.6323229233988596	0.6406223433936123	0.6530895208876921	0.6620301811151459	0.6754395993385416	0.6846987146223045	0.6988000696943597	0.713237630672036	0.7223365422489911	0.7368864815605407	0.751470272621862	0.7590997771898694	0.7730040109033253	0.7865818786978697	0.7997293688713418	0.8034961147399006	0.815036153121914	0.8258683090084752	0.8359174695840437	0.8451166268435724	0.8534065661007931	0.8607350252526524	0.8670564207765634	0.8597980775970514	0.8636049154277335	0.8663347033681947	0.8679774128701172	0.8685289616213507	0.8679910647707192	0.8663716008514157	0.878548562528073	0.8750556505325763	0.8705143912644118	0.8649535568645966	0.858406388934047	0.850909949832027	0.8425044732525521	0.8332335294065535	0.8231443656462695	0.8283792189711157	0.8168212742465529	0.8045771608895163	0.7917044133326746	0.7782617221778407	0.78020629306946	0.7656902146589192	0.7507542632725942
0.01953125	0.6166300104065308	0.6243108277963746	0.6357570270881716	0.6442959970482774	0.6568388012140864	0.6661067467356283	0.6796627357788183	0.6893265113634737	0.7036436487647137	0.7183283340663936	0.7279342401885633	0.7427994941458497	0.7577314996161489	0.7659778968354398	0.7802954270423276	0.7943090785179259	0.8079087040461284	0.8123481143494222	0.8243459045269173	0.8356370987138663	0.8461433492079399	0.8557944892612109	0.8645288873377062	0.8722928800774262	0.8790398922203032	0.8723325459095793	0.8765336963987066	0.8796393354203718	0.881637552694062	0.8825235386703902	0.8822984099094257	0.8809690910936974	0.8933260401546933	0.8900821025532727	0.8857648538921599	0.8804026416747723	0.8740281221915435	0.8666781174479358	0.8583931226346776	0.8492166723588118	0.8391953819570679	0.8444406918656439	0.8329043000101315	0.8206542483266889	0.8077481739965947	0.7942454444726701	0.7961037497068989	0.781484523606233	0.7664241718609681
0.0234375	0.6197108146430211	0.6275495908215588	0.6389962255221074	0.6477655910882605	0.660371094558099	0.6699619088965529	0.6836561130845402	0.6937281384940582	0.7082562934814571	0.7231844278728834	0.7333037136441181	0.7484798449388401	0.763755122443415	0.7726194863508495	0.7873472069157478	0.8017967797756796	0.8158524768757915	0.8209900706832499	0.833455954968613	0.8452166272334891	0.8561902241599192	0.8663032751476522	0.8754912055750529	0.8836982850426196	0.8908768310884134	0.8847302222279332	0.889331717231215	0.892820715280268	0.8951824714129785	0.8964105267543507	0.8965053057544761	0.8954731116850816	0.9080096809245392	0.9050215827895363	0.9009349626417054	0.8957779748483926	0.889583129389196	0.8823868023962685	0.8742292164914559	0.8651541084796524	0.8552081160842058	0.8604611302582821	0.8489543675448848	0.8367069644447935	0.8237762003438996	0.810221481752845	0.8119909024183549	0.7972750838368448	0.7820939445969795
0.02734375	0.6226133453174834	0.6306009925018977	0.6420354660461063	0.6510272514623682	0.6636820976557359	0.6735881898184333	0.6874105393619441	0.6978931485347105	0.7126268774616608	0.727794478094661	0.7384353358898582	0.7539189346001801	0.7695336137166127	0.7790184259903341	0.7941520371959859	0.8090351527166797	0.8235475863610029	0.829403852097647	0.8423477143936337	0.8545890872460857	0.8660416766174098	0.8766282119083838	0.8862807795767622	0.8949409467468629	0.9025593200375976	0.8969863177468685	0.9019932319171998	0.9058717175407104	0.9086043214695672	0.9101821769367427	0.9106042964310312	0.9098763167938021	0.9225915903582109	0.9198663252486956	0.9160171313369656	0.911071746142257	0.9050627687289573	0.8980267021743084	0.8900034619712061	0.8810364778925532	0.8711725239460636	0.876430200639186	0.8649602352721821	0.8527234784049285	0.839776684150847	0.826178853148812	0.8278560243952556	0.8130522770810973	0.7977571482904684
0.03125	0.6253347501956352	0.6334602920426151	0.6448691833294347	0.6540762814896572	0.666767502847884	0.6769799920916882	0.6909184202089353	0.7018112045336931	0.7167442626082279	0.7321466362997057	0.7433180304788232	0.7591065610024471	0.7750578595205215	0.7851679647187201	0.800703240869657	0.8160164854713958	0.8309840603056484	0.8375732101616423	0.8510026626109228	0.8637349993175747	0.8756785218903511	0.8867512420994486	0.896881202432297	0.9060066262669914	0.9140756749184265	0.9090945486018394	0.9145124470919532	0.9187859308037132	0.9218956208569142	0.923830383002761	0.9245872673807123	0.9241707386760092	0.9370632311250697	0.9346078290199011	0.9310030885577488	0.9262760579252663	0.9204591131691668	0.9135891202261316	0.9057063874042951	0.8968541747998264	0.8870789140567522	0.8923378618061406	0.8809112722594878	0.8686922176628172	0.8557373122335663	0.8421050916354048	0.8436860147498642	0.8288036501032476	0.813403483280551
0.03515625	0.6278721680781889	0.6361237900269402	0.6474923773513241	0.6569069266680297	0.6696219406508339	0.6801328965908356	0.6941742080614941	0.7054727767751404	0.7205976408241437	0.7362292433400078	0.7479396755304311	0.7640310699478126	0.780317184764299	0.7910600330819155	0.8069934704932813	0.8227335315325008	0.8381537950192921	0.8454851185879175	0.8594046326804422	0.8726356440022162	0.8850805825973653	0.8966519744443182	0.9072729148243421	0.9168773807530146	0.9254102114642506	0.9210456399694035	0.9268817755343332	0.931556458633984	0.9350492079640984	0.9373472413571997	0.9384457992197165	0.9383478420896859	0.9514155980935121	0.9492369374129982	0.9458836774432262	0.9413820831193428	0.9357639018371678	0.9290659645728571	0.9213292053297296	0.9125975333098626	0.9029173460507172	0.9081738221493172	0.8967970746149139	0.884602250458386	0.8716461909347121	0.8579874223144659	0.8594676640917227	0.8445155015773285	0.8290197990391274
0.0390625	0.6302217207372801	0.638588609211922	0.6499013138579148	0.6595131307180783	0.6722390087678403	0.6830421597337974	0.6971733703489623	0.7088702471780431	0.7241772874152754	0.7400311915932292	0.7522878801841684	0.7686798277131943	0.7852995098211043	0.7966850686215815	0.813014148302479	0.8291783588528945	0.8450489796742415	0.8531295124732029	0.8675407779454464	0.8812750924235789	0.8942291322586765	0.9063097381090957	0.9174345123347569	0.9275323140723225	0.9365435760768817	0.9328265189772301	0.9390905421183522	0.9441743384094723	0.9480570016874026	0.9507247662031884	0.9521715073766274	0.9523988440757746	0.9656394995572075	0.9637441330870861	0.960649081099494	0.9563799686271792	0.950967709507383	0.9444485645582278	0.9368636135446847	0.9282576409489696	0.9186779380664308	0.9239279659274408	0.9126069881752994	0.9004428027201058	0.8874920890792811	0.8738136453277938	0.8751884863166672	0.8601742212636395	0.8445918354656732
0.04296875	0.6323778416560295	0.6408516207971255	0.652093086608281	0.661889688833805	0.6746122387891222	0.6857017739953025	0.6999107404093136	0.7119981555677698	0.7274756573039208	0.7435427134561439	0.756350650799628	0.7730400971413827	0.7899918800377554	0.8020320396520347	0.818755342902495	0.8353419306650549	0.8516611270473747	0.8604979152067973	0.8754009944381501	0.8896407790310465	0.9031086311732253	0.9157059912485017	0.9273450443578671	0.9379492209903146	0.9474537249749673	0.944420132777864	0.9511243103596894	0.9566274749150757	0.9609086141596068	0.9639536287237581	0.9657555202859415	0.9663148266169251	0.9797254396494509	0.9781197766426679	0.975289235415382	0.971259206235332	0.9660599565755454	0.9597268628881539	0.9523004912069023	0.943825943737958	0.934351621274339	0.9395910400243922	0.9283306496985133	0.9162028521200192	0.9032638606692747	0.889572236462491	0.8908366755775455	0.8757670617082441	0.8601056212670312
0.046875	0.6343329804083954	0.6429083172310834	0.6540643042057093	0.6640328546318645	0.6767362871712536	0.6881047684991514	0.7023797312134639	0.7148518637560752	0.730487415287693	0.7467564348327582	0.7601167633522685	0.7770997478839268	0.7943814185114724	0.8070886055436794	0.8242057926529164	0.8412140372133147	0.8579808043902556	0.8675819735910478	0.8829764629677055	0.8977226172105727	0.9117068911804337	0.9248257264562774	0.9369863414535674	0.9481070900607067	0.9581178792747114	0.9558058667457587	0.9629647587842813	0.9689001160246468	0.9735905338756702	0.9770219891973545	0.9791872181849041	0.9800859844602042	0.9936626461684333	0.9923537589914935	0.9897940214220595	0.9860091589667672	0.98102942273137	0.9748895337907598	0.9676291242619909	0.959292837148778	0.9499295528861141	0.9551538810071616	0.9439585978248664	0.9318717789456514	0.9189501155312614	0.9052516819555831	0.9064003604839664	0.8912819518349453	0.8755481772893636
0.05078125	0.63607768123445	0.6447523047597107	0.6558098869762473	0.6659396908430317	0.6786074215867626	0.6902443609865863	0.7045729066707326	0.7174258112739945	0.7332078318540968	0.7496671827636046	0.7635765641393404	0.7808476284900399	0.7984560610333937	0.8118416905573043	0.8293530673262618	0.84678331984989	0.8639976222085451	0.8743726908804718	0.8902583255233537	0.9055114858704355	0.9200139009900263	0.9336572224490928	0.9463440613491378	0.9579883049595386	0.9685151869535987	0.9669607391555655	0.9745901833044949	0.9809727931482269	0.9860857632391697	0.9899149473030882	0.9924533067029635	0.9937003843460473	1.0074378709675484	1.0064343230864328	1.0041526912424288	1.0006192041656532	0.9958648810390498	0.9899246348384576	0.9828374321204917	0.9746469353917885	0.9654016187124113	0.9706058470486438	0.9594813224002532	0.9474398940775229	0.9345399734345703	0.9208402301709147	0.9218674404138241	0.9067066787088354	0.8909071885211268
0.0546875	0.6376013765724468	0.6463753591968568	0.6573227515747103	0.6676065593291606	0.6802226746138366	0.6921151454548029	0.7064832862944226	0.7197129138131653	0.7356309991430943	0.7522701578927494	0.7667229466607421	0.7842743559261031	0.80220491768322	0.8162784885978821	0.8341841727016941	0.8520374318838803	0.8697002600539037	0.8808603128380806	0.8972371358398867	0.9129980737369173	0.9280202872483103	0.9421906015163322	0.955407030892285	0.9675793090825981	0.978628755519473	0.9778616352850917	0.9859768906462364	0.9928229031320299	0.9983738276168219	1.0026143512868162	1.0055375474970387	1.007143298405998	1.0210349974774438	1.0203469257624032	1.0183525008754024	1.0150779399829042	1.0105551893280071	1.0048203414148023	0.9979127512027477	0.9898754056297602	0.980755756282943	0.9859342042216159	0.9748876443079364	0.9628973207643483	0.9500235027923996	0.9363267414074222	0.937226522416087	0.9220288112215851	0.9061701223826777
0.05859375	0.638893929953431	0.647767833627269	0.6585942244029226	0.6690278903343956	0.6815781888762389	0.6937134332144884	0.7081054864291889	0.7217053957371853	0.7377494405467038	0.754559168510437	0.7695509366185498	0.7873731837169027	0.8056190279435402	0.8203872032529773	0.8386865816415587	0.8569636599056623	0.875076624541977	0.8870343738242636	0.9039029016342447	0.9201725571452075	0.9357163490194507	0.9504162950676773	0.9641655632351546	0.9768695491826869	0.988445920527871	0.9884880803052056	0.9971016744334598	1.0044262802016282	1.010431430744406	1.0150988788037294	1.0184207456818801	1.0203972236135281	1.0344353527108088	1.0340741294858182	1.0323776529971775	1.0293716492872127	1.025088287364183	1.0195649846716306	1.0128426610639971	1.0049648751270204	0.9959783943246645	1.0011246677150394	0.9901641735279536	0.9782323414496069	0.9653904468987033	0.9517010319781753	0.9524671663093409	0.9372367145461216	0.9213242416317161
0.0625	0.6399472884798362	0.6489196268397307	0.6596147653728758	0.6701960806742908	0.6826680102243656	0.6950362316125632	0.7094358950750813	0.7233962085646123	0.739555186182013	0.7565264715373163	0.7720556937141595	0.7901393710112339	0.8086920907324279	0.824157389260962	0.8428489599696201	0.8615499554145994	0.8801144733870195	0.8928837251291093	0.9102451866076653	0.9270247954953652	0.9430919670186556	0.9583242859991467	0.9726099572795605	0.9858495843796042	0.9979568098934987	0.9988240636029951	1.00794464863039	1.015759872626767	1.0222341819048162	1.0273447585369957	1.0310809042356517	1.0334420509406812	1.0476180584143888	1.047596205905133	1.0462094787042653	1.0434833418350646	1.0394495145196356	1.0341458525442833	1.0276149679027182	1.0199023390813016	1.0110554738428335	1.0161625257790816	1.005295947370868	0.9934309353363261	0.9806285571411054	0.9669524585787401	0.9675783423365217	0.9523196929137836	0.936357685980299
0.06640625	0.6407564838808113	0.6498216911839234	0.6603750745334456	0.6711022560531533	0.6834842130649811	0.6960795038250509	0.7104715047864192	0.7247800824747741	0.7410412611849886	0.7581640642212333	0.7742308221254801	0.7925680725104807	0.8114196307896373	0.8275806508080251	0.8466614789302518	0.8657856281870062	0.8848024224864085	0.8983966883814272	0.916253142023885	0.9335444862586778	0.9501369456622355	0.965904248283931	0.9807299608761199	0.994509647782742	1.0071522805175337	1.0088579038983663	1.0184908275037736	1.0268045851309702	1.0337594282565254	1.0393276267211986	1.0434940033723605	1.0462552936702978	1.0605603322048753	1.0608916661217198	1.0598273269337422	1.0573932273823619	1.0536207683186603	1.0485473859766743	1.0422163253609993	1.0346750894242127	1.0259734266610336	1.0310336771130846	1.020267644998032	1.0084775077992125	0.9957232168738915	0.982068257352626	0.9825467954002036	0.9672663370104624	0.9512595102478135
0.0703125	0.6413196287296763	0.6504674439798498	0.6608675095435218	0.6717372849552915	0.6840179878883987	0.6968370385852942	0.7112081520234529	0.7258535190444417	0.7422026058435327	0.7594651945671973	0.7760684559492294	0.7946527822475528	0.8137968397941127	0.8306512077564261	0.8501164356114217	0.8696616217069424	0.8891305897994579	0.9035616687301505	0.9219156540491419	0.9397212003913212	0.9568412168536946	0.9731460257017439	0.9885151346800243	1.0028393386729841	1.0160225687326947	1.0185804601925237	1.0287295873203641	1.0375465827561494	1.044989054411516	1.0510254675737856	1.0556359583808752	1.0588129150262122	1.0732383530685978	1.0739376321725032	1.0732092679315348	1.0710798807824369	1.067581265915349	1.0627504691760337	1.0566303358479716	1.0492691738680886	1.0407190500283963	1.0457244525707243	1.035064671126389	1.0233561821582438	1.0106582551427075	0.9970332598696017	0.9973568578858758	0.9820629323365007	0.9660179390612228
0.07421875	0.6416371047699256	0.6508534313234207	0.6610872053182064	0.6720929826676422	0.6842609076452356	0.6973008073244171	0.7116395146703465	0.7266135138976606	0.7430358767009622	0.7604251120303707	0.7775607324942615	0.7963856687285018	0.8158172068493409	0.8333648788211676	0.8532086341368397	0.8731710364963791	0.8930908266447201	0.908368113679259	0.9272219333678653	0.9455445225236186	0.9631948797479947	0.9800398791014022	0.9959554547938858	1.0108281999085462	1.024557214868818	1.027982934700452	1.0386525561761926	1.0479763562545439	1.0559104832627328	1.062421318991469	1.0674856188373196	1.0710913576450787	1.0856293316296044	1.0867107292771236	1.0863325312695984	1.084521109834777	1.0813089703808991	1.0767334721545583	1.0708369859161508	1.0636674301796256	1.0552778245985601	1.0602198146568547	1.0496729268870606	1.0380519166908277	1.0254173015528962	1.0118307833750877	1.0119914078413206	0.9966933725218924	0.9806188377299895
0.078125	0.6417105340145209	0.6509790749950454	0.6610323756521485	0.6721633880565712	0.6842061859586914	0.6974623392019175	0.7117576962550999	0.7270558433027823	0.7435380999944445	0.761040674737506	0.7787012751832305	0.7977591882636261	0.8174731003480966	0.8357169391629794	0.8559342107876251	0.8763093101655886	0.8966771269903742	0.9128070922290092	0.9321624040366363	0.9510046054624037	0.9691883331248962	0.9865765310086717	1.0030415973860434	1.0184664293466656	1.0327458393313134	1.0370556366874961	1.0482513240044804	1.0580863285586926	1.0665153590372256	1.0735039486201314	1.0790273310355711	1.083070551366548	1.0977144762984539	1.0991891654157833	1.099174413154548	1.097694454771907	1.0947816114138784	1.0904739197017315	1.0848139584063388	1.077849077958421	1.069631910365894	1.07450134424625	1.0640769149784826	1.0525502274360823	1.0399849232918204	1.0264440339596028	1.0264333052215293	1.0111401761571412	0.9950457285881142
0.08203125	0.6415419106554884	0.6508458004171875	0.6607038153157541	0.6719455516538907	0.6838497693410036	0.6973141923826909	0.711554838472685	0.7271742368461666	0.7437050731552342	0.7613089789710412	0.7794857421384667	0.7987674904998373	0.8187574741294356	0.8377009856451639	0.8582885734816701	0.87907291462285	0.8998855959080206	0.9168714758611843	0.9367292046143385	0.9560929697465624	0.9748127846141061	0.9927472899444011	1.0097649886663604	1.0257451951496563	1.0405789458048156	1.0457881382073921	1.0575163419130735	1.0678685139043282	1.0767969128595136	1.084266175010228	1.0902512731200762	1.0947362855359042	1.1094811318940356	1.1113556064395005	1.1117143336805537	1.1105780985584057	1.107977240084169	1.10394965096854	1.0985385219206407	1.0917912849634488	1.0837599038159826	1.0885471696228588	1.0782577462441558	1.0668352243296866	1.0543463033655351	1.0408572501920306	1.0406665288093326	1.0253859406568715	1.009280856642377
0.0859375	0.6411330196480255	0.6504560607077375	0.6601039921535959	0.6714394614661653	0.6831907652397292	0.6968512223606653	0.7110247420245402	0.7269611745393312	0.7435307537581953	0.7612259403566486	0.7799112452070137	0.7994067392007471	0.81966514747246	0.8393097541630249	0.8602655428355483	0.881457440878752	0.9027130531617207	0.9205562195148177	0.9409163135815698	0.9608029156032416	0.9800609443346529	0.9985445057135263	1.016117921312705	1.0326566917295588	1.0480482602962806	1.0541702303291085	1.0664373034847192	1.0773135719936815	1.086747613497384	1.094702038550841	1.1011514407881866	1.106080192780568	1.120922407520901	1.123199041473363	1.1239365731252504	1.123152870528306	1.120875129851476	1.117139422232849	1.1119888130925575	1.1054712516069132	1.097638639303209	1.1023339803707861	1.0921932445606868	1.080887666231296	1.068485233849373	1.0550553409131056	1.0546757782577998	1.0394144593870376	1.0233066455621038
0.08984375	0.6404851810142433	0.649812511005039	0.6592361553816153	0.67064731044549	0.6822309892463737	0.6960714529172052	0.7101641013594131	0.7264096768417181	0.7430082462638893	0.7607859319109579	0.7799750034676901	0.7996743568756333	0.8201928805371818	0.8405368673101258	0.8618583856907627	0.8834570484905429	0.9051553227946754	0.9238581140129041	0.9447196907703033	0.9651295884778426	0.9849273386704699	1.0039621433567893	1.0220939487027143	1.0391942487943395	1.0551467937542665	1.0621927997770881	1.07500425953752	1.0864114051291274	1.0963583926272322	1.1048044860364348	1.1117226727970104	1.1170974311537143	1.1320345918707093	1.134714056241368	1.1358318292291758	1.1354047984621511	1.133457696117129	1.1300237863555076	1.1251444792575862	1.1188675978199678	1.1112454402165928	1.1158394144562562	1.1058601476436019	1.0946852430002425	1.0823822470424835	1.069021862158796	1.0684444612795003	1.0532102931337848	1.0371067823292008
0.09375	0.6395991971480895	0.6489174347166431	0.6581035854636662	0.6695725760694126	0.6809740133933742	0.6949761267211627	0.7089731249674945	0.7255150143242395	0.7421317022416926	0.7599829289207747	0.77967316329356	0.7995677512754301	0.8203384661719234	0.841377944122276	0.863061550626545	0.8850656886203974	0.9072070139843529	0.9267743335037709	0.9481368155601151	0.9690699730650412	0.9894083125458414	1.008995991878278	1.027688328287638	1.0453526589015234	1.061868944511291	1.0698481847235564	1.0832085490136332	1.0951524073844694	1.1056194442924316	1.1145647800584864	1.121958410494273	1.1277836154229628	1.1428140425866893	1.14589802237419	1.1473961431167523	1.147326327991246	1.1457128217396548	1.142586899050064	1.1379875242430235	1.131961036788933	1.1245595907721617	1.1290435940419539	1.1192365973729432	1.1082049349430134	1.096015073425193	1.0827372508001374	1.081953054431504	1.0667567938048401	1.0506657637036623
0.09765625	0.6384755324049718	0.6477724905705744	0.656709055090871	0.6682192413539159	0.6794242555042833	0.6935688813583634	0.7074552016601502	0.7242758664189352	0.7408980549667155	0.7588124475141965	0.7790007084110209	0.7990834254351383	0.8200995774329615	0.8418304215593484	0.8638715678493414	0.8862787732877667	0.9088629005007446	0.9293009834539674	0.9511652177508774	0.9726222253085514	0.9935018718654802	1.0136436009187422	1.0328981204945245	1.0511284822025928	1.0682107549526048	1.0771302448991764	1.0910431647125598	1.1035284301963633	1.114521582450958	1.1239734838896571	1.1318503009682417	1.138132690952174	1.1532552114793135	1.1567479973164492	1.1586279068498953	1.1589149138808543	1.1576347143863803	1.1548185791783785	1.1505039738560996	1.1447351753383526	1.1375630314202279	1.141929832791838	1.1323037178460509	1.121425572304933	1.109361129221136	1.0961794544487344	1.0951798984665126	1.0800346149749243	1.0639669819634603
0.1015625	0.6371149234819138	0.6463787019819048	0.6550545896162584	0.6665911532485653	0.6775863386372676	0.6918545991677109	0.7056157226643593	0.7226946687092408	0.7393080616123243	0.7572732391015312	0.7779527242990592	0.7982171716165642	0.8194732084591212	0.8418925219839959	0.8642866172946512	0.8870938323646715	0.910119471112707	0.9314332256699884	0.9538013301111979	0.9757842272270301	0.9972068233911686	1.0179039712771285	1.0377220585562776	1.0565200327765705	1.074170072330287	1.0840344583697492	1.0985028318024388	1.1115331515911424	1.1230572218208743	1.1330219000602921	1.141389347500755	1.1481367367727877	1.163350650200525	1.1672589348712479	1.169524825631403	1.1701698926820046	1.1692221812868562	1.1667147857613756	1.1626856365317715	1.1571780132225524	1.150241102622883	1.154485312552898	1.145046324606691	1.1343294332633853	1.1224001100975725	1.1093265148022093	1.108103843798103	1.0930226637100313	1.0769914054722622
0.10546875	0.6355192603985628	0.644736768390788	0.6531414949200992	0.6646915464560875	0.675464589722446	0.6898385283808551	0.703460759582342	0.7207768981534183	0.7373663619886495	0.7553681776068083	0.7765263013002632	0.7969654107922752	0.818456152459666	0.8415622667866671	0.8643054058999656	0.8875098379399413	0.9109753184444148	0.9331667757511861	0.9560409597061439	0.9785527813112287	1.000521393768714	1.0217765223665949	1.0421600907554973	1.0615271815903464	1.0797464217710415	1.0905581044151094	1.105584099916117	1.1191621640565834	1.1312207446562161	1.1417030475229286	1.1505674011030484	1.1577872592576872	1.1730924227924624	1.1774238927272151	1.1800823441732202	1.1810895574229912	1.180475415646618	1.1782755992935894	1.174530187812861	1.1692833743928062	1.1625838549645178	1.1667021840307676	1.1574535246017732	1.1469029450866146	1.1351155866521778	1.1221591602468177	1.1207068068792323	1.1057007736449926	1.0897186756727435
0.109375	0.6336922523525379	0.6428478571434177	0.6509707826944003	0.6625228275920774	0.6730626535665447	0.6875258043281044	0.7009962403411932	0.7185295685302886	0.7350803962122434	0.7531040208424538	0.7747221242232076	0.795326986836556	0.8170463673913657	0.8408372769132304	0.8639263874737866	0.8875260295576289	0.9114302378214175	0.9344992855167341	0.9578808610439792	0.9809244197078621	1.0034427931344114	1.025259814193979	1.0462122001820258	1.066150758057616	1.0849407436645884	1.0967002777541912	1.1122854505163857	1.1264130628720004	1.1390085989278522	1.1500120206384492	1.1593781159506285	1.1670767083981102	1.1824736188853078	1.1872355380483197	1.190294052005378	1.1916698263630678	1.191393231662794	1.1895019715839033	1.1860388858658257	1.1810505929591386	1.1745871263787382	1.1785782706789856	1.1695195901493838	1.159137198731252	1.1474956876582647	1.134662376602122	1.1329752945284062	1.118052190709942	1.1021297729224353
0.11328125	0.6316396120560395	0.6407145557855362	0.6485441061861243	0.6600866348959117	0.6703833097032	0.6849211175552778	0.698227653469703	0.7159597701758378	0.7324586117680203	0.7504899850809472	0.7725451686547801	0.793304588379377	0.8152445901336727	0.8397155231286684	0.8631479383745055	0.8871413737249417	0.9114840409721578	0.9354304472284038	0.9593199066201968	0.9828970083337543	1.0059683435002036	1.0283514968788183	1.0498772657515714	1.0703912510586	1.0897546659332196	1.1024616494196824	1.1186071644014475	1.13328547730205	1.1464193836206766	1.1579460985268493	1.1678172959112953	1.1759993946715381	1.1914892166462276	1.1966876306820589	1.2001532553026226	1.2019048388585984	1.2019719979428722	1.2003931658458675	1.1972133346104967	1.1924819945985785	1.186251829806539	1.1901159643721189	1.1812442757542705	1.1710285820101127	1.1595335217778528	1.1468260629241211	1.1449010232269745	1.1300650302506763	1.1142093983390156
0.1171875	0.6293685598291667	0.6383414338536937	0.6458647408454385	0.6573843526722534	0.6674285543688955	0.6820284426047111	0.6951599109218656	0.7130739260978791	0.7295089072479278	0.7475357144195545	0.7700041632290408	0.7909052211987946	0.8130555308377971	0.8381966659475522	0.861969356622893	0.8863551162210875	0.9111362803567851	0.9359608929362354	0.9603588993717921	0.9844706683659885	1.0080970681644985	1.0310497301085415	1.053153403348587	1.074247841365201	1.0941891185988637	1.1078441412857167	1.1245509735582986	1.139780793666754	1.1534538040620377	1.165504827784725	1.175883015753318	1.1845518191430964	1.200136393183812	1.2057758185444802	1.2096544045701763	1.2117885661663432	1.2122064137679185	1.2109459725175207	1.2080531698967671	1.203579722248274	1.1975812356880027	1.2013193470781784	1.1926313340264194	1.1825787012687046	1.1712275591624983	1.1586453540087744	1.1564811373559765	1.1417328513548053	1.1259473441223014
0.12109375	0.6268864762151353	0.6357350247955408	0.6429380186310302	0.6544181455828425	0.6642001740189125	0.6788508943196008	0.6917972114693302	0.7098776984489791	0.726237997177741	0.7442496806515403	0.767109857664453	0.7881393774760441	0.8104880923731324	0.8362834229597251	0.8603921226631149	0.8851679958269146	0.9103871655438386	0.9360910377244716	0.9609993052845093	0.9856472993368494	1.0098303348440396	1.0333547126695553	1.0560396397987355	1.0777191291995816	1.098243565371958	1.112850083962294	1.1301196770033974	1.1459017031687624	1.1601142551416792	1.1726899031321567	1.1835757013760577	1.19273280695688	1.2084146704007286	1.214497925726649	1.2187938106949898	1.2213161598694684	1.2220911316579017	1.221155653088688	1.2185555707444071	1.2143437050723156	1.20857790815357	1.2121912834355144	1.203685516914178	1.1937925354135202	1.1825811556190355	1.170120743078038	1.1677180690795472	1.1530547670766143	1.137339015157102
0.125	0.6241994482111054	0.6329030850594477	0.6397711066978727	0.6511919241126718	0.6607008287094523	0.6753908205830357	0.6881429406188021	0.7063760652344613	0.722651536516653	0.7406386885006293	0.7638728189425956	0.7850190471094457	0.80755426160484	0.8339824808015809	0.8584209593153288	0.8835833728985435	0.9092389480200629	0.9358210847772162	0.9612421661389721	0.9864291831626643	1.011171101068337	1.0352690265098918	1.0585373392032962	1.0808050190926908	1.1019171019623248	1.117480779517658	1.135316202325133	1.151651764677766	1.1664042719379297	1.1795046175510149	1.1908979377667452	1.2005435847527757	1.2163259888135562	1.2228541103612272	1.22756990877149	1.2304845788154803	1.231622004957344	1.2310175477380003	1.2287163555278764	1.224771473336985	1.219241988698705	1.2227320458838993	1.2144098678535644	1.204675358726141	1.1936003678889906	1.181257211695127	1.1786182827615206	1.1640350410810787	1.148385428813024
0.12890625	0.6213119034298223	0.6298530760528657	0.6363720465340905	0.6477116353963699	0.6569349618566683	0.6716504025880725	0.6841997624359287	0.702573331359177	0.7187544217140208	0.736708228585718	0.7603018498853776	0.7815554195624526	0.8042669275589939	0.8313044383305861	0.8560644137187371	0.8816079301421634	0.9076968672747574	0.9351522798837507	0.9610883913250806	0.9868180035467045	1.0121224315582962	1.0367966245931226	1.0606502361545833	1.0835080028300061	1.1052105026778514	1.1217359546827967	1.1401421524497506	1.1570343905370926	1.1723280464678638	1.1859532242843094	1.1978537948802301	1.2079875186756972	1.2238743790622968	1.2308469335933048	1.2359834271435566	1.2392928272283554	1.2407966179341001	1.2405282029543323	1.2385315489659439	1.2348593897006892	1.2295713181041414	1.2329397423102824	1.2248047096490677	1.2152302724805266	1.2042908410542263	1.1920617342874962	1.189189501089092	1.1746814605908473	1.1590925513071417
0.1328125	0.618227122679093	0.6265908114576286	0.6327481301948337	0.6439848483332613	0.6529089403862455	0.6676327383843036	0.6799702157225787	0.6984730735692792	0.7145509536197452	0.7324630016566499	0.7564036684424198	0.7777573931150054	0.800637580860089	0.828262445162415	0.8533345090079448	0.8792518870455295	0.9057694520903207	0.934088416598079	0.9605403124048824	0.9868154203586444	1.012686657032514	1.0379413055096534	1.0623831936152381	1.0858328789773186	1.1081273240446328	1.1256152046044525	1.1445974971230406	1.1620514135034463	1.177889360371506	1.192040415840082	1.2044481112203902	1.2150693267303998	1.2310650732209647	1.2384809687049096	1.2440374498168112	1.247742133547011	1.2496144972141976	1.2496857991386454	1.2479983733477338	1.2446041512156694	1.2395627838803058	1.2428117593581818	1.2348683719465865	1.225457571222304	1.2146556157055493	1.202540173497788	1.1994376514318204	1.185002320295469	1.1694693182057116
0.13671875	0.6149474975181091	0.623120424100199	0.6289047237504346	0.6400196108443128	0.6486304665844229	0.6633426629267938	0.6754577536722587	0.6940782213933996	0.7100448260916584	0.727907227161931	0.7521834914803509	0.7736314612193388	0.796674991671258	0.8248699033475946	0.8502451665655608	0.8765283556137768	0.9034683433928473	0.9326365549036687	0.9596032532133603	0.9864248756762809	1.012866216791795	1.0387060386126874	1.0637406787954706	1.087785314459552	1.110673316453633	1.1291201482173845	1.1486823282321306	1.1667030271008076	1.1830902074035197	1.1977702275190822	1.210685944473677	1.2217942956374757	1.2379036679171747	1.2457618254242244	1.2517369679460528	1.2558360041466872	1.2580772984677826	1.2584903347792404	1.2571155700166767	1.2540036305906856	1.2492137346806238	1.2523460687026111	1.244598709142514	1.235355759808352	1.2246948825304798	1.212695394728527	1.2093653149605204	1.1950034618780534	1.1795244155541802
0.140625	0.6114745072448796	0.6194451362740796	0.6248455892357627	0.635822796906095	0.6441073048177921	0.6587867396200318	0.6706674485607149	0.6893916229824216	0.7052391894034411	0.7230446718432597	0.7476457670536021	0.7691825186122087	0.7923853314775232	0.8211382657340078	0.8468098786491967	0.8734515942227356	0.9008073627870873	0.9308068971107227	0.9582859841938859	0.9856531712880232	1.0126656589976801	1.0390940507093323	1.0647262747417898	1.0893703642927135	1.1128548278446997	1.1322553218085216	1.1523990688921226	1.1709898113556996	1.1879309871084005	1.2031447491668776	1.2165714705336637	1.2281677133395952	1.2443955495693682	1.2526952733743202	1.2590878325415436	1.2635797225388619	1.266188848941028	1.266943818458026	1.2658835559951236	1.263057089900713	1.2585226610015456	1.2615417395994961	1.2539942802774033	1.2449231240344463	1.2344072745722943	1.2225274132069612	1.2189722647006271	1.204687079991991	1.1892634532461623
0.14453125	0.607809360058627	0.6155675517411938	0.6205738879342364	0.6313991780877681	0.6393456853922352	0.6539725290574935	0.6656058445844616	0.684417004099106	0.7001371660723615	0.7178786939137837	0.7427946116968687	0.7644147715088989	0.7877731797923169	0.8170759609498226	0.8430397104331531	0.8700347452476395	0.897800656354461	0.9286122115257036	0.9566001638254102	0.9845106318515853	1.0120931681785001	1.039110956791506	1.0653439783563803	1.0905921825613336	1.1146774071644387	1.1350272967217547	1.1557531321671988	1.1749149401236614	1.1924127539363454	1.208164570571323	1.2221068157353474	1.2341937882058174	1.2505448578548486	1.2592866712439412	1.2660958531412343	1.2709792470015815	1.273954600287947	1.2750502974045612	1.2743046182204574	1.2717653095731432	1.2674893013183899	1.270398939367101	1.2630546888413643	1.2541587684127982	1.2437914684294131	1.2320349433561528	1.228257250516946	1.2140526443226511	1.1986881450205327
0.1484375	0.6039542006736607	0.611489583206537	0.6160924940416986	0.6267521039575532	0.634349687286321	0.6489072479165432	0.6602801206229244	0.6791595393384757	0.6947427000658084	0.7124126972336824	0.7376338744826595	0.7593322772959624	0.7828425679585442	0.8126887695075521	0.8389425434889436	0.866288141167213	0.894460592319785	0.9260666373933703	0.9545593740920406	0.9830101206698002	1.011160421389986	1.0387661823503904	1.0656003938489225	1.091455492059993	1.1161457206835945	1.1374429669057093	1.1587517661664013	1.1784845866273077	1.1965393684809709	1.2128312025102779	1.227292746579735	1.2398746297830547	1.2563536392531651	1.2655399974243093	1.2727662421839179	1.2780402999293856	1.281380488535187	1.2828152704148734	1.2823829251360916	1.2801307812376463	1.276114743466746	1.2789190072452308	1.2717804810782205	1.2630627815631357	1.252847066835268	1.241217008488793	1.237219595609513	1.223098895700163	1.20779760229961
0.15234375	0.5999127165532229	0.6072130807449421	0.6114038779075249	0.6218846972463514	0.6291222565671839	0.6435963192983027	0.6546967499795934	0.6736255804468068	0.6890609814183524	0.7066508491899752	0.7321671672835517	0.7539390407552465	0.7775975880801261	0.8079809951609803	0.8345237114049995	0.8622189235305902	0.890796458923759	0.9231837855740332	0.9521777007845396	0.9811657165260825	1.0098812040940905	1.0380725078258803	1.0655059990451878	1.0919677718572978	1.1172651488646264	1.1395082723032508	1.1614022692283943	1.1817065237778475	1.2003176382126461	1.2171491201178672	1.2321312083123532	1.2452111700378303	1.2618229820673244	1.2714571964170434	1.2791027340240315	1.2847678384696501	1.2884720298407288	1.2902445281845982	1.2901239066494625	1.288157699278095	1.284401612023993	1.2871046318397512	1.2801731923936304	1.2716360371956719	1.2615745907674598	1.2500736578519067	1.245859740468357	1.2318254083819917	1.2165905143874192
0.15625	0.5956898670433552	0.6027410053229121	0.6065106996533373	0.6168001748424277	0.62366653527152	0.6380431132639905	0.6488602811504813	0.6678217522922884	0.6830980642175308	0.7005983486632985	0.726398255336697	0.7482390439521154	0.7720425204264545	0.8029565868009472	0.8297872870555875	0.8578319268430687	0.8868144948905716	0.9199748866638808	0.9494678641407444	0.9789911216911721	1.0082697736122235	1.0370443248140424	1.065074384411819	1.0921403235105673	1.1180439017211685	1.1412283200873001	1.1637108651010635	1.184588311513532	1.203755706350727	1.2211256339611962	1.2366272123906639	1.2502057635333896	1.2669556220810771	1.2770395055400714	1.2851071397648892	1.291165280985961	1.2952338279857831	1.2973432711950752	1.297533093219811	1.2958513152339157	1.292354036769702	1.2949597935810517	1.2882355101039402	1.2798802130810423	1.2699751891543123	1.2586057892261078	1.2541789021755263	1.2402329561353929	1.2250666564663708
0.16015625	0.5912913569993898	0.5980779590487203	0.6014169013798746	0.6115016975704863	0.6179861738442021	0.6322502567791299	0.642773459618794	0.6617536802576359	0.6768599315915546	0.6942609453510875	0.7203316307395106	0.7422365810104338	0.766181882446592	0.7976197801241651	0.8247372212712577	0.8531310235948949	0.8825189928154824	0.9164479493194684	0.946439699030672	0.9764978975402429	1.0063391552819259	1.0356957424101496	1.0643202016929463	1.0919872219200537	1.118493849635073	1.1426090620080698	1.1656830231045034	1.1871363507996429	1.2068612554319131	1.2247691051897187	1.2407884396720221	1.2548638757286377	1.2717573939671412	1.2822900110048217	1.2907808398320566	1.2972342811851292	1.3016689248567999	1.3041156639459968	1.3046152712896155	1.3032167941034194	1.2999769893335857	1.3024890917589012	1.2959711872422308	1.2877979341651915	1.2780506303293935	1.2668147743932803	1.2621786234677383	1.248323016667594	1.2332270757423118
0.1640625	0.5867229868701691	0.5932298902159892	0.5961281377059537	0.6059929073594015	0.6120851614060746	0.6262210240961086	0.636438759752476	0.6554250704174636	0.6703513481797592	0.6876440030608472	0.7139726177059068	0.7359366826479964	0.7600207205005787	0.7919752571372778	0.8193779816884673	0.8481202185061433	0.8779136379965031	0.9126082143807664	0.943099821199894	0.9736943452172564	1.0040995526516516	1.0340388335232016	1.063257076450603	1.0915230182423752	1.1186292138267158	1.1436592762757267	1.167325168969362	1.1893563919926216	1.2096407620061982	1.2280872078871194	1.2446233228357937	1.2591934263343627	1.276236328671803	1.2872148308401248	1.2961272375963306	1.3029763576982067	1.3077787999845525	1.3105643232479327	1.3113740932254883	1.3102584221578504	1.3072751749699711	1.3096966895412359	1.3033843683860817	1.2953926554456383	1.2858034205149944	1.2747024228914694	1.2698607084984628	1.2560972527212821	1.2410734513910222
0.16796875	0.5819899686226748	0.5882035974641565	0.5906514540678103	0.600278884590024	0.605968282469359	0.6199596244977308	0.6298597573278036	0.6488382107783354	0.6635752875271477	0.680751521280024	0.7073268043908544	0.7293450581058166	0.7535648840857894	0.7860282343335606	0.8137147464720792	0.8428042530342283	0.8730025005453278	0.9084594339758516	0.9394524967390518	0.9705857050469548	1.0015576766114715	1.032082276731411	1.0618958642327734	1.0907605265146707	1.1184640928552176	1.144391137693513	1.1686464790330096	1.1912552336559197	1.2121001785303076	1.2310864009835194	1.2481394075781966	1.2632027821257432	1.2804006007235196	1.2918219853571824	1.3011526487339782	1.3083951955633	1.3135651059379243	1.3166905445962795	1.3178117142408297	1.3169792804622804	1.3142523067459246	1.3165856674375844	1.310478604942218	1.3026679951833233	1.2932366539691424	1.2822710709372798	1.2772272774669058	1.263557419453727	1.248607516544282
0.171875	0.5770969797362929	0.5830060702917006	0.5849948038458598	0.5943664438851025	0.5996418794996534	0.6134710284755837	0.6230413785468368	0.6419956402695692	0.6565337874869014	0.673585934791898	0.7003991304496845	0.7224674540071908	0.7468208050641981	0.7797847212742843	0.8077535478267261	0.8371888349316128	0.8677905763289532	0.9040051398237645	0.9355010479603688	0.9671754170977274	0.9987174759476487	1.0298311563269107	1.0602435673580102	1.0897091463698223	1.1180101936139963	1.1448186847218886	1.1696591746715708	1.192842283186333	1.2142465774358178	1.2337727657783633	1.2513430528133451	1.2668992536911081	1.2842571931714242	1.2961193429593718	1.3058649683153045	1.3134972236658364	1.3190317720392817	1.3224961105656323	1.323929242486561	1.3233810381618742	1.3209108492752282	1.3231578425337909	1.3172562994775325	1.3096268364668557	1.3003533622692816	1.289523397615486	1.2842805482731203	1.270705380366204	1.255830936823807
0.17578125	0.5720492801224073	0.5776437584999599	0.5791663783994222	0.5882637676680849	0.5931139723955988	0.6067613192028589	0.6159897389968536	0.6349014250159497	0.6492296637764137	0.6661492782376468	0.6931931131897191	0.7153087951214286	0.7397947975361866	0.7732516396757105	0.8015015015597337	0.8312808468957253	0.8622840459385376	0.8992494823360714	0.9312490009982998	0.9634666090065263	0.9955817447506915	1.027288193062884	1.0583036071456964	1.0883740875782888	1.1172752739501142	1.1449552433191204	1.1703768099607306	1.1941295702943724	1.216089441282627	1.2361535562809378	1.2542404033399082	1.2702890295518328	1.28781206591328	1.3001134812490032	1.3102716580117746	1.318290105732585	1.3241852583043845	1.3279851559248912	1.3297285867273687	1.3294646188704293	1.3272519729762484	1.3294138852322608	1.323718604326165	1.316270872505631	1.3071557169235324	1.2964617989235052	1.291022243913358	1.2775428545628875	1.2627452836159048
0.1796875	0.5668539731500924	0.5721225925568201	0.5731738902132666	0.5819799101244939	0.5863938273604129	0.5998382025062018	0.6087123698280987	0.6275613586973283	0.6416676161297107	0.6584448479981608	0.6857110309136921	0.7078726511751994	0.7324922775367865	0.7664364371028021	0.7949667655564625	0.8250885487948454	0.8564905426004719	0.8941976780701475	0.9267007458378679	0.9594630988801967	0.9921536427890176	1.0244556337823292	1.056077506248885	1.0867571034222863	1.1162626997396303	1.144811172146396	1.1708116675791906	1.1951299037937047	1.2176403988773432	1.2382381911639855	1.256838811867038	1.273378261470866	1.2910713296379717	1.3038100847199814	1.3143788262745888	1.3227808098273972	1.3290329005918093	1.333164093189748	1.3352140474176875	1.335232053691363	1.3332764253489302	1.335354380384274	1.3298656993139113	1.3226005870291335	1.313644684066817	1.3030877047345322	1.2974530354469815	1.2840708658855593	1.2693517478358174
0.18359375	0.5615202153908192	0.5664490306196248	0.5670246164197328	0.5755241275437214	0.5794914358486335	0.5927109152844181	0.6012184310455512	0.6199828336817299	0.6338543708255553	0.6504780647369093	0.6779553472027143	0.7001618157132397	0.7249174951220442	0.7593463362972491	0.7881579904490892	0.8186213824405908	0.8504193208144564	0.888856271614858	0.9218618832307989	0.9551698905222186	0.9884375332259243	1.0213367456151665	1.05356699164087	1.0848585709697152	1.1149726201998682	1.144392473541615	1.1709725844959586	1.1958543120142746	1.2189113018822078	1.2400377238204598	1.2591475140453698	1.2761743283436755	1.294042326671453	1.3072151822995595	1.3181918457456212	1.32697492519142	1.3335811005127787	1.3380398443833097	1.340391915472496	1.3406877686727694	1.338986355836652	1.3409815915264922	1.3356980244986738	1.3286156886289764	1.3198200876179036	1.3094013495631522	1.3035724336389167	1.2902893217217657	1.2756506388853743
0.1875	0.5560582139613555	0.5606311467904217	0.5607263369165831	0.5689052538387853	0.5724168838790912	0.5853897242742035	0.5935183926919251	0.612174933299046	0.6257986016208197	0.6422565350503023	0.669930239408436	0.6921799565499366	0.7170744982023911	0.7519876475799714	0.7810835333230746	0.8118892891398986	0.8440809304615466	0.8832334161752191	0.9167394769027807	0.9505934620523291	0.9844393193156311	1.017936456841628	1.0507754129755882	1.0826797457459487	1.1134043896164674	1.1437006994464505	1.1708637728026408	1.1963100091307974	1.219911777360706	1.2415628895941706	1.2611768502163692	1.278686184098409	1.2967336493111887	1.3103360251340146	1.3217166288220727	1.3308774853799012	1.3378348911475793	1.342618186100838	1.3452686245638135	1.3458378645917883	1.3443862762641472	1.346300077289215	1.3412179529022048	1.334316494087476	1.3256811931896872	1.315401918019289	1.3093790148788247	1.2961970284236644	1.281641107195013
0.19140625	0.5504778617712631	0.5546786704493005	0.5542881520307757	0.5621318219892569	0.5651799091417964	0.5778853966929967	0.5856234802084433	0.6041483286288869	0.6175108903570319	0.6337900140372814	0.6616421630162819	0.6839329729505256	0.7089689517069157	0.7443657637354368	0.7737508780698021	0.8049019370184117	0.8374864797887689	0.8773389472332184	0.9113423069426035	0.945742064378647	0.9801666763099606	1.014261509374561	1.047708167780723	1.0802240699016847	1.1115589149756282	1.1427345405929294	1.1704850811260794	1.1964994590444789	1.2206473872323043	1.242821831485004	1.2629363324347151	1.280923353975754	1.2991539371333742	1.3131807798234734	1.3249602871748496	1.3344942562488715	1.341798948140191	1.346903571036468	1.349849282213025	1.3506882244777785	1.3494820352273957	1.3513153793104287	1.3464300523337465	1.339705480800759	1.3312282186759212	1.321088268777673	1.3148712734949375	1.3017919945695868	1.287321284397232
0.1953125	0.5447877990637419	0.5486020146914156	0.5477203161367761	0.5552128377022572	0.557790138725592	0.5702086717763788	0.5775451792004914	0.5959147446005246	0.6090033146875128	0.6250902118207143	0.6530998150978071	0.6754292715685014	0.7006092634340171	0.7364864517083514	0.7661668796430093	0.797668295801991	0.830647013931858	0.8711838826134011	0.9056807862526869	0.9406260304791619	0.9756293598650132	1.0103205754103013	1.0443726576296894	1.077497378422364	1.109439823392185	1.1414925271174157	1.1698339596737477	1.1964209889183186	1.2211189597959944	1.2438184969062698	1.2644325965996908	1.282894067360457	1.3013101172137347	1.3157571555887664	1.327930510400836	1.3378321667224908	1.345478865027607	1.350900306138022	1.3541377489970066	1.3552432573728084	1.3542789156361321	1.3560321440688647	1.3513395105386932	1.3447871898780914	1.3364637400624075	1.326460547258244	1.32004931000939	1.3070723979795185	1.2926886596166274
0.19921875	0.538995045410541	0.5424111548423465	0.5410333713573514	0.5481582256152485	0.5502576393669324	0.5623700771300693	0.5692948784813469	0.5874863974061432	0.6002887482418071	0.6161700550119875	0.6443141258222458	0.6666796945665652	0.6920065392759053	0.7283577281819053	0.7583393045148433	0.7901971321664242	0.8235734271037153	0.8647796361555852	0.8997662063761747	0.9352577154961708	0.9708394791474957	1.0061244661218531	1.0407782640789234	1.0745076636357558	1.1070534466151754	1.139975406869611	1.1689083697312017	1.1960710827746592	1.2213235429610856	1.2445522534425797	1.2656680723501934	1.284603481077761	1.3032059343696054	1.3180707881325273	1.3306340531911958	1.3408983887197305	1.348881349434414	1.3546137912611491	1.3581379604071615	1.3595062323177798	1.3587806132886824	1.3604533537490462	1.3559503144922354	1.3495664164400425	1.3413922379283458	1.3315214213828157	1.3249158765527642	1.312038322150101	1.2977411459118233
0.203125	0.533104982141503	0.5361149635299653	0.5342373769406417	0.5409784291634867	0.5425929279334663	0.5543802908665932	0.5608839910858481	0.5788756015320565	0.5913803844414963	0.6070428381037977	0.6352978827630702	0.6576976486365261	0.6831744397006707	0.7199906436522514	0.7502786389677918	0.782498710383184	0.8162773796139764	0.858137657056116	0.8936097379336516	0.9296508863941924	0.965811293201894	1.0016862290980775	1.036936436242328	1.071264912926575	1.1044083987311928	1.138187138327688	1.1677091260075891	1.1954474242057982	1.221256972011226	1.2450191620263797	1.2666408926388493	1.2860526501387703	1.304841242674294	1.3201241036899471	1.3330752934407102	1.3436987151555015	1.3520130249193163	1.3580504795631598	1.3618551063573419	1.3634807187510336	1.362989818313977	1.3645811437598465	1.3602647462607296	1.3540464779088346	1.3460180843855531	1.3362752796243265	1.3294752402932601	1.3166925944234797	1.3024788370867608
0.20703125	0.5271214500362937	0.5297210015261916	0.5273415452903853	0.5336837100000591	0.5348063562689224	0.5462504144467838	0.5523244143413347	0.5700946547748412	0.5822915774579218	0.5977219029227971	0.6260646249955455	0.6484987351924724	0.6741293601522336	0.7113988363326809	0.7419984462055769	0.7745863801595456	0.808773183604569	0.8512700941957542	0.8872218917248931	0.923820284466111	0.9605603848966231	0.997020685518771	1.032860644426043	1.0677810917101043	1.1015152807968653	1.1361346474879443	1.1662406794846796	1.19455113485926	1.220916967637926	1.2452147602673331	1.2673464615759913	1.287238734550887	1.306212507250533	1.3219159440106072	1.3352554487007426	1.3462363175358454	1.3548787310502608	1.3612164262391455	1.3652953590133876	1.3671716863364147	1.366909747733627	1.3684184004059046	1.3642844215467125	1.3582289827738692	1.3503439297860544	1.3407260489991015	1.3337308691412355	1.321039333904427	1.3069046252587684
0.2109375	0.5210470416430277	0.5232355119717099	0.5203540906848929	0.5262837925620728	0.5269076480042993	0.5379915270105136	0.5436284779260903	0.5611562798096751	0.5730361068566416	0.5882208743903419	0.6166275705873896	0.6390996093387573	0.6648899119774012	0.702598228523227	0.7335145079355352	0.7664763767421402	0.8010788728012125	0.8441923952326832	0.8806128207513376	0.9177823071730163	0.9551028745108672	0.9921433657066171	1.0285657886889792	1.064070003429102	1.0983865721343422	1.1338272231150215	1.1645106414110666	1.1933873139380267	1.2203052056132813	1.2451371394305373	1.2677803929030484	1.288156832078679	1.3073148678083564	1.3234423555907044	1.3371725410593658	1.3485113262485542	1.3574805009616637	1.3641155421849838	1.3684641972319862	1.3705850076986128	1.370545147294089	1.371969648803073	1.368011925210735	1.362115071839599	1.3543707475411926	1.3448757270703113	1.3376841330179263	1.3250815431043361	1.3110224571712825
0.21484375	0.5148840049790445	0.5166634838545637	0.5132820321436606	0.5187877976106487	0.5189059999009885	0.5296139036767313	0.534808049863038	0.5520741313080524	0.5636290269014931	0.5785546410587599	0.6069992775978551	0.6295172149376727	0.6554754565219179	0.6936071417822985	0.7248443765713051	0.7581864751153343	0.7932147047149336	0.8369283221042487	0.8737942632839717	0.9115570997760385	0.9494551921917683	0.9870696000655206	1.0240671248417255	1.0601466501729069	1.0950364224954066	1.1312760951408767	1.1625290036616094	1.1919643280391419	1.2194275858620087	1.2447887873295072	1.2679414936541125	1.28880301044394	1.3081452013384205	1.3246988452314092	1.3388224615701392	1.350521136597672	1.359817510884022	1.3667488078076289	1.3713646454029347	1.3737255906527932	1.3739015804721437	1.3752401429862773	1.3714515718412028	1.365707064557625	1.3580992568861698	1.3487247013183252	1.3413348917944665	1.3288199992302516	1.31483487089745
0.21875	0.5086357126832699	0.5100090597639143	0.5061309971345405	0.511204095030689	0.5108103057874948	0.5211268394823102	0.5258736343891569	0.5428623740769021	0.5540872532422202	0.5687413473776228	0.597191885807909	0.6197692154171157	0.6459050102057099	0.6844455600943172	0.7160074445677049	0.7497353392592625	0.7852003769275261	0.8295130202512256	0.8667918991370869	0.9051707425565881	0.9436341609369154	0.9818143152433894	1.0193795070635205	1.0560262254675308	1.0914799987877275	1.1284942449785393	1.1603076012506153	1.1902928682088645	1.2182932934238386	1.2441765699598946	1.2678333317091068	1.289177129546656	1.3087047166453898	1.3256834072773844	1.3402013747514174	1.3522617321232047	1.361886724112694	1.369114591845562	1.3739967359041836	1.3765956335399698	1.3769834031899335	1.3782337196753587	1.37460831478568	1.3690090813535816	1.361531553585928	1.3522733297989418	1.344683208224207	1.3322541004630384	1.3183420944492474
0.22265625	0.5023082033032853	0.5032766519641361	0.49890558795344264	0.5035398906487549	0.50262900977694	0.5125392031372947	0.5168344865123811	0.533534344354605	0.544428768556154	0.5588046661235996	0.5872180016020606	0.6098753077258583	0.6361971445666434	0.675133429088935	0.7070240925255707	0.7411425204192384	0.7770537726165955	0.8219799520446831	0.859788668468482	0.8986517360839699	0.9376571605705404	0.9763924238884961	1.014517430365067	1.0517235339126723	1.087732572018882	1.1254961465449305	1.1578598524235153	1.188385308471274	1.2169137084763395	1.2433105793199604	1.2674639253969473	1.2892840932184133	1.3089998536203382	1.3263988246394198	1.3413086424112015	1.3537301914557718	1.3636844530387031	1.3712096255415622	1.3763581920218093	1.3791943447802923	1.3797920661771599	1.3809511768431761	1.3774855166475124	1.3720257918919558	1.36467158565464	1.3555235307441627	1.347730872243175	1.3353836839992674	1.3215431362090344
0.2265625	0.4959116552869537	0.49647231936066527	0.49161070645627997	0.49580084836970933	0.49436953957387936	0.5038599314577119	0.5076995637690611	0.5241015216506044	0.5346707123880058	0.5487752349643444	0.5770924480021495	0.599859007609677	0.6263702301784263	0.665689561760176	0.6979139856809422	0.7324276100577993	0.7687915747132477	0.8143398528770958	0.852721446742911	0.8920196485147232	0.9315421107939713	0.9708197486893665	1.0094956927417678	1.0472532305221018	1.0838091146627797	1.1222971234727899	1.1552004623825711	1.1862553834227458	1.2153016736952764	1.2422029225385276	1.2668444076807428	1.2891332516531206	1.3090414053925756	1.3268531807306816	1.342148767751677	1.3549274409436778	1.3652089190308723	1.373030778938827	1.3784457194846176	1.3815189791856903	1.3823260959072383	1.3833905159037287	1.3800834313204828	1.3747601403619547	1.3675237631547696	1.3584791058170687	1.3504815683624858	1.3382104624377558	1.3244376798299538
0.23046875	0.4894623794869289	0.4896045298669339	0.48425316408946467	0.48799157542019717	0.48603788468803844	0.4950979106557911	0.4984782521161688	0.5145738450268721	0.5248278186255642	0.5386888146794462	0.5668359806096555	0.5897483910439346	0.616442794664658	0.6561317510569777	0.688695215623697	0.7236088031179003	0.7604297080059026	0.8065920137902571	0.8455204034343865	0.8852824647729056	0.925306763993779	0.9651139197899111	1.0043305140670467	1.042630627130229	1.0797247051585628	1.1189125570263498	1.1523448139620536	1.1839178616096446	1.213471112504895	1.2408669202738534	1.2659877366301155	1.2887369202156589	1.3088429261659276	1.3270587075668037	1.3427314908085834	1.3558597851063503	1.3664627686254427	1.3745776222487094	1.3802569677638026	1.383566428217718	1.3845824677612963	1.3855486292439771	1.3823997027485517	1.3772119558254703	1.3700906760191256	1.3611442352520793	1.3529392809978793	1.3407380343016921	1.327027411943535
0.234375	0.48298562677887746	0.4826839423083499	0.4768426154083218	0.48011726480008143	0.4776393141833502	0.48626134938805043	0.4891803001901726	0.5049609222096332	0.5149122847609724	0.5285750768637516	0.5565177899936358	0.5795721176183062	0.6064339678676519	0.6464773665010928	0.6793846735240928	0.7147025122306825	0.7519831073425535	0.7987421425104179	0.8382006751214772	0.8784462775061425	0.9189677156737621	0.9592939899354695	0.999040369193045	1.037872808245082	1.0754954200483255	1.1153576742798612	1.1493083268395303	1.1813879833050442	1.211436667554263	1.239316678420282	1.2649078687616075	1.2881090611413804	1.3084194195808807	1.3270301095585806	1.3430703742109107	1.3565385680669213	1.3674541438723724	1.3758546447882665	1.381793039836514	1.3853353320578023	1.3865584702357905	1.3874234076540837	1.384431338610444	1.3793786983547078	1.372371854745675	1.3635212250175917	1.3551061062678234	1.3429702250029836	1.3293158771019855
0.23828125	0.4765109850282988	0.4757226488630891	0.46939144634628144	0.4721854285925221	0.46918030867746935	0.47735741004683707	0.4798151983418042	0.4952728977138704	0.5049347472197245	0.5184430089930618	0.5463921276340958	0.5693504736002543	0.596363412699653	0.6367442009095015	0.6699987128551677	0.7057240777473199	0.7434659990603203	0.7908026070868646	0.830781263200171	0.8715212584705496	0.9125403969039952	0.9533788752189117	0.9936453198863215	1.0329992128879215	1.0711393670664762	1.1116481090802752	1.1461064600121726	1.178680990478088	1.2092131761576863	1.2375666978422057	1.2636193309622095	1.2872644820768704	1.3077865797122927	1.326783276282489	1.3431810724567128	1.3569785208662002	1.3681959068601546	1.3768718308390173	1.383060359070193	1.38682848427441	1.3882539290737381	1.3890160343826943	1.386177024940281	1.3812576854376082	1.3743647504136631	1.3656094367808909	1.3569813668414012	1.3449089965596759	1.331306779999149
0.2421875	0.47005225903145986	0.46873449387639016	0.4619136974111335	0.4642065318516371	0.4606702817094595	0.4683931292078419	0.47039189064763764	0.4855204397773395	0.49490538710262244	0.5082869605977334	0.5362822731358406	0.5590903508043976	0.5862511137805692	0.6269513098721975	0.6605537852951102	0.6966884785608813	0.7348926521003448	0.782788230556595	0.8232812310297557	0.8645214059711896	0.9060400534873494	0.9473863957021015	0.9881652335760975	1.0280306418719163	1.0666769535155558	1.1078008526245875	1.1427554409583136	1.1758123598972527	1.2068153468204046	1.2356313867266864	1.2621368670628057	1.2862184594381882	1.3069604511859094	1.3263345535113276	1.3430800881993386	1.3571960157644358	1.3687037849194437	1.3776434583733606	1.3840707288755414	1.388054299401248	1.3896734545197589	1.3903330255531434	1.3876394458884227	1.382848573412265	1.3760671759055545	1.3674064843496323	1.358563003857886	1.3465537595168404	1.333002023944657
0.24609375	0.46360972713958637	0.46174079356001946	0.4544234297921137	0.45619326618864264	0.45212185450852693	0.4593774400839118	0.46091980812925304	0.4757141602419847	0.4848346218723467	0.49810454267510085	0.5261118807925868	0.5487907623266632	0.5761188435398682	0.6171187884387566	0.6510668171044173	0.6876108058456938	0.7262777578219796	0.7747144559968554	0.8157185749412712	0.8574623038575352	0.8994821996071961	0.9413334815304216	0.9826187142745069	1.0229873880489087	1.0621295798077903	1.1038351633954802	1.1392732825801084	1.1727987236634987	1.2042581657488072	1.2335248548301725	1.2604750960232773	1.2849864865688372	1.3059572167899298	1.3257003873494038	1.3427840695048276	1.3572078958785756	1.368994656364976	1.3781860867471827	1.3848397286869767	1.3890263473895292	1.3908274712824087	1.3913867941852485	1.3888270723115137	1.3841556580299017	1.3774799105474318	1.3689108482220385	1.3598503206915968	1.3479029364350619	1.3344012285900262
0.25	0.4571850129603267	0.45478143208589533	0.44693329264803044	0.44815902511534444	0.44354969446690706	0.45032266360589973	0.4514108344290104	0.4658643805753916	0.47473332801661117	0.4879031876565647	0.5158965299314382	0.5384526245598268	0.565993736476711	0.607266323763815	0.6415546560460914	0.6785064556672809	0.7176364904596342	0.7665972033515537	0.808110538850288	0.8503596750664949	0.8928820939591665	0.9352362825316707	0.97702311810054	1.0178882463396621	1.0575177525237593	1.0997724993851674	1.1356805842774447	1.1696590194311736	1.2015579259785805	1.2312613886431154	1.2586486088901494	1.2835841642885537	1.3047931636178667	1.3248970598592569	1.342309419047361	1.3570308140309564	1.3690854873129676	1.3785169203578012	1.3853845926877135	1.3897613797586112	1.3917312312551142	1.3921941565288194	1.3897542420818427	1.3851893718936534	1.3786089371742176	1.3701245577398662	1.3608466959412575	1.3489567891044276	1.3355034386903384
0.25390625	0.45077837453956926	0.44787022348272537	0.43945410084254366	0.4401166165292314	0.4349688676693012	0.441244357519202	0.4418805664066743	0.45598212764928825	0.46461312979432473	0.4776979425801865	0.5056647722653778	0.5280953247294325	0.5559081299262257	0.5974117942995532	0.6320329756925559	0.6693907347942739	0.7089844101474575	0.7584528048993717	0.8004743400554029	0.8432294830396877	0.8862546157575298	0.9291098680899731	0.9713944696890386	1.012750475330556	1.0528602348473937	1.0956349228100648	1.132000170791509	1.1664153503579429	1.1987334741057427	1.228856327668597	1.2566728558162539	1.282027686131569	1.303485194656235	1.3239406078514955	1.3416719718878505	1.356680822869426	1.3689927333003242	1.3786528823999884	1.38572269352984	1.390277149006309	1.392402510843525	1.3927737480894153	1.3904391863483485	1.3859658739411442	1.3794666156095015	1.3710553220659834	1.361561568346446	1.3497201157308278	1.3363099882993394
0.2578125	0.4443918255730727	0.44098701931021	0.43199562240801115	0.43207799470839825	0.42639392950383703	0.43215980209856075	0.43234801854259775	0.44608084969050726	0.45448748415761964	0.4675082953912549	0.49544782410301896	0.5180025514547091	0.5458869964313975	0.5875710239737919	0.6225160041404516	0.6602784268669959	0.7003371656067554	0.75029780213428	0.7928272893029635	0.8360883106557353	0.879615023314645	0.9229686600713534	0.9657472995061986	1.0075895944160753	1.0481739816956779	1.0914432322131948	1.1282552683688851	1.1630926579235152	1.1958073879151594	1.2263267957553352	1.2545656172124748	1.2803351219231804	1.3020517857941394	1.322847249150804	1.340886909714122	1.3561730351291226	1.3687319330696455	1.3786100965803008	1.3858707758640432	1.3905910487005952	1.3928594201828077	1.3931438702042036	1.390901216818424	1.3865046317780234	1.3800707845912386	1.37171735393411	1.3620108923137635	1.3502040531508566	1.3368271364670383
0.26171875	0.43804026779126637	0.43413010393796386	0.42456776556869463	0.42405485849345254	0.4178393329958691	0.42308627892362116	0.42283425723075413	0.4361774129104127	0.44437325161335384	0.4573563833522208	0.485270135120611	0.5080363068868751	0.5359380597081891	0.5777587392699451	0.6130177038283482	0.6511843160804258	0.6917105761072884	0.7421487362433032	0.7851865298315626	0.8289530782173946	0.8729793862866307	0.9168275377939761	0.9600954615673137	1.002419368836407	1.0434738353187982	1.0872162370666045	1.1244676330799481	1.1597170586287546	1.192806976707559	1.223691716792279	1.25234905504443	1.2785279983979057	1.3005135787044675	1.3216340918345904	1.3399692351351156	1.3555216060644564	1.3683173877394479	1.3784035022580818	1.385844530202482	1.390719523132837	1.3931192299725974	1.3933215283217373	1.3911586548919919	1.3868254363984993	1.3804419448668974	1.3721299971208876	1.3622153131286114	1.350426152939627	1.3370676539934583
0.265625	0.431747952461338	0.4273075849155933	0.41718137114768633	0.41605945091269636	0.40932071620876653	0.41404032912288624	0.41336111127817016	0.42629204638294665	0.43429203160511215	0.4472661215911664	0.4751579148556945	0.4981034232634591	0.5260643355949745	0.5679902311549136	0.6035536437151724	0.6421247706288942	0.6831217032461956	0.7340220508124633	0.7775687733536087	0.8218404610883013	0.8663641203171102	0.9107022402439533	0.954453420733364	0.9972529478897133	1.038772651895313	1.082970603863181	1.1206567373471994	1.1563139064179588	1.1897664646418693	1.2209705658305023	1.250053320791467	1.2766323554849113	1.2988928742462438	1.3203193983414512	1.3389345000862143	1.354740344956668	1.367762250838787	1.3780465755154656	1.385658242284777	1.3906777416427416	1.3931979682993887	1.3933222226536546	1.3912281006761604	1.3869464560701854	1.3806001598240516	1.3723145621797304	1.362196713018237	1.3504081347738512	1.3370505160721369
0.26953125	0.4255079602825189	0.42052931573885743	0.4098486132231322	0.4081050737632873	0.4008563901756402	0.4050382701404233	0.4039508163109411	0.41644874320654457	0.42427188070238825	0.4372631281022744	0.4651678241261991	0.48822880572553196	0.5162772102240688	0.5582831540206802	0.5941424213781356	0.6331194175013148	0.6745905664889115	0.7259346635121939	0.7699903855958372	0.8147664614910235	0.859785234198234	0.9046087567579771	0.9488365445616109	0.9921042483869158	1.0340827070897665	1.0787203956824798	1.1168391783435916	1.1529056176282402	1.1867288906245546	1.2181843085406974	1.2477233237031036	1.2746776524200283	1.2972115701314506	1.318922058607392	1.3377990924832361	1.3538435365782486	1.3670792932918927	1.3775515396887796	1.3853245704324129	1.3904792925639842	1.3931102013617611	1.3931598394975684	1.3911244202897097	1.3868837501519826	1.3805632727475645	1.3722911724905642	1.361975062008492	1.3501722049668163	1.3367982714785276
0.2734375	0.4193081362574486	0.4138044282492735	0.40258334212024505	0.40020625753500144	0.39246875130782677	0.39609728956551876	0.3946263504876141	0.4066806461922784	0.41434988956525426	0.42737536605017146	0.45526623623987306	0.47843903334995963	0.5065971890010224	0.5486586559889994	0.5848061836199173	0.6241920220334023	0.6661413934155557	0.7179054289280213	0.7624683573586173	0.8077466120389513	0.8532578415040832	0.8985624872934093	0.943260358467222	0.986988104819783	1.0294171241616215	1.0744773064823436	1.1130278056797347	1.1495085018417028	1.1837295552538398	1.2155859635203665	1.2454146641779127	1.2726913445147279	1.295487874932308	1.317460140371559	1.336579847636329	1.3528462520459352	1.3662817966141865	1.37693026757449	1.3848548765930262	1.390136026803136	1.3928687810849305	1.3928464606227273	1.3908607503906818	1.3866514523511952	1.3803466744395743	1.3720771794610758	1.36156706119738	1.3497379703348207	1.336333198844868
0.27734375	0.4131492924384729	0.40714119960014516	0.3954019285480478	0.39237888591786363	0.3841856637712653	0.38723652834754974	0.3854116115883432	0.39704219378041816	0.40456581988397744	0.4176335999191668	0.4454742051028352	0.4687605956816931	0.49705085367665436	0.5391412678530872	0.5755702597080022	0.6153706190294451	0.6578027662941388	0.7099567361294579	0.7550220229830602	0.8007972664344079	0.8467965201972083	0.8925777624432897	0.9377396655175566	0.9819194197206214	1.0247898939095594	1.0702523177614325	1.1092321063530954	1.146130832833813	1.1807686311621386	1.2130748335250527	1.2431442270680633	1.2706912278114535	1.2937340480886657	1.315948689451998	1.3352928232796222	1.351763965577587	1.3653838285743691	1.3761952054078053	1.3842602391407763	1.3896585032834472	1.3924847621559404	1.3923923587385505	1.3904483762901156	1.386261889414071	1.3799636784107752	1.371687188030441	1.3609864254838917	1.3491213349192288	1.3356743395860975
0.28125	0.40703763215195793	0.4005478864528265	0.38832481421798265	0.3846415044318727	0.3760415615180517	0.3784788132751576	0.3763310959712317	0.38757238459691723	0.39493883492545073	0.4080719626975237	0.4358183427743567	0.45922122802963095	0.4876690001138121	0.5297579820000674	0.5664620763149006	0.6066873176358794	0.6496070327534165	0.7021150517693064	0.7476744362338879	0.7939374924022976	0.840416887578354	0.8866683665468456	0.9322881072616397	0.9769122919091684	1.0202149829413307	1.066057210300254	1.1054604426605952	1.1427754627488709	1.177828831388442	1.2105384534629922	1.2408863875711613	1.2686834477805848	1.291957191712083	1.3143983442984086	1.3339513399392886	1.3506113220654432	1.3643997789456423	1.3753595667924086	1.3835523682449065	1.3890570826730904	1.3919679520838009	1.39180663959359	1.3898968085964722	1.3857255335104424	1.3794257529350018	1.3711336166336845	1.3602446181871763	1.3483350347563006	1.3348366684705408
0.28515625	0.40098112619064796	0.3940333373608765	0.38137616640896804	0.37702887753358894	0.36807620357357795	0.36985822639903987	0.3674089486175972	0.37826349368705847	0.3854741208283542	0.3987286273089049	0.4263277175105755	0.44985084444698054	0.47848649254018716	0.5205374622862194	0.5575099000693953	0.5981781716267802	0.6415893933983089	0.6944100757422479	0.7404522386288991	0.7871902053003809	0.8341376029488001	0.8808493351866163	0.9269188267484854	0.9719796432667899	1.0157055344736738	1.061904563144183	1.101722062474061	1.1394450982467563	1.1749007125810558	1.2079846816863347	1.2386238065696245	1.2666680377244668	1.2901617634859377	1.3128161779163108	1.3325648291296397	1.3494002364921431	1.3633430519282435	1.3744367512140336	1.3827436885440014	1.388342799524895	1.3913280552158045	1.3910984053977464	1.3892145024286477	1.3850511605114106	1.3787425515910203	1.3704270399775935	1.3593513000187758	1.3473895342879862	1.3338318709788446
0.2890625	0.39498731472664417	0.38760682622122505	0.3745762184591972	0.36967963461005915	0.36032431642036167	0.3614536820286439	0.35866714852858866	0.3691261873867993	0.3762032927295288	0.3896436232985287	0.4170333806098877	0.44068290115875985	0.4695431210184231	0.5115102142528295	0.5487421194785745	0.5898836314942207	0.6337866056550892	0.6868732460423584	0.7333840680714864	0.780581457412793	0.827981235239245	0.8751389885146112	0.9216464071066086	0.9671339881000369	1.0112735872103629	1.0578069444654743	1.0980273662801951	1.1361455032964038	1.1719850650965595	1.2054217923678843	1.2363528433395419	1.2646443988404843	1.2883512008716154	1.3112075489569939	1.3311397839335553	1.3481389449698928	1.3622242216296232	1.3734389585067608	1.381846631132185	1.3875273161283426	1.3905754714946577	1.390277454034833	1.3884100096346208	1.3842466294328397	1.377922151342273	1.3695762997972765	1.3583145201880282	1.3462935751387193	1.3326693861426877
0.29296875	0.38906181401592677	0.3812769459506817	0.36793058175495885	0.36261262449157533	0.35279613904376783	0.35334737522890414	0.3501244099170281	0.36018904919229333	0.3673979033033746	0.38085218394370834	0.40797050285069475	0.4317593335079362	0.46088390924479333	0.5027108530650173	0.540188057774298	0.5818496848074693	0.626234995049433	0.6795361754914845	0.7264986229195662	0.7741382945859732	0.8219730357859041	0.869559510556841	0.916488853393077	0.962389423882248	1.0069309071851382	1.0537762647369155	1.0943872642102046	1.1328854030023643	1.1690893654096022	1.202859529301735	1.234076403544503	1.262613249730503	1.286528669185894	1.3095770112368226	1.3296814852818057	1.3468331450583744	1.3610503228552244	1.372375437473329	1.380872190905189	1.386622092654406	1.3897211121274968	1.389353953288598	1.3874925561016238	1.3833199936436178	1.3769718737865553	1.3685888186870865	1.3571410998507765	1.3450544457571354	1.3313570469350782
0.296875	0.38320816058360496	0.3750501568174679	0.36143271837852253	0.35570597772611234	0.34547897278457257	0.3454778427329571	0.3417996131470129	0.3514758265505068	0.3589697526019705	0.3723800966334236	0.39918447713416044	0.4231464539393356	0.45255695492897335	0.49418348397380496	0.5318825350944338	0.5741278343581933	0.6189673843493589	0.672429075110166	0.719823102157632	0.7678865747445417	0.8161383627547802	0.8641352807934075	0.9114678747476213	0.9577634778273916	1.0026909220071982	1.049823597295127	1.090812616529272	1.129675185914946	1.1662244812693305	1.2003096752662374	1.2318016722585268	1.2605776616176514	1.284698470987696	1.307928741626743	1.3281947096260032	1.3454877195739727	1.3598262045210503	1.3712520491642068	1.3798283116530707	1.385636917008986	1.388775460458047	1.3883374099016974	1.3864715761973792	1.3822799377294932	1.3758993269025646	1.367471443644463	1.3558374778212992	1.3436784264608002	1.329901424729338
0.30078125	0.37742903010593276	0.36893006561287056	0.3550747433510818	0.34894559151403215	0.33835948177498115	0.337813165862902	0.33372250578053714	0.3430008967715143	0.35082481711385594	0.3642459476283585	0.39073433602066676	0.4149425429280565	0.4446073172014467	0.4859918659205671	0.5239132403810848	0.5667673106163333	0.6120094807270587	0.6655791077124343	0.713382069731902	0.7618494987704441	0.8105003483295782	0.8588900038500784	0.9066068715360636	0.953277087968505	0.9985703188326394	1.0459600001417584	1.0873140365510847	1.1265259149861153	1.163402533090089	1.1977850895142352	1.2295389388239224	1.2585440412133584	1.282867447838432	1.3062678626634914	1.3266840660310864	1.3441073633132938	1.3585562655768575	1.370072825069362	1.3787197426376256	1.3845784671549803	1.3877471070088299	1.3872352429534869	1.3853556106958986	1.3811351779843302	1.3747126868270145	1.3662313918039355	1.354410536152895	1.3421716170547842	1.3283083262693973
0.3046875	0.3717276833194218	0.3629180881753252	0.348852080971778	0.3423345859263417	0.33143301644123513	0.3303598739688968	0.3259490560493612	0.33479662673085925	0.34300268802081946	0.35646354885259346	0.38268043507270055	0.4071882726796134	0.4370681910171907	0.4782458796373935	0.5166778009412073	0.5597966840052142	0.6053777084409172	0.6590086532900795	0.7071965711506468	0.7560468260380921	0.8050785385020152	0.8538443455026219	0.9019279239205318	0.9489523529284982	0.9945886773544759	1.0421982603679254	1.0839025829497533	1.123448891174193	1.1606359284183274	1.1952987448974592	1.2272998850314862	1.2565216439967377	1.2810446502293178	1.304601680153572	1.3251552034874157	1.3426968993992505	1.357245031673192	1.3688416958487462	1.3775497765985594	1.3834504706500823	1.3866415246057386	1.3860518012781038	1.3841509506892857	1.3798933120111851	1.3734199738616248	1.3648763664852157	1.3528675438718358	1.340540620982739	1.326583583268335
0.30859375	0.36610847622597714	0.35701517110717135	0.34276333594778957	0.33587745487469467	0.3247012883221499	0.3231323699406769	0.31855663361760195	0.32697962078635406	0.3355424154623603	0.34904101940094434	0.37511035702535506	0.3998664095432217	0.4299547029133836	0.47103262834403115	0.5098903294338605	0.55321688325114	0.5990799672019295	0.6527341031151865	0.7012832498385079	0.750494476422812	0.7998884167694205	0.8490147439157454	0.8974495178972193	0.9448095535679089	0.9907660325357878	1.0385541117479247	1.0805912465574559	1.1204561390936116	1.1579370676360947	1.1928633862257667	1.225096426253415	1.2545209689837997	1.2792398960420073	1.3029391923514368	1.3236157623686742	1.3412623626313338	1.3558974737146854	1.3675630224040933	1.3763219403393712	1.382255588191097	1.3854615309204064	1.384789120758811	1.382860920360479	1.3785595635002246	1.3720278778648918	1.3634137213473607	1.3512152246381108	1.338792314222374	1.3247335771066584
0.3125	0.36057638823996363	0.3512232640546059	0.33680980154954565	0.3295784252448321	0.31816894519186445	0.31614472402868654	0.3115841294084794	0.3198271077475698	0.32846624003587277	0.3420042857617915	0.36801002219631485	0.3929523802446471	0.42326512761069235	0.4643425911243358	0.5035624427797865	0.5470154559742216	0.5931189401211665	0.6467662132809038	0.6956538249127587	0.7452041111881227	0.7949414450311981	0.8444132611233899	0.8931855642522262	0.9408651387145612	0.9871200739620545	1.035045435603576	1.0773958678078503	1.117561596358292	1.155318787854125	1.1904914982411157	1.222940369629705	1.2525527168255177	1.2774629734152865	1.3012897077141867	1.32207464279582	1.339811626403065	1.3545199542251736	1.3662419229563698	1.3750404760224373	1.3809970317097502	1.3842092779290887	1.3834489772031113	1.3814869135949635	1.377136346872781	1.3705406316924316	1.3618492863124465	1.3494586079706417	1.3369328341069295	1.322764834365488
0.31640625	0.3551363718232573	0.3455456890632506	0.3309950302775578	0.3234418027278317	0.31184142680144494	0.30941086521539213	0.3050159212423168	0.31323929778506304	0.32177501248803536	0.3354478242080611	0.3612924514228425	0.3864199224204507	0.41698854033308475	0.4581260272516195	0.4976490356785619	0.5411787282753833	0.5874962735929212	0.6411119908342011	0.6903156862834535	0.7401829441709359	0.7902451236426792	0.840048077622283	0.8891455169975536	0.9371310737251497	0.9836647376359272	1.0316895535031199	1.0743342707597874	1.1147816674363162	1.1527952328421054	1.188195695963628	1.2208433652026724	1.2506275690695614	1.275723634752853	1.299662268991633	1.32054065617566	1.3383534220442674	1.3531205132969404	1.3648850677122142	1.3737106763693836	1.3796789891468217	1.3828877634730525	1.3820342595646116	1.380030466651428	1.375624561590781	1.3689598677100872	1.3601863944116304	1.347600230783876	1.3349664801111392	1.3206829563196663
0.3203125	0.34979309369863587	0.33998672798415747	0.32532409214187696	0.317472672899719	0.3057235524558048	0.3029606479086327	0.298835373541135	0.30699902077571817	0.31545498262969196	0.3292522948219144	0.3549313466245495	0.38025460665352523	0.41111469569182	0.4523172027331374	0.4921021898147814	0.5356952395755729	0.5822161987561579	0.6357772563831586	0.6852734690045165	0.7354344175451581	0.7858032252653561	0.835924073029361	0.885335160584199	0.9336152323148804	0.9804109082077683	1.0285003203940586	1.0714241336698869	1.1121340363073045	1.1503819194627254	1.1859892844478748	1.2188171392848037	1.2487561880661802	1.2740317085276458	1.2980658575887298	1.3190221554568713	1.3368960363846853	1.3517076544997404	1.3635006183113099	1.3723395140265149	1.3783069644198584	1.3815011926120468	1.3805492618772812	1.3784944646340818	1.3740256412374727	1.3672861429343508	1.3584260337811074	1.3456405823270141	1.3328951075925835	1.3184915925422296
0.32421875	0.3445508860399763	0.3345512273563458	0.3198028887799987	0.3116770516847064	0.29981837567964364	0.29684901905231154	0.2929915528449841	0.30107112790397983	0.30948807868582473	0.3233946669019493	0.3489191290443709	0.37445645368112224	0.4056448438081599	0.44689153806390297	0.48690956041072625	0.5305562885393398	0.5772886732629386	0.630768823003835	0.6805309450822755	0.7309595930743932	0.7816166957546179	0.8320435382108473	0.8817574367086121	0.930322179219494	0.9773694943825497	1.0254864172984024	1.068681652154819	1.1096351246320655	1.1480941334319412	1.1838859749881716	1.2168737383965842	1.2469493365920032	1.2723971395744613	1.2965096183680547	1.3175274316236796	1.3354471460565984	1.3502891128101748	1.36209680639476	1.3709352375489723	1.376888230556908	1.38005531767712	1.3790000181740723	1.376883359396641	1.3723425689462538	1.3655209224786284	1.3565685724278524	1.34357999391918	1.3307188572974222	1.3161920403656602
0.328125	0.33941387969210446	0.3292444465786716	0.3144379443459826	0.30606161433568124	0.29412664379943204	0.2910453665655587	0.2874239766985003	0.29543348036641953	0.30385959980730337	0.317882993567843	0.3432593849257945	0.36904785499162474	0.4006054523008203	0.4418463596196588	0.48207494481330004	0.5257570768241882	0.5727323625141366	0.6260951912484378	0.6760925194079055	0.7267587427390667	0.7776850866572189	0.8284073401697898	0.8784132096534265	0.9272534305958409	0.9745529492231049	1.0226512015507332	1.0661221274682393	1.1072974470954162	1.1459442653643825	1.1818981877881694	1.2150249447261567	1.245217828204097	1.2708296586981198	1.2950028186676703	1.3160650356437782	1.3340143897519101	1.3488718939481956	1.3606807986859848	1.369505774770379	1.3754310930289573	1.3785577076886968	1.3773943844806409	1.375203493993505	1.3705800182626415	1.3636673842178417	1.3546156362569506	1.3414203747974272	1.328438172828819	1.313784245132817
0.33203125	0.3343865963970264	0.32407177130859877	0.30923634372610614	0.30063381442369963	0.2886480085764408	0.28548942285608575	0.28210186357151845	0.29007826416089116	0.29856266035306533	0.3127470893870851	0.33797123153315456	0.3640982322673735	0.3960417886983159	0.43718404568195074	0.477606963152891	0.521323025336022	0.5685705644054793	0.6217652372117359	0.6719637484839771	0.7228325482001157	0.7740082426458283	0.8250163781718662	0.8753021081964703	0.9244072562188693	0.9719631595855434	1.020032200971238	1.0637585460664556	1.1051272799345842	1.143939516030327	1.1800347210286586	1.213280541119101	1.2435716512710775	1.269337628627738	1.2935542380157679	1.3146436446850278	1.3326057706409533	1.347463006445753	1.359258940399737	1.368057720584271	1.373943154015958	1.377016696983392	1.3757406970931263	1.3734629973769867	1.368744661925756	1.3617304812574635	1.3525706880855854	1.3391655555345048	1.326055361204911	1.3112689064288876
0.3359375	0.32947486019059	0.3190384301423459	0.3042052168635533	0.29540265172884583	0.2833843749702094	0.28016418702981605	0.27705966364987866	0.28501066587633866	0.29360536219991434	0.30803821542323895	0.333105451703006	0.3596745693278318	0.39194815481097717	0.4329046372474519	0.4735110892369979	0.5174613938883319	0.564808982680835	0.6177855851162044	0.6681510117223731	0.7191824362664988	0.770588046592321	0.8218730811352799	0.8724233093611499	0.9217791013179906	0.969583177502836	1.0177276757395946	1.0615905942167532	1.1031228582234511	1.1420806572422397	1.1782990962244624	1.2116463078890913	1.2420182018664638	1.2679262719983933	1.2921707555266393	1.3132711746865626	1.3312294212788507	1.3460699291692038	1.3578376296559462	1.3665967796517768	1.3724304456096859	1.3754395490253934	1.3740458759845486	1.3716701822628505	1.3668448831226236	1.3597172301236666	1.3504390119987835	1.3368211961005785	1.3235746956531516	1.3086488343858864
0.33984375	0.3246864373271981	0.31414970966278977	0.29935106575453285	0.29037929338129687	0.2783450911635827	0.2750747128243506	0.27234806251620763	0.2802405224506712	0.2890482689656924	0.30377592902535544	0.3287314955091439	0.3557108522927962	0.38826680368694405	0.4290034569923315	0.46978208316648534	0.5140057478244187	0.5614252566521265	0.6141583529406281	0.6646612180197822	0.7158104417164964	0.7674306184631516	0.81898236656884	0.8697761932133959	0.9193631072909332	0.9673943252372841	1.0155898284772422	1.0595999405760048	1.1012746881133928	1.1403619363029	1.1766889835755276	1.2101228865954152	1.240560602681726	1.2665963373534224	1.290855610236121	1.3119531356986667	1.3298924500490386	1.3447002718626564	1.356423835537694	1.3651287634784128	1.3708980627831457	1.3738317541344527	1.3723149021215129	1.3698316285500343	1.3648889475467167	1.3576362459251738	1.3482279764009115	1.3343950196623342	1.321002250604637	1.3059288116135372
0.34375	0.32003087315752143	0.3094115870668358	0.2946796261807705	0.28557663757392643	0.273555561717849	0.2702457918589937	0.2678947471035587	0.27577507065711604	0.2849105013898169	0.2999118299982442	0.3248097125933326	0.35213363084366556	0.3849562726100511	0.42547211388735456	0.46640418404068756	0.5108735460688709	0.5583918987966914	0.6108808013998291	0.6615020971474237	0.7127210601465482	0.7645512924781965	0.816351060501305	0.8673605423131019	0.9171538871703564	0.9653852014340826	1.013608070579301	1.0577649941620253	1.0995687570598662	1.1387724272983606	1.1751965656289758	1.2087056481689644	1.2391970528207088	1.2653439348463755	1.2896074417954373	1.3106909629265213	1.3285990978654454	1.3433603753442032	1.3550246561763517	1.363660144769756	1.369351261292426	1.3721978395624803	1.370551787780427	1.3679518510343969	1.362883106676604	1.3554957269170598	1.3459464036214366	1.3318960299870803	1.318346102597745	1.3031153595998437
0.34765625	0.3155184162010599	0.3048311915976604	0.2901962460720713	0.2810078167048298	0.269079048341084	0.265742628212099	0.2637427081072933	0.2716155894206712	0.281117521891426	0.2964244171427799	0.32125788396545785	0.34891349553466855	0.3819980866146543	0.42230136277514524	0.46335860293667785	0.5080673637287354	0.5556905707952327	0.6079470124209359	0.6586818959907244	0.7099400125802671	0.7619833293402275	0.8139850182343975	0.8651759378739191	0.9151473477430867	0.9635496870343276	1.0117766995428688	1.0560702527990269	1.0979907527119286	1.1372987043343987	1.173810005347947	1.2073853133268575	1.2379210874938082	1.2641611671719726	1.2884206089726216	1.3094814509728425	1.327349176125362	1.3420533085783262	1.353645700118459	1.3621975189623452	1.367796034263804	1.3705425446318968	1.3687608041161479	1.366034409906214	1.3608314623688353	1.353301616058609	1.3436024080220386	1.329332245882648	1.3156154112485359	1.3002169035697402
0.3515625	0.31115825556834426	0.3004166189689094	0.2859061843419428	0.2766839820313539	0.26504664351739915	0.26168671945685956	0.25995990055502605	0.26775870491925335	0.2776509272867085	0.2933297733847549	0.31803420493220086	0.3460406072599523	0.3793850491621154	0.41948479619937296	0.4606286033729412	0.5056018642399914	0.5533112388259349	0.6053509386622528	0.6562054986301776	0.7075904132348535	0.7597603064339989	0.8118847027186835	0.8632206465955132	0.9133402632793214	0.9618843557938689	1.0100918896842597	1.0545062457822147	1.0965291614629196	1.1359279373773878	1.1725159431700873	1.2061494830388757	1.2367224122996512	1.2630371536317917	1.2872861700543488	1.3083175405506895	1.3261379023118092	1.3407774461814754	1.352288966616456	1.3607458000418327	1.3662384861955168	1.3688714056928353	1.366947060951904	1.3640831652878163	1.3587371948648983	1.3510576646847083	1.3412016520707448	1.3267090851852146	1.3128180936193432	1.297242734777853
0.35546875	0.3069570009099015	0.2961760099054004	0.2818144003353263	0.2726117566460199	0.2614759929579663	0.25808550202911007	0.25647540420482134	0.2642003025392466	0.2745089552926436	0.2905537179561738	0.3151148432902327	0.3435135512128685	0.37711369935269323	0.41702192358725415	0.4582019135234021	0.5034903581329776	0.5512665998083642	0.6030901744301983	0.6540674360374797	0.7056499052925788	0.75785820730824	0.8100425129501702	0.8614907353239545	0.9117292158959398	0.9603866113174876	1.008551254221034	1.0530676296574293	1.095176376350321	1.1346503438312971	1.1713023522976553	1.2049850424611441	1.2355884742356245	1.261959614770395	1.2861930725982387	1.3071896199577995	1.324957128720143	1.3395267024616013	1.3509515909386678	1.3593060290496004	1.3646828807718374	1.367190053992998	1.365115741638694	1.362102838792437	1.3566038187312353	1.34876675333846	1.3387476071492437	1.3240298168423843	1.309959366127577	1.2942006683108573
0.359375	0.30291844170908844	0.29211612498803907	0.27792482536544194	0.268791706126675	0.2582315085461366	0.2548386916372348	0.2532439111547885	0.26093908556960005	0.2716954049371226	0.28810366768385454	0.31249033491989053	0.34133232081812726	0.3751792322788641	0.4149159710476069	0.4563568526123138	0.5017260117936828	0.5496167284589848	0.6011651859906239	0.6522501955618332	0.7039890647999459	0.7562238606322442	0.8084447726585221	0.8599799344141905	0.9103096171855659	0.9590533015734831	1.007153116647602	1.0517515044870582	1.0939281590621113	1.1334600559375132	1.1701607778561773	1.2038808691769387	1.234506758370824	1.2609170241296164	1.2851297224497458	1.3060868544486417	1.3237969305547106	1.338292166081255	1.3496264641418108	1.3578743105296431	1.363129423242269	1.3655021558495992	1.3632699774723265	1.3600981996525234	1.3544357137547007	1.3464321239612997	1.3362429411227894	1.3212969883274062	1.30704237842197	1.2910957690915679
0.36328125	0.29904447330464834	0.28824137118707777	0.27423950245954665	0.26521951832113244	0.25525202274586245	0.2518846137170356	0.25024770624826986	0.25797790559448847	0.26921742087012057	0.28598987038872226	0.31031260278055073	0.3394920604995465	0.3735728912703022	0.41316257335248696	0.4548862762297891	0.5002808279836077	0.5482757380449994	0.5995645637145677	0.6507304926076382	0.7025756739786494	0.7548220004220163	0.8070770882292267	0.858680206057155	0.9090751832117112	0.9578798714056098	1.005895514998214	1.0505559235006834	1.092782347418745	1.1323544192295898	1.1690869529679806	1.2028298891056488	1.2334673218825836	1.2599009174749773	1.2840859488790912	1.304998710548674	1.3226470474612504	1.337063935785634	1.3483042296540126	1.3564427966800583	1.361573406132494	1.3638072139444302	1.3614087112671647	1.3580719156520837	1.3522372772847633	1.344057868482604	1.3336907025239995	1.3185135388940978	1.3040696535238363	1.2879311547954053
0.3671875	0.29533626097098153	0.28455419967511103	0.2707587051598473	0.26188975518741275	0.252525851398043	0.24919916599387731	0.24751179305876425	0.25532388998814776	0.26708137353791017	0.28420901077841426	0.30862663154869613	0.33798253965055475	0.37228223251730796	0.411740866517661	0.4536760790206313	0.4991230678152032	0.5471989099308721	0.5982595241458457	0.6494851903826503	0.7013990066534153	0.7536330010664444	0.8059301839328217	0.857582578096862	0.9080179457696425	0.9568601148795187	1.0047753371533046	1.0494785664241808	1.0917373553330307	1.1313325101890102	1.1680798081350536	1.2018294397890736	1.232464632602127	1.2589074698421983	1.2830550362034887	1.3039166949312495	1.3214983355668954	1.3358326459895231	1.346975324508306	1.3550019957200348	1.3600065289757426	1.3620999351354688	1.359526294894792	1.3560225197831968	1.3500107933368937	1.3416480625644187	1.3310947561389628	1.315683172553836	1.3010441089537808	1.2847094219264164
0.37109375	0.2917948631570081	0.2810566098234015	0.26748281067624935	0.25880309764487575	0.25005593197013104	0.24678111232363023	0.24530957510975876	0.25299803596460185	0.26528822228879884	0.2827434267733806	0.3072056735182468	0.3367942893931646	0.37129304883924263	0.41062016011138996	0.45271285233311226	0.4982266474683832	0.5463700800115442	0.5972213979769693	0.6484935779980898	0.7004533939092153	0.7526493683837739	0.8050031328586857	0.8566777263075027	0.907128810377173	0.955986498377977	1.0037879171025863	1.0485158921849627	1.0907908626201794	1.130393500117525	1.167139715573523	1.2008800024539077	1.2314976738689771	1.2579373389439823	1.28203499743861	1.3028360598804145	1.3203442449124159	1.334590821162109	1.3456315607456388	1.3535429745161403	1.3584194638688658	1.360371850762565	1.35761437019772	1.3539442401399793	1.3477545398689474	1.339204693057554	1.3284589132305717	1.3128094994434876	1.2979693587198484	1.281433555674845
0.375	0.2884211291785308	0.27775181540590765	0.2644157678262763	0.25600281619448306	0.24784596342769266	0.24463884725441037	0.2433733578378497	0.2510777935081436	0.2638319259123111	0.28157442091492296	0.3060303269180577	0.3359228163346975	0.37059037574212794	0.40977078016675206	0.4519808359630991	0.49757064024552944	0.5457757689250385	0.5964293850226821	0.6477381213376439	0.6997335489141422	0.7519416836526169	0.804295277222975	0.8559558414828394	0.9063985170549781	0.9552509711553245	1.0029271689420738	1.0476629428277495	1.0899391447815674	1.1295353791959264	1.166266691966309	1.199983203875092	1.2305684340946865	1.2569939546275937	1.2810281579753846	1.3017567377553172	1.319182157097153	1.3333340621941536	1.3442673592274692	1.3520589677252313	1.3568041743250088	1.3586140818544568	1.3556647747558581	1.3518290977417202	1.3454628489720923	1.3367259396097293	1.3257849553233658	1.3098941910952278	1.2948488798389854	1.2781071538769646
0.37890625	0.28521497919947725	0.27464526773646153	0.2615772606516321	0.25352907877116204	0.2458946497031446	0.24278106475732017	0.24176548321769972	0.24961806444526452	0.26270271615723073	0.2806959412055091	0.3051047542716262	0.33536436188599184	0.3701573113771424	0.4091682592865265	0.451463764120406	0.4971379813055181	0.5454017395450723	0.5958677371566685	0.64720419992896	0.6992301557516578	0.7515031436308307	0.8037904694261565	0.8554059842413139	0.9058182992083749	0.9546459619836142	1.002186184470902	1.0469137142816805	1.0891771437022895	1.1287544971514278	1.1654591590444592	1.1991398959912294	1.2296797233795105	1.2560812145025126	1.2800392908897118	1.3006826719185134	1.3180139526277952	1.3320619828637783	1.3428806214079163	1.3505464706457695	1.3551555244259437	1.3568197287795518	1.353671957355567	1.349669893489151	1.34312837536025	1.334206458790331	1.3230711196028186	1.3069356945212585	1.291684330921606	1.2747336318376163
0.3828125	0.28217451156699147	0.2717444164692072	0.2590434875415375	0.2513320958912575	0.244195041991355	0.24121341385457745	0.24066114810432632	0.24854032476546095	0.26189330754349094	0.28013340545958837	0.3044728716017683	0.33510578937777075	0.3699731208036728	0.4087926261083223	0.4511471316446284	0.4969158374306553	0.5452332423544701	0.5955215214099301	0.6468782060398557	0.6989284365101993	0.7512371047296279	0.803463515608	0.8550160235733871	0.9053796634246455	0.9541647998644989	1.0015581409791605	1.0462619131041893	1.088499078824814	1.128045912454565	1.1647136913892369	1.198348978471809	1.2288331860602546	1.2552014885272054	1.279073256932343	1.299619845826256	1.31684510161895	1.330778391050738	1.3414732403763705	1.3490057792050045	1.3534722128621273	1.3549854531958312	1.3516345062644401	1.3474626055807941	1.3407451060301512	1.3316397755845035	1.3203125967336553	1.303929930063594	1.2884745150610493	1.2713147323261011
0.38671875	0.2792954829379378	0.26905649793662195	0.25685579959624816	0.24939769745680226	0.24273596337689107	0.23993945854106197	0.24000876925990883	0.24777880737942676	0.26140294049774837	0.27998505290868325	0.3043771330283735	0.3351191571855366	0.3700130993901621	0.40862639098892206	0.4510198626905087	0.49689562187110575	0.5452562618425953	0.5953746243572773	0.6467452120068987	0.6988110045680049	0.7511277009267311	0.8032941703836306	0.85477367894004	0.9050739448861209	0.9538012069829882	1.001037147067795	1.0457018674516125	1.0878993397997143	1.1274042337253625	1.164025624633862	1.197607351515953	1.2280282176228843	1.2543546606247247	1.2781330582105528	1.2985739317679295	1.3156826359084	1.3294901574259466	1.340050886444256	1.3474410609275231	1.351756970416547	1.35311223802106	1.3495557225822572	1.3452078386593707	1.3383106974813397	1.329021259198831	1.3175039973257328	1.300872785384095	1.2852162611010065	1.2678497524991534
0.390625	0.2765712191542055	0.2665841995047387	0.2549709144711444	0.24770816959827716	0.24150389522492421	0.23895891025932708	0.23967634035785554	0.24728965466778222	0.26123136478156717	0.2802230617993874	0.30464399262190334	0.3353678676139687	0.3702512888170253	0.40865467408807027	0.45107952554336556	0.49707037970035495	0.5454577033783727	0.5954105186013573	0.6467887469688149	0.6988601940913084	0.7511645328894995	0.8032680002823256	0.8546676287074548	0.9048925149364377	0.9535487377389273	1.0006183368250354	1.0452291673052723	1.087373372011342	1.12682462591273	1.163390098103795	1.1969107583896983	1.2272621195903617	1.2535384778108183	1.2772190300297444	1.2975484474617651	1.3145328692763365	1.3282051806555182	1.3386216776176894	1.3458597451743233	1.3500161860278783	1.3512052382396884	1.3474431267483955	1.342911200863073	1.335827821623092	1.326350360238921	1.314642240175577	1.2977628660728535	1.2819068991454008	1.2643365894969025
0.39453125	0.2739930095334626	0.26432033232795527	0.2533108788236879	0.24624936650166016	0.24048504021854678	0.2382526255167011	0.23955867129789818	0.2471594907674602	0.2613594162959675	0.2807090712070757	0.3051573639926283	0.33581677043318153	0.37066475820023304	0.4088705092449022	0.4513531085491421	0.497430121460854	0.5458240176816626	0.595613750691104	0.6469927531765575	0.6990592350345807	0.7513360303140098	0.8033724072484734	0.8546871851177255	0.9048271176210978	0.9534009252714982	1.0002971378126166	1.0448404402476046	1.0869180992238847	1.1263036477484518	1.1628031438474633	1.1962549963187172	1.2265311484803276	1.2527497722082517	1.27632937094222	1.2965441192924745	1.3133997074967059	1.326930239469196	1.3371941879833165	1.344271024311675	1.3482589116441446	1.3492729670471055	1.3453072193299829	1.3405824748668451	1.3333043398768432	1.3236318309462125	1.3117286523648688	1.2946034248847194	1.278546827767555	1.2607741536673187
0.3984375	0.2715541241095146	0.26224657901825704	0.25183090049005497	0.2449903643612818	0.23966679185022163	0.2377760305273427	0.23959450538878638	0.24741686373923194	0.26174060015550626	0.2813819784494221	0.3058527370420085	0.33643860084814914	0.3712368986250513	0.4092763056229214	0.45186654108741386	0.4979592042003375	0.5463397183819185	0.5959702364908427	0.6473434449290391	0.6993936341585454	0.7516297978207502	0.803594279307517	0.8548207727553943	0.9048691193347194	0.953351404237087	1.000068729003055	1.0445324530496183	1.086531406422475	1.1258394517064771	1.1622624529751286	1.1956370575761608	1.2258318592526631	1.2519858961866512	1.2754615000751532	1.2955595767629025	1.3122842007290563	1.325669502849209	1.3357754884114663	1.3426839542842375	1.3464952273720283	1.3473259345593842	1.343159781419897	1.3382339769652916	1.330752153816949	1.320875692864698	1.3087700434065486	1.291403271688023	1.2751412422273911	1.2571647114461133
0.40234375	0.26928661265542325	0.2603392800820496	0.250497166740839	0.24388934099528997	0.23903661680096705	0.2374819028711014	0.23977792671314185	0.24784867534906524	0.26231935505131077	0.2822050393764116	0.30668411652778327	0.3372158235202728	0.3719585539044371	0.4098556477924718	0.452554863990397	0.4986390036095171	0.5469876706275876	0.5964662003236241	0.6478294409634644	0.6998517836473822	0.7520345749240334	0.8039207542326855	0.8550555437008613	0.9050081509408872	0.9533929220664114	0.9999282383482868	1.0443016432795023	1.0862111250065989	1.1254310026679026	1.1617673540601186	1.1950558066442123	1.2251622662399198	1.2512458658531276	1.2746135404875292	1.294592806851696	1.3111853844092383	1.324424285592325	1.3343698983309031	1.3411057356183664	1.3447344808949186	1.3453749136500361	1.3410120802248147	1.3358785546501157	1.3281851945678764	1.3180957880201618	1.3057784662315663	1.2881763307923735	1.2717008646985364	1.253515386320179
0.40625	0.2671672292408283	0.2585748417712391	0.24928569868611974	0.24292205247983106	0.23857677846609948	0.23733421653366893	0.24009238693683618	0.24840319910278227	0.2630474691334947	0.2831492437076326	0.30763885068307506	0.33813834555450084	0.3728281895887041	0.4105682265335444	0.45337354916040307	0.4994536485579456	0.547751930279236	0.5970874962219309	0.6484403786185362	0.7004238007685679	0.752541101277969	0.8043410979046015	0.855379283745967	0.905232418321612	0.9535161155621774	0.9998707258545421	1.0441443908913366	1.0859546687722652	1.1250769907198679	1.1613178056908287	1.1945117492383057	1.2245224130527312	1.250530800247092	1.2737854080191522	1.2936426450331235	1.3101017938245163	1.3231940159393092	1.3329789534940188	1.3395407414559404	1.3429838538603496	1.343429361300919	1.3388735107928633	1.3335277722578527	1.3256171595929893	1.3153074381058363	1.302769495236604	1.2849396770018302	1.2682413041902667	1.2498386966201986
0.41015625	0.2651412377276182	0.25693103292153535	0.24818106498284723	0.24216243461571527	0.23826052404958156	0.23730557114335254	0.24048079710113285	0.24905410534660272	0.26388773094192375	0.28419069991190415	0.3087068770444391	0.33919927779612585	0.37385142219260425	0.4113866076385707	0.4543175187251422	0.5003942260591352	0.5486239832599807	0.5978218258564012	0.6491654827466482	0.7010992621276102	0.7531409612384111	0.8048471199198088	0.8557825452544078	0.9055312023090764	0.9537103647400608	0.999890022998404	1.044056884323535	1.0857593803158965	1.1247755885635389	1.160913288885158	1.1940058516121748	1.22391394417471	1.2498432991040793	1.2729791005606994	1.2927097799142009	1.3090329267186038	1.321977774245789	1.3316024778663607	1.3379907005156588	1.3412476929122985	1.3414963077255808	1.3367508367154728	1.3311908059978783	1.3230597188552125	1.3125249678115751	1.2997596011245207	1.28171067720483	1.264780885889672	1.2461517274390208
0.4140625	0.26319106803792336	0.2553869646245849	0.24716866852145078	0.24161316032204558	0.23805761137696008	0.23737446583221536	0.24092262903402117	0.2497838094988747	0.2648132533653298	0.28531135608594316	0.3098776698865491	0.34039106274193964	0.37503595581493665	0.4123210836484851	0.45539561257308936	0.5014589073142595	0.5496179401681247	0.5986664636427381	0.6499931267866382	0.7018657219564397	0.7538245566886654	0.8054315608832535	0.8562587489585166	0.9058970141216749	0.953966675664565	0.9999776831691534	1.0440338413197152	1.085622290442649	1.1245248592859427	1.1605527144680279	1.193538480856755	1.2233387956760762	1.2491860299565987	1.2721978939413534	1.291796886595797	1.307980141590201	1.3207756935966404	1.3302401099140022	1.336455847627751	1.339527904452631	1.339580008591001	1.3346481730344906	1.328874056139631	1.3205216898875127	1.3097599710537404	1.2967635120884302	1.278504243381129	1.2613376146016566	1.2424737919809705
0.41796875	0.26130389744711024	0.25392339283460647	0.2462313306704455	0.24113913769250503	0.23794180520818534	0.23752723634496736	0.2414303031826163	0.2505817657419412	0.2658056384978855	0.2865007529279687	0.3111403305550028	0.3417032418968952	0.376380131898078	0.4135555620679242	0.45661711363776536	0.5026490719307677	0.5507687555109514	0.5996360595194333	0.650911245318538	0.7027094521652738	0.7545802555995265	0.8060859458807037	0.8568021952757057	0.9063253369246469	0.9542797021876777	1.0001243279137901	1.0440676767540182	1.085538763621155	1.1243224017013351	1.1602349061804944	1.1931095158854808	1.2227982226461243	1.248560841851393	1.2714448604712956	1.2909076694785173	1.3069466381391346	1.3195897330730615	1.3288926088034578	1.334936400988427	1.337825155618306	1.3376825420701575	1.332567770600099	1.326581461599981	1.3180090323131457	1.3070207862016168	1.2937925778174106	1.2753313293962814	1.2579263748862608	1.2388232747139267
0.421875	0.25946875398575137	0.2525232408376915	0.24535034537728517	0.24071569405311116	0.2378921939213355	0.23776052311936446	0.24204104893466263	0.2514412587538641	0.26685243836588396	0.2877574086636092	0.3124850991129817	0.3431224370626356	0.3778683090077388	0.4149271417437676	0.457987005170701	0.503963979909627	0.5520502690774677	0.6007312516459287	0.651908546060237	0.7036180842854403	0.7553958688210352	0.8067999732278114	0.8574058431757031	0.9068123216155337	0.954647089133462	1.0003227919509994	1.044150307222669	1.0855019128027183	1.1241639231584073	1.1599581772002299	1.1927189690706317	1.222293102136332	1.2479691899301484	1.270722084489511	1.2900453630181712	1.305936381821207	1.318423510660836	1.327562485603238	1.3334337431199321	1.3361402667876094	1.3358050304995857	1.3305112281974336	1.3243154519367977	1.3155254870396826	1.3043128748515553	1.2908545581194728	1.2721990393312967	1.254557592236743	1.2352148340185094
0.42578125	0.25767591841771315	0.2511718685479723	0.2445081277379569	0.24032800330330573	0.23789110094433252	0.23807334485401555	0.24272544219949474	0.2523582579395034	0.26794701439801477	0.2890892881627829	0.3139042525899355	0.34463412976573243	0.3794781183283525	0.41642024824458257	0.45950281993059594	0.5053974735744561	0.5534259470476088	0.6019218162401974	0.6529765824896988	0.7045833805857625	0.756261671108462	0.807563315248591	0.8580609242223902	0.9073525667733249	0.955066901189116	1.0005699306423699	1.04427648141567	1.0855048295949117	1.1240428405531608	1.1597189189860928	1.1923666278158493	1.2218246223117397	1.2474127683647178	1.270031185043193	1.2892120796632407	1.3049526351798915	1.317281142156134	1.3262536946451167	1.3319508952115044	1.334475239298915	1.3339489146481913	1.3284806183969233	1.3220781202850895	1.3130736723757432	1.301639771089042	1.2879543792908148	1.2691117467342528	1.2512376606057523	1.2316582553269737
0.4296875	0.25591703108066355	0.24985679731720287	0.2436898715785773	0.2399629292130387	0.23792239588080522	0.2384502071132316	0.24343104738968963	0.2533329480106257	0.2691025432952065	0.2905082248587589	0.3153908256866786	0.3462243613601221	0.3811852016834326	0.41821232953540877	0.4611472508271193	0.506937577394845	0.5548828843839464	0.603188667094507	0.6541109949127689	0.7056023860564254	0.7571728801856707	0.8083687154411094	0.8587589940017611	0.9079389756475249	0.9555354540533602	1.000865579137076	1.044445364856363	1.0855440897894308	1.123952739267488	1.1595114747402964	1.1920508932624991	1.221393841048482	1.2468928713688836	1.2693738861779527	1.288409428855649	1.3039974585879814	1.3161658421770732	1.3249704166528014	1.3304920744212958	1.332833561466082	1.332116804124414	1.3264791412272523	1.3198721746981232	1.310656189509424	1.2990042952153258	1.285095372171679	1.2660725942834476	1.247970402445111	1.228159190773811
0.43359375	0.25418537999630203	0.2485673204614506	0.24288364900652293	0.2396088126487886	0.23797123255088617	0.2388653728280313	0.24414253344313983	0.25437000455004827	0.2704154305520027	0.29201032766200385	0.3169360179195224	0.3478796884147747	0.3829643307461328	0.42007850873966734	0.4628896451625639	0.5085671321448022	0.556412458300493	0.6045255675030888	0.6553104061297819	0.7066762124034894	0.7581299626813169	0.8092141034860025	0.8594950195160207	0.9085650011134311	0.9560473974467907	1.0012097816478955	1.0446592052842307	1.0856213084879232	1.1238907969201044	1.1593309159340937	1.191769224224162	1.2210004234800713	1.2464090159746304	1.2687512799203489	1.2876390408437388	1.3030724112783822	1.3150795859058226	1.3237157616937965	1.3290614499098357	1.331219641688865	1.3303126076306788	1.324511075500094	1.3177013806799942	1.3082763778583242	1.2964095655801091	1.2822805747924804	1.2630848552813094	1.2447587977689447	1.2247209313384357
0.4375	0.25247573670954243	0.24729449974791837	0.24207990997376724	0.2392557413309619	0.23802475254331532	0.2392985917289233	0.2449170775815627	0.255472664305784	0.271898994753058	0.29356770344823	0.318527827596979	0.34958602297298214	0.3847912839999577	0.42197506193091733	0.46469736594106703	0.5102649837081064	0.5580029824054069	0.6059286473877772	0.6565737498039567	0.7078071910603392	0.7591365357552466	0.8101022084555204	0.8602691018705573	0.9092276374542353	0.9565980625502004	1.001600703699626	1.0449204619037102	1.0857420083295737	1.123859349445452	1.1591767467815774	1.1915214568331	1.2206428372220117	1.2459591662702492	1.268162566854572	1.2869018094226503	1.3021790252436067	1.3140238693996678	1.3224915936802346	1.327661975641814	1.3296375655770243	1.3285408543520771	1.3225810033061367	1.31557033461328	1.3059385371960972	1.2938595413798626	1.2795136270049217	1.260152690596943	1.2416134766679863	1.2213559075747171
0.44140625	0.25078359270509243	0.24603118082601547	0.24127116350821445	0.23889544262035284	0.23807274232924858	0.23973693712679953	0.2458911160497415	0.2566320716551233	0.2734309170424521	0.2951503769576292	0.32015189880814343	0.35132825487011027	0.3866439320643414	0.42388765734132045	0.4665432187982482	0.5120086042674905	0.5596386139763876	0.6073912365436029	0.6578974595124283	0.7089958117966578	0.7601960625490791	0.8110378453900197	0.8610854657706088	0.9099287153584159	0.9571862489988504	1.0020348717462062	1.0452297471001268	1.0859132261822235	1.1238669987777357	1.1590563100048326	1.1913131174160931	1.2203207568428476	1.2455421473773292	1.2676055743914216	1.2861968427547432	1.3013180627585217	1.3130001236020927	1.3212993263751776	1.3262953760597118	1.3280900828547328	1.326805479670907	1.3206926505723504	1.313483608101965	1.3036475281852362	1.291359020211146	1.2767990892406906	1.2572853521252387	1.2385409557944889	1.2180692089058383
0.4453125	0.2491041435612158	0.24477156385606874	0.24045156777536308	0.23852108667354469	0.23810754282507998	0.24017458470674566	0.2468674217606989	0.2578258437106972	0.27497506395184895	0.29679931345645216	0.3217939827080507	0.35309071286879756	0.3885024761735857	0.4258041698115719	0.46840630452549936	0.5137771175329312	0.5613014151843216	0.6089019742391312	0.6592735685783064	0.7102383373433648	0.7613088086925247	0.8120244028980551	0.8619492767356393	0.9106733284068728	0.9578150498455502	1.0025094678464406	1.0455859112908787	1.0861410843122108	1.1239386450279247	1.158996910083706	1.1911545606475145	1.2200367969674566	1.245159439177777	1.26707927128638	1.285522265210449	1.3004887050489178	1.3120090097119586	1.3201402693987734	1.3249629558978713	1.326578750015795	1.3251089865458254	1.3188482390031195	1.3114446677628353	1.301407854706471	1.2889130743562116	1.2741433947413783	1.2544906900112598	1.2355493160825133	1.2148680859987153
0.44921875	0.24743166668923317	0.24351033375637562	0.23961612403405197	0.23812722223521815	0.23812360874095143	0.24067949583900594	0.24782153197269136	0.25903539365328077	0.27651676106724904	0.2985126243513959	0.32345613571051646	0.35485680885134646	0.3903499685482928	0.4277125452396723	0.4702698125932526	0.5155525632403227	0.5629741240897277	0.6104453427844205	0.6606892642722659	0.7115256963378287	0.762469816540011	0.8130609783819714	0.8628630772559897	0.9114663140226303	0.9584897827153634	1.003024758365609	1.0459878185321632	1.0864280139570082	1.124116851629704	1.1590483380209333	1.1910544531382383	1.2197953219524484	1.2448143917459809	1.266585346826254	1.284877672620705	1.2996895864747784	1.311049860159563	1.3190149821563169	1.323665873289574	1.3251047340430648	1.3234527383787786	1.3170489198313242	1.3094554292326648	1.2992226848752524	1.2865243037452616	1.2715544771853702	1.2517765301844104	1.2326455873454623	1.2117596657257121
0.453125	0.24575982890641374	0.24224180849902627	0.23875967021624475	0.23770934852179698	0.23811729542932972	0.24114503428678558	0.2487596983947189	0.26027088388757685	0.27804015914191493	0.3002020819731038	0.3251963581960934	0.3566080290357301	0.39217250008977167	0.42960075815147186	0.4721188301666321	0.5173191768548759	0.5646412916976709	0.6120042120087156	0.662128226353261	0.7128439328787761	0.7636684114079386	0.8141407837217358	0.8638242166372679	0.9123087766294828	0.9592142779863654	1.0035844118310702	1.0464361496304173	1.0867713084336321	1.1243780100700103	1.1591833298342142	1.1910129789911588	1.2195996486877017	1.2445100180806286	1.2661272206742618	1.2842652951845865	1.298921075263523	1.3101219001273463	1.3179229766436618	1.3224045712299983	1.3236690104958877	1.3218377386387197	1.3152955132524586	1.3075089711403265	1.2970890243465436	1.2841985011293313	1.2690393144610534	1.249147858673978	1.2298333840255764	1.2087486687317228
0.45703125	0.24408288120908145	0.2409597351663308	0.23787627825173008	0.23726293662702078	0.23808646915898485	0.2415654037155915	0.2496803384088447	0.26154545466979984	0.27952574491347637	0.3018460816111401	0.3269358708030641	0.3583242688813709	0.3939584733518609	0.4314578881370088	0.4739398748474608	0.5190624815347202	0.5662888276901025	0.6135624162538265	0.6635733949418469	0.714176241419284	0.7648893717761026	0.8152512569573928	0.8648237495907924	0.9131959110501103	0.9599876337893288	1.0041930629469873	1.0469334498011922	1.0871663002476661	1.1246847775168325	1.1593627374115667	1.191023288216083	1.2194501981337444	1.244247434666187	1.2657078913434134	1.28368869146146	1.2981859453838591	1.30922627676303	1.3168640860288165	1.3211787463582783	1.322271889024533	1.320264754072349	1.3135781536302882	1.305609472075207	1.2950107193249178	1.2819396916891104	1.2666013844964321	1.246605028188853	1.2271118125579719	1.205836073286323
0.4609375	0.24239705734671718	0.23965802100745126	0.2369596069255552	0.23678237978380873	0.23802822209591268	0.24198869742947798	0.25055887004381905	0.26280591104783835	0.28095329001856534	0.30342231584493096	0.32861014250056925	0.359986246606723	0.3956974864842771	0.43327451276127144	0.475721409851535	0.5207695531274591	0.567903669391798	0.6151055240247825	0.665009216576787	0.7155059013435437	0.7661154980369536	0.8163758814256493	0.8658471479871188	0.9141164423682131	0.9608025340431947	1.0048526373128066	1.0474819388762016	1.0876102827389855	1.1250283313822125	1.159576923166345	1.191077965629693	1.2193449621192918	1.244026130924047	1.2653286456349178	1.283150670171915	1.2974877707164372	1.308366215018332	1.315840186380028	1.3199888258388062	1.3209132462848951	1.31872023093631	1.311900487233945	1.3037600983350202	1.292990912962284	1.279749262512039	1.2642397161240648	1.2441441687590182	1.2244761640745758	1.2030190975287174
0.46484375	0.24070118931450266	0.23833199276535216	0.2360041350280519	0.23626070237886196	0.23793426239371573	0.24244706730239565	0.25136520281343666	0.26399515660026074	0.28230474654098525	0.30491370729418127	0.33019927518788766	0.361579662609692	0.3973797428899711	0.4350418097005953	0.47745359677302224	0.522429606760601	0.5694744365210379	0.6166203607091199	0.6664219859104856	0.7168181636887364	0.7673305637794945	0.8174971739890319	0.8668767008080472	0.9150539219040781	0.9616452743204491	1.005559550690064	1.0480804245074775	1.0881018579176147	1.1254095610236234	1.1598258509135253	1.191172983192775	1.219281580955565	1.2438455268033193	1.264989537989904	1.2826523602160893	1.2968289829902342	1.3075451552351516	1.3148548349813542	1.3188373397972701	1.319578234214476	1.317208165002284	1.310265467337118	1.3019615105935265	1.2910305012957397	1.2776255672674737	1.2619499345735696	1.2417592944142095	1.221920287718739	1.2002926118614283
0.46875	0.23899562238760716	0.23697934288892605	0.2350064436529764	0.2356905021301665	0.23778945923858133	0.2428407979084602	0.25207675136231084	0.26508662463528754	0.28356580116268587	0.30630934048869646	0.33170054255924225	0.3631002403279514	0.39899639312706847	0.4367502162443785	0.4791270064741461	0.5240334826895436	0.5709919295971877	0.6180949771016289	0.6677993077003546	0.7181001909412795	0.7685207595640535	0.818599533942721	0.8678948145715669	0.9159896314780356	0.9624976157162667	1.0063036451664213	1.0487221563855962	1.0886374197186082	1.1258299745896463	1.160112125842999	1.1913079640537705	1.2192592097262895	1.243706201257728	1.264690843697744	1.2821939891960545	1.2962103507262916	1.3067650032936398	1.3139112021315404	1.317710447969481	1.3182738537419465	1.3157328572556442	1.3086757830691118	1.3002122305634027	1.2891273960451435	1.275564110230277	1.2597260696055166	1.2394444339809163	1.2194392724130605	1.1976515969110635
0.47265625	0.23727955546168106	0.23559995909516934	0.23396559385249502	0.2350656782344104	0.23757718699556096	0.24313800505121766	0.25267717748926766	0.26606983516437677	0.2847267970345665	0.3076023022141595	0.3331343225774039	0.3645521615216847	0.4005400736650208	0.4383887730002728	0.4807313380824724	0.5255722055500325	0.5724483152783645	0.6195194488978977	0.6691302957131169	0.7193404869616694	0.7696742286944804	0.8196701884961636	0.8688866606988679	0.9169060873354716	0.9633401019333035	1.007068821326	1.0493942960479667	1.0892084595842495	1.1262869934483117	1.1604366196409777	1.1914838316039498	1.2192786567135407	1.2436094885107045	1.2644338511653026	1.2817762886752937	1.295632065809054	1.3060045424899878	1.3129915639056304	1.3166147327059352	1.3170065418733226	1.314298514610119	1.3071336681603845	1.2985107918952605	1.2872781330384417	1.2735590654497753	1.257562215343328	1.237194954520732	1.2170305538319977	1.1950930890386977
0.4765625	0.2355482721595544	0.23419416340156282	0.2328820994901853	0.23438273011380537	0.23728549126447537	0.24332615345593028	0.25315340749773935	0.2669411002016478	0.28578219687065914	0.3087881030267155	0.3345188056531899	0.36593189828778205	0.4020040850826735	0.43994571745679273	0.4822551782713956	0.527035859050266	0.5738355685472895	0.6208861267544367	0.6704064277970041	0.7205293061868552	0.7707804735310768	0.8206983390558387	0.8698405942688947	0.9177893995083368	0.9641556466636162	1.0078353718372353	1.0500789437913982	1.0898009136852593	1.1267719463245778	1.1607951621386814	1.191699185127971	1.219340410032538	1.2435553250795435	1.264219956416294	1.2814008914355717	1.295073005257652	1.305267471013598	1.3120992644291976	1.3155530862641733	1.315779115441432	1.3129072819830614	1.3056394484285145	1.2968570404720299	1.2854807380636355	1.2716063734740644	1.2554542960818011	1.2350085841281684	1.214693018602269	1.1926158981216246
0.48046875	0.2337919091980642	0.23275991324794504	0.23175558044203454	0.23364062723597362	0.23690904776616595	0.24339840401673798	0.25349533425729875	0.26769920491900734	0.28672789447033453	0.3098631445739462	0.3358288226077909	0.3672542892471204	0.4033800035952681	0.44140993079912594	0.4836870690229017	0.5284136929843165	0.5751445387850629	0.6221884714970194	0.6716215047227676	0.7216595206218838	0.7718309410714502	0.8216745535195453	0.870746942360368	0.9186291540711808	0.9649315196899598	1.0085835654615518	1.0507557190808792	1.0903963549142461	1.1272703074623645	1.1611773589801377	1.19194744826877	1.2194415805135013	1.243539490986732	1.2640483230668773	1.2810467726068504	1.2945382877455036	1.3045567219964	1.3112361438095956	1.3145249965477488	1.3145898705549157	1.311557772421287	1.3041906867943691	1.2952512829794531	1.283735772152237	1.2697064240320983	1.2534020320136325	1.232886282872737	1.212426043137198	1.190218930392946
0.484375	0.23199657266458132	0.23129050764198889	0.2305820822631089	0.2328390948370541	0.23644742325531184	0.24335415221259266	0.2536975583357645	0.26834390001951436	0.28755807931409516	0.31082232031333507	0.33703937826116714	0.36859440595585874	0.4046564799175093	0.4427720852566912	0.4850171737501826	0.5296954622396256	0.5763654071579601	0.6234193935915536	0.6727701645467067	0.7227262898814552	0.7728198592326996	0.8225914902034333	0.8715973946754998	0.9194168842552447	0.9656586899878489	1.009297161230192	1.0514054016355652	1.0909747625246295	1.1277635800903056	1.161567436749227	1.1922161908265765	1.2195737567222666	1.2435520728075165	1.2638915871506207	1.2807151922655018	1.2940302214505879	1.3038741349766885	1.3104034834310179	1.3135286511315203	1.3134347280042624	1.3102460217637169	1.302783415422395	1.293692994949399	1.2820446507631846	1.2678633562449186	1.2514092941271513	1.2308319385532418	1.210230608845831	1.18790115886371
0.48828125	0.2301474513395923	0.22977418088302878	0.2293525440275151	0.23197595026694576	0.2359015204884564	0.243199273735737	0.25376217032962284	0.26887550591289244	0.2882641486546571	0.31165710331866137	0.3381397396087945	0.36982511028268233	0.40582146528910235	0.444024659775972	0.48623827222690325	0.5308730631170294	0.5774892633577328	0.6245705236493949	0.6738461737276888	0.7237253172865821	0.7737436333922629	0.8234446648105831	0.8723858264759968	0.920145469891082	0.9663300210052554	1.0099649264637367	1.0520132180382653	1.0915181920624486	1.1282324449228545	1.1619465368907487	1.1924884045242985	1.219722992046594	1.2435570984593018	1.2637411594005068	1.2804004927366015	1.2935460638837906	1.3032190342671561	1.3096017507718327	1.31256301879537	1.3123107625112458	1.308968494204444	1.301414784166224	1.2921807697121521	1.2804075637349546	1.2660810697911389	1.2494813286329665	1.2288502396332992	1.2081111130995184	1.1856642083444038
0.4921875	0.2282325116132311	0.22819598515610856	0.2280533488773835	0.2310448266421426	0.23526994833051518	0.2429437100763924	0.2538593715401244	0.26929321211019686	0.28883641438001617	0.3123559842823146	0.3391192352129525	0.37091342970408914	0.4068654256383553	0.4451613737292332	0.48734539114731074	0.5319412190461877	0.5785096667902462	0.625632999907677	0.6748419247297762	0.7246511606200785	0.7745989162150748	0.8242315992280875	0.8731089632271317	0.9208100175995254	0.966939684552402	1.0105794441648692	1.0525698355875321	1.0920138139344264	1.1286604694830393	1.1622960090314867	1.192745070074635	1.2198503847890083	1.2435387947462624	1.263582102932676	1.2800902726115333	1.293077137906675	1.3025869101004663	1.3088292916107418	1.3116282140136657	1.3112183534045512	1.3077248292281336	1.300085010036501	1.2907133190377766	1.2788228192740612	1.2643598478138898	1.2476211891947853	1.2269442153940109	1.2060738742547694	1.183513699267387
0.49609375	0.2262449800049012	0.22654122179071642	0.22666888114978817	0.2300345594099078	0.2345470341755783	0.2425968384491115	0.2539273369599156	0.26959304337078877	0.28926708005175883	0.3129072572651154	0.3399634221212323	0.37185328503115767	0.4077817231429176	0.44617734595655706	0.4883348491997557	0.5328967616253126	0.579423013472173	0.6265992310459483	0.6757495255975606	0.7254969768375317	0.7753810037900722	0.8249497812405912	0.8737653161042871	0.921408395040776	0.9674840555506483	1.0111350797582968	1.0530696813846032	1.0924544144132224	1.129036856145968	1.1626009661569887	1.192949211113371	1.219939090191286	1.2434797091414795	1.2633964530239876	1.279768069515706	1.292610252170504	1.301969324623014	1.3080811457488755	1.3107239155085684	1.3101601800816982	1.3065180449209723	1.2987967059447896	1.289290519495387	1.2772880042850918	1.2626967662403101	1.2458287245146626	1.2251138770633152	1.20412231192575	1.1814556958732512
0.5	0.22418341505938205	0.22479890339149136	0.22518505806047662	0.2289306075739852	0.2337234083003111	0.24216663845177946	0.2538577985189346	0.26976863493518427	0.2895520869286657	0.3133022324702702	0.34065740921643795	0.3726390915888663	0.408564314922628	0.44706961181556554	0.4892041234099991	0.5337374864829103	0.5802275195723052	0.6274643319546058	0.6765626885277374	0.7262558759647121	0.7760838367876264	0.8255952051654537	0.8743531083468217	0.9219399937071001	0.9679620946671793	1.011627419242918	1.0535087578041487	1.092836321120696	1.1293564537667125	1.1628357539614957	1.1930889770357573	1.219972764893661	1.2433648717811336	1.2631675245316427	1.279417371093881	1.2921308696928175	1.3013553064176153	1.307348960451078	1.309847100633879	1.3091377231608516	1.305351602705024	1.2975519443952692	1.2879137004849102	1.2758020740877198	1.2610890519423061	1.2441016585857554	1.2233559629676785	1.2022536793588061	1.1794914015488438
0.50390625	0.2220495941846778	0.22296369985230946	0.22359236410513686	0.22771798551115205	0.23278845438738233	0.24166438172154053	0.2536431896143451	0.26981289570011285	0.2896902999524994	0.3135366395063358	0.34118955874557994	0.37326444486739463	0.409206034368826	0.4478361612194969	0.48995210899604347	0.5344619566589751	0.5809219700450933	0.6282261660065107	0.677277993870524	0.7269228705042097	0.7767015699291078	0.8261626271197777	0.8748690107046327	0.9224036962221958	0.968373984905935	1.0120541444940465	1.0538841326731343	1.0931571603665693	1.1296033364374796	1.16299789446397	1.1931572484278756	1.2199397861929833	1.243185629849371	1.262884042636895	1.2790256624448468	1.2916264832933793	1.300733392870901	1.306622110359322	1.3089907126657447	1.308147749942047	1.3042254816367094	1.2963493727352837	1.2865842717702187	1.2743661856894941	1.2595362124053933	1.2424367306002462	1.2216651626492707	1.2004605132587918	1.17761568070271
0.5078125	0.21984591156718217	0.2210355111316173	0.22188716082719537	0.22638453876147985	0.2317319346186552	0.24106187832481335	0.2532714391586667	0.2697174802463664	0.28968061343978546	0.31360916975602493	0.34155373785848797	0.3737241710483776	0.4096993111273993	0.4484737508609909	0.4905780274344796	0.5350696766218206	0.5815055075955862	0.6288840787663451	0.6778946147456615	0.7274959291562564	0.7772305150053523	0.8266472928732778	0.8753086378114576	0.9227968472170917	0.9687192109334056	1.0124152561502613	1.0541947763458808	1.0934046271867914	1.1297767951575457	1.1630863208749451	1.1931520810620986	1.2198360462104696	1.2429414858465186	1.2625429003082904	1.278587226076082	1.2910890386787792	1.300093493899287	1.3058894462289923	1.308144108956907	1.3071814421794117	1.303134387975338	1.2951830570897642	1.2853003988420535	1.2729812983872122	1.2580384465964733	1.2408304075385261	1.2200363415632185	1.1987349728145182	1.1758200336820415
0.51171875	0.217573858692647	0.2190171364773977	0.22007076340390289	0.22492328193540317	0.23054297005041877	0.24031375669754515	0.25272892921269224	0.2694716748257789	0.2895191451258646	0.3135180855242616	0.34174955396402884	0.37401632343649094	0.41003825403002236	0.4489769788636771	0.4910794405896903	0.5355600079122641	0.5819777409265585	0.6294375975927087	0.6784128551781531	0.7279754034745551	0.7776699542206836	0.8270468083478903	0.8756683724169676	0.9231159693375226	0.9689957972425075	1.0127116381115775	1.0544343680625328	1.093578505601506	1.1298755083250187	1.1631008168558556	1.1930754073904137	1.2196645822675074	1.242638667115391	1.2621491459164658	1.2781037721565582	1.2905159149858718	1.2994285368306209	1.3051411779074769	1.3072953942700163	1.3062268903144933	1.302068701090289	1.2940427928490075	1.2840540754002403	1.271643867512393	1.2565933191440042	1.2392792685189598	1.2184656819603463	1.1970719977200202	1.1740968414060302
0.515625	0.2152337374272991	0.216911764537987	0.21814697044123915	0.22333294334088608	0.22921175686853057	0.23939742100231073	0.252004039995097	0.2690632640680707	0.28919879037302815	0.31325825404652863	0.34178034794995205	0.3741424029090322	0.41022018723592213	0.4493396714058221	0.49145174721561985	0.5359304975888772	0.5823377280801845	0.6298862199532669	0.6788328517592832	0.728362429437723	0.7780212983541757	0.8273616914665457	0.8759471017352475	0.9233586210464914	0.9692012169325807	1.0129398344325065	1.0546034790508965	1.0936791019981857	1.129899964529445	1.163043379327561	1.1929319998565997	1.2194329024712904	1.2422866890767836	1.2617125729591363	1.2775825286936167	1.2899096591369905	1.2987360890692796	1.3043711419276263	1.306434965975376	1.3052727094001764	1.3010163248157576	1.2929156482649042	1.2828319701843518	1.2703439897689361	1.2551939701351533	1.2377794222838623	1.2169495552151315	1.1954691191108675	1.172441638042287
0.51953125	0.2128250702215529	0.21472165737253635	0.21611972147020744	0.22161657034600854	0.22773464505257657	0.2383033928773211	0.2510899029778504	0.26848127295510904	0.28871199104436157	0.3128210045710256	0.3416498489975233	0.37410545172877296	0.41024563448923734	0.44955709810103983	0.4916897921671011	0.5361768222665237	0.5825827105470092	0.6302294508289512	0.6791543637416316	0.7286576766269207	0.7782864119182233	0.8275942985318082	0.876146496104022	0.9235249447429903	0.9693350400638872	1.0130971595986429	1.0547009112426133	1.0937076227463431	1.1298538396309235	1.1629196929538421	1.1927293953475897	1.2191504139937228	1.241895421192202	1.261243214280339	1.2770324956066887	1.2892768372126173	1.2980194020052167	1.3035788580637753	1.3055583624071292	1.304310250166249	1.29996467825087	1.291789252339618	1.2816201220930017	1.2690682099591335	1.2538300655504266	1.2363250911278891	1.2154823354548445	1.1939231195561493	1.1708516653458136
0.5234375	0.21034711419126	0.2124479794652414	0.21399199910968844	0.21977907979330205	0.22611497474275039	0.23703129925763702	0.24998607833097614	0.2677188768301103	0.28805515897961964	0.31219824374711946	0.34135942122762797	0.37390692441386575	0.4101166850543767	0.449627284167907	0.4917898656209349	0.5362945506978507	0.5827085383435132	0.6304658974608629	0.6793767300687691	0.7288611381052948	0.7784664492422052	0.8277471316034273	0.8762697455634312	0.9236222177259286	0.9693968652669083	1.0131801660016035	1.054725346493257	1.0936665098611038	1.129743379813474	1.1627385899671976	1.1924774143649883	1.2188268273505647	1.2414735928337608	1.2607489819911322	1.2764616705837977	1.2886259125181592	1.2972859970900232	1.3027695637887797	1.3046664202324831	1.303334688868338	1.2989039047533788	1.290656251047873	1.2804091074923643	1.2678046280749795	1.2524906511733158	1.2349078935867686	1.2140549852605007	1.1924259636031143	1.169321653907636
0.52734375	0.20779900659678555	0.21009120058474567	0.21176575113591117	0.21782528416140362	0.22436020998026024	0.23558814409109147	0.24869899200823592	0.26677539708819714	0.287231628786782	0.3114091565009351	0.3409074305670675	0.37354445127617336	0.40983450727844184	0.4495507959031432	0.4917505538143262	0.5362808440325492	0.5827115399436475	0.6305924762862317	0.6794981104782133	0.7289719997844025	0.7785616410041817	0.8278217946209319	0.8763281129333119	0.9236522465024228	0.9693884747926843	1.0131881878100302	1.0546780095912853	1.0935601115646745	1.1295760695236037	1.162509638255268	1.192185983992779	1.2184708214167843	1.2410281669916499	1.2602361365593853	1.2758768262915818	1.2879646290817737	1.2965434695694422	1.301951150190136	1.303763556784439	1.3023463024868098	1.2978308587977287	1.2895176097005574	1.279196976516141	1.266546805371251	1.2511670847050684	1.2335174668315994	1.2126556315232466	1.190964014390452	1.1678406944000153
0.53125	0.2051798515656506	0.20765155594639575	0.20944226850912823	0.21575915976081111	0.22247922346861748	0.2339865636476223	0.24724145004101272	0.2656570096442534	0.2862504407249401	0.31061467703976114	0.34029046703641436	0.37301259353709854	0.4093979191232194	0.44932911194725944	0.49157215647633523	0.536134801144332	0.5825898675394303	0.6306053229726071	0.6795152059895628	0.7289880559149704	0.7785710736229403	0.8278304607531746	0.8763212365001374	0.9236165919750399	0.9693139142583357	1.0131257196402605	1.0545646157308017	1.093395293589784	1.1293596522190938	1.1622407801895887	1.1918624263332949	1.2180887184323201	1.2405641653342696	1.259710273257391	1.2752837396375583	1.2872981077143124	1.2957964833168354	1.3011302456636806	1.3028562461071265	1.301351402504629	1.2967510498208654	1.2883825258892807	1.2779891882076306	1.265295087951992	1.2498542997173678	1.2321430929049817	1.211272629579765	1.189522713985068	1.1663940649689946
0.53515625	0.20248936059971867	0.20512923926476997	0.20702261667373206	0.213583930786368	0.22048089620947042	0.23224402896111362	0.2456328196744196	0.26437598756136715	0.28512180476266513	0.30968649857141756	0.33950555289722223	0.3723069354002435	0.4088048372714229	0.44896240360862005	0.4912550633707194	0.5358565232913899	0.5823433160684958	0.6305017055854274	0.6794246271869608	0.7289059583357829	0.7785071683618825	0.8277696094910703	0.8762479259878331	0.9235172980316078	0.9691791020097001	1.0130020037958891	1.0543952110025647	1.09318128768974	1.129101611541531	1.1619374639313245	1.1915107013379889	1.2176843349365467	1.2400849387475854	1.2591754303683655	1.2746859467735017	1.2866288533804593	1.295048059780173	1.3003114091360843	1.3019521773890088	1.3003610912816523	1.2956768146986521	1.2872646718828253	1.2767955556183221	1.2640553668171939	1.2485509205924465	1.2307766266929279	1.2098996653414902	1.1880946738741585	1.164970256046463
0.5390625	0.19972897504079323	0.20252470075147802	0.20450799374823778	0.2113024232522304	0.21837351512702985	0.2303837905609974	0.24390278637547666	0.2629485599455268	0.2838548335516823	0.3085919978519548	0.33855369854518746	0.37143004164033944	0.408056282261429	0.4484486268883462	0.49079812742801643	0.5354456212344211	0.5819720617672487	0.630280958072622	0.67922477482741	0.7287229912825641	0.7783640243166057	0.8276348227452527	0.8761070586613477	0.9233574983676291	0.9689911350234306	1.0128283411014178	1.0541816797739396	1.0929282669923657	1.128808942312553	1.1616036727759635	1.1911332987469607	1.2172601714760989	1.2395923823505166	1.2586324273762006	1.2740838029187072	1.2859584875108712	1.2943026566541653	1.2994995191750003	1.3010599948590147	1.2993878387227513	1.294622262035894	1.2861763609731542	1.2756261354077563	1.2628363372434852	1.2472601320413346	1.2294171299867744	1.208541483423295	1.1866868197214955	1.1635692868558258
0.54296875	0.1969026580787136	0.1998395198184197	0.201900507991612	0.20891743539409857	0.21616454265133994	0.22843192636538096	0.24209109087451472	0.2613919827147819	0.28245909635751654	0.3073499515432566	0.33744557371062356	0.3703984640010504	0.40716001782606626	0.447785433417884	0.4901987795224163	0.5349003604551144	0.5814753739218944	0.6299437659717	0.6789163166503488	0.7284556444554129	0.7781380462259236	0.8274230974652719	0.875898214072441	0.9231406023119361	0.9687568084210154	1.01261499245816	1.053934352439437	1.092645085013269	1.128488197453951	1.1612440437549438	1.1907336504561585	1.2168182413378916	1.2390871313677072	1.258079708037597	1.2734763404697076	1.2852894849680578	1.2935669851826348	1.2987015947102782	1.300189101826197	1.2984420890874688	1.2935976263706181	1.2851245199889783	1.2744891535902987	1.2616474452100024	1.2459915665156185	1.2280756968767501	1.2072175674761572	1.1853229873036368	1.1622073913206545
0.546875	0.194016702061533	0.19707755896560797	0.19920484102009073	0.20643224107410602	0.21386072753107283	0.22640182300994555	0.24021397761934554	0.25972177702367405	0.2809454816860124	0.30598257137406537	0.3362112509932878	0.3692515281079904	0.40613072183776416	0.4469739877453027	0.4894556959943337	0.5342187955287226	0.5808515681352241	0.6294906212499572	0.6785198097977985	0.7281034619059275	0.7778303122439739	0.8271355360820103	0.8756227927799284	0.92286916107235	0.9684803795086021	1.012369091217371	1.0536598483321833	1.0923379150248302	1.1281456524350173	1.160864780676637	1.1903164399655772	1.2163601538079756	1.2385700367418306	1.257517108159962	1.2728647794790666	1.284625980419111	1.2928480995013205	1.2979256003426451	1.2993480584969472	1.2975303411002101	1.2926073918086503	1.2841122122319026	1.2733927434321008	1.2604989446037576	1.2447626841294444	1.2267772445606482	1.2059607251968891	1.184040148988146	1.160915542650533
0.55078125	0.19107870586635392	0.19424550314951525	0.19643054031540957	0.2038519127493749	0.21146868466327873	0.22428916460627052	0.23825537400655133	0.25794992970077535	0.2793250509398203	0.30450955144917596	0.3349082235468594	0.36804168383700475	0.40498661981648104	0.4460217336735936	0.4885724131233246	0.5334018920954338	0.5801000337561125	0.6289410953914499	0.6780337797555108	0.7276678216692255	0.7774461326169619	0.8267779054245288	0.8752850508378289	0.9225452226787085	0.9681625854896622	1.0120935651441667	1.053361335921204	1.092010869988299	1.1277869315707694	1.1604718831039011	1.189886027846804	1.2158881016049041	1.2380447280848375	1.2569492290236508	1.2722546843404057	1.2839737702418652	1.2921509520501249	1.297177272513106	1.298541521372856	1.2966551747375412	1.2916538787976362	1.2831444983259348	1.272349465022358	1.259404039358437	1.2435980376855427	1.2255568915727129	1.2048096756973485	1.1828787245109764	1.1597319762061564
0.5546875	0.18809655660892394	0.1913522767261478	0.19359361579369516	0.20118639796043522	0.20899598655284168	0.2220880581646024	0.23620398314936067	0.2560845227036209	0.27760764650675707	0.302945417500566	0.33356879778195614	0.3667806364156284	0.40374569168776553	0.4449422576850691	0.4875590957781669	0.5324565585316854	0.5792443110612316	0.6282917167170582	0.6774566096375695	0.7271504281000445	0.7769920138371924	0.8263581575222407	0.8748915005877892	0.9221716669139642	0.9678025116726143	1.011787290499732	1.053039896150632	1.091667069663074	1.1274158715807416	1.1600688227095808	1.189445802115904	1.2154067201598222	1.237518706898527	1.2563856053069204	1.2716553953285323	1.2833393298674651	1.2914774444084536	1.2964580572176683	1.297769107138677	1.295817584972802	1.290742969953109	1.2822333579791558	1.2713795606953067	1.258381590864114	1.242526270668263	1.2244514895730192	1.2037981860394917	1.1818705733423087	1.1586913368437783
0.55859375	0.18507800792398182	0.1884078439467925	0.19071359746868077	0.1984568092646268	0.20645222242867933	0.2197987876032827	0.23405946199414918	0.25413078124060107	0.27580137652715253	0.30129948580983856	0.33216724220199734	0.3654503743940108	0.4024240228066717	0.4437532440041091	0.486431569720864	0.531415901883094	0.578292934244351	0.6275427213059483	0.6767881328279338	0.7265527037858135	0.7764721928408169	0.8258825478072087	0.8744485410469325	0.9217526799298517	0.9674010104017523	1.0114474062740972	1.0526949607202338	1.0913078590025855	1.1270338880226576	1.1596571409759873	1.188999601263362	1.214923635725711	1.2370017849932082	1.255837796535584	1.271077054555913	1.2827283317919749	1.2908283984246662	1.2957667786341207	1.297029191127207	1.2950212294773888	1.2898874652710914	1.2813978172249438	1.2705088573011176	1.2574561192657479	1.241575631970529	1.223490064789598	1.2029462212732733	1.1810304988670108	1.1578151266666235
0.5625	0.1820303894653496	0.18542259928780416	0.18780374633919134	0.19569949174693288	0.20384912718246911	0.21742700017105615	0.23182728119926752	0.2520929448684207	0.27391313674550616	0.2995777307949544	0.3306871703305652	0.3640458019221677	0.401035666880351	0.442474281814644	0.4852091616517648	0.5302964885501107	0.577261842230893	0.6267011149044073	0.6760324792961729	0.7258769628130657	0.7758873858565347	0.8253530245992817	0.8739599400353274	0.9212930902826788	0.966962605027106	1.0110727560750474	1.052324511222139	1.0909315896367824	1.1266409224386202	1.159239407029411	1.18855332918848	1.2144480761980758	1.236503433463551	1.255315322685304	1.2705271570981023	1.2821456399443885	1.2902080507750757	1.2951047655174484	1.2963256388812385	1.2942766599016926	1.2891064598736877	1.2806596927531586	1.2697613074042264	1.2566527590647043	1.2407682389562544	1.2226876437371703	1.202257631111372	1.1803561406884562	1.1571081284394358
0.56640625	0.1789599579655738	0.182407957167028	0.18486862030884274	0.19293577203709297	0.20119946501138627	0.21498232857624594	0.22951643812012082	0.2499761303588802	0.27194986702393287	0.29778528150945893	0.32912860300813473	0.36257161637827473	0.3995923468990702	0.4411248991875561	0.48393013733948864	0.5291185970943016	0.5761712220189021	0.6257812792835556	0.675200082818309	0.7251288559231642	0.7752371826781086	0.8247680378056341	0.8734263150202132	0.9207972332972579	0.9664940981667627	1.0106656408477104	1.0519272250054603	1.0905358401811889	1.1262374012772045	1.1588204419595634	1.1881148346367423	1.2139889932442374	1.2360307550199408	1.2548232857467394	1.2700099421636595	1.2815976637426603	1.2896279889029008	1.2944809922373541	1.295672323934498	1.29360248261288	1.2884215691707093	1.2800376703737169	1.2691506510484154	1.255988916384245	1.2401142304269293	1.2220444096063436	1.2017242463186641	1.1798357442103709	1.1565627331946151
0.5703125	0.1758716448917444	0.17937708567854355	0.18191817087813011	0.19015685678918579	0.19851540715326346	0.21247728748056766	0.22713859259525218	0.24778764339924977	0.26991996281299496	0.29592853239027905	0.32749665190688954	0.3610342755482107	0.39810281035025114	0.43973840547630905	0.4826136992273396	0.5279035336458865	0.5750421832272109	0.6248021216329985	0.6743068918958354	0.7243192023887947	0.7745247359602002	0.8241271753177737	0.8728474322154322	0.9202678841972121	0.966001242008993	1.0102313740991626	1.051506022386246	1.0901223831587985	1.125826281075278	1.1584059038235428	1.1876917363364847	1.2135533695436735	1.2355879230350337	1.254364132674819	1.26952987839086	1.2810952730673903	1.28910715147805	1.2939132899972188	1.2950918218729803	1.2930215989135934	1.2878512534714588	1.2795419725105872	1.2686764332457185	1.2554681320956058	1.239609085839163	1.22154938713676	1.2013327384180876	1.1794577670809638	1.156168043267862
0.57421875	0.1727700696571228	0.1763434611382955	0.17898747633587503	0.18735915323753	0.19580766738593053	0.2099259870073118	0.2247072648463527	0.24553760427775767	0.2678341633267655	0.2940163850087896	0.32579830893820766	0.35943996532955275	0.39658505024776536	0.4383279646718853	0.4812774935447016	0.5266706987909024	0.5738941282262362	0.6237828408906756	0.6733710089858198	0.7234634711029628	0.7737605411147005	0.823436592863757	0.8722260895664631	0.9197067603462351	0.9654872475638422	1.009777414398671	1.0510696162999178	1.0896996303542446	1.125414423583336	1.1580013533769922	1.1872889306837306	1.2131450526159882	1.2351776057917099	1.2539424367362466	1.2690963315896735	1.280654518972906	1.2886672324028674	1.293424210923686	1.294608372329559	1.2925536419479655	1.2874049843877262	1.2791716010092793	1.2683263710612522	1.2550805615188845	1.239237141709009	1.2211867079986976	1.2010707604662556	1.1792161199059847	1.1559172159324445
0.578125	0.1696615022259963	0.17331612409813793	0.17608969129253163	0.18454801563469111	0.1930859779308506	0.2073428836662951	0.22223696458993408	0.24323906474951337	0.26570549973895297	0.2920603728649987	0.32404248367377214	0.3578047023101139	0.3950431069070239	0.4369032653999737	0.47993486949530545	0.5254345415613881	0.5727423849654814	0.6227401970151114	0.6724093820434245	0.7225791381428298	0.7729622245435745	0.8227108458430055	0.8715713807203265	0.91911821139612	0.9649555620738421	1.0093124471698074	1.0506301767938733	1.0892802764082374	1.125012097461267	1.1576129454555635	1.1869090916138156	1.2127662317571184	1.234804460094789	1.2535682663244374	1.2687247908800363	1.2802937122412479	1.288325669704479	1.2930335539090696	1.2942385186239032	1.2922070934240568	1.2870799621272	1.2789156127483376	1.2680832646578715	1.2548095021892254	1.2389801126725675	1.2209424576303207	1.2009307431734944	1.1791095294368639	1.1558087815674545
0.58203125	0.1665558420538347	0.17029844614161987	0.17319751037350523	0.1817306542126812	0.19035998420866926	0.20474225074824298	0.21974303614454155	0.24090813125691057	0.26354829432170124	0.2900737959733473	0.32224041036528406	0.3561373778144361	0.3934822097100391	0.4354697504016868	0.4785932320376893	0.5242026031304224	0.5715964298685627	0.6216878464691246	0.6714366641940591	0.7216832132255384	0.7721502389851298	0.8219700048808647	0.870899865824682	0.9185141133949948	0.9644147544527696	1.008845027421676	1.0501991480564095	1.0888768477408322	1.1246303855014004	1.1572483328618544	1.1865569230874695	1.2124223478812153	1.2344789895859531	1.253256561613027	1.2684325317813443	1.2800274070888933	1.2880894393963307	1.2927513029745696	1.2939843068616341	1.2919754150444736	1.286862427052217	1.2787579079141564	1.2679324221173967	1.2546396536551838	1.23882546086917	1.2208094509173408	1.2009106683623871	1.1791380285982187	1.155843092920207
0.5859375	0.163468370601987	0.16729501273590192	0.17030696396111142	0.178913514934171	0.18763928512757827	0.2021385617488912	0.21724478323360982	0.23856485863156185	0.26137645151112915	0.28807044270694115	0.32041043320797347	0.3544495328782856	0.39190920800303175	0.4340294962350663	0.47725409801758617	0.5229756097473015	0.5704597086822393	0.6206363858416529	0.6704656432716394	0.7207910322962228	0.7713432623442642	0.8212352305884286	0.8702338072535364	0.9179149718011066	0.9638808257354399	1.008383269137034	1.0497847879789126	1.0884985389792585	1.1242789229483572	1.1569173667242794	1.18624324916368	1.2121262942579656	1.234217974165253	1.2530233570353742	1.2682315825133625	1.2798598626085924	1.2879521210354865	1.2925741421436512	1.2938328253619316	1.2918398978649288	1.2867331931398875	1.2786831026326584	1.2678658380783114	1.2545625655321928	1.2387698449375821	1.2207876071302768	1.2010117993582465	1.179299751831271	1.1560181510542076
0.58984375	0.16042351175532346	0.16431649141320043	0.16742780843275887	0.1761032437359264	0.18493301753506347	0.19954666163095852	0.21477941594617023	0.23623380999667978	0.2592016301810999	0.2860646366929019	0.31856768722175965	0.35275360954486507	0.3903320655541248	0.4325831267784116	0.47591514051919004	0.5217498328451726	0.5693311827778684	0.6195933125479023	0.6695069890170687	0.7199153068262402	0.770556793645574	0.8205259253349204	0.8695965085761873	0.9173450822519904	0.9633748260534232	1.0079367899276994	1.0493933900341461	1.0881515962120676	1.1239663709772536	1.1566326601438182	1.1859847659912484	1.2118966774162918	1.2340391175751895	1.2528802621147703	1.268123807662145	1.2797822665501106	1.2878957304005128	1.292486944403868	1.2937623179398974	1.291777910222116	1.2866747536213	1.278680952227207	1.2678817318315052	1.2545768948323555	1.238816561353304	1.2208802146729576	1.2012346986040556	1.1795894031013665	1.156327895130603
0.59375	0.15745135108607963	0.16137807975813306	0.1645764611631702	0.17330936973908154	0.18225057751195475	0.19698059999460665	0.21239341364990455	0.23393673696488335	0.2570303625126845	0.28406995117952827	0.3167267595703468	0.3510607479996502	0.3887584870853874	0.4311316342703386	0.4745734831901632	0.520521060075024	0.5682080096908833	0.6185627773335577	0.6685678532952457	0.7190651587297194	0.7698038075907037	0.8198580867011614	0.8690069093323685	0.9168253475849667	0.9629175314866367	1.0075190913504684	1.0490336812303354	1.0878435319874276	1.123702918056361	1.1564088284004226	1.185799145961154	1.2117501660494185	1.233952643193849	1.2528288442492963	1.2681001390325541	1.279776438640767	1.2878976632219128	1.292468645866869	1.293751200092601	1.2917717696286106	1.2866765732032335	1.2787476296989904	1.2679810224902721	1.2546844806498427	1.2389694763668069	1.2210886547634356	1.2015758729249286	1.179998267787255	1.156762876101419
0.59765625	0.15455423541603128	0.1584960106808552	0.16177394178949273	0.1705464580019804	0.179603383126741	0.19445223533157763	0.21006949335576688	0.23168120156139124	0.25487120302482563	0.28209868290476264	0.3148995569309262	0.34937898310211035	0.3871945292964647	0.42967752225752653	0.4732286945558507	0.5192882534981739	0.5670882343114951	0.6175454914991904	0.6676513239515988	0.7182462948560266	0.7690941477144253	0.8192423451755009	0.8684762752808977	0.916368831244084	0.9625247899082325	1.0071480144013862	1.0487209749004083	1.0875878611260357	1.1235019956543155	1.1562596123848274	1.1856982585695577	1.2116931570985463	1.2339556134476457	1.2528581695549583	1.2681434995898528	1.2798226480630108	1.2879399122775808	1.2925004728913834	1.2937852533379595	1.2918134875859058	1.2867361368296781	1.2788836956282676	1.2681635082527913	1.25488562496217	1.2392274808219075	1.2214086247518312	1.2020263857430762	1.1805146163205784	1.157311423585166
0.6015625	0.1517301482453546	0.15568587041256204	0.15904594885935525	0.16783472640088026	0.17700566951528568	0.1919719728323266	0.20779142936154912	0.22946466178818947	0.25273515011525355	0.2801614965665216	0.3130939637723959	0.3477126253884385	0.38564413361612276	0.4282250864577069	0.47188423260899504	0.5180548241755991	0.5659725601995219	0.6165402415535952	0.6667580256231302	0.7174620460401808	0.7684323955367722	0.8186822807605958	0.8680078518802905	0.9159807186533145	0.9622063476029685	1.0068435863780423	1.0484766698243884	1.0874041890874884	1.1233788521406765	1.1561940218593718	1.1856832848113799	1.2117180748170626	1.2340327623107945	1.2529484029051898	1.2682345374743567	1.279906423138632	1.2880149079079897	1.2925727399641642	1.293860685752672	1.291903910590388	1.2868558056967976	1.2790903244141287	1.2684256470457789	1.2551764223881767	1.239582731735981	1.2218293862793026	1.2025722913540335	1.1811239360930537	1.1579601278538418
0.60546875	0.1490044317905658	0.15296233173523355	0.15642494216630673	0.16520004969015162	0.17447326186205828	0.18955141401874756	0.20555561963542363	0.22729931317817548	0.2506602708473825	0.278266424330454	0.3113136762680196	0.3460630566935752	0.3841096483893025	0.42678003611513465	0.47054679608320715	0.5168275382812181	0.5648653557595045	0.6155473016106219	0.6658885815640617	0.7167135973718449	0.7678167243477196	0.818174759286493	0.867598899070767	0.9156611283399609	0.9619673214705315	1.0066238159481593	1.048321859332608	1.0873116872608852	1.1233454560569238	1.1562134030956535	1.1857445252691776	1.211806534715635	1.2341636279752521	1.253079317905188	1.2683583912615373	1.2800213949675787	1.2881246699905802	1.2926861983565274	1.2939826072574352	1.2920486721444973	1.2870382774718654	1.2793664978592967	1.2687605696682	1.2555489294233846	1.2400226161555377	1.2223355290222093	1.203196639971014	1.1818097852895706	1.1586940167591357
0.609375	0.1464218720436422	0.15033757482146348	0.1539406257875548	0.1626724932536892	0.1720212427454471	0.1872050820074538	0.20337539631407892	0.22519794262933016	0.2487159608519259	0.27641706421054896	0.30955950476773586	0.34443056798309474	0.38259284574968544	0.425348560293073	0.46922405649539856	0.5156149382198293	0.5637748557146027	0.6145709143164347	0.6650447265520305	0.7159996549951358	0.7672403736045266	0.8177128356065388	0.8672443292368636	0.9154080243004141	0.9618088579207452	1.0064995163950514	1.0482684507163582	1.0873194938446429	1.1234039802257645	1.1563104281486232	1.1858659642107416	1.2119379247995348	1.2343320878914184	1.2532389463630305	1.2685094101300827	1.2801685258745608	1.288275340216724	1.2928473980277266	1.294159575238035	1.2922538096121508	1.2872841206892007	1.2797091486944914	1.269159797648579	1.2559929197481685	1.24053272893585	1.2229100142537055	1.2038825176283647	1.1825558972886268	1.1594974111038445
0.61328125	0.14399255544216874	0.14781803672277088	0.1515988339600341	0.1602753489147271	0.16966295810241477	0.18494075911194569	0.20126439732951326	0.22316396948967912	0.2468418666694462	0.27461251841345724	0.30783149594779186	0.34281643469114426	0.38109578686294315	0.42393592465634866	0.467922467059128	0.5144263218350398	0.5627113940591488	0.6136182410872951	0.6642286115602193	0.7153170833151935	0.7666957145155658	0.8172900574336053	0.8669398142580252	0.9152179271621721	0.961726381450498	1.0064694456200232	1.048312668936347	1.0874202898810814	1.1235431137249434	1.1564704545358153	1.1860317982890198	1.2120985859846973	1.2345326487171282	1.25342746917385	1.2686916452405552	1.2803532803665891	1.2884718765334473	1.2930621345462379	1.2943970790348414	1.2925222252849573	1.287591976855741	1.2801145725823886	1.269615455920769	1.2564979111369294	1.2410992011847282	1.2235372347238394	1.2046157743209762	1.183348825832434	1.1603558868392028
0.6171875	0.1417046168053479	0.14541681785988625	0.1493927917129293	0.15801405755950457	0.16748424577911553	0.18277672784569488	0.19923355982826413	0.22119546870809068	0.24500821932261746	0.27285084438319973	0.3061306165127589	0.3412238580586401	0.3796210959774348	0.42254565886050227	0.46664680149860394	0.5132702077379241	0.5616836550231867	0.6126958412295814	0.6634416428433876	0.7146626595654854	0.7661789889164801	0.8169035708509751	0.8666819202307018	0.9150839719005303	0.9617071271417776	1.0065175208295616	1.048433842606872	1.087590931026192	1.123740449031748	1.156675480467209	1.186231298218032	1.2122859668406216	1.2347697115373841	1.2536543398864914	1.2689151287465592	1.2805824364324787	1.2887160290701007	1.293331778017668	1.2946941643212029	1.292851893600155	1.2879588107971989	1.2805781560875356	1.2701215594861637	1.2570553034620824	1.241710850976186	1.2242051602405501	1.2053865760542648	1.1841796124640023	1.161258443059699
0.62109375	0.13955415683469702	0.14328315877617304	0.1473151017928138	0.15588489593616367	0.16552898412786693	0.1807248331479645	0.19728927987514217	0.21929234755346702	0.2432166002325047	0.2711333164545791	0.30445975007259857	0.3396572597280274	0.37817187542919256	0.42118055499506346	0.46540109997829326	0.5121516982922114	0.5606952214420616	0.6118067116596089	0.6626840385973838	0.7140351636590574	0.7656919960114238	0.8165533638109419	0.8664654570928556	0.9149932855335324	0.961729496608968	1.006614354095528	1.048598880425437	1.087799395396218	1.1239699898078261	1.1569094503569914	1.1864599371216011	1.212505573386854	1.235050851439705	1.2539304608204787	1.2691897755371895	1.2808615835953308	1.2890077067528503	1.2936541219924678	1.2950450986626867	1.2932363741577846	1.2883789770256973	1.281093158931453	1.2706734999344282	1.2576595785856057	1.2423612733687572	1.2249068198145365	1.2061902202103063	1.1850437426352343	1.1621983245607217
0.625	0.13754093821399455	0.1412815176293133	0.14536208667928546	0.15387407127078276	0.16368280666331694	0.17878856476479937	0.19543340710238882	0.21745639305940143	0.24147427243137595	0.2694655712018167	0.30282444973741846	0.33812163180837423	0.3767519245328542	0.4198443762950223	0.46418906506247515	0.5110705562389144	0.5597436601172344	0.6109498220142575	0.6619556357676364	0.7134366600304118	0.76523854523913	0.8162377617908408	0.8662803414033433	0.9149265362094672	0.9617659354825422	1.0067239603380373	1.048771285749367	1.0880143296352212	1.124209944710454	1.1571617256768953	1.186717004166184	1.2127636305846294	1.2353790332077386	1.254260113719008	1.269519657236017	1.2811934215981398	1.2893472994339976	1.2940268431306245	1.295443653935346	1.2936672254368142	1.288844336351462	1.281651240300429	1.2712667357384986	1.2583073119049737	1.2430491472713403	1.2256411003355347	1.207027198400946	1.1859401172615278	1.163171979308702
0.62890625	0.13566135124268328	0.13938354892324759	0.1435307440219447	0.15198311497842837	0.1619453637289867	0.17696503837914526	0.19366504790764708	0.2156892002412544	0.23978860565041535	0.26785478600306784	0.3012329509490746	0.3366236438642411	0.37536637833546316	0.4185415417200796	0.46301282009395894	0.5100218736327841	0.5588225637152029	0.6101222007087486	0.6612572983301171	0.7128712329359652	0.7648178376711321	0.8159485317561522	0.8661103389506584	0.9148607900293847	0.96178925731375	1.0068135767104462	1.0489215781829995	1.0882130884198298	1.124446365689156	1.157426168457914	1.187001154699502	1.2130604993853353	1.2357485161405026	1.254637320805295	1.2699003999341476	1.2815765619445896	1.2897356451080864	1.2944495801875624	1.2958863410073032	1.2941375579006809	1.2893469256564125	1.2822451783589255	1.2718966759939094	1.2589952674308482	1.2437756836360696	1.2264112674542358	1.207900856185703	1.1868696588821464	1.164177571010002
0.6328125	0.13391015661185846	0.13759366468309142	0.1418311145624393	0.15023453419704597	0.16031556541430442	0.1752487674518608	0.1919830175640262	0.21399162810283165	0.23816463274931907	0.2663057299175115	0.29969440366860656	0.3351725330669109	0.37402182432875075	0.4172745622242505	0.4618711159118911	0.5089987887379619	0.5579255818527138	0.6093216706324236	0.6605905122296811	0.7123407086968554	0.7644196579954279	0.815669273821008	0.865935094323736	0.9147746782308095	0.9617799457381299	1.0068626641594212	1.0490344248875358	1.088385167945884	1.1246720382577409	1.1576969232900134	1.1873059438350269	1.2133879035211406	1.2361455425067505	1.255048120942567	1.2703207504761027	1.2820046519203172	1.2901711824874291	1.294922304067665	1.2963729552750396	1.2946450689729982	1.2898825819249293	1.2828719107258335	1.2725600800134473	1.2597197860943614	1.2445411706546134	1.227220617605894	1.2088127317234585	1.1878333641796164	1.1652144953593786
0.63671875	0.13228489584910744	0.13591667052730153	0.14026355928642267	0.14866025830421079	0.1587890140548563	0.17363398841260885	0.19038723352067555	0.2123647679311421	0.23660449925637783	0.26481898271005455	0.2982158936779655	0.33377727483999914	0.37272444682121797	0.41604248050401144	0.4607589578249261	0.5079954963393387	0.5570496006131836	0.608547243236915	0.6599539334075325	0.711839734652205	0.764024914820908	0.8153787409681129	0.8657351159704765	0.9146539280975963	0.9617308785395042	1.0068671943944016	1.0491094365588167	1.0885301218425736	1.1248829564720937	1.1579648829203746	1.1876179803477775	1.2137300915709728	1.2365520529238387	1.2554758093217013	1.2707664082186487	1.2824667021323317	1.2906475639108934	1.2954419475353223	1.2969043873842852	1.2951922024519094	1.2904528496914707	1.2835335146614175	1.2732565229170034	1.2604777788341661	1.245343157757804	1.2280681118046586	1.2097594171054205	1.1888300118614434	1.1662827612032918
0.640625	0.1307881431661727	0.1343768659422166	0.13881392834376258	0.14721955308394108	0.15735865771456767	0.17211496913916446	0.18887795784223563	0.21081081178410188	0.23510857240060973	0.2633921295238373	0.2968000446255964	0.3324409862273024	0.37147628610306377	0.4148423959375397	0.4596699462356786	0.5070089161361014	0.5561937087346932	0.6077961822351321	0.6593394621142965	0.7113538555955133	0.7636114375304033	0.815057818888358	0.8654978814463021	0.9144948436938962	0.9616470901270778	1.006837003870896	1.0491561644225562	1.0886522273118993	1.1250751342756335	1.1582177594725689	1.1879194710658503	1.2140680132016477	1.236950257461719	1.2559048133510593	1.271223250595501	1.2829496171546972	1.2911543786982924	1.2960006269901636	1.2974790975862394	1.2957826574121016	1.2910632134720317	1.2842346819132904	1.2739880522364582	1.2612677490914324	1.246176857518205	1.228947725665115	1.2107334975605477	1.1898540955760364	1.1673801783575635
0.64453125	0.12941659755419294	0.13297424295607557	0.13746256153775366	0.14587332355255747	0.15601580546549224	0.17068567249516858	0.18745344337986233	0.20933224087669916	0.23367701992400938	0.2620221174760453	0.2954439865397851	0.33115764358233135	0.3702722674438804	0.41367182254425205	0.4586004540367631	0.5060379259573186	0.5553544971303448	0.6070600756196337	0.6587316563292445	0.7108626174918433	0.7631621050343117	0.8146966898737826	0.8652220864366369	0.9143040020933755	0.9615407156378589	1.0067876546095476	1.0491862580793405	1.088755513809245	1.1252438091513188	1.1584434095841771	1.1881940989168807	1.214384905607224	1.2373264637540582	1.2563222754065653	1.27167909314004	1.2834414209253124	1.2916802193786663	1.2965868661910236	1.2980907812263636	1.2964163255324244	1.2917179316172014	1.2849772257389442	1.2747561748133827	1.2620893521345784	1.2470371256353503	1.2298513972186322	1.2117260152806335	1.1908950616640461	1.1684989357990978
0.6484375	0.12816271864032508	0.1316713845776653	0.1361939019364646	0.14460477414412337	0.15475065885795097	0.16933928751157262	0.18610789461208632	0.20792919856613334	0.23230961349922943	0.2607059940655799	0.29413975440953644	0.32991391873150366	0.36910097630408206	0.4125288941590893	0.4575512156200543	0.505080338175064	0.5545226360616949	0.606323554440739	0.6581114303906248	0.7103466214947668	0.7626716534911862	0.8142984111839789	0.8649173448165793	0.9140941162813373	0.9614239973133989	1.0067313660735095	1.0492067551436661	1.0888412342295937	1.1253851030126754	1.1586343793255547	1.1884325649551795	1.2146706484746548	1.2376734175044897	1.2567194349898938	1.2721247405652074	1.2839329117793516	1.2922152784688046	1.2971886594947526	1.2987287861292613	1.2970861270933	1.2924143715867247	1.2857549160679196	1.2755576214764828	1.2629412857920086	1.2479200751404034	1.2307716035754501	1.21272766388581	1.1919393454206895	1.1696257116387487
0.65234375	0.12701946965748304	0.13044899836443083	0.13500135830829785	0.143403839745312	0.1535527840662579	0.16806722048882505	0.1848308697148942	0.2065968116798528	0.23100261215573276	0.2594388487137929	0.2928763408299082	0.32869454882031135	0.3679489804833219	0.4114102095774764	0.456522773878986	0.5041290125304723	0.5536841908763043	0.6055679134119425	0.6574622493867113	0.7097947982651536	0.7621489011404241	0.8138771116956918	0.8645992038495949	0.9138779266714552	0.9613039253356004	1.0066716812335854	1.0492175205722698	1.0889079921224254	1.1254982131870217	1.1587908252979204	1.1886348206400756	1.214923341059016	1.237991211907948	1.2570932897836822	1.272555045085807	1.2844177520046653	1.2927517250531317	1.2977957028284004	1.2993805627607042	1.297778579440952	1.2931405955048239	1.2865525899652688	1.2763814729008989	1.2638180388530693	1.248821392502727	1.2317011942513967	1.2137292474428025	1.1929743001760649	1.1707456299440433
0.65625	0.125985586462207	0.12930695232529715	0.13388787475491815	0.142264573049854	0.15241194712196066	0.16685822182714433	0.18360803293027667	0.20532424709670138	0.22974505422987085	0.25821068464744246	0.2916424469546569	0.3274878011831045	0.3668049535127488	0.4103079850259729	0.45550812071897023	0.5031698260010502	0.5528248863884939	0.6047788526524986	0.6567764355744456	0.7092083765834809	0.7616127831701426	0.8134517869620813	0.8642823777395818	0.9136631577317743	0.9611806643753233	1.0066040459684416	1.0492132003752639	1.088953655179712	1.125586062848673	1.158919671225001	1.1888087406553596	1.2151488395272978	1.2382868066312729	1.2574471365691007	1.2729695934799392	1.2848922440918717	1.2932829166496151	1.298399568422864	1.3000338233869901	1.2984771466738059	1.2938779812275611	1.2873499106065278	1.2772091001411368	1.2647067944452068	1.2497319108780647	1.2326318196606363	1.2147215740679786	1.193990593542797	1.1718462823448177
0.66015625	0.1250626203539657	0.12828471152732027	0.13286856357550159	0.14118508444441735	0.1513194418643152	0.16569889346713612	0.18242289162372616	0.20409528413294004	0.22851831675157683	0.25700545360170635	0.2904279680926357	0.32628712884663347	0.3656601460641665	0.4092083443449031	0.45448986334377484	0.5021845462007363	0.5519343182487413	0.603953903715067	0.656059239394607	0.7086002082248486	0.7610841596881545	0.8130386768554393	0.8639757559979049	0.9134510955523177	0.9610498380962097	1.0065208056626251	1.0491878994764272	1.0889773950158137	1.1256539712576392	1.1590310777672481	1.1889666643474097	1.2153587067496632	1.2385717820804971	1.2577893296374383	1.2733721475471391	1.2853552384626288	1.293803236654083	1.2989930263242684	1.3006773532983003	1.299165936354005	1.2946064645036308	1.2881263059432837	1.278017640338763	1.2655873494906107	1.2506354539072937	1.233552440455604	1.2156939560178563	1.1949810936837315	1.1729189370281483
0.6640625	0.12425080257661622	0.12745329003738184	0.13200704381557937	0.1401651897468526	0.1502694070757059	0.16457573076668347	0.1812587861397978	0.2028897434510229	0.22729987343033048	0.25580394504736714	0.28922331129551543	0.32508716878391175	0.3645053771199963	0.40809255210001655	0.4534449321619588	0.5011585981927505	0.5510094459499902	0.6031040143586341	0.6553278807000945	0.7079900667111265	0.760578204022852	0.8126460513794201	0.8636810864531679	0.9132389421575346	0.9609069444568364	1.0064169300683232	1.0491394339155204	1.0889808981871072	1.1257078968211813	1.159135001299839	1.1891213771195797	1.215566542264384	1.2388584819414405	1.2581303188057649	1.2737689935351741	1.2858078444872592	1.2943088553440085	1.29957018458967	1.301301588923232	1.2998316549956193	1.2953082546525567	1.2888646090575584	1.2787862904321543	1.2664369966209224	1.2515117632093489	1.2344487558964745	1.2166328501023507	1.1959375765383602	1.1739566421099306
0.66796875	0.12354640561661812	0.12673883573592834	0.13127964094562658	0.13920258376238143	0.14925884446055138	0.16347761964129934	0.1801005659360103	0.2016863324077791	0.22606904599137567	0.2545885727351442	0.28801742427693783	0.323877431399935	0.36332796774856363	0.4069418162036967	0.452353605208935	0.5000889209080961	0.5500569330950844	0.6022480623047227	0.6546043476457262	0.7073973961714903	0.7601010964720072	0.8122739865083284	0.863395380113999	0.9130237227861535	0.9607512168464959	1.0062932071407211	1.0490709762344936	1.0889689019152655	1.125753907740573	1.1592392849906776	1.1892828418103436	1.2157838032725703	1.2391559693391967	1.258478856179456	1.2741666766912645	1.2862529408936079	1.2947985136651798	1.3001274515517118	1.3018994033255233	1.3004638815079317	1.2959695842326948	1.2895537528296985	1.279501886537443	1.2672375648239576	1.2523422394117045	1.235304721817212	1.2175230545685796	1.1968486811288206	1.1749509910613818
0.671875	0.12294159764922637	0.1261143807778698	0.13061774231843035	0.13830472096182675	0.1482855447439233	0.16239707836526407	0.1789363434093037	0.2004668667285055	0.22481176698203478	0.25334651187371116	0.2867963139071161	0.3226403510567821	0.362112341780828	0.4057434696941475	0.4512075217634379	0.4989863705877743	0.5490921665072304	0.6014047398774164	0.6539056908547944	0.7068339896254414	0.7596510851050993	0.8119182465237559	0.8631153369858506	0.9128054705010269	0.9605867513659746	1.0061562472810677	1.0489904822551321	1.0889491112983274	1.1257984939674328	1.1593494193458427	1.1894565649560023	1.2160167418348027	1.2394676370229996	1.2588391806389228	1.274569759677736	1.2866940953068438	1.2952731178450114	1.3006638234168704	1.3024664409344253	1.3010558516171131	1.2965826946179893	1.290190682015318	1.280160832165597	1.2679797666784773	1.2531147044686788	1.236106127939807	1.2183514772898913	1.1977016647247498	1.1758907737041144
0.67578125	0.1224259406911981	0.12556383053913484	0.13000277926851028	0.13751049146049374	0.1473452974565564	0.16132948723521998	0.1777594552980885	0.19922016519380778	0.22352185757141316	0.25207006616351707	0.28554371382203014	0.32135694861166975	0.3608455165207318	0.40449512059213755	0.4500123907371606	0.49787099241739563	0.5481340042750229	0.6005869138901866	0.6532384487543023	0.7063005204836091	0.7592217288733114	0.8115745720785968	0.8628407211644669	0.9125883233772365	0.9604213921661179	1.0060166795644845	1.0489090666106953	1.088931220083044	1.1258485686823216	1.1594691581866245	1.1896438423497415	1.2162656683798363	1.239791502347162	1.259210524153796	1.2749793703856027	1.287133345194029	1.2957341021167446	1.3011800770244741	1.3030017230110342	1.3016065362091696	1.2971478086800476	1.2907805340056555	1.2807678847330002	1.2686634200413955	1.2538251146558057	1.2368443645202645	1.2191112971870361	1.1984872173441683	1.176764505675224
0.6796875	0.12198796193021336	0.12507348694456236	0.12942413316570528	0.13675040813015998	0.14643126660179842	0.16027164353338627	0.17656964654326707	0.19794342485759425	0.22219879114349758	0.25075600043413193	0.28424503417942587	0.3200165715200738	0.35952487688203394	0.40320507400914957	0.44878413272818596	0.496762881519896	0.5471977157854871	0.5998000394719679	0.6526001657427456	0.7057895917224389	0.7588059220870266	0.811240540996843	0.8625742572383894	0.9123793323252851	0.9602651666979464	1.0058867026709157	1.0488387366539615	1.0889252667486622	1.125910809112891	1.1596010407643935	1.1898432865838044	1.2165268339100586	1.2401228833405522	1.2595886015367272	1.27539258213129	1.2875694226507701	1.2961827076937786	1.3016782366282384	1.303508984172288	1.3021220137311582	1.297673077337616	1.2913346697664814	1.2813336375957654	1.2692954510671448	1.2544769377042404	1.2375187337005802	1.2198044468247455	1.1992038737999384	1.177565235044751
0.68359375	0.12161591651155183	0.12463318744923173	0.12887435090938237	0.13600349119780997	0.14553650232170884	0.15922165027116505	0.17537215629000555	0.19663991616218363	0.22084511331558673	0.2494061763200258	0.2828940347977148	0.3186246031860775	0.35816308671528896	0.40188985908673114	0.44754131905548344	0.4956739859447536	0.5462901015691524	0.5990436364001065	0.6519851219028803	0.705293110625476	0.7583998851211885	0.8109156276499233	0.8623192923099033	0.9121858560347876	0.9601282733359504	1.0057778443426535	1.0487900330051807	1.0889397996348484	1.1259907006527399	1.1597467203691685	1.190052862252634	1.2167957211172604	1.2404573883689072	1.2599675693277947	1.27580343242145	1.2879990753522774	1.296621199894116	1.3021620199009116	1.3039968184461994	1.3026144164481754	1.2981721592013582	1.2918675544595821	1.281872041036645	1.2698876793059586	1.2550802326844235	1.2381371490007391	1.2204418079553854	1.1998596489106832	1.1782943456890282
0.6875	0.12129778362944847	0.12423490020750541	0.1283498996529843	0.1352603152933366	0.1446581200769626	0.15818023890426772	0.17417471342392551	0.19531451863799945	0.2194666209223392	0.24803017849495257	0.2814989454021961	0.3172040417699537	0.35678685492870144	0.400570482152908	0.4462989763213935	0.4946061197788939	0.545409715640431	0.5983142701913134	0.6513895950952493	0.7048083827830914	0.7580054062558699	0.8106018268182472	0.8620788525688516	0.9120130847716703	0.9600181389480257	1.0056994208862358	1.0487706291476544	1.088980515950499	1.126091819933111	1.1599075417176836	1.1902718408539705	1.2170695423492282	1.2407922095245796	1.2603421289755015	1.276206751016702	1.2884209489616176	1.2970542794846291	1.3026372720706998	1.3044766662960492	1.3030985821761973	1.298660769693064	1.2923941143471034	1.2823989949218864	1.27045524523967	1.2556509514491148	1.2387154582826059	1.2210418640681675	1.200471583134145	1.1789629056543665
0.69140625	0.12102118055047362	0.12387144274333092	0.1278512896000194	0.1345167427367185	0.143801036079891	0.15715135580513986	0.17298433626994286	0.19397084719868793	0.21807552956504433	0.24664793842589297	0.280084445761028	0.31578997757752336	0.35543072023486605	0.39926876676546874	0.44506688222089635	0.49355667817071336	0.5445526228371282	0.5976085915211768	0.6508138423966734	0.7043391088680924	0.7576292755695062	0.8103049032934235	0.8618569736637086	0.9118636528048583	0.9599373241302525	1.0056571170308524	1.048785086244365	1.0890503248249983	1.126216105798688	1.1600853397782849	1.190501585728862	1.2173475874362056	1.241126613459527	1.2607106829340984	1.27660269558877	1.2888386867641208	1.2974894675267399	1.3031116759921153	1.3049600751174786	1.3035882671461372	1.2991537666638981	1.2929284910993615	1.2829318078333203	1.2710156467304201	1.2562093794215656	1.2392754889523827	1.2216286654178037	1.2010648080933062	1.1795915280121003
0.6953125	0.12077378475173413	0.123535385377286	0.12738175952662428	0.1337814386566118	0.1429787231648303	0.1561408295119078	0.17180640930080798	0.1926126583603502	0.216694237121062	0.24528958046983132	0.2786880748641666	0.3144197314128908	0.35412965830757753	0.3980055825336229	0.4438520460068564	0.4925282122826567	0.543720671512845	0.5969258101573022	0.6502607859474223	0.7038918640830861	0.7572806041855302	0.8100338131017514	0.8616599071256819	0.9117396614566979	0.9598846191497836	1.0056515006381028	1.0488347771746707	1.0891507670494633	1.1263654804309264	1.1602827427321452	1.1907444801574092	1.2176309912768766	1.241463533990586	1.2610781661840493	1.2769985682356837	1.2892613447081487	1.297936575511078	1.3035940855261967	1.305456936518088	1.3040943723616887	1.2996642172858166	1.2934841039970049	1.2834881572348813	1.2715875269679509	1.2567777106390294	1.2398424548003883	1.2222296837856343	1.2016707189887226	1.1802092457247249
0.69921875	0.12054409385062906	0.12321845240217807	0.1269442142326174	0.13307466266146623	0.14220896135940303	0.1551556304657969	0.17064699487469798	0.1912500153076007	0.21535616332180424	0.24399102522159608	0.2773520123919677	0.3131238200828129	0.3529146363185521	0.3968022631343535	0.4426634224625351	0.49153628246381126	0.5429269493567139	0.5962696779155988	0.649734050207216	0.70347210930301	0.7569671165094664	0.8097976044038406	0.8614952541613663	0.9116447410805876	0.9598587877550564	1.005678261967511	1.0489178207571714	1.0892831295981604	1.12654307675635	1.1605028502410701	1.191003299559113	1.2179240003459024	1.241810998789239	1.2614560059929965	1.277407447239492	1.2897016995376167	1.2984066450755163	1.3040939553415674	1.3059757407997394	1.30462615924045	1.3002044171814238	1.2940741766243067	1.2840846987682566	1.272188903441159	1.2573779047802514	1.2404429108303154	1.2228735649123144	1.2023231080430778	1.1808503519920737
0.703125	0.12032191853730664	0.12291225104908314	0.12653887402376465	0.13242776355219732	0.1415049122759766	0.15421185360153064	0.16951726920931828	0.1899421391394767	0.21409958371815258	0.24278605742775858	0.2761135764728753	0.31192207973455444	0.3518134061798818	0.3956840304659833	0.44151649171339613	0.49061263023393753	0.5421949739599781	0.5956497282187152	0.6492385401669996	0.7030834857554292	0.7566923920321653	0.8096018432306327	0.8613694708061453	0.9115840965319897	0.9598617595313984	1.0057320026352756	1.049030566725129	1.0894478262337741	1.1267520841447496	1.1607495668229366	1.191283385471026	1.2182355527517856	1.2421815213969933	1.2618593869530206	1.2778451270963633	1.2901739080830925	1.2989113335725924	1.304621297335673	1.3065256299720365	1.305193954480656	1.3007871876351538	1.2947121939900208	1.2847367662426477	1.2728361431594468	1.2580305943242227	1.2411030025287109	1.223587198263265	1.203052730056266	1.1815488224237607
0.70703125	0.12009861095807775	0.12261026230897316	0.12616296619586875	0.1320405724808446	0.1408681504078389	0.15333333953426537	0.16843852672474308	0.18877080809865238	0.21295425601020188	0.24169797827598014	0.27499857208259976	0.3108286871211575	0.35085415460048647	0.39468214449571204	0.4404366084143687	0.48980287949944695	0.5415529673042074	0.595081158090276	0.6487831463098594	0.7027304184184076	0.7564564697106573	0.8094472368176973	0.861285678992729	0.911562957517296	0.9598992684641505	1.0058117771545325	1.0491709917931054	1.0896437562652501	1.1269942369832462	1.161028783260476	1.1915948532376532	1.2185790895156443	1.2425902928915489	1.2623041299785667	1.2783269381552702	1.2906918712035478	1.2994634088422377	1.30518752624249	1.307118373864982	1.3058107287190244	1.3014264682766588	1.2954124875251751	1.2854595019892903	1.2735447094138501	1.2587547589471053	1.2418459934944355	1.2243920582453744	1.2038816348840367	1.18233180195192
0.7109375	0.11986745317236491	0.12230960187193125	0.1258116531561892	0.13167709443632242	0.14029226804858286	0.15251108364573626	0.16744169795459082	0.18767923712928156	0.2119323327182106	0.24073507228871976	0.2740194122443064	0.3098983255651491	0.35006252803477134	0.3938310108930628	0.4395479579240996	0.48915785233647596	0.5410270985058088	0.594582997197026	0.6483818112182856	0.7024211881449117	0.7562599390145464	0.809332145577668	0.8612438330647653	0.9115853068739661	0.959979442566919	1.0059236932661229	1.0493419273857496	1.0898711469559552	1.1272716273121084	1.161348366702868	1.1919510227594725	1.218970495646107	1.243053044381185	1.2628049073535053	1.2788662835979898	1.291268910141505	1.30007723259534	1.3058063274559366	1.3077685749243755	1.3064915867477138	1.3021373215862284	1.2961906912076704	1.2862687476281596	1.2743303743186831	1.2595673119443516	1.2426894571424298	1.2253010221331286	1.2048192021920836	1.1832144602742316
0.71484375	0.11962454705810532	0.12201077616038328	0.1254820992413658	0.13132497974765292	0.13977239073257522	0.15174753011643285	0.16655447513344407	0.18667862577940245	0.21103119689679067	0.23989240967860243	0.2731768779195877	0.309246199950232	0.34944774862748573	0.39315876227898056	0.4390811583827272	0.48871440057125903	0.5406364326273578	0.594174835734995	0.6480514625375255	0.7021686628521828	0.7561085691879648	0.8092579824439146	0.8612442864137841	0.911654509690108	0.960110516993165	1.0060788871036892	1.0495525624822257	1.0901368045457418	1.12759074397558	1.1617171840619946	1.1923644687743498	1.2194248019016825	1.243583481302896	1.2633748038137156	1.2794755567577516	1.2919182885528797	1.3007678493618176	1.3064930664742662	1.3084922286984104	1.307252360623379	1.3029354846561387	1.2970628704910347	1.2871798832728651	1.2752090166987131	1.2604819831498286	1.2436431290262973	1.226317244173435	1.205862380874698	1.1841985706235705
0.71875	0.11936978407040708	0.12171538992129556	0.12518219733901675	0.13099605057282906	0.13930883733082727	0.15105993299907697	0.16579331752587428	0.18579501867339349	0.21024024872824656	0.2391587362130851	0.27246437165205506	0.3087526730701239	0.3490004916585407	0.39267704122090047	0.4388367420359372	0.4884721028479254	0.5403905576899349	0.5938732496186073	0.6478086848839705	0.701988355835742	0.756014978307114	0.809233877598588	0.8612930637827902	0.911775908501439	0.9602997528405692	1.006290283408851	1.0498178510110896	1.0904557628488198	1.1279644256176178	1.1621455715729219	1.1928450931357986	1.219953188442784	1.2441915450947603	1.2640252226218096	1.2801673435791305	1.2926534760117256	1.3015493755860332	1.3072628187370934	1.309304771825497	1.308108344452081	1.3038359617456086	1.2980430274153565	1.2882047448634324	1.2761943520427654	1.2615075148900523	1.2447083003924986	1.2274360422236998	1.2070007788822763	1.1852761984258762
0.72265625	0.11910675639594395	0.12142406332415905	0.12493048282262013	0.13070363503251653	0.1389028408152057	0.15046501021814782	0.1651528997899614	0.18504727112377764	0.20954711055674052	0.23852438067533366	0.27187424448123154	0.30837826997461826	0.3487062590653631	0.3923791400642017	0.43875345831101614	0.4884027408051278	0.5402897658787635	0.5936892939988587	0.6476669723620521	0.7018957157810143	0.755996780374603	0.8092771509316752	0.861404675485808	0.9119601196337894	0.9605558518530117	1.0065709186342593	1.050155263983643	1.0908471581295187	1.12840992219764	1.1626465584873766	1.1934018450485167	1.220563102390678	1.2448846633971813	1.2647656520629507	1.2809536593488184	1.293487290806197	1.302433977072359	1.3081287447039942	1.3102193826474888	1.3090725021678185	1.3048504689124791	1.2991400118108012	1.2893483685799725	1.2772945287429711	1.2626459485001655	1.245879553215234	1.2286494051628032	1.2082240265132442	1.186436868217857
0.7265625	0.11884160534069461	0.12113695580471931	0.12472175419381956	0.130452414021134	0.13855124663261772	0.149959864834504	0.1646080145885484	0.18439826718476388	0.20894251100161726	0.23798612805389294	0.271403082417944	0.308121580953095	0.3485515088780091	0.39224633565940437	0.43879773641057074	0.4884764284591837	0.5403266855491756	0.5936279012241353	0.6476354424375876	0.7019039877534416	0.7560730170758472	0.8094094265008112	0.8616002941001442	0.9122250564742551	0.9608930659639601	1.0069332964188047	1.0505802477396908	1.0913284640389682	1.1289447379568882	1.163235158347403	1.1940454396181355	1.221261799706871	1.2456711257332667	1.2656042463227997	1.281844056807317	1.2944300229041974	1.303431032497854	1.3091014984605613	1.3112455368069513	1.310152838143578	1.305984483275096	1.3003550295406057	1.290607511350836	1.278509785806996	1.2638926056374207	1.2471485051755584	1.2299508475050878	1.209527615170201	1.18767444752734
0.73046875	0.1185818004621613	0.12086138933116566	0.12453813368430851	0.1302353856684225	0.13824445577445532	0.14952318788684504	0.16413111769317731	0.18386932542766765	0.20842136053921895	0.23754762733637694	0.2710521985995857	0.30798203117232226	0.3485234300908629	0.3922553904435836	0.43895208729437873	0.48866884722821136	0.5404887263400846	0.5936888932299541	0.6477190556561327	0.7020230008405457	0.7562604170758803	0.8096515925915666	0.8619033592498964	0.9125941454626855	0.9613316665837163	1.007389527803079	1.0511040789546109	1.0919122396475875	1.1295830283571093	1.1639257745253286	1.1947886925961353	1.2220593212243747	1.246561831352097	1.2665493376368435	1.2828452277831524	1.2954876863048177	1.3045452864273896	1.3101882485404466	1.3123876170284332	1.3113503506586062	1.3072352575457509	1.3016810626748547	1.291972015100056	1.2798330272142686	1.2652387877388986	1.2485079463985578	1.2313383120586845	1.2109143046200035	1.1889903606352203
0.734375	0.11833469150845546	0.12065790162189216	0.12437069607966644	0.13004167359802837	0.13796736307092153	0.1491314945761915	0.16370012343970128	0.18348506062516717	0.20798117134111363	0.23721726518005232	0.270823963693401	0.3079560111660833	0.34860978552454164	0.3923835728546216	0.4392016289836029	0.48896034307449837	0.540761386772818	0.5938683992992264	0.6479194262505373	0.7022588446414273	0.7565710278178907	0.8100203846803682	0.8623347598337187	0.9130902734991071	0.961893101324885	1.0079525094538382	1.0517356538029092	1.0926066339413993	1.1303343328471442	1.1647298032655755	1.1956440812742897	1.2229675546962748	1.247568361936213	1.2676097428366486	1.2839620349118195	1.2966615212976509	1.3057748741874604	1.3113906945919027	1.3136436928009498	1.3126587485149301	1.3085924061918703	1.3031053575950517	1.2934287242244165	1.2812532369678622	1.2666759330893045	1.2499546030132982	1.2328140912321255	1.2123909362595207	1.1903917336822942
0.73828125	0.11810517461778655	0.12050813985251826	0.12421315540996972	0.12985988836950674	0.13770310054478524	0.14876553949358975	0.16332081606550736	0.1831553185833738	0.20762343338224878	0.2370066676192458	0.27071764986873287	0.3080366326482218	0.34879876445288993	0.39261145936259934	0.43953322794544186	0.4893359093921906	0.5411314363675075	0.5941601169513545	0.6482352432149947	0.7026139428034746	0.7570119658238645	0.8105262987092624	0.8629079906544541	0.9137289702036613	0.9625937189396983	1.0086363999897219	1.0524847169080356	1.0934184664229325	1.1312048423702707	1.1656546521405302	1.196620834097743	1.2239966207062694	1.2486992159132453	1.2687921904992372	1.2851970027760495	1.2979484387093758	1.30711158077906	1.3127038713510033	1.315005248725853	1.3140660136977067	1.3100413567909157	1.304614144495218	1.2949662607872718	1.2827598900460828	1.2681986775098837	1.2514891869943363	1.2343820461782506	1.2139632073822093	1.1918862479098524
0.7421875	0.11789419734930831	0.12036579981802353	0.12405870404706924	0.12967867159282384	0.1374384549471905	0.14841379161886709	0.16302418940311422	0.1828648291808102	0.20736478302736963	0.2369259564829605	0.2707273490933886	0.3082138906527453	0.34907846577367935	0.3929241858060114	0.43993716681113426	0.48978590595272314	0.5415888466439793	0.5945566314295891	0.6486626350384647	0.7030875471406011	0.7575853526616461	0.811171833050936	0.8636259320662687	0.9145147215174678	0.9634409422209338	1.0094545882745842	1.0533627273010535	1.094355822083173	1.1321997914019284	1.1667045525702062	1.1977236476116504	1.225151716574967	1.24995688692255	1.270097322058273	1.2865474114302295	1.2993411119601128	1.3085435226856321	1.3141176875096954	1.316459208902163	1.3155576617547484	1.3115680409969008	1.3061969539821492	1.2965780615649123	1.2843462527508607	1.2698051644936756	1.2531136656153117	1.2360436761411902	1.2156313970325698	1.1934771363628407
0.74609375	0.11769899588984253	0.12022563323719467	0.12390094037849594	0.12948935844799214	0.13716856561993637	0.14807514715559333	0.162779810143682	0.18262088505273097	0.20723901903447986	0.2369707832683651	0.2708422266352196	0.3084752379273218	0.3494367093417351	0.39331118278263044	0.4404081152241465	0.4903061122898705	0.5421274970979529	0.5950508141568238	0.6491965528656534	0.7036767322241975	0.7582870803903727	0.8119508125780206	0.8644811729787948	0.9154414190154248	0.9644325203928632	1.0104159429148627	1.0543798433016112	1.0954273267057473	1.1333248222482795	1.167882371468969	1.1989533373752614	1.2264317976757426	1.2513368966493075	1.2715174491330317	1.2880030792880504	1.3008277992482844	1.3100580981594392	1.3156204562109193	1.317992503878077	1.3171212713196643	1.3131627178317242	1.307848669800602	1.2982619869150005	1.2860097939771467	1.2714949821364783	1.2548275624147085	1.237795251520415	1.2173889402104883	1.1951609145310882
0.75	0.11751367245698792	0.12008350955963203	0.12373574478302714	0.12928956348490678	0.13689887721766486	0.14776178744317967	0.1625998396774375	0.1824317969413025	0.20725357212946327	0.2371238752613957	0.2710481892898914	0.30880725397808756	0.3498615763309666	0.393764723609589	0.44094418322601425	0.49089630268088963	0.5427450597827777	0.5956373692074924	0.6498323432975276	0.7043766541730514	0.7591063594637946	0.8128498052872036	0.8654591445569455	0.9164954715172307	0.9655577776304618	1.011521296933418	1.0555401019327877	1.09663838494721	1.1345846278370826	1.1691901128596254	1.2003077490559526	1.227829893812544	1.252828912353609	1.2730380476717296	1.2895479241446026	1.302393777030813	1.3116438860571942	1.3172018447799734	1.3195965673197252	1.3187505422490415	1.3148217914389382	1.309569160159692	1.3000176420268932	1.2877497528857373	1.2732661234703015	1.256625584924693	1.2396276283725016	1.2192240533428955	1.1969282332077498
0.75390625	0.11733004318584253	0.11993339686833941	0.12356255577489698	0.1290853252679142	0.1366444157089423	0.14750433641797658	0.1625017602689202	0.18230931410604628	0.2073681599170623	0.23736924725684339	0.27133022858078026	0.3091978922638274	0.3503426929003394	0.3942781998293188	0.44154470468262774	0.4915576757351573	0.5434420808224136	0.5963136933239851	0.6505655234678606	0.7051796730275115	0.7600276118188118	0.8138513291532045	0.8665418557903617	0.9176591483038263	0.9667995961535432	1.012761541480092	1.0568381020955506	1.0979870708988047	1.1359790031246164	1.1706261999543928	1.201780966946542	1.2293343779384016	1.2544192098462579	1.2746425187172494	1.2911652122343948	1.3040251448258466	1.313292004494434	1.3188539634172736	1.3212683795417308	1.3204459907955788	1.3165470330691593	1.3113611148160147	1.3018440629120227	1.2895642537847025	1.2751126643709971	1.2584975647685024	1.2415281738323647	1.2211228956730877	1.1987665846114062
0.7578125	0.11713921288067679	0.11976907448117682	0.12338518969481771	0.128890388177206	0.13642860136544863	0.1473349070530099	0.1624916191337313	0.18229790961431594	0.20758312395281348	0.23769098101646108	0.27167461626810785	0.30963798460607195	0.35087305235765953	0.39484523994019943	0.4422082300041551	0.49229040792177187	0.5442194585308475	0.5970783562417413	0.651390308198492	0.7060751687373118	0.761033593462803	0.8149372812544758	0.8677107016334377	0.9189126175574399	0.968136429094594	1.0141183018376712	1.0582584537811215	1.0994615559725052	1.1374983114760813	1.1721808036063714	1.2033609435112054	1.2309303251535466	1.2560930338682552	1.2763173997889796	1.2928435149413926	1.305713199669412	1.3149972571290047	1.3205713748017256	1.3230077230230952	1.3222109659752401	1.3183420366572483	1.3132264422307867	1.3037387332413277	1.291449320691696	1.277025055857505	1.2604303154288528	1.2434832682127133	1.2230721850221467	1.2006632466006946
0.76171875	0.11693359258266793	0.11958676411482053	0.12321427450704765	0.12872325894991016	0.1362816796290178	0.1472536678352369	0.16255876514358425	0.18243245631978922	0.20787455107410052	0.23806984217990865	0.27207031192747627	0.31012127241587956	0.351450893127793	0.39546087927731466	0.44293170379866675	0.49309166553819184	0.5450744211324743	0.5979278773701391	0.6522988594714155	0.7070510007605088	0.7621080943386478	0.8160908483563016	0.8689475811800216	0.9202351459071278	0.9695445836940504	1.015566773089955	1.0597772125783185	1.1010392158459938	1.1391208876488048	1.1738329689744627	1.2050279931566594	1.2326006805781244	1.2578358923881507	1.2780546108621533	1.294579362749266	1.3074565174337818	1.3167584193152577	1.3223508421541303	1.3248133745326258	1.3240458299026758	1.320207204520264	1.3151622552534303	1.3056969149631448	1.2933997020987271	1.2789931616998458	1.2624107048089996	1.2454809808850196	1.2250603897896615	1.2026068919936546
0.765625	0.11670855549854206	0.11938669359541824	0.12306236979106318	0.1285996371273666	0.13622310295649823	0.14725242530267169	0.1626833836688136	0.18266018243451604	0.20821548573035537	0.23849255523351057	0.27250966304569085	0.3106434448482621	0.35207810899034075	0.3961285251830003	0.44371061479872553	0.49395391074201694	0.5459978116131892	0.5988543129784798	0.6532812558722312	0.7080952081827231	0.7632371896918608	0.8172965901752673	0.8702347975064593	0.9216063167717248	0.9710006968979407	1.0170787705923527	1.0613639548062057	1.1026877957612584	1.1408140821193684	1.1755520621956974	1.2067565357562855	1.2343276951178563	1.2596339300062045	1.2798494702345162	1.2963743996856814	1.309258671262566	1.3185767918158633	1.3241907565903064	1.3266811566416041	1.3259447915588956	1.3221362393122698	1.317159021343163	1.3077105839381047	1.2954092106583357	1.2810092365815364	1.2644290009007437	1.2475134679221314	1.2270780270443362	1.2045873539596705
0.76953125	0.11646296766816747	0.11917233782982543	0.12291713657204276	0.12851442190250317	0.13623093431492686	0.1473114030423866	0.1628467515224003	0.183004790323987	0.20859576471109342	0.23895304073522125	0.27298836880648225	0.31120111370052556	0.3527507687822383	0.3968651489876274	0.4445385196994095	0.49486486679552816	0.5469749116558748	0.599844681947452	0.6543252418363437	0.7091963070928904	0.7644084973195221	0.8185399111548038	0.871555253854647	0.9230069925462324	0.9724830865704461	1.0186246527775558	1.0629842204150564	1.1043691964146063	1.142539259599991	1.1773032568644861	1.2085196387302906	1.2360945908475367	1.2614736775169653	1.2816963816552442	1.298228686064457	1.3111219746768914	1.3204529769367117	1.3260900470187569	1.328604697631919	1.327897133041359	1.3241167315691649	1.3192024226612624	1.3097680651953776	1.2974695418452236	1.2830678200694505	1.2664801854725969	1.2495768480705012	1.2291176356157443	1.2065949207334306
0.7734375	0.11619814860390734	0.11894709109332566	0.12275891638663447	0.128441897673251	0.13626074034540925	0.14740758191670417	0.16303949098922688	0.18339686764938787	0.2090060829598234	0.23944713476513427	0.27350389631845096	0.31179112229292333	0.35345724351078583	0.39765380147687085	0.4454057791802672	0.49580965938053706	0.5479884603095846	0.6008819741876674	0.6554159391637046	0.7103419812147833	0.7656092465323878	0.8198067531798623	0.8728931629102259	0.924419511564911	0.9739712681751838	1.0201749169443268	1.0646031233132627	1.1060454152528014	1.144259296922752	1.1790546806101303	1.2102936096017494	1.2378862436468638	1.2633410518119004	1.2835849962223596	1.300134564530668	1.3130410321664527	1.322382862042344	1.3280461526582343	1.3305772861165337	1.3298913232157843	1.3261342360205295	1.321277628417414	1.3118556574480098	1.2995693907184296	1.285162710740718	1.268561080882068	1.25166721322034	1.2311733978442914	1.2086211816595596
0.77734375	0.11591548311213273	0.11870992345733544	0.122574423628435	0.12835636662741648	0.1362783800176695	0.1475260809252192	0.1633122535214227	0.18380100036366248	0.2094358068859734	0.23996880388906675	0.274052327582867	0.31240938212750535	0.354187056403409	0.39846664524464676	0.4462996593540308	0.4967730077976344	0.5490213606619061	0.601947303799546	0.6565362407069684	0.7115174348264176	0.766824835424458	0.8210830577449277	0.8742338611608428	0.9258270792039687	0.9754453873506981	1.0217024390871092	1.0661903338788075	1.107685340276212	1.1459456905044292	1.180782835296238	1.2120602077498734	1.2396882555057724	1.2652199518365876	1.2854984029279717	1.302074849630464	1.3150004239180846	1.3243548649090289	1.3300520918921779	1.3325923347320425	1.3319185524885409	1.3281769357471949	1.3233733374726222	1.3139604941874912	1.3016954745900229	1.2872839533721412	1.2706649934245071	1.2537761851485167	1.2332398684940766	1.210660543148926
0.78125	0.11561411673813526	0.1184536301482422	0.12235345602810814	0.12823990074119623	0.13626704656326238	0.1476564834302908	0.16364104219887393	0.18421391172413312	0.2098769449567318	0.24050913559620576	0.27462593268913826	0.31304860956015085	0.3549313829016657	0.39928932722347554	0.4472063455138887	0.4977399632947221	0.5500579677983712	0.6030223398974494	0.6576680655845689	0.7127053031681978	0.7680386857327044	0.8223536646030716	0.8755622519974404	0.9272131871388842	0.9768873085271912	1.0231853870526346	1.0677248938751105	1.1092702236259577	1.1475825179705446	1.1824739391817851	1.2138058918407568	1.2414853026006285	1.2670916216949135	1.2874142174507734	1.304025599198831	1.3169774654800268	1.326350455292928	1.332094340090571	1.334641333671511	1.3339726991309475	1.330237859374428	1.3254829172772755	1.31607255655124	1.3038346178926064	1.289417374066161	1.2727792343819273	1.2558905151975555	1.2353092714619558	1.2127086092684953
0.78515625	0.115290071720794	0.11816723467403105	0.12208866890345618	0.12808200251923513	0.13622515609924774	0.14778439662847198	0.16395685901194743	0.18463388976581077	0.21036248738130828	0.24105747978264813	0.2752134052909084	0.3136967364921414	0.3556794792594805	0.4001120152946699	0.4481131455776922	0.4986963127759381	0.5510841781348768	0.6040909021921758	0.658794237964371	0.7138876658668096	0.7692332006873958	0.8236016089782519	0.8768619180852782	0.9285621504268018	0.9782828882085898	1.0246103964288025	1.0691977811344917	1.1107950274652627	1.1491658738006798	1.1841216764642932	1.2155193972323517	1.2432601920713622	1.268935852526027	1.289308369363603	1.3059613320734322	1.3189474368766656	1.3283475356467365	1.3341534398542414	1.3367111789905846	1.336046732805909	1.3323128046361108	1.3276012607293581	1.3181842843120501	1.305975356091404	1.291547417858299	1.2748879319517314	1.2579948401463066	1.237368988427703	1.214757275269566
0.7890625	0.11493717308349763	0.11784047142790599	0.12177609965456912	0.12787785689352768	0.13615145368361728	0.14788741076142176	0.16423855905116283	0.18505296995033013	0.21088255690219185	0.24160249131324524	0.2758018105957585	0.3143384064606586	0.3564179017158633	0.4009258282580516	0.44900919628502817	0.4996298341385567	0.552087434276497	0.6051393242399387	0.6599001154434248	0.715048596793502	0.7703915913499146	0.8248096903591664	0.8781169310450861	0.9298611514992855	0.9796240190728218	1.0259744754490794	1.0706111435423717	1.1122647459866104	1.1506992171004802	1.1857234940782047	1.2171900175983825	1.2449949806255203	1.2707340298271401	1.2911597709093887	1.3078601467043645	1.3208882608937866	1.3303244353200805	1.3362072166728385	1.3387838409982782	1.3381286393463143	1.334394946990415	1.3297192861608536	1.3202881716912516	1.3081084659182547	1.2936614086152425	1.2769763125988172	1.2600742026299607	1.239402625969721	1.2167923117550061
0.79296875	0.11448056113232963	0.1174678121961061	0.12141607920563671	0.12762674255555634	0.13603643417135947	0.14794285296108473	0.16446984669404868	0.18545474367018036	0.2113787273416638	0.24213083038183508	0.27637819694766896	0.31495864944146906	0.3571322598372447	0.40172013989092176	0.4498842497958878	0.5005311616093706	0.5530574811377873	0.6061559509193791	0.66097384210409	0.7161753617631941	0.7715006861346333	0.8259646157282768	0.8793159533889938	0.9311031072154397	0.9809094798025519	1.027283571893125	1.0719741281895685	1.1136880913682647	1.1521872025981135	1.1872772948959087	1.218808167492228	1.24667434525823	1.272472970359789	1.2929538677468169	1.3097066689637966	1.3227833257054609	1.3322629342992962	1.338234561319253	1.3408387202938008	1.3402002869439973	1.3364703925280108	1.3318209847096103	1.3223737110178688	1.31022567547592	1.2957508042170223	1.279032635728612	1.2621160691701312	1.2413948415738365	1.2187967577530774
0.796875	0.11396934866143305	0.11705057813801437	0.12101397767709024	0.127331206488474	0.13587475413439962	0.14793587900467492	0.16463741741098517	0.18581675752352877	0.2118300204554246	0.24262495626710354	0.2769299476477453	0.31554516501547764	0.35780946573024597	0.40248209471494656	0.450727192578265	0.5013926658581375	0.5539865774114252	0.607130785094703	0.6620054320277087	0.7172580959232367	0.7725539725265269	0.8270613782586989	0.8804562943483851	0.9322888245923469	0.9821440860995194	1.0285476377452702	1.0732966530814487	1.1150716803408944	1.1536315353164257	1.1887801104216718	1.2203673497042333	1.2482894681239327	1.274147558303583	1.2946841594292975	1.311492666203386	1.324622251588989	1.3341497317969242	1.3402180970211761	1.342855730154801	1.342240044640001	1.3385189324820717	1.3338855479195373	1.3244251741358692	1.3123160728708656	1.2978077863240158	1.2810481445756525	1.2641117595527371	1.243335922063061	1.22075666111564
0.80078125	0.11340104327090073	0.11650913783318498	0.12057871665576547	0.12699683293894087	0.1356672461597386	0.147860759927627	0.16473293803745892	0.18611586162534274	0.2122137326649715	0.24306352885225685	0.2774437797392824	0.3160875419206214	0.35843901429539404	0.4031990505702461	0.4515264452341553	0.5022064740768009	0.5548679295783242	0.6080559693035896	0.6629866951419581	0.7182898686702738	0.7735531164304801	0.8281049435862957	0.8815452305007205	0.933426858484799	0.9833362562328783	1.0297748960076392	1.0745839325968918	1.116416830277536	1.1550304878471886	1.190229293106822	1.2218658753020837	1.249839660550341	1.275760376299497	1.2963517492017174	1.3132164377698852	1.3264001721390988	1.3359764461576613	1.3421453395553509	1.3448180539552392	1.3442275390584926	1.3405189929194534	1.3358918987506825	1.3264226506688757	1.3143632831561929	1.2998213072443652	1.2830159164259727	1.2660554695370758	1.2452223467920693	1.2226644039400476
0.8046875	0.11278323278474481	0.1159263718351331	0.12002319667406502	0.1266313730787309	0.1354173239006879	0.14772959678942116	0.16475371516694007	0.18633323848397512	0.21250941068803525	0.2434252327208996	0.2779043594150501	0.3165751400270814	0.359012498571868	0.40386158469816663	0.45227210494418024	0.5029642769405426	0.5556943443764879	0.6089265469253009	0.6639133296061973	0.7192685744011169	0.7745071462747496	0.8291080156820427	0.8825972170734421	0.9345304176982179	0.9844950559016793	1.030968567465035	1.0758347472665357	1.1177199508068933	1.156380985515763	1.1916246903262848	1.2233072639795055	1.2513308100791662	1.2773189634785822	1.2979631136576748	1.3148814620460927	1.3281167865938763	1.3377393380104021	1.3440088693064836	1.3467145311305584	1.3461478108574638	1.3424522044263472	1.3378229003008202	1.3283473131235712	1.3163478123007033	1.3017769731295563	1.2849287480768379	1.2679412411238582	1.24705325393665	1.2245177958078257
0.80859375	0.1122232392287948	0.11530975819400899	0.11944248536618629	0.12624191895967563	0.13512853245448656	0.14760690781301944	0.16470026250931205	0.18645721334030438	0.21270388678642327	0.24369373566643518	0.2782946532522048	0.3169963050615953	0.3595220766097471	0.40446425695521776	0.4529575654703185	0.5036595923642014	0.5564600201604091	0.6097411480175052	0.6647872273621906	0.7201991061627606	0.7754300733178068	0.8300862257811007	0.8836280227650862	0.9356124878409758	0.9856279048193745	1.0321276465468994	1.0770442778956144	1.1189760883332398	1.1576813773298953	1.1929694942794353	1.224698781066749	1.2527723289003523	1.2788326345194165	1.29952698376175	1.316494418458515	1.3297759620234548	1.3394397035794006	1.3458064718647895	1.348540495855826	1.3479927377429064	1.3443063519551113	1.3396692597313191	1.3301876494583704	1.318253432502063	1.3036607187318754	1.2867778871317674	1.269761266892882	1.2488260212109592	1.2263160718754453
0.8125	0.11161812819283475	0.11466376219345129	0.11883970133369459	0.12574059593610076	0.1348036271905883	0.14746787794219995	0.16457445184834246	0.18648439969303868	0.21279360487039817	0.2438613295555249	0.27859926525356643	0.31734003399228417	0.359959724964361	0.40500345512386193	0.4535790856505303	0.5042909534575404	0.5571649448955462	0.6105032775137771	0.6656164178262921	0.7210927006673191	0.7763374258502939	0.8310534483467759	0.8846492236276612	0.9366816387879389	0.9867397229820517	1.0332508024958547	1.078209454473674	1.1201836209541651	1.1589334990719442	1.1942692922185276	1.226048859348121	1.254174106195823	1.2803098329719236	1.3010519287529227	1.3180636008085975	1.331385301733931	1.341083539187387	1.347540929012736	1.3502965994510086	1.3497607562293699	1.3460779126897227	1.3414320107150646	1.3319426774603136	1.3200724405588322	1.3054632648578761	1.288554601179675	1.271507662449612	1.2505347598096204	1.228055910352761
0.81640625	0.11097684369431464	0.11399048624618138	0.11821816582803586	0.12522033666233073	0.13436707765216366	0.14726135911482333	0.16438158162543554	0.1864197376989369	0.21278442993781482	0.2439305092838587	0.27880942795593333	0.3175992668129994	0.3603183463178619	0.4054749000287523	0.4541343235363963	0.5048638474006415	0.5578179744438622	0.6112228975870737	0.6664131333969259	0.7219630382315464	0.7772417188004025	0.8320187905412201	0.8856663019907819	0.9377411336705708	0.9878335976427728	1.034340560467102	1.0793335869673326	1.121347380315874	1.160143469558871	1.195530972599351	1.2273649793772978	1.2555441574363102	1.2817567218135613	1.3025454925668543	1.319598140222058	1.3329544817933445	1.3426795415334007	1.3492186825773747	1.351987955622333	1.3514572000935603	1.3477730938704127	1.3431216559376526	1.3336212057344166	1.321807221458116	1.3071828878097609	1.2902536146321628	1.2731761693437602	1.2521731179725852	1.2297309092453532
0.8203125	0.11031296859250009	0.11329175884031095	0.11758186122844835	0.1246807146290388	0.13390694566482664	0.1469888869484316	0.1641316293363205	0.1862753939025021	0.21269057056711338	0.24391397210700977	0.2789267088769479	0.31777401924413307	0.36059484557169863	0.4058742585383796	0.45462257673380846	0.5053900507466274	0.5584352589594666	0.6119161712160028	0.6671917430276839	0.7228222108426504	0.7781488702538785	0.8329853269679081	0.886680300356382	0.9387917541345189	0.9889127512463378	1.0354051080654136	1.080427515703362	1.122478827572492	1.1613215003377175	1.1967625802890842	1.2286532738147589	1.2568880828553946	1.2831779215110326	1.304014315353204	1.3211066275636199	1.3344928948535262	1.3442379143277507	1.350848760432886	1.3536248581209194	1.3530945989422518	1.349406070315716	1.3447548048786775	1.3352386712686666	1.3234687700462526	1.3088260024917946	1.291876006352999	1.2747693412375716	1.253739497826617	1.231335561751665
0.82421875	0.10964423401209855	0.11257179727051078	0.1169361227695072	0.12412353064953133	0.1334283980115256	0.14660969323144205	0.16383714224090035	0.18606894252067877	0.21253344399441265	0.2438334515919331	0.27896356664626515	0.3178732167888921	0.3607943446036127	0.406201683937205	0.4550478452469962	0.505885001897567	0.5590347339484901	0.6126018337270007	0.6679665636144204	0.7236791290954974	0.7790587898218299	0.8339513500188833	0.8876904540723818	0.9398353773940127	0.989982919129799	1.0364568535840921	1.0815069406708888	1.1235938045385154	1.1624809609646005	1.1979737763590788	1.2299201665456307	1.2582111291853573	1.2845788013009671	1.3054640768825327	1.3225955094038198	1.3360090787047052	1.3457711432306163	1.3524431946963915	1.3552228070606285	1.3546908924889542	1.3509955826946625	1.3463506377926941	1.336813692482568	1.3250736425626186	1.310406029858251	1.2934306655005154	1.2762983948168194	1.2552415344095769	1.2328710109632182
0.828125	0.1089882794033824	0.11185302519670055	0.11628800390753076	0.12355325660570748	0.1329395817108026	0.14618967853880258	0.16351016310612404	0.18582173103671934	0.21234018574108057	0.24371721657334305	0.2789413402632165	0.31791559459716234	0.3609337308079944	0.40646753257229323	0.4554224271745492	0.5063651028029785	0.559630804752824	0.6132952480812857	0.668748951330053	0.7245399120215774	0.779970274518833	0.8349146909526242	0.8886966914696115	0.9408762409506117	0.9910527627393921	1.037509588795621	1.0825882017293282	1.1247090719596267	1.1636367495146296	1.1991764845041406	1.2311750610634267	1.2595211165294395	1.2859669953025796	1.3069000242781919	1.3240702544628267	1.3375123894706282	1.3472940138475114	1.3540170173949755	1.356800265765162	1.3562659434014825	1.3525615739222936	1.3479282320033164	1.338365742977135	1.3266410063018077	1.311941477113466	1.2949344689089677	1.2777833660069033	1.2566978021647568	1.2343489305563025
0.83203125	0.108354012417724	0.11121214022484356	0.11564457352554577	0.12297623617060052	0.13244988441838595	0.1457402794868282	0.1631776892087115	0.18555779048846185	0.21214092040444835	0.24359649005179934	0.2788876859399888	0.31793023482030497	0.361042515654286	0.4066949490252167	0.45576792145233674	0.5068461768602113	0.5602327038369797	0.614003704365903	0.6695446128095285	0.7254086181123699	0.780886056981032	0.8358779078539058	0.8897024521862203	0.9419203902032915	0.9921316170468467	1.038576557560678	1.0836853538041065	1.1258392511905466	1.1648036621373206	1.2003853094571255	1.232431664715567	1.2608292163523778	1.2873526631669443	1.3083298250347195	1.325539243692328	1.33901443540007	1.3488215813766034	1.3555861239077307	1.3583753371767682	1.3578384262962853	1.3541227431802474	1.3495051025662304	1.3399141645292592	1.3281909466035178	1.3134544088563362	1.2964111866732708	1.279251304456836	1.2581363342283307	1.2357920317138442
0.8359375	0.10773879504773672	0.11060711649741395	0.11500985128241473	0.1223987355826569	0.13196800551053534	0.14528516189014193	0.1628696360183502	0.18535248107637323	0.21196485266835152	0.24350207009200572	0.27883483948344956	0.3179554551570413	0.36115989858375963	0.40691697477267497	0.45611247645156616	0.5073431553334582	0.5608468309111274	0.6147267021291183	0.6703534686649946	0.7262877888770769	0.781814016319916	0.8368504272419965	0.8907167128393862	0.9429758748003689	0.9932275711770904	1.039669070912056	1.084809694981082	1.1269962041146715	1.165995721480244	1.2016164900196693	1.2337060505592172	1.2621488855032807	1.2887492263106561	1.3097668571495216	1.3270163028134174	1.3405289682233366	1.3503672494096624	1.3571645832923294	1.3599631041688585	1.3594240818924008	1.3556956148019395	1.351097308690493	1.3414782338226596	1.3297439049209943	1.314969370298493	1.29788927691084	1.280733212064825	1.2595909844060746	1.2372316245201511
0.83984375	0.10713194186827235	0.10999893550084168	0.11438378654416423	0.12182519969585201	0.13150122613270576	0.14490035381095356	0.1626266060730382	0.1851853482955835	0.21193759356502265	0.24346239837135436	0.27881838941017006	0.31803427118097616	0.36132856539489666	0.40716991652639667	0.45648556705147075	0.5078705444115365	0.5614810714132934	0.6154617247198695	0.671173566137104	0.7271794924357169	0.7827644496718189	0.837845926057442	0.8917532802850241	0.9440538186397978	0.994348406146497	1.0407951668129507	1.085970474959888	1.1281909094117037	1.167226224059839	1.202885042329617	1.2350135129936635	1.2634955904232472	1.2901738806626235	1.3112300188282293	1.3285195369156273	1.3420710813042636	1.3519427861029507	1.35876375026703	1.3615747623851926	1.3610353494845593	1.3572950205690402	1.3527204119345717	1.3430775312048415	1.3313205347197146	1.3165118618924194	1.2993990186923636	1.2822606994917796	1.2610970095766303	1.2387033465098223
0.84375	0.10652380068130578	0.10938582223732833	0.1137637099445715	0.12125789883324449	0.13105664789217764	0.1446168262286333	0.16246893518693978	0.18507459697562184	0.21198151747278776	0.24364926158693842	0.2788747429618367	0.3182070596010136	0.3615872893144681	0.40748679555967043	0.4569132104509028	0.5084433661635384	0.5621484455873459	0.6162119880970489	0.672007331537634	0.7280877081569344	0.7837467414304977	0.8388774954400411	0.8928272349858342	0.9451680013194711	0.9955040662900225	1.041960464356705	1.0871755678698214	1.129434286222407	1.168507269770281	1.2042031666879722	1.2363679645986103	1.2648868233065498	1.2916456200381874	1.312739800091595	1.3300679555070467	1.343656260313221	1.353559679911192	1.3603935389796777	1.3632190725733135	1.3626826170721495	1.3589350868767494	1.354389928936488	1.3447314697948944	1.3329413819253777	1.3181064859911278	1.3009694653623622	1.2838626145147298	1.2626862031173909	1.2402419313541697
0.84765625	0.10591099195445977	0.10876865603505721	0.11314656195750712	0.12069829884572587	0.13064311939082857	0.1443751202695321	0.162391934172528	0.1850343259984386	0.2121135754356577	0.243936359288729	0.2790363541811409	0.31850433219414936	0.36196487812372313	0.40789343489867375	0.4574162118610611	0.5090786033650845	0.5628683157703392	0.6169912800150489	0.6728663257134756	0.7290214674111254	0.7847691012152314	0.839954778663224	0.8939508709239711	0.9463322662004547	0.9967076869330083	1.043172092709261	1.0884324275317905	1.1307353002882272	1.1698488422978923	1.205582073965721	1.2377835057421953	1.2663403526858912	1.2931817118787092	1.3143138750175418	1.3316782280154569	1.345299183702482	1.3552303539148987	1.3620646194409927	1.3649055013386857	1.3643767301648089	1.3606299596702296	1.356121043226634	1.3464578712565514	1.3346259462501773	1.3197755279082248	1.302625786894563	1.285561831519805	1.2643818753125502	1.2418756685684316
0.8515625	0.10529426167372902	0.10814691517672721	0.11253161717047018	0.12014911596958307	0.13027178714132165	0.14416878879879458	0.16239134804466948	0.18507497567778944	0.21235169542106508	0.24434087969630233	0.2795072744625599	0.3189425085409662	0.36247731649428966	0.4084077650256668	0.4580115774741941	0.5097965972204174	0.5636650102354084	0.6178231481188179	0.673771627136925	0.7299968929933238	0.7858415636287257	0.8410852865373949	0.89513250604217	0.947558100553981	0.9979740297776866	1.0444418337235617	1.0897496653301226	1.1321006708148047	1.1712591461512214	1.2070335554983447	1.2392746892036748	1.2678717590038175	1.2947956837865342	1.3159650036830035	1.3333629055175789	1.347012727154929	1.3569684853966595	1.3637899762028174	1.366646949462877	1.3661310893019016	1.3623940823649652	1.3579283068871157	1.3482717646102826	1.3363913434633443	1.3215375800789566	1.3043869756925441	1.287372687614507	1.266195431376928	1.2436217318108014
0.85546875	0.1046752869809204	0.10752003449261993	0.11192297360297923	0.11961522099469904	0.1299547267499443	0.1440082051014529	0.16247092273939218	0.1852062338200839	0.21271356226054458	0.24487422641853246	0.28010908581952726	0.3197297467696856	0.3631289496332175	0.4090416075898357	0.4587150515058737	0.5106207916143246	0.5645647793744366	0.6187355410035521	0.674749878880529	0.7310367187252236	0.7869792708771665	0.8422787745938155	0.8963796394011027	0.9488548856889096	0.9993164988995581	1.0457848545299182	1.0911388729858094	1.133538762307667	1.1727465912115194	1.2085684441882418	1.2408540680335778	1.2694931004347176	1.296497389127857	1.3177017904780317	1.3351308257316483	1.348807896491452	1.3587882530523754	1.365584710620697	1.3684597855469156	1.3679616780335784	1.3642420222225868	1.359825475620558	1.3501849291390844	1.3382512164037006	1.3234055631563548	1.3062635563411218	1.2892994580195158	1.2681262864727205	1.245484506801911
0.859375	0.10405596529102437	0.10689043141933592	0.11132968261153978	0.11910287183827066	0.12970302384760196	0.1439654589025253	0.16264142103766932	0.18544072635018574	0.21321375943579027	0.24553958424365924	0.2808418927961849	0.32063860464258476	0.36413744198665327	0.40980332365205363	0.45954246083653316	0.5115748471654771	0.5655919765386687	0.6197548354803332	0.6758277981185667	0.7321669385329261	0.7882032059889876	0.8435513555173524	0.8977040626059208	0.9502325304792716	1.0007456453915058	1.047216036027127	1.0926150337899376	1.135062764204228	1.1743216402511074	1.2101952239269818	1.242529616046564	1.2712122048258385	1.2982933074011032	1.3195307969629628	1.336989429218773	1.350694583597683	1.3607026539368696	1.367464009430774	1.3703608854463645	1.3698847408862622	1.3661875593319042	1.3618245485305414	1.3522052995664764	1.340214941487877	1.3253849537135227	1.308256101524059	1.2913368137327335	1.2701650638623518	1.2474580523486822
0.86328125	0.1034407352305569	0.10626632742084649	0.11076351038319758	0.11861894841622889	0.1295258894139668	0.1440481701926563	0.1629231646988562	0.18580579798093616	0.21385795935122034	0.2463320000852049	0.2816986664478486	0.3216602536997977	0.36525692191100645	0.41069969492796465	0.46050868096580144	0.5126781480995624	0.5667656373479077	0.6209025004582929	0.6770280368873105	0.7334121052122071	0.7895376063712612	0.8449259210750354	0.8991244985582665	0.9517045583655582	1.002271607892347	1.0487477556994196	1.0941936888819044	1.1366885093568597	1.175996713923628	1.211921379931533	1.2443054692392308	1.2730326682390285	1.3001871740120698	1.3214578584206014	1.3389466806104584	1.352682131005966	1.3627217354815513	1.3694404251754275	1.3723636672876351	1.3719132159428766	1.36824144592841	1.3639332180590116	1.3543355914888533	1.342286763284667	1.3274735880432247	1.3103563678400607	1.2934732782830485	1.2722988650174156	1.2495312802518028
0.8671875	0.10284068409241998	0.10568450907065023	0.11023841550084626	0.11817420614139526	0.12943014409952786	0.14422072323462348	0.16335276346587516	0.18636736894932135	0.2146367465654318	0.2472407013334251	0.282668853114593	0.3227889884002611	0.36648753801595213	0.41195957464509714	0.46162496618884286	0.5139421752015536	0.5680975946738216	0.6221942228383737	0.678367504734424	0.7347919754441052	0.7910054493409602	0.8464277817204096	0.9006647612817658	0.9532901043508508	1.00390843910024	1.050389827927345	1.0958867145753612	1.1384292158559544	1.1777838259657794	1.2137551132231663	1.2461854813386255	1.2749563142272944	1.302182571453034	1.3234883620402198	1.3410102628402847	1.3547784667516027	1.3648515863710649	1.3715221160045061	1.3744753789859634	1.3740534301394496	1.3704080665429417	1.366151652077634	1.356571760533192	1.3444649674981277	1.329663481826278	1.3125516205496324	1.2956968480925284	1.2745168773760247	1.25169348159944
0.87109375	0.10227444852059298	0.10515648139286553	0.10977167550971904	0.11780872757546905	0.12941830999251652	0.14448835853180897	0.16392381482974572	0.18710036095932298	0.2155296391852426	0.24825287182488628	0.2837425555167377	0.3240234889905574	0.36783313187867306	0.4133358352671907	0.4631135924524088	0.515369665182764	0.5695920047443032	0.623639919249591	0.6798575408940624	0.7363206243489595	0.7926243057738294	0.8480787243156399	0.9023491388733003	0.9550126098980296	1.005675237491876	1.0521509031654601	1.0977010601030999	1.1402923920878278	1.1796915664486924	1.2157046970830838	1.248175823570754	1.2769871214956787	1.3042858276814793	1.3256277368407463	1.3431852941507665	1.3569877164926112	1.3670936309594097	1.3737125437615008	1.376696449539427	1.3763032788790746	1.372682823427983	1.36847098753265	1.3589028745299132	1.3467418589837294	1.3319440113895624	1.3148302020013793	1.297999823310356	1.276814090622781	1.2539383277007088
0.875	0.10178967736258418	0.10467721394094458	0.10937947274896202	0.11759131033563193	0.12948709389516755	0.14484314871256865	0.16459067827526203	0.1879302331271325	0.21651610785395645	0.24935752990488677	0.2849134974881825	0.32536518141993126	0.36929773611395617	0.41483197670027144	0.4647273646047534	0.517153964948618	0.5712460260057488	0.625243979545292	0.6815045914738775	0.7380066893485931	0.7944046344547052	0.8498936569317005	0.9041972362608999	0.9568940322389258	1.0075922953287573	1.0540406289411262	1.0996416013091272	1.1422812077276483	1.1817240953918884	1.217776440839444	1.2502842948349762	1.2791325338557071	1.3065055737509832	1.327881592072811	1.3454735323722795	1.3593084211310151	1.3694434719750366	1.3760103172753286	1.3790212188131272	1.378652766137765	1.3750523789022868	1.3708754237139278	1.361313646044192	1.3491053379877245	1.334305083268303	1.3171852554801347	1.300380170247808	1.279191385074877	1.2562651240800973
0.87890625	0.10146091239401282	0.10426126493645019	0.10907536915241375	0.11747541244276978	0.12962905424814847	0.14527191515509263	0.1653288255859586	0.18883665441133898	0.21758200690992133	0.2505478801388865	0.2861794970182365	0.3268148256454301	0.37088129389821284	0.41645698324126074	0.46646942141259684	0.5190524287433879	0.5732205957211762	0.6270055201063836	0.6833102929810633	0.7398533725695822	0.796350549512445	0.8518797201158421	0.9062196048360998	0.9589480745765071	1.0096751871682117	1.0560708531429126	1.1017150043953015	1.1443986120205882	1.183883357066266	1.219974035354209	1.2525174256720717	1.2814003235179778	1.3088486174361171	1.3302538195103786	1.347873778259579	1.3617341384954913	1.3718906599143126	1.378408477921761	1.381438900310482	1.3810867789210906	1.3774985916359772	1.3733476143994565	1.3637890797278105	1.3515421194128827	1.3367388980833794	1.3196147237723281	1.302839062581739	1.2816519990249042	1.258676719483989
0.8828125	0.10118544381479955	0.10391824821157569	0.10889101837739004	0.11743814508390696	0.12983638785614673	0.14576427706137352	0.16612646551855687	0.1898077415738608	0.21872045901802584	0.2518211305147057	0.28754045178694376	0.32836932298553395	0.37257737306607086	0.41822989720130443	0.46833975885045254	0.5210569346422904	0.575297091225167	0.6289185962864215	0.6852710219238685	0.7418587490115596	0.7984605185121227	0.8540355920485286	0.9084158116046612	0.9611771401632538	1.0119306295352586	1.0582539949697611	1.1039310893481817	1.1466507108177226	1.1861726911960262	1.2222999468760731	1.2548782162755572	1.2837938589899558	1.3113157114485652	1.332743139663672	1.3503810843059911	1.3642551162318868	1.3744210376387107	1.3808950326979317	1.3839348896080337	1.3835888712700903	1.3800044582831172	1.3758744790562143	1.366318882307415	1.3540413111868703	1.339239981475604	1.3221182506075044	1.3053764440711881	1.2841965197476146	1.261175188450414
0.88671875	0.10095531347994233	0.1036486875522888	0.10879046399368408	0.1174701173565403	0.13010464794850934	0.146314511831416	0.16697919887277918	0.19083784260305747	0.21992965951692275	0.2531761029737009	0.2889950889541992	0.33002066205272507	0.3743742302383605	0.42012485491840257	0.47032458905500435	0.523157895309906	0.5774672773143233	0.6311048627244727	0.6873785228222856	0.7440167562357479	0.800726560153282	0.8563514663556774	0.9107757419283431	0.9635735495820574	1.0143556560869125	1.0605989924751293	1.1063003926795232	1.1490467624681027	1.1885983813187881	1.2247569475257136	1.2573661078356522	1.2863098987950905	1.313900642974989	1.3353408926272128	1.3529850389306737	1.3668590563466751	1.3770203075653185	1.3834561181520018	1.3864940394917251	1.3861450362126044	1.382558700958184	1.3784498265920229	1.368898986360175	1.3565966309901911	1.3418042058742636	1.3246934222513709	1.3079875985610838	1.2868191834588845	1.2637576320479142
0.890625	0.1007772294759102	0.10344705540322459	0.10874418508825204	0.11756869738584338	0.13043557640587405	0.14692212534337473	0.16788853264142148	0.1919265843006523	0.2212092649749541	0.2546101016206604	0.29053835207737405	0.33175712405978053	0.3762575898164769	0.4221091648781436	0.47240343131517093	0.5253442134610606	0.5797216169786081	0.6333796118809731	0.6897114736342604	0.7463175332919006	0.8031338824335699	0.8588109876529849	0.9132828945824076	0.9661225562445453	1.0169391351829504	1.0631075217943022	1.1088292959203003	1.1515951244064124	1.191167318478691	1.2273477019939922	1.2599781435192356	1.2889399775965569	1.3165926384911621	1.3380325610858494	1.3556701105123818	1.369531654037603	1.3796765313637003	1.386079911910287	1.3891055663687395	1.3887472188526435	1.3851569811633448	1.3810731557242615	1.371529321210864	1.3592060051004617	1.3444276865843725	1.3273338498977358	1.3106626267732537	1.2895073385373244	1.2664141533620252
0.89453125	0.10065816872483402	0.10330992004099604	0.10874933214171664	0.11774961247931304	0.1308395866878932	0.1475921187853713	0.1688598226187493	0.19307636768738318	0.2225569896780284	0.2561168467309232	0.29216098083576436	0.3335652852910231	0.3782130752599392	0.4241660204630754	0.47455969846087837	0.5276034832864781	0.5820498955563235	0.6357344298375472	0.6921277592442483	0.7487904749125264	0.8056628633451146	0.8613943110665824	0.9159176975537662	0.9688053002890143	1.0196639323430285	1.0657724240586286	1.1115155802989105	1.1542972519311636	1.1938817824974652	1.230071984186887	1.262709157754815	1.291673081665874	1.3193795927049126	1.340802539483579	1.3584198586092602	1.372259131791018	1.3823813023915101	1.3887586070733489	1.3917659317041988	1.3913950465235339	1.3878006413465755	1.383747041775891	1.374210175718812	1.361868729071994	1.347105819203653	1.3300298094521734	1.3133885591542187	1.2922441887991347	1.2691290241548372
0.8984375	0.10060394553214891	0.10324034965631487	0.10881808720332149	0.11804499930684145	0.13137467325105018	0.14833413693063166	0.16989917139124838	0.19428909184750273	0.2239669190525891	0.25768662377441076	0.29385099106533585	0.33543174059234365	0.3802275247657753	0.42628306441001584	0.4767800287972099	0.5299232122080458	0.5844421620293208	0.6381600936305959	0.6946168517679245	0.7513360762708359	0.8082881235974101	0.8640808660754493	0.9186597505709715	0.971600950012189	1.0225088147390111	1.0685778726735085	1.114346466175669	1.1571434803812404	1.1967343193923257	1.2329226356727647	1.2655501760724945	1.2944972874379252	1.322249950525116	1.3436390162891347	1.36122308834141	1.375032814421301	1.3851306573498772	1.3914882701241367	1.3944769830838903	1.394093469125063	1.3904940931982397	1.3864746131073635	1.376940536412015	1.364582802000201	1.3498323219703388	1.3327700348146687	1.3161521270907306	1.2950132127928256	1.271884489866517
0.90234375	0.10062170762745633	0.10324734769523065	0.10902498491812207	0.11846590486367367	0.1320517804247477	0.14916070703341525	0.1710101424939551	0.19556355647740753	0.22543015557197346	0.2593079240670103	0.29559553395119337	0.33734408569825014	0.38228902557014616	0.4284487668034453	0.47905200027190836	0.5322919469353208	0.586888000462692	0.6406447314039474	0.6971649275904044	0.7539396089361492	0.8109597289193335	0.8667992777544871	0.9214889914898545	0.9744878050986479	1.025449789503805	1.0715003684217708	1.1172991666000869	1.1601125580587772	1.1997056884198771	1.2358826323839271	1.2684863878755495	1.2974000081277701	1.3251928935870367	1.3465360434888125	1.3640775007496906	1.3778525744695576	1.3879257056500154	1.394268031031181	1.3972412835754677	1.3968469532803776	1.3932409164622184	1.3892567669946287	1.3797182651608213	1.3673447229109423	1.3525993392458264	1.3355431613215942	1.3189415813931915	1.2978015536849516	1.2746651644656148
0.90625	0.10071945556408982	0.10334166151715067	0.10933860652963831	0.11900590798123427	0.13285352400214773	0.15008599233621484	0.1721915090521479	0.19689472108747277	0.2269366225281407	0.26096904212366495	0.29738224419375336	0.33929087321647244	0.38438607662604707	0.4306514382925613	0.4813640510852144	0.5346984260239582	0.5893749576290721	0.6431736402662562	0.6997566128022783	0.7565864205312258	0.8136651984776554	0.8695536666013928	0.9242883838321427	0.9774436951156089	1.0284611227639986	1.074510625710446	1.1203430819298021	1.1631739509446626	1.2027666705458644	1.2389258512934174	1.271497091549728	1.3003677943155183	1.3281976922084255	1.349491860912454	1.3669878362778776	1.3807254919759708	1.390771672110008	1.397099480847322	1.4000587835646545	1.3996546098267906	1.3960400165127553	1.392089549449633	1.3825396190358006	1.3701505015279927	1.3553994495419557	1.338339307345271	1.3217481330249914	1.3006006965155614	1.277460316681259
0.91015625	0.10090265384882538	0.10357570446828084	0.10990767278249788	0.1196623471730727	0.13380348152780802	0.1511202298456676	0.17343701419490476	0.19827496522133387	0.22847646728038376	0.26265897124361826	0.29919981032374476	0.34126093119548395	0.38650728617678226	0.4328800380696937	0.4837059668567295	0.5371300326536089	0.5918887263103911	0.6457313019536097	0.7023772957753903	0.7592633931008932	0.8163930920974218	0.8723321634427231	0.9271120410474423	0.9803062768181506	1.0315166290497446	1.0775763065590174	1.123443077038945	1.166291503635403	1.2058825054505686	1.2420217030584082	1.2745588506567243	1.3033868350958007	1.3312531872729547	1.3525046359351263	1.3699592907827594	1.383659528756563	1.3936743383631003	1.3999855849282827	1.4029269326362948	1.402510116570644	1.3988844512571368	1.3949638770871648	1.3853978595285377	1.3729952463008286	1.35822750287864	1.3411523048880822	1.3245673691592488	1.3034054236512391	1.280262852470334
0.9140625	0.10117483807574364	0.10398752743190647	0.11063865717064467	0.12043359681382886	0.13485743324977542	0.15225479408776732	0.17473715695179798	0.1996959404937451	0.23004062044324805	0.2643675579271781	0.3010377204327479	0.34324336167623815	0.38864231922986425	0.4351249089773754	0.4860678275740069	0.5395731318012981	0.5944151723658864	0.648303656010213	0.7050144225894317	0.7619592176619552	0.8191320529250209	0.8751219835774785	0.9299454855238765	0.9831755555808946	1.0344134762679373	1.08066507229842	1.1265634511956715	1.1694282931737763	1.2090184744424528	1.2451410193025285	1.2776501640711708	1.3064441711332748	1.3343476656675544	1.3555681593465032	1.372990181663212	1.3866557514758246	1.3966350482375545	1.402928216963899	1.4058427125172674	1.405405702940343	1.4017641935794636	1.397868657830148	1.3882832943204513	1.3758715922492128	1.3610797606715386	1.343980242933323	1.3273982555000865	1.306212842975091	1.2830673922028102
0.91796875	0.10154309186190451	0.10451909629114853	0.1114578557615459	0.12131234490956563	0.13597335695468266	0.1534636080863554	0.17608152143032485	0.20114967683390478	0.23162068388251678	0.26608510195797874	0.3028857267551027	0.34522860337036976	0.39078244432455883	0.4373767940067862	0.48843872304162056	0.5420150382880407	0.5969422526531069	0.6508791628959438	0.7076575593438188	0.7646638030952908	0.8218699948236466	0.8779092888000164	0.9327734729480749	0.986035294057622	1.0372955227814245	1.0837476815669667	1.129672399156905	1.1725522374136992	1.212145497079777	1.248260462144896	1.2807541796899211	1.3095281421136589	1.337468364074391	1.3586698483395367	1.376068253413005	1.3897038183109922	1.3996469629230854	1.405924821913873	1.4088033101503288	1.4083360854216886	1.4046708550595128	1.4007952156150139	1.3911860548746344	1.378769714623903	1.363951141644566	1.3468220829708586	1.3302389007766868	1.30902125539149	1.2858701381018478
0.921875	0.10202283777324932	0.10517616459163451	0.11234323030566581	0.12227553188037361	0.13712949911432815	0.15472166575777166	0.17746024071322605	0.20262882388988163	0.2332085444765124	0.26780202161249644	0.3047341146749145	0.34720883805843183	0.39291956979529147	0.4396258413660862	0.4908073739722879	0.5444456243167254	0.5994606724323447	0.6534486442540614	0.7102976640240273	0.7673673019750555	0.8245941909643795	0.8806801203568281	0.9355813951818815	0.9888705381567684	1.0401477432277864	1.0865910712436004	1.132746445966835	1.175641042722715	1.2152440934556312	1.2513641390661125	1.2838579659512308	1.3126268186390673	1.3406001724484002	1.3617913507662394	1.3791725081094706	1.3927834086428175	1.4026945587525406	1.4089657236345536	1.4118041356791828	1.4112987343705938	1.4076004971113696	1.403739473318585	1.394099497721807	1.3816798615106365	1.366833545051398	1.3496729939846421	1.3330828619672639	1.3118280991822635	1.2886691444088305
0.92578125	0.10261713466614727	0.10590087214465235	0.11327590759498922	0.12329065917351359	0.13831148170238078	0.15601178213099343	0.17886438082023753	0.20412642099989423	0.23479639418217588	0.2695093198437748	0.30657472499467514	0.3491770857221802	0.3950456344484619	0.44186249214244633	0.493163972424344	0.5468576456784827	0.6019635016544533	0.6560044548298105	0.7129260977845975	0.7700594445689251	0.8272924734227262	0.8834220191392752	0.9383568923774165	0.9916693009544236	1.0429592517454789	1.0893866226691595	1.1355378899970086	1.1786846343336446	1.2183051435296448	1.254442370825107	1.2869499200778718	1.3157256816927083	1.3437247301600859	1.3649107542161247	1.3822786066433945	1.3958701207831956	1.4057568406968772	1.4120338788648705	1.4148357176507056	1.4142902530002441	1.4105521825440046	1.4066997590188905	1.3970206169852422	1.3845948992728923	1.3697171749954695	1.3525234485053974	1.3359198323928032	1.314627402779673	1.2914618796800128
0.9296875	0.10329654649793633	0.1066906359630477	0.11424215396698445	0.12433235658486905	0.13950924392027106	0.15732262162456426	0.1802857050995193	0.20563571512750048	0.23637757015897373	0.27119937522550475	0.30840117600627226	0.3511269932184319	0.39715368991035743	0.44407921828081764	0.4955013812167824	0.5492461888091716	0.6044453440505875	0.6585395280290476	0.715534082509562	0.7727298599808679	0.8299550118353244	0.8861256862186939	0.9410914605934139	0.994424476336663	1.0457255168657154	1.0921333591761915	1.138284344900129	1.1814295130530084	1.2213273061278094	1.2574889317579308	1.2900177849443097	1.318807000498706	1.3468217521405583	1.3680057751045105	1.385364016388111	1.3989417453805273	1.408812477241273	1.41510780755132	1.4178821958154386	1.4173018785943152	1.4135231091889273	1.4096713084825263	1.3999467098748088	1.3875103215518227	1.3725937307468212	1.3553629851055382	1.33873912912475	1.3174086863415997	1.2942411183648628
0.93359375	0.104036620606297	0.10755906463282076	0.11523156056470987	0.125400719037645	0.14071544275599046	0.15864593211323194	0.181716516295007	0.20715056399405535	0.23794740847986168	0.27286584001262487	0.31020827948751983	0.3530541526751185	0.39923931559385184	0.4462713545837775	0.4978151288603714	0.5516078623993754	0.6069015228699641	0.6610469787592502	0.7181132207009927	0.775369433310758	0.8325759599023342	0.8887864563996919	0.9437820736479479	0.9971355974644422	1.0484496178440583	1.094838384517579	1.1409956805240342	1.1841459287258933	1.2240471880522554	1.2604986947646957	1.2930487294117234	1.3218520586247053	1.34987261161549	1.3710573452158565	1.3884110311832751	1.4019814781477655	1.4118437032534346	1.418166157803515	1.4209232466384998	1.4203175619208313	1.4165034312972034	1.4126415994018218	1.402870902224032	1.3904215916874523	1.3754580523421172	1.3581837985633878	1.341531793258041	1.3201593952663522	1.2969943042787058
0.9375	0.10481892306297365	0.10845362526779026	0.11623300132430352	0.1265079268450075	0.14192404494811486	0.15997473593502917	0.183150079373567	0.20866628961527228	0.2395033338701184	0.27450341071704043	0.311992573261461	0.3549572675202656	0.4013009010755706	0.4484367743650498	0.5001027821237716	0.5539401209761141	0.6093278687869239	0.6635207938105445	0.7206569954637881	0.7779720609173273	0.8351547382894265	0.8914055675972838	0.9464324175722438	0.9998094540631808	1.0511413225327804	1.0975138393167818	1.1436833813593192	1.1868423791764804	1.2267476796327264	1.2631973808088788	1.2960314985416717	1.3248453262397588	1.3528644109537038	1.3740525914232276	1.3914078459675716	1.4049778047218147	1.4148373107399257	1.4211912799477056	1.4239382851220643	1.4233160048953626	1.419474854882155	1.415590401049249	1.4057793662096305	1.3933204148602218	1.3783053947803372	1.3609801076590489	1.344290265784848	1.3228689758638397	1.2997076961011955
0.94140625	0.10562593889718104	0.10934155734883452	0.11723512718390901	0.12760995927215857	0.1431301292127022	0.16130271357936682	0.1845811485838651	0.21017978763917453	0.2410456778393489	0.2761097434013707	0.3137540530746773	0.3568378954662904	0.403338960710886	0.45057517606114283	0.5023632796333172	0.5562412185141338	0.6117215088076013	0.6659574053428228	0.7231625244749048	0.7805360969177924	0.8376968994787882	0.8939908161172699	0.9490528287690223	1.0024585134797366	1.0538137189711372	1.1001721611012134	1.146356235066075	1.1895231483292947	1.229428958852135	1.2658718397533104	1.2986932118643868	1.3277782826387183	1.3557925190910938	1.3769862602787062	1.394348242572084	1.407923135602066	1.4177836334696372	1.4241701510976554	1.4269099016769564	1.4262755810201009	1.4224146105989532	1.4184944788393892	1.408651456298549	1.3961915920537935	1.381126056291413	1.3637449331320994	1.3470064680772769	1.3255301443901866	1.302370607295719
0.9453125	0.10644314656831244	0.11021141711066836	0.11823062455083204	0.12868858856808366	0.14433069340382015	0.16262456449023394	0.18600539859362625	0.21168853087948877	0.24258068464938226	0.2776924745553421	0.31549695647362425	0.35869930647610165	0.40535540845974805	0.4526875444450716	0.5045964768150036	0.5585110842517348	0.6140823444730683	0.6683573653843706	0.7256318600935926	0.7830652839551681	0.8402141639893064	0.8965557932962079	0.9516580855095691	1.0050971669550208	1.0564787617357234	1.10282212382015	1.1490183941124876	1.192188537004981	1.2320891272278816	1.2685200918068735	1.3013258365498812	1.3303951141564516	1.3584212186153932	1.3798600413659259	1.3972307284084469	1.4108127747270829	1.4206753988211582	1.4270933830081298	1.4298252739498012	1.4291791376492289	1.4253015975669565	1.4213329548569296	1.411463375733271	1.3990130382718147	1.383902828404244	1.3664673786160675	1.3496691956843567	1.3281361717888756	1.3049756602588234
0.94921875	0.10725940760108099	0.11110421705810938	0.11921538008262782	0.12974521530457003	0.1455247427294018	0.16393622282546008	0.1874181951185275	0.21319024613147083	0.24412263584802854	0.27929725428779534	0.3172281328836585	0.3605456497246355	0.40735324344440854	0.4547758997229027	0.5068032700561668	0.5607527243703208	0.6164144518029054	0.6707264417431378	0.7280726445594626	0.7855690796825634	0.8427229532875572	0.8991170953459322	0.9542633786057737	1.007737393074917	1.0591440945191235	1.1054675783691807	1.1516702370340153	1.1948372292362905	1.2347271963685056	1.2711432449510915	1.3039335096883151	1.3329898328760643	1.3610327315509627	1.3824634098769608	1.400057486835486	1.4136447370906524	1.4235078883866386	1.4299545389301285	1.4326763249021464	1.4320157568284673	1.4281199595635239	1.4240905254289884	1.414194612753778	1.401760976612371	1.3866139600386074	1.3691317038921864	1.3522627425362996	1.3306770605523703	1.30751555154879
0.953125	0.10806486385442579	0.11205366134871897	0.12018617436459988	0.13081861372248055	0.1467113056527923	0.16523374776968408	0.1888149509233533	0.21468405592129267	0.24568719478397574	0.2809850614540292	0.31895379270400065	0.36238189173369856	0.40933656429441295	0.45684357320228236	0.508986460554267	0.5629733973550153	0.6187268285910277	0.6730759673207461	0.7304979925070338	0.7880620044293258	0.845241087508029	0.9016901443698154	0.9568802436058232	1.0103861701362313	1.061812640291667	1.1081089275489062	1.154311035531918	1.1974692264752849	1.2373454403433546	1.2737466177577672	1.3065241855174516	1.335571475716224	1.3636346643741648	1.3850582093576334	1.4026436690059298	1.416420344274504	1.4262800866741818	1.4327505064671329	1.4354590145578325	1.4347792947168962	1.4308595391926302	1.4267590882460688	1.4168333160708815	1.40441722588873	1.3892392569203666	1.3717192005301193	1.3547687867938745	1.333138026963403	1.3099795463030426
0.95703125	0.10884974243818794	0.11297167595790311	0.12114118935815135	0.13189758507681365	0.14788698594962202	0.1665120385277847	0.19019316234043462	0.21617128266316077	0.24727830287380864	0.2826988095145113	0.32067739550707197	0.3642142985923251	0.4113109894584907	0.4588960530284725	0.5111519026158603	0.5651850763310236	0.6210333682882504	0.6754222729666051	0.7329252375676194	0.7905615494896634	0.8477835971944586	0.9042855434026975	0.9595146738296764	1.0130457939067814	1.0644845717074092	1.1107460160168379	1.1569417502172494	1.2000878762928044	1.239950185734736	1.2763390538521746	1.30910768897274	1.3381490053485623	1.3662333326260119	1.3876488050682863	1.4052236587212479	1.4189864990759387	1.4289947389321083	1.4354816897589826	1.438171902875474	1.4374666834791752	1.4335160550638464	1.429338178643222	1.4193773501136682	1.4069732731890663	1.391765299566541	1.374212681888261	1.3571711467632237	1.3355020913649278	1.3123526837827328
0.9609375	0.1096054641316883	0.11385030455649918	0.12208246394687841	0.1329757610804383	0.1490460868373283	0.1677657977751244	0.19155364078905462	0.21765472960850088	0.24888964549373682	0.28441182881411686	0.3224010997491543	0.36605136119859033	0.41328436772901567	0.46094189490872217	0.5133092755627952	0.5674041127827635	0.6233518541472624	0.6777848560158496	0.7353732501376281	0.7930846662473068	0.8503596533806379	0.9069079864252698	0.9621681792637169	1.0157163337666684	1.0671601404556559	1.1133807018216129	1.1595666752545073	1.202700306703872	1.242550895972885	1.2789308781384932	1.3116933964020576	1.3407296714755765	1.3688333567017221	1.3902387761341573	1.4078008858975126	1.4215472808368677	1.431533564161819	1.4381509992846582	1.4408157094850615	1.440078454038106	1.4360914317831757	1.4318336588784888	1.4218319361093437	1.4094297685127521	1.3941873444797352	1.3766010600970477	1.3594605960947308	1.337755839500876	1.3146191028738297
0.96484375	0.11032648160800887	0.11468571404132925	0.12301668400944214	0.13406646024537783	0.15018356996929855	0.16899226799777392	0.19289977348602497	0.21913724362793946	0.25051535743053577	0.28613976180114403	0.32413131266095396	0.3679046813279943	0.4152672209763434	0.4629931208070873	0.5154721608917205	0.5696498479944851	0.6257016757319224	0.680183176589911	0.7378586574595253	0.7956440343590764	0.8529723516922536	0.9095580488761408	0.9648406576534377	1.0183984888889333	1.0698417547813435	1.1160180644482334	1.1621935020427785	1.2053163042917308	1.2451580847954244	1.2815316038743725	1.3142886618565086	1.3433187231126662	1.3714385087003949	1.3928318153535493	1.4103786419168869	1.4241046742530643	1.4340640854498685	1.4406774948878411	1.4433946433900613	1.4426201094829265	1.438592910110327	1.4342552998803753	1.4242063655719657	1.411793671557064	1.3965082854843085	1.3788817725968907	1.3616374272899248	1.3398951134871342	1.3167682651989197
0.96875	0.11101183201841298	0.11547578161209313	0.12392801484749416	0.13513906326518768	0.15129781338660023	0.1701934547210622	0.19423577325998306	0.2206206496736866	0.2521529771049917	0.28791390535822275	0.3258891667635581	0.3697887652852691	0.4172725116046444	0.4650649413407296	0.5176573923434241	0.5719418978937358	0.6281003939743892	0.6826327377410875	0.740392419451527	0.7982459797531897	0.8556211996181611	0.9122353848700202	0.9675331800886495	1.0210952966093099	1.0725346115680563	1.1186660919040372	1.1648320206583271	1.2079462416806326	1.2477811100399117	1.2841484619778225	1.316898689691115	1.3459204498612949	1.3740526131645998	1.3954313164213843	1.412958968544721	1.4266598263014525	1.4365884232978294	1.4431911456346223	1.4458708040401205	1.4451017481449493	1.4410311281344603	1.4366144808316652	1.4265115247005027	1.414075345360004	1.3987368896091241	1.381061140183127	1.363711779874945	1.3419273860394836	1.3188001040289647
0.97265625	0.11166529381590384	0.11621913284423283	0.12479620918863121	0.1361696284287123	0.15238949031989574	0.17137833622403809	0.19556512462417308	0.22210551133511386	0.2538022633345842	0.28974431679142815	0.32771825300587937	0.3717191692202652	0.41931484196232105	0.46717481088113183	0.519883381823206	0.5742964415819064	0.630560121899153	0.6851421242417499	0.7429785619049358	0.8008912596560332	0.858305533792603	0.9149413409775686	0.9702492639004705	1.0238122832176175	1.0752460217681756	1.1213342403751503	1.1674921192717744	1.210599017853522	1.2504268426357237	1.286786433524356	1.3195276886904443	1.3485391276124468	1.376679041352781	1.3980392912080326	1.4155430905461253	1.4292150684968996	1.4391113095933752	1.4456960010894877	1.4483381529482577	1.4475290888549135	1.4434179247012664	1.43892259273839	1.428759222958154	1.4162870248901323	1.4008867343859726	1.3831537716476197	1.3657022521941462	1.3438702555772355	1.320725994933964
0.9765625	0.11229278274283686	0.11691346627392199	0.12561362920129665	0.13715071744990265	0.1534580527637823	0.1725639044792044	0.19688986000562522	0.22359178726938372	0.25546453608944414	0.29161166550827156	0.32964448717820577	0.3737097882038591	0.42140918120328424	0.4693404587258018	0.5221672091047538	0.5767227846346508	0.6330854535904199	0.6877126550490127	0.7456158533367699	0.8035780471585025	0.8610268597380519	0.9176797371860343	0.972994526573418	1.0265564551775856	1.0779839631261374	1.1240315634891078	1.1701819290111	1.2132809014935606	1.2530998555260762	1.289449485458603	1.3221797744033068	1.3511783962198298	1.3793196855278678	1.4006569743578947	1.4181334566743051	1.4317752162690354	1.4416394960547148	1.4481982209864297	1.450803485826774	1.4499541383933463	1.4457975187384788	1.4412624872674373	1.4309629543074331	1.4184429022259963	1.4029757521557733	1.3851808102080485	1.3676329072888602	1.3457481135818525	1.3225664794203265
0.98046875	0.11289668355169806	0.11755550025854482	0.12638019883689794	0.13808233010568277	0.15450107157917675	0.1737564032724403	0.19821086837008534	0.22508005656886332	0.2571423610300251	0.29350087434226335	0.33164271619033653	0.37577069822064557	0.4235687837734571	0.47157673583438653	0.5245210345859055	0.5792220268989579	0.6356742227091505	0.6903409389201078	0.748301286265052	0.8063052140127043	0.8637890971029775	0.920456022945479	0.9757753677194694	1.0293348025161908	1.0807555286902386	1.1267651166546218	1.17290687363244	1.2159958698856939	1.2558037079865323	1.2921414089010135	1.3248582849464985	1.3538402412199866	1.3819757194058457	1.4032868336739703	1.4207348159765112	1.4343468011869565	1.444179990859816	1.450704466548688	1.4532727187676446	1.4523815119032317	1.448177332621192	1.443600141565574	1.4332476165768042	1.4205596402539866	1.405025117658982	1.3871668138516924	1.3695297631361762	1.3475886761116445	1.3243481005852256
0.984375	0.11347292860305006	0.11814379548261933	0.12710073016083284	0.1389674594882362	0.155515580985234	0.17494210440393507	0.19952883199299135	0.22657236672430306	0.2588388453894851	0.2954083848626518	0.33368904098597685	0.37790702442886837	0.4258023149182037	0.47389207396553595	0.5269493241430349	0.581788810995451	0.6383207684829604	0.6930227370619191	0.7510333092545258	0.80907411414837	0.866597253010859	0.9232756857204418	0.9785974690036736	1.0321529782242094	1.0835657608894729	1.1295392416684151	1.1756701491172834	1.2187469078234818	1.258541701001449	1.294865095839121	1.327564881157872	1.3565259480988325	1.384649528437691	1.4059334005931698	1.4233532951398933	1.4369363177105743	1.4467384108974215	1.4532202952865692	1.455750075409561	1.454815050494476	1.4505629560444269	1.4459438305434578	1.4355437105511881	1.422799574178997	1.4070567754613994	1.3891364494607754	1.3714179276509886	1.3494197698242254	1.3261000591688001
0.98828125	0.1140162403070429	0.11871873172817389	0.12778241045978883	0.1398093884981528	0.15649880416578754	0.17611009065188526	0.2008447469880275	0.2280718294038897	0.2605567411229725	0.2973360203034318	0.33577670907193297	0.38011817829546424	0.42811116343549466	0.4762862862312877	0.5294485898914172	0.5844152739639639	0.6410197828078724	0.695756007776773	0.7538131624717298	0.8118882176382594	0.8694556039204979	0.9261427960421702	0.9814647511799848	1.03501446943319	1.0864172563690269	1.132356175069069	1.1784740028300875	1.22153666334209	1.261316139409334	1.2976217842810116	1.3303006227815601	1.3592380471838257	1.3873452764598453	1.4086022174164374	1.4259946965897208	1.4395486959041999	1.449318285404837	1.4557494269347024	1.4582388866090874	1.457259842673928	1.452962938673775	1.448304318988904	1.4378633320064478	1.4250540359119233	1.409266749926535	1.3911119910269982	1.3733194066324348	1.3512660307999456	1.327850442923689
0.9921875	0.11452417024251042	0.11935561863084705	0.12843434014133334	0.14061045917201906	0.157448795612049	0.17725623385848097	0.2021594019176022	0.22958125356108408	0.26229761377815997	0.2992865957222264	0.33790536609831606	0.38239713913541185	0.43048856606268765	0.47875131853114344	0.5320101180583574	0.587094946610056	0.6437687940873568	0.6985417182502529	0.7566439744452971	0.8147514009443716	0.8723663360883227	0.9290592833967258	0.9843789170439473	1.0379204661098627	1.089310855733368	1.13521727363172	1.1813202754508554	1.2243667211020257	1.2641277457878224	1.3004122282623383	1.333067727885915	1.3619806430726125	1.3900677507582924	1.4112982275583066	1.4286631250424473	1.4421867167286808	1.4519219974837063	1.4582945914522552	1.460743616885155	1.4597237444273503	1.4553881584023112	1.4506926000763283	1.4402169676818675	1.4273340489817186	1.411507946513207	1.3933164204803132	1.37548100406627	1.353145369036648	1.329622047508737
0.99609375	0.11499699238764456	0.11996205424917453	0.12906765791255742	0.1413729170817412	0.15836497631762433	0.1783798779177205	0.2034724198208122	0.23110183489801167	0.2640609176690096	0.3012610801087138	0.3400735730401803	0.38473080645604096	0.43292164396632343	0.48127494444086405	0.5346242531447561	0.5898247868675052	0.6465683035203124	0.7013824186309219	0.7595286844911121	0.8176660750775946	0.8753291744703752	0.9320248771973187	0.9873395967791911	1.0408706408509687	1.0922467006286258	1.1381234311805493	1.1842097118747275	1.2272372050660045	1.266976893035404	1.3032382250498071	1.3358696000106824	1.3647581002699036	1.3928208840728584	1.414024586704097	1.431360525248332	1.444851962059953	1.4545528452434098	1.4608595185724498	1.4632712578901321	1.462216547884329	1.4578492123614994	1.4531174929702373	1.4426120575904846	1.4296483898280932	1.413788546276073	1.39556536354746	1.3776853511251357	1.355317068077182	1.331428647795517
1.0	0.11543644898351732	0.12053941238137726	0.12968627297879026	0.14210203103219396	0.15924757504527812	0.17948141090617908	0.20478174258736734	0.2326323573355049	0.26584288280034263	0.30325643424204507	0.3422751595639768	0.3871025609284405	0.4353957279343379	0.48384543112430106	0.5372838910532052	0.5926047317893013	0.6494199410150291	0.7042798647416342	0.7624680826048984	0.8206320747344125	0.8783417381597489	0.9350375355228486	0.9903451997794563	1.0438640926642933	1.0952244863826655	1.1410744529246704	1.1871417682240148	1.2301480397099998	1.269864856917136	1.306102339906706	1.3387094713010321	1.3675736251124841	1.3956067778010415	1.416782331616813	1.4340876187246647	1.4475467504213966	1.4572162029796378	1.4634501814707668	1.4658303221421751	1.46474726714262	1.4603538041503799	1.455584254740129	1.4450523714380124	1.4320028842054158	1.41611330919076	1.397861377938551	1.379931204452996	1.3575264621079275	1.3335413924253654
1.00390625	0.115844821292001	0.12108344072880457	0.13028400723959094	0.1428072014534651	0.16009623789547095	0.1805607907224326	0.20608357271708755	0.23416875642261675	0.26763552988358424	0.30526455701293387	0.34449881130492077	0.3894964865852756	0.4378987132622848	0.4864547205801397	0.5399857573165103	0.595435467540139	0.6523240191206836	0.7072330419496893	0.7654598882614274	0.8236467150181743	0.8814002525098295	0.9380943492248252	0.9933937182243584	1.0468994681380397	1.0982429677164551	1.1440690770014421	1.1901158656158195	1.233099891014628	1.2727932457420805	1.3090065439277419	1.341589200915666	1.3704284536087887	1.398425508038803	1.419571282120502	1.4368456745420315	1.4502750971557754	1.4599181544656523	1.4660736430192178	1.4684280806841188	1.4673215609527834	1.4629053226935376	1.4580940981334667	1.4475374685830755	1.4343996646442165	1.4184821602636293	1.4002006474862625	1.3822109533808942	1.3597627684329967	1.3356805457262244
1.0078125	0.1162244147128075	0.1215895282486382	0.13085264811345276	0.14349111037026097	0.16090967994887645	0.18161749894351806	0.2073724152200033	0.23570387390087405	0.2694265782022599	0.3072733301642458	0.3467307111963921	0.39190103592629183	0.4404233104578267	0.48909904750271743	0.5427293507822639	0.598315889037971	0.6552777545328127	0.7102374773810715	0.7684991787999508	0.8267055689124326	0.8845004842775527	0.9411921813989158	0.9964827146956636	1.049974571395978	1.1013002004078034	1.147106183294717	1.1931319894989234	1.2360933160512435	1.2757626712801236	1.3119512616738067	1.3445087338861563	1.3733217845367707	1.4012759720382566	1.4223916104115033	1.4396372536132684	1.453041256141095	1.462662596745331	1.4687353029942747	1.471068069748863	1.4699404151185642	1.465502478552986	1.460643910620011	1.4500619450505043	1.4368361121213553	1.4208890786355148	1.4025731998911406	1.3845128953632593	1.3620139770446564	1.337835573173226
1.01171875	0.11657758091451569	0.1220566691585269	0.131384785935771	0.1441446265136808	0.1616884367405307	0.18265169361056452	0.2086411103161206	0.23722742174418507	0.2712011732043159	0.3092699127840335	0.348958703316913	0.3943102980272889	0.44296670680600725	0.491777323815031	0.5455145345457414	0.6012414641394418	0.6582749181633456	0.7132860418201517	0.7715795527268966	0.8298034241502833	0.887638196613907	0.9443275221431637	0.999609053796615	1.0530868072191502	1.1043945812499691	1.1501850290282964	1.1961895819896315	1.2391275056695998	1.278772073144057	1.3149351151580093	1.347466185366796	1.3762516113286394	1.4041572232121984	1.4252443584732528	1.4424646947227593	1.4558469560182101	1.465448879380135	1.4714365359512824	1.4737488991939505	1.4725999386241955	1.4681392755763794	1.4632258860114251	1.452615152303724	1.439304172639539	1.4233226832016987	1.404965525410949	1.3868247624775323	1.36427007331818	1.3399973873858086
1.015625	0.11690758753247063	0.12248711894570903	0.131876890514805	0.14475966947359384	0.1624390720982822	0.1836646226816529	0.2098809566080472	0.23872658479717074	0.272945412137594	0.3112447620110892	0.3511754264890487	0.396722794801988	0.4455284311802834	0.4944885345030176	0.5483391678860572	0.6042041701035932	0.661306972070655	0.7163704774037328	0.7746943273455487	0.8329351634413728	0.8908088742133563	0.9474963549546545	1.0027695367082363	1.056234104276617	1.1075246818356705	1.1533039144837218	1.1992863943443264	1.2421999068760006	1.2818187554909444	1.317955156541928	1.3504585734740495	1.3792158893831643	1.4070687548388268	1.4281299054582628	1.4453275412113666	1.4586892736787702	1.4682708504080666	1.474173646294231	1.4764642090504974	1.4752916031870955	1.4708050183813342	1.4658276795619773	1.4551825325773518	1.4417912812564508	1.4257689415338481	1.4073642151335528	1.389136627635566	1.3665245023897705	1.3421599880229464
1.01953125	0.11721972414278467	0.12288484816762105	0.1323289070594557	0.14533372115887844	0.1631622367119066	0.18465431214074327	0.2110824292110333	0.24018800634728626	0.27465007033063427	0.3131940818444854	0.35337888238052095	0.39913890458652374	0.4481077877125876	0.4972294793483523	0.551197801739569	0.6071939396983875	0.6643648442683656	0.7194828114358753	0.7778373994409761	0.8360959736467886	0.8940077322929845	0.9506949653316212	1.0059616735025059	1.0594143927540938	1.1106878116896144	1.156459181522046	1.2024184213090159	1.245306552704689	1.284898761996853	1.321007484396279	1.35348268202759	1.3822126018747494	1.4100089863315954	1.4310456396987439	1.448220689849235	1.4615598735273498	1.4711171392640816	1.4769379832728171	1.479203165904022	1.478002642432071	1.4734849278704807	1.4684340313289508	1.4577485848334448	1.4442831106684988	1.4282145729844964	1.4097587335644417	1.3914420598610273	1.3687736381150528	1.3443201363357762
1.0234375	0.11752144867256223	0.12325425142095017	0.13274237629694474	0.14586818053073708	0.16384753798798507	0.18561137621939666	0.21223728691449315	0.24160110291289044	0.2763124559096805	0.3151196646780086	0.35557076131480925	0.4015583397471608	0.45070195370071514	0.49999373018397486	0.554081938696618	0.6102006854390017	0.6674404356625779	0.722616173100883	0.7810032507939557	0.8392809531281971	0.8972306742928717	0.9539205304386298	1.0091828131416645	1.0626240362688768	1.1138792661505794	1.1596454657002053	1.2055805169875393	1.248442569752093	1.288007360328829	1.3240877829201545	1.3565348764884206	1.3852381909792275	1.412973231180184	1.4339844194593518	1.4511338367663573	1.464445447009742	1.4739721812253153	1.4797166787813318	1.4819512340943881	1.4807170847859235	1.476162161642699	1.4710296653660762	1.4602998981363615	1.4467666946001736	1.4306494255567115	1.4121423280004253	1.3937374430104086	1.3710152677569785	1.3464759701234097
1.02734375	0.11782160776333173	0.12359999079974826	0.13311891274921916	0.14636859518802853	0.1645229469212032	0.18652508743850235	0.2133419418632232	0.24296128226078278	0.27793585056114267	0.3170267764391044	0.357753863040989	0.4039785566282739	0.45330534893480945	0.5027721701853392	0.5569816627366818	0.6132159252610473	0.6705272966419377	0.7257645877675282	0.7841864453677935	0.8424852657273304	0.9004746707522155	0.9571699210879976	1.0124284929945193	1.0658572771608292	1.1170928804768945	1.1628565830007203	1.2087670216510653	1.2516025183570927	1.2911392454568205	1.3271908951119331	1.3596096327981362	1.3882857209793606	1.4159525005928264	1.4369342353006738	1.4540520626215512	1.467328948750218	1.4768177489531118	1.4824937646734324	1.4846915907653666	1.4834179862389825	1.4788208227395878	1.473601937596809	1.4628268093087835	1.4492323900739241	1.4330670550315279	1.4145111428950243	1.3960204768722448	1.3732473648231738	1.3486258159244386
1.03125	0.11812996630875658	0.12392791434064843	0.13345971664264894	0.14683932275908018	0.1651915728362078	0.18739043376217351	0.2144005334119698	0.2442713333504026	0.27952785545563213	0.31892152343437885	0.3599300118838282	0.4063944886576025	0.45591045055083806	0.5055548026175417	0.5598877157625072	0.6162333586038996	0.6736201949412217	0.7289223722541929	0.7873819125177512	0.8457051524110911	0.90373626428046	0.9604380225919347	1.0156921039866826	1.0691070725885283	1.1203221088593258	1.166086259134579	1.211971948183938	1.2547802547193712	1.2942878821198571	1.3303094859898315	1.3626981049172062	1.3913439656039401	1.4189333880975865	1.4398789268545762	1.4569572501538908	1.470191423954931	1.4796351534405923	1.4852519284084567	1.4874075178083694	1.4860902568993386	1.4814483734987625	1.4761420224908217	1.4653233389989275	1.4516741333635432	1.4354637204670024	1.4168626366203818	1.3982890282897105	1.375467398969221	1.3507675245163238
1.03515625	0.11845777174597824	0.12424613618709093	0.13376666371897905	0.1472667168220902	0.1658118637477342	0.1882103787012806	0.21542576326603716	0.2455404604736345	0.28110076123415634	0.32080897206154524	0.36209907718007917	0.4087996040636031	0.45850963181703647	0.5083329096704716	0.562793069896175	0.6192482288707984	0.6767144445057648	0.7320845343011828	0.790586026637971	0.8489380365947209	0.9070099191654025	0.9637176362951212	1.0189659871528005	1.0723663744200929	1.1235607900941562	1.1693281561769235	1.215188505271292	1.257968059673228	1.2974443364752202	1.3334330477867484	1.3657876231106758	1.3943975097841768	1.421898900839326	1.4427997470961296	1.4598301602028152	1.4730144669627672	1.482407986163483	1.487975008303437	1.4900849954635436	1.4887225951418601	1.4840364100946375	1.4786445286662748	1.4677859197951797	1.4540883390667465	1.4378368677598026	1.4191944371761616	1.400540481642061	1.3776717210189933	1.3528979082999815
1.0390625	0.1188183798060446	0.12456553539199948	0.13404358669917	0.14763972422510374	0.16638195962547103	0.18899550725686134	0.21643632673961744	0.2467811030675502	0.28267566235507585	0.3226923896268649	0.36425924767423234	0.4111877463906617	0.4610972198093356	0.5111006218253521	0.5656933081242885	0.6222565744226467	0.6798063760767425	0.735247875862728	0.7937964743014725	0.8521808597937586	0.910288169024801	0.9670008059002324	1.0222428773936663	1.0756289488598338	1.1268030077011586	1.1725750669829764	1.2184080343704944	1.261155669241703	1.300596743088281	1.3365478198004799	1.3688620316771838	1.3974277366365022	1.4248301317329513	1.4456776337302004	1.4626530852872652	1.475782949687511	1.485124280335626	1.4906503069218542	1.4927141349601278	1.49130775779355	1.48657992368423	1.4811061750734733	1.470211970140573	1.456472472457293	1.440184098923417	1.421503691397879	1.4027711292399432	1.3798549098201411	1.3550121018514354
1.04296875	0.11922601041180896	0.1248995192174001	0.13429692294535922	0.1479639026401432	0.16691583960524065	0.18976093153381593	0.2174507370819047	0.24800576213978304	0.2842652816781487	0.3245736395658897	0.36640836474387845	0.41355503072231636	0.463670962763462	0.5138551511100842	0.5685857979425081	0.6252557608742892	0.6828943368944869	0.7384106127986494	0.7970104059023181	0.8554286300650704	0.9135631335069851	0.970280381398387	1.025516752148792	1.0788890850987023	1.1300420191484575	1.1758176869881298	1.2216192652489233	1.264330217466532	1.3037306480661843	1.3396373538460795	1.371902753642769	1.4004146893123435	1.4277086674997925	1.4484959903587566	1.4654125008543288	1.4784867972032072	1.4877769580646436	1.4932695081008305	1.495288956340883	1.493841524389912	1.4890758415853282	1.4835245041367084	1.4725990614367537	1.4588241438524565	1.4425025812689731	1.4237864201487695	1.4049755617282016	1.3820096112571931	1.3571033205712408
1.046875	0.11969261888729732	0.12526307930601943	0.13453839342683543	0.1482839790189831	0.16743708464337254	0.1905217242278966	0.21848107451894042	0.24924681558019945	0.2858618584549598	0.32645447915411346	0.3685456871247894	0.4159010956702856	0.4662321653191146	0.5165957842750437	0.571468913214656	0.6282454013661619	0.685978067979874	0.7415704034055112	0.8002231290493563	0.858674816305518	0.9168281528521225	0.9735508693844525	1.0287823932151638	1.082140258977034	1.133268968596735	1.1790441156277318	1.2248087377063566	1.267476995048701	1.3068297886908582	1.3426836296908973	1.3748906761919293	1.4033397351979278	1.4305194260392657	1.4512431977198568	1.4681004219374578	1.4811208797917006	1.490362616943718	1.49582798200796	1.497806085923688	1.4963212398975547	1.4915218057296875	1.4858972030663724	1.4749444289838176	1.461140583963965	1.4447884261650301	1.4260369153069208	1.4071465946875423	1.3841274900599334	1.3591636522568584
1.05078125	0.12022617615083235	0.12567150360994572	0.13482436118028646	0.1486763908870765	0.16797322818787896	0.191290913767917	0.21953293264405457	0.25059814184148704	0.2874648409778399	0.3283380909558775	0.3706734895072644	0.418229019313595	0.4687846391044529	0.5193230444548126	0.5743425629434062	0.6312265084032056	0.6890568005113519	0.7447232423315728	0.8034287307685958	0.8619129135479952	0.9200786102162741	0.9768078559879818	1.032033817730991	1.0853737548608566	1.1364726833942664	1.1822407482469623	1.2279619579608674	1.270580424183157	1.3098772301367618	1.345668912976349	1.3778088254068	1.406188603538435	1.4332529667110252	1.4539135257715012	1.4707137537040391	1.4836833595929437	1.4928796717181994	1.4983232501102497	1.500263328906735	1.4987447798882163	1.4939156120549542	1.4882216964509571	1.4772443775511017	1.463418053966576	1.4470361449083005	1.4282477574580814	1.409276282616598	1.3862010224842451	1.361185709876955
1.0546875	0.12083230665471674	0.1261397689517341	0.13530828064483474	0.14911318765758913	0.1685453700075271	0.1920801499936054	0.22061078067540635	0.25199583844474616	0.28908106267800227	0.3302303473715028	0.3727978638457618	0.4205442196316116	0.47133377176168345	0.5220391976338228	0.5772089101077107	0.6341996187386977	0.6921284850548333	0.7478642977747968	0.8066217223346227	0.8651379878594921	0.9233112266132206	0.9800462454680969	1.0352628464731808	1.0885787146750265	1.1396409615010878	1.1853938021209172	1.231064544198389	1.2736251849940134	1.3128571429993567	1.3485783666065454	1.3806453082624324	1.4089536149667616	1.4359059407563985	1.4565059667467737	1.4732522440474303	1.4861736685497062	1.4953269657573176	1.5007536155972419	1.502658835289494	1.501110166359257	1.4962548627430856	1.490494600898882	1.4794938383817777	1.4656513650702045	1.4492387504475006	1.4304109682025772	1.4113576778790613	1.3882248321277753	1.3631639599056773
1.05859375	0.12151713018275472	0.1266833387143348	0.13587884533700617	0.14959646436101923	0.16916424669137547	0.19290129648297752	0.2217227417631705	0.25340790381116357	0.29072019456756343	0.3321403874167069	0.3749279938302873	0.4228572683133776	0.47388657629227404	0.5247487871228833	0.5800713495430095	0.6371643081510208	0.6951907793410642	0.7509895801120543	0.8097985393498541	0.8683473808822713	0.9265221543520326	0.9832588155644908	1.0384594063162171	1.0917438120818157	1.142762332267237	1.1884906027326978	1.2341033095274274	1.27659785904473	1.3157572761492395	1.3514028169141166	1.3833952116502712	1.411633697482051	1.4384794414997104	1.4590218475452357	1.4757163459235885	1.4885912383277113	1.4977033290236306	1.5031175409248918	1.5049908932859601	1.503415313307919	1.4985364388129967	1.4927113586458316	1.4816866448860684	1.4678340583992546	1.451388935548339	1.4325198553308045	1.4133860493486368	1.3901961275941468	1.365095251391168
1.0625	0.12228919860739762	0.12731954671835116	0.136522219965531	0.15014905582040916	0.1698389743050785	0.19376861081929114	0.2228823906082868	0.2548420354835542	0.2923936965705628	0.3340800582302276	0.3770744517695531	0.42524243213922636	0.4764514189353787	0.527457428436018	0.5829328525161123	0.64012033519099	0.6982425734229557	0.7540973395775361	0.8129581530342211	0.8715399245161161	0.9297055629508006	0.9864367672285053	1.0416135462664178	1.0948592738284135	1.14582736434437	1.191520588985506	1.237067718329453	1.279489188872195	1.3185714687107617	1.3541402717886757	1.3860601191558997	1.4142321736241832	1.440976337936598	1.4614626274056288	1.4781060914002946	1.4909352969982148	1.500007725305066	1.5054136172327985	1.5072577688955353	1.5056575653529438	1.5007561921424832	1.49486658171824	1.4838168022050149	1.469959589555061	1.4534808293117343	1.4345701908741368	1.4153591910276977	1.3921151046225604	1.366979350437627
1.06640625	0.12316020162923384	0.12806838698251943	0.137294096153103	0.1507947920084463	0.17058666712101983	0.19470088679731173	0.2241083818875687	0.2563132903725732	0.29411457776482036	0.33606279625221164	0.3792482449285949	0.42764417167604163	0.4790363718673422	0.5301702969165727	0.5857958444281206	0.6430690726215867	0.7012851230953523	0.7571885490723747	0.8161011891268275	0.8747140537043772	0.9328544227424658	0.9895720254216467	1.044717662299549	1.0979182451135991	1.1488294873312888	1.1944765311265328	1.2399518599986834	1.2822962612372393	1.321300744698705	1.3567949519426643	1.3886454870230582	1.4167536811636605	1.4433990608294338	1.463828939442617	1.4804211267024023	1.493205192401056	1.5022392767103208	1.5076404972541804	1.50945731591707	1.5078334767146435	1.502909384105846	1.4969552859938733	1.4858801220017819	1.4720229734522257	1.4555110249806624	1.4365604030924126	1.4172776578840798	1.3939847746594805	1.3688189764479906
1.0703125	0.12414493529881084	0.12895291501205194	0.13826675402021124	0.1515697293236633	0.17144034772289912	0.1957229126211612	0.22542338019279273	0.25784014512278863	0.2958971599770325	0.33810299223547857	0.3814611377471748	0.4300725110226303	0.4816482045805396	0.5328923026412791	0.5886634103136545	0.6460144241075035	0.7043223121524521	0.7602659405870897	0.8192280132225012	0.8778665554346128	0.9359630215265649	0.9926596007108751	1.047767876799504	1.1009174699962163	1.1517658297760194	1.1973561506435435	1.2427562348582724	1.2850231449654956	1.3239518842829654	1.3593743250479855	1.3911574152972346	1.4192018348003304	1.4457488322688206	1.4661208593386632	1.4826612008198445	1.4954005108671382	1.5043970098628212	1.5097965812187144	1.5115868426701335	1.5099393037529165	1.5049919608049813	1.4989743601567502	1.4878749804047413	1.474021652906891	1.457478638381959	1.4384916502677572	1.4191444085405027	1.3958089149383894	1.3706179297636898
1.07421875	0.125263192971107	0.13000022395320313	0.13940025919932464	0.1525432160585602	0.17246265353017176	0.19686659549351304	0.22685300378088757	0.25944284686820934	0.2977570918624656	0.3402158076901695	0.38372555157687677	0.43253773851541377	0.48429355310984495	0.5356293873689836	0.5915404827206812	0.6489628776212663	0.707359658256076	0.7633321225771532	0.8223376001988786	0.8809935166973064	0.9390293870712874	0.9956989350784117	1.0507645463247872	1.103857815868997	1.1546382955846857	1.2001634484016492	1.2454879126357303	1.287679039776208	1.3265341952903074	1.361885811308725	1.3936004111551539	1.421578604544271	1.4480261588171588	1.468338545342714	1.4848263734286857	1.4975209109663479	1.5064798980226648	1.511879970905746	1.513643647746068	1.5119721999723708	1.5070019415372495	1.5009231386719872	1.4898021070500274	1.4759554280541742	1.459385213710303	1.440367241351383	1.4209627717895374	1.3975894160052365	1.372378369135063
1.078125	0.1265981260659251	0.1312429068576861	0.14073052878493908	0.15378153588632268	0.17377363970911372	0.1981727963204064	0.22842473724969975	0.2611423683047337	0.2997112140975897	0.3424164204543093	0.38605353380406016	0.435050795005733	0.4869807989420444	0.5383895590962916	0.5944343958601191	0.6519224463421425	0.7104026370142943	0.7663886162153232	0.8254286544370842	0.884092815048248	0.9420565477469369	0.998694207641192	1.0537124390771102	1.106744906039466	1.1574542726725077	1.202908373260551	1.2481583084513965	1.2902748731113889	1.3290562410953501	1.3643347060505793	1.395977000471206	1.423885059304062	1.4502316061726208	1.4704825289430157	1.4869169374622975	1.499566254089694	1.5084874955282563	1.5138890371695921	1.515626115625253	1.5139313878525056	1.5089398353633778	1.5028030665148895	1.491664146250147	1.4778262022705952	1.4612339783845074	1.4421904847513076	1.4227341029332936	1.3993256508404743	1.3740998983806956
1.08203125	0.12825536380928043	0.13271915906131299	0.1423611587686167	0.15527601279690137	0.17548702456677467	0.19969249964346794	0.2301670226911634	0.26296001029756555	0.3017765599136458	0.34471914349474714	0.3884568411184465	0.4376247338281164	0.4897209209198465	0.5411831415310451	0.5973546302694244	0.6549011446355901	0.7134559999070578	0.7694371159832492	0.8285021357740323	0.8871663576586479	0.9450526097162806	1.0016541401546173	1.0566208863710125	1.1095893141039117	1.1602258194799704	1.2056042865399883	1.2507797003607533	1.2928201405828195	1.3315239783550157	1.3667240343912652	1.398288678056092	1.4261223166552113	1.4523661647155426	1.4725537260596815	1.4889336332472087	1.5015372465454766	1.5104208538620107	1.515823398215081	1.5175346572132455	1.515818372328234	1.5108081555370683	1.5046171126767454	1.4934645556997312	1.479637090735862	1.4630277747310207	1.4439625186401073	1.424457478961288	1.4010161797220573	1.3757810438435156
1.0859375	0.13027324186738862	0.13446946354298844	0.14432866726468757	0.15701875330751264	0.17752774934643473	0.20147750374280377	0.2321083844073318	0.264916803984211	0.3039695573434795	0.3471381783662125	0.39094853888083114	0.4402748889395228	0.4925270661846666	0.5440221988310826	0.600311726679305	0.6579065600981653	0.716525062982083	0.7724819578063571	0.8315633819975969	0.8902211108199067	0.9480301759587022	1.0045916439529863	1.0595034432893282	1.1124053123111974	1.1629670560051606	1.2082645014293416	1.2533622731657146	1.2953213117647766	1.33394085984895	1.3690556842715327	1.4005369579125593	1.4282920027328	1.454431347463467	1.474553728088794	1.4908782841332302	1.5034361968595065	1.5122830122791378	1.5176846173489247	1.5193717220183036	1.5176363435345253	1.512610643043994	1.506368559944937	1.4952056457989744	1.481390464679592	1.4647672601327177	1.44568233474731	1.4261314627615984	1.4026608461962218	1.3774213604275034
1.08984375	0.13259232618001132	0.1365311900989067	0.14662278015666924	0.15903719064041733	0.17984744200854416	0.20355641711478784	0.23427580045829272	0.26703213987856916	0.3063071311139913	0.34968949655541204	0.39354412038782444	0.4430178463218687	0.4954133658588079	0.5469193791913626	0.6033160827426094	0.6609472043410877	0.7196178527137225	0.775532031928233	0.8346229460612357	0.8932689023599243	0.95100548173561	1.0075229441870532	1.062376230830967	1.1152081244379262	1.1656910706631207	1.2108996195672381	1.2559128409156421	1.297782181060858	1.3363091220668455	1.3713315314416898	1.4027238921388925	1.430396443415407	1.4564295495399755	1.4764854164748418	1.4927543816126263	1.5052672334865167	1.5140786021389308	1.5194760184784804	1.5211411022377603	1.519389276365684	1.514350869633431	1.508059224370768	1.4968874713103617	1.4830865325932014	1.4664512483054735	1.4473487237640847	1.4277559960616568	1.404261509521539	1.3790223752767792
1.09375	0.13536981078781368	0.13893532108395754	0.14925620298801867	0.16143779204051467	0.1824552055981627	0.20593142846463058	0.23669253149175634	0.2693230277160816	0.3088087549549865	0.3523916363559955	0.39626103897115206	0.4458699981807778	0.4983937488411515	0.5498870116620459	0.606377892292201	0.6640344069727028	0.722746571750154	0.7786013710828945	0.8376961428544639	0.8963254609106202	0.9539969985479321	1.0104655627175194	1.0652551379658073	1.1180110616988235	1.1684078284255586	1.2135166133010387	1.258435440153076	1.3002052775359283	1.3386309570006656	1.3735540044662922	1.4048523453910395	1.4324391128422178	1.4583646267915482	1.4783533647249558	1.494567030099696	1.5070357180789922	1.5158129363137987	1.5212019061596367	1.5228469284556923	1.5210804743063848	1.516030536275735	1.5096887643040788	1.4985088189330311	1.4847239774843661	1.4680786501725962	1.4489620770317158	1.429332862244792	1.405821219979758	1.3805870054799423
1.09765625	0.13858228457346472	0.14170283592233654	0.15224512783376318	0.16431604405626926	0.18537143555194574	0.20859983328714024	0.23937697835480604	0.27180526530397037	0.31149739013979405	0.3552647151158442	0.3991171473524978	0.4488466259590978	0.5014815746858478	0.5529374373951289	0.6095084597686057	0.667183386768827	0.7259278222549213	0.7817084320106659	0.8408017365011327	0.8994090743765988	0.9570231200280894	1.013435563545133	1.0681532862938141	1.1208238680343032	1.1711237221246271	1.216119649936179	1.2609328259857715	1.3025930537098065	1.3409091087387748	1.375726434203627	1.4069264933820897	1.4344252075849337	1.4602421066153894	1.4801635148979309	1.4963221839552667	1.5087472809025386	1.5174907775252489	1.5228664794852915	1.5244921844930894	1.5227111122328136	1.5176491730065889	1.5112559268237908	1.5000691916112632	1.4863018608601144	1.4696500182685892	1.4505245914529163	1.430864706362359	1.4073427327505863	1.3821181436529133
1.1015625	0.142111775835892	0.14484456189417294	0.15560603889391317	0.16754654365009783	0.18860575084621573	0.21156306890708193	0.24234284799853315	0.2744958076811672	0.31439911461491776	0.3583284847991063	0.40212908575360967	0.45196221317463936	0.5046904805473228	0.5560843470833763	0.6127216154942234	0.6704131301876218	0.7291816481275738	0.7848744625640085	0.8439601672955831	0.9025387755011975	0.9600995499308368	1.0164454422210618	1.0710798795654202	1.1236526706924823	1.1738425598060842	1.2187116348044955	1.2634076465035222	1.3049484975759658	1.3431472871827421	1.3778535872837452	1.4089523277471514	1.436361677453878	1.462068605732136	1.4819222566600545	1.4980256491569168	1.510406553596399	1.5191147725100813	1.524472348836479	1.526077514388	1.5242803668346425	1.5192057284983573	1.5127604239491006	1.5015698764579655	1.4878208960186665	1.4711674800989618	1.4520390569586081	1.432353617785807	1.408827571005416	1.3836175154641326
1.10546875	0.14599859691510997	0.14837681412337497	0.1593049787607467	0.17108413716333776	0.19215383922372856	0.21482492727643968	0.24559993345344067	0.2774466751695277	0.31754184974811017	0.36160059134997946	0.40531171654127246	0.45523185803592725	0.5080356414673974	0.5593437741943899	0.6160342061970046	0.6737452056668264	0.7325297222272498	0.7881213575899746	0.8471913490486361	0.9057319573787421	0.9632377058483594	1.019503536395227	1.0740405698510433	1.126501144139545	1.1765670084530417	1.221295338661374	1.2658630523530081	1.3072755971210013	1.3453507195644678	1.3799420863698657	1.4109374758765796	1.4382563537932433	1.4638507730244597	1.483635416815415	1.499681808704045	1.5120156709632928	1.5206847712076295	1.5260196227168916	1.5276017651413176	1.5257872062456554	1.5207004464385825	1.5142036908425682	1.5030133282916287	1.489283123537958	1.4726334116592512	1.4535074151489462	1.4338004742488968	1.4102764731965627	1.3850857915445514
1.109375	0.15027208437835943	0.1523050256794448	0.16332123529769038	0.17492304136911158	0.19600870863852188	0.21838973809987183	0.24915627658533235	0.2808281265642725	0.3209517451014813	0.36509613061787316	0.4086790714884631	0.45867248544534156	0.5115341825699234	0.5627340320955944	0.619465580343261	0.677201796572723	0.7359930436327893	0.7914691515192935	0.8505121791472371	0.9090022042673513	0.9664447351118041	1.0226148134660942	1.0770387699158404	1.1293719132629483	1.1792995616263198	1.223873985205453	1.2683031959045894	1.309579891212887	1.3475264717272648	1.382000021567643	1.4128900886340094	1.440116701038937	1.465594289701673	1.4853070065301603	1.5012922239904725	1.5135739078227364	1.5221992024099742	1.5275068379984191	1.5290639335385057	1.527232085540718	1.5221353471895114	1.515588032660395	1.5044015751139619	1.4906904981087503	1.4740491071812465	1.4549303564194764	1.4352056653242458	1.4116909771487234	1.3865240017410891
1.11328125	0.154910395512538	0.15658703226577833	0.16764778332508443	0.17906648018887722	0.20017047125811888	0.22226118349792792	0.2530226447703921	0.28449437625595847	0.32464659850195193	0.3688287251389636	0.41224604502013185	0.46230267979676026	0.5152045194411545	0.5662748047494616	0.6230362883653583	0.6808032724562998	0.7395893967716376	0.7949335267068511	0.8539347099532015	0.9123584366174301	0.9697247184075873	1.0257822976146316	1.080076972233846	1.1322674097054224	1.182043039140101	1.2264517660533156	1.2707337614543706	1.3118686789662612	1.3496828582077929	1.384035624372344	1.4148175018621063	1.4419487760907514	1.4673026680386818	1.4869379528163904	1.502855589974313	1.5150793960653839	1.5236573604074197	1.5289330185465897	1.53046465291481	1.5286170960322256	1.5235130767757787	1.5169149993549258	1.5057350696002365	1.4920436851131937	1.475414659348999	1.4563083850488805	1.4365706923459887	1.413074995531561	1.38793527226091
1.1171875	0.15981527971165985	0.16118688705714154	0.1722803340822061	0.18351267887724615	0.20463802797361447	0.2264405755532785	0.25721706896932905	0.28843904927467656	0.32863363602300494	0.37281201843645895	0.41602908753669327	0.46614136840210685	0.5190651860680462	0.5699856988922565	0.6267662014298794	0.6845656234164869	0.7433311695088982	0.7985244230980573	0.8574659263122324	0.9158055962932071	0.9730801719339356	1.0290082596589676	1.083157460861878	1.1351903063125424	1.1848010556948623	1.2290343293113624	1.2731620518014697	1.3141502405420618	1.3518279350046039	1.386055872448576	1.4167252566317114	1.443756016508504	1.4689761414362321	1.4885263666275486	1.5043697471146316	1.5165314288573506	1.5250604903465403	1.5302989287896165	1.5318060178777604	1.5299446175444253	1.524835150539561	1.5181844027214675	1.507013129094002	1.4933422103225142	1.4767302566645157	1.457643541932717	1.4378994476624904	1.4144354813354734	1.3893258472188037
1.12109375	0.16494638642759568	0.16609810498194583	0.17721600637656382	0.18824358219037704	0.2093933610984779	0.23092514288811242	0.26175462174817216	0.29268918775620445	0.33291608929329	0.37705991145272283	0.42004498831268194	0.4702062602344979	0.5231335788764255	0.5738843646805912	0.6306722766761388	0.6884985575874552	0.7472246498827931	0.8022465024577026	0.8611090417460833	0.9193461840347312	0.9765130619323525	1.0322947509687965	1.0862826572834998	1.13814395640343	1.1875784077420315	1.2316287352822224	1.2755960371345574	1.3164321870447244	1.3539680839220054	1.3880655966786886	1.4186160035153466	1.4455382303837847	1.4706122337722447	1.490069797215824	1.5058339509176983	1.5179312573411081	1.526410956953473	1.5316065870837616	1.5330900730278052	1.5312155969743595	1.5261010808070299	1.5193950070846176	1.508235733024245	1.4945859555515055	1.47799786635038	1.4589404512110318	1.4391984824103998	1.4157819658378576	1.3907049728858947
1.125	0.17028957996784055	0.1713136468724769	0.18244806691818777	0.19324386172945446	0.21441569028708435	0.23570740856865818	0.266622163497078	0.29728033253502817	0.3374983981456022	0.38158523716488146	0.42430855631033204	0.4745125897536119	0.5274247158709511	0.5779842951032526	0.634766368888342	0.6926054499378879	0.7512712480069921	0.8061010531915057	0.8648653741391111	0.9229816860951938	0.9800251267527285	1.0356438362416265	1.089455507143269	1.1411327019769812	1.1903808933092765	1.2342423564552896	1.2780426058668293	1.318720063233451	1.3561072320889376	1.3900665312589746	1.4204887122731444	1.4472924933514415	1.4722081983907782	1.4915674151446816	1.5072493683980275	1.5192809716860303	1.5277103848578588	1.5328576270384218	1.5343171594810703	1.5324288752807582	1.5273093685154928	1.5205464600824024	1.5094051729678708	1.495776776121569	1.4792219600477559	1.4602061794788432	1.4404762579722303	1.417124703208317	1.3920833118858142
1.12890625	0.17584143750741413	0.1767943823943002	0.18795878704896493	0.198504820022804	0.21969004527450625	0.2407764271249929	0.2717909750885599	0.30220725980366353	0.3423846569115419	0.3863981731793281	0.4288304891942013	0.4790721686100795	0.5319501593715283	0.5822927248855223	0.6390540889790642	0.6968853292062126	0.7554698824951405	0.8100881573111722	0.8687357394045311	0.9267132806059415	0.9836179714769125	1.0390579043190418	1.0926796930715625	1.1441615682599522	1.1932141663476519	1.2368810781937076	1.2805062264221978	1.3210167043342063	1.358246075651603	1.3920567629167808	1.4223398467682795	1.4490158945145442	1.4737630639997905	1.4930202028159447	1.5086177032375185	1.5205815898778199	1.5289581209664111	1.5340517443041761	1.5354854477927014	1.5335823945931084	1.5284596893407933	1.5216408205948975	1.5105261532805647	1.4969189100590368	1.4804089903628996	1.4614491304979145	1.4417412049132903	1.4184715017622076	1.3934698860483015
1.1328125	0.1816057275969093	0.18250734074254807	0.19372514663232085	0.20402230511362238	0.2252063080314234	0.2461209518468362	0.27724227370074794	0.30743915363786645	0.3475746890925705	0.391505429430394	0.43361614016202743	0.4838925795119974	0.5367176206311433	0.5868097401710145	0.6435358968360714	0.701335783302393	0.7598191892030262	0.8142079836646399	0.8727208894993451	0.9305418730737103	0.9872932805173109	1.0425397721930922	1.0959592097389512	1.1472350421873088	1.1960820660005063	1.2395480614113161	1.2829884646078464	1.3233216583214609	1.3603817833102652	1.394032151306854	1.4241661742967957	1.4507075483102105	1.4752775199084804	1.4944293611687165	1.509939278406049	1.5218316917588222	1.5301511759290398	1.5351864390767997	1.5365923301233964	1.5346754385975045	1.5295543867599	1.5226823410873183	1.5116044821762142	1.4980180995188108	1.4815660412911487	1.462676881427308	1.4429987398542399	1.4198245511402163	1.39486872943118
1.13671875	0.18758463515867402	0.18843192463156186	0.19972720744828426	0.20979826412509425	0.23096411366587705	0.25173311507319657	0.2829678575425663	0.312958292335704	0.3530617458927177	0.3969091145364414	0.43866535620109337	0.48897638218693035	0.5417314966366572	0.5915298123922164	0.6482102575222588	0.7059551953228795	0.7643184608866824	0.8184608942024804	0.8768212757064717	0.9344680090879288	0.9910528039919596	1.0460921521195679	1.0992971049617064	1.1503554631186825	1.1989856128182161	1.242243441397816	1.285487625831964	1.3256311529792089	1.362509623355237	1.3959891290660567	1.4259665331694407	1.4523681685647645	1.4767521469988456	1.4957944325478738	1.5112118703156585	1.523027582309107	1.5312860102490133	1.536258560379959	1.5376366707016456	1.5357099484997145	1.5305979083263679	1.5236758499628613	1.5126451932691933	1.4990800312807946	1.4826986489562812	1.463893194574317	1.444248549799475	1.4211790418143218	1.3962770805658802
1.140625	0.1937685197806141	0.19455261523171177	0.20594988976083844	0.21584011065366276	0.23699856806042824	0.25760996765626726	0.28896286479680655	0.3187543910801917	0.3588327325598304	0.4026028414599113	0.4439847830432204	0.49431998005091254	0.5469913377603645	0.5964470908384316	0.653076943151913	0.7107431725769782	0.768967251204125	0.8228468905010728	0.8810367832236666	0.9384919496876247	0.9948977344331851	1.0497163983624318	1.1026939874564543	1.1535221947823868	1.201922936266699	1.2449642067710083	1.2879989887069345	1.3279398847355914	1.3646256803475674	1.3979261819178979	1.42774110245818	1.4539980353253208	1.478185627493685	1.497112360123682	1.5124310867059785	1.5241651632793853	1.532360840866754	1.5372665225263362	1.5386199259520366	1.536689658020784	1.5315947672905816	1.5246247301336617	1.51365027426182	1.5001081788200559	1.4838080862286656	1.4650956040712626	1.445483744215445	1.422524237625054	1.3976860137386145
1.14453125	0.2001404066032379	0.20085720560566958	0.2123823885747235	0.22214903719005305	0.24337432076992643	0.2637509614795837	0.295220701567522	0.32481616040875866	0.3648700596292757	0.4085688839849828	0.4496840291823667	0.4999120188694605	0.5524863318476027	0.6016103366339136	0.6581372985941876	0.7156993496368845	0.7737644358002514	0.8273651432238782	0.8853666819024186	0.9426135379563292	0.9988275053099468	1.053411187688859	1.106147410093214	1.1567317534585226	1.2048894193260256	1.2477046959291407	1.2905167054351592	1.3302435779059434	1.3667280103666402	1.3998428365031041	1.4294892842282276	1.455595203728537	1.4795740507724673	1.4983780690208244	1.513592282376785	1.5252421115899593	1.5333763839841412	1.5382112135386277	1.5395450037754494	1.5376178164412724	1.532547250610016	1.5255287500879662	1.5146164194447258	1.501101389993562	1.4848894672301354	1.4662750790343435	1.4466922482969653	1.423846065051837	1.3990827962769634
1.1484375	0.20668713350304593	0.20733712840155363	0.2190179600950038	0.2287103500391144	0.2500415300466113	0.2701527897270716	0.3017313989532859	0.33112934997470755	0.37115378927397014	0.41478271344266526	0.4556321408142546	0.5057342532889797	0.5581972089642868	0.6070597599404353	0.6633900430670056	0.7208217924886442	0.7787075385826491	0.8320138044885687	0.8898093846314901	0.9468315543219108	1.0028386978548067	1.0571721452925722	1.1096522059107978	1.1599781901285393	1.2078784189032261	1.2504585541143505	1.293036131187024	1.3325397846525264	1.3688153767616644	1.401737516264233	1.4312080996774255	1.457155024075806	1.4809116820658796	1.4995863833491803	1.5146925661825432	1.5262583721618703	1.5343341366425671	1.5390946080571777	1.540413798091521	1.5384948377607577	1.5334532261806264	1.526382196332169	1.51553411517652	1.502052512998071	1.485931938176257	1.4674178565403078	1.4478593757509006	1.4251295011893348	1.4004532794652746
1.15234375	0.21340404696589488	0.21398812494994446	0.22585414953849803	0.235504497624125	0.25694913823494925	0.27680636311674267	0.3084825369564329	0.33767779355778993	0.37766338565758445	0.4212195846915493	0.46179270756094837	0.5117670126166141	0.5641058409482433	0.6126943340756922	0.6688279955269033	0.7261061158043389	0.7837924573007843	0.836789665331548	0.8943617687336032	0.9511427047500319	1.0069249353129706	1.0609923899743419	1.1132011054137054	1.1632540276240588	1.2108830863851874	1.2532207638700341	1.295554246388432	1.3348264057387207	1.3708851403639557	1.4036061689740802	1.4328920017217475	1.4586711383878375	1.4821928370912878	1.5007338210078984	1.51573103802966	1.5272142502852872	1.535233489798327	1.5399171661148636	1.541224826984453	1.5393162954189017	1.5343045565723699	1.5271735076514914	1.516388895422493	1.5029490846974236	1.4869207677456475	1.4685081763552656	1.4489699968255432	1.4263599522991772	1.4017833616743032
1.15625	0.22029378737666402	0.22081249134247494	0.23289283140190772	0.24251729796650984	0.2640918098376693	0.2837018109392221	0.3154608083972143	0.34444483249992575	0.38437930545116533	0.4278579700576022	0.468148975694734	0.5179941241143793	0.5701989017158465	0.6185010093805315	0.6744402554330883	0.7315454254280066	0.7890131417417741	0.8416874756184299	0.8990183071004008	0.9555408939973363	1.0110776325896873	1.064863377165191	1.1167858657164351	1.1665520167052172	1.2138978900589839	1.2559876763548032	1.2980680064118038	1.3370996769023253	1.3729321582654959	1.4054423770768025	1.4345340259606614	1.4601374071046194	1.4834134270016535	1.5018185732247011	1.516706734038111	1.5281074986620293	1.536069312177375	1.5406755084008057	1.5419714493196455	1.5400717787134386	1.5350872810553011	1.5278869814973928	1.5171640162782323	1.5037756327875245	1.487839986756635	1.4695303653497236	1.4500097128888831	1.427523920665538	1.4030597059930987
1.16015625	0.2273607486866674	0.22785309617377436	0.24014158302160485	0.24974015371279829	0.27147675869727694	0.29084777500421805	0.3226523605888537	0.35141422471490774	0.39128453154631654	0.4346807379323231	0.4746879066506093	0.524403535028199	0.5764661156188218	0.624473350408627	0.6802153626303113	0.7371304067318294	0.7943610989298382	0.8466992712967978	0.9037706510286874	0.9600174369290947	1.0152870488539834	1.0687761886335116	1.1203989036400261	1.169866261111293	1.2169182444979634	1.2587552401558297	1.3005724856517655	1.3393533731447609	1.3749491899177557	1.4072386325476427	1.4361275803135878	1.4615492804955474	1.4845706833294041	1.5028383474491585	1.5176157485545183	1.528931041635362	1.5368305932776536	1.5413608858966108	1.5426411715266317	1.5407456202700258	1.5357838961684032	1.5285055694723613	1.517842993163203	1.5045161854981894	1.4886742003140099	1.4704698736152184	1.4509654166617474	1.4286093635571744	1.4042701210537785
1.1640625	0.23460612188437838	0.23521868613929087	0.247619556793205	0.25717047256071024	0.27909070083230547	0.29827375227715563	0.33004194973473966	0.3585708972694492	0.39836544567514875	0.44167508544695855	0.48139983591077595	0.5309854845972143	0.5828980390295502	0.6306040458887638	0.6861420298581311	0.7428492489943166	0.7998251213213788	0.8518143223147104	0.9086081351046609	0.9645619740464083	1.019543700500915	1.0727229849042446	1.1240339794664878	1.1731914857347072	1.2199387959282164	1.2615173626909555	1.3030604146037001	1.3415795007270914	1.376928260952543	1.4089879441952378	1.4376674831264855	1.4629032528501738	1.4856609460666101	1.5037875855386158	1.518449146357605	1.5296719415653999	1.5375006476892448	1.5419589378378462	1.5432168873894505	1.5413195475313006	1.5363764510429383	1.5290132030179795	1.5184109275674873	1.5051557987686923	1.4894093959732888	1.4713137533449845	1.4518255996957765	1.4296058964793439	1.4054038194047984
1.16796875	0.24203154011351594	0.24279179532710402	0.25533908554624507	0.26481390204922756	0.286898090470574	0.3059399275843907	0.33761295978117273	0.3659016943781206	0.40561165416715356	0.4488315548140644	0.4882772094364317	0.5377307059519888	0.5894847806270971	0.6368840488024783	0.6922083590093943	0.7486877928372816	0.8053917403310267	0.8570199621830502	0.913518870854378	0.9691636550597605	1.0238395780086957	1.0766972148081622	1.1276851228290743	1.1765213218636261	1.2229521747781735	1.2642657989910713	1.3055231395349771	1.3437697109552802	1.3788620448957842	1.410684517032961	1.439149166344268	1.4641944830880358	1.4866770385686094	1.5046556087141543	1.5191922704975096	1.5303120638874594	1.538059403993493	1.5424514029830898	1.543679837114142	1.5417757896156599	1.5368487984709318	1.5293957948509445	1.5188548798984478	1.5056811355855022	1.4900333015078802	1.4720509244127347	1.4525804878780149	1.4305045334715794	1.4064512967048175
1.171875	0.2496471623953048	0.2505311159214153	0.26326095864660626	0.2726699094868841	0.2948674753557514	0.3137807685031497	0.34534920382515943	0.3733956403998303	0.41301499129241187	0.45614249983442867	0.4953130059538351	0.5446293877759886	0.5962152914147676	0.6433021234425411	0.6984009259940673	0.7546303745855806	0.8110463855932212	0.8623028601808024	0.9184910820920166	0.9738125363305083	1.0281678615504177	1.0806922295999486	1.1313449774006097	1.179847366388757	1.225949258410949	1.2669913521281653	1.3079520437024352	1.34591641607206	1.3807441649339878	1.4123227229799644	1.4405663430657236	1.4654141952073445	1.4876066863008617	1.505426278601886	1.5198258444247728	1.5308307595651591	1.5384870307446932	1.542819318385745	1.5440126673865378	1.5420990371301615	1.5371873191639727	1.529641370715203	1.5191639849612493	1.5060807013515407	1.4905355872490667	1.4726722399985517	1.453221679131198	1.4312966767534625	1.4074034904883321
1.17578125	0.25745769845081207	0.2584223968488381	0.2713370832483515	0.28070885956448854	0.3029782580084743	0.32176521365839483	0.3532367921231419	0.38104350204715454	0.4205681916329415	0.46360064197065487	0.502499680384548	0.551670538028916	0.603076798709933	0.6498446047906782	0.7047046279778286	0.7606611692937788	0.8167747156095955	0.8676504793020412	0.9235145275288575	0.9785004114124728	1.0325212657277842	1.0846997480448857	1.1350042063001808	1.183159780396664	1.2289204953676738	1.2696852565235976	1.3103393613233396	1.3480127019885182	1.3825679562020414	1.4138948701389025	1.4419086963775356	1.4665482922480093	1.4884325358380155	1.5060795042237136	1.5203289812636513	1.531208591162545	1.538766954950724	1.543045974941044	1.5442010741693557	1.5422768134781313	1.537380806491766	1.5297400552468556	1.5193295225178383	1.5063449807829	1.4909078614137816	1.4731699850179587	1.4537410710097898	1.4319729378313917	1.4082506518521756
1.1796875	0.2654346103828428	0.2664528387431298	0.27953950259710464	0.28889308169239286	0.3112177396436137	0.3298797056123236	0.3612644809594085	0.3888369447272036	0.4282638126314051	0.4711982394786059	0.5098286794671478	0.5588414880138679	0.6100545749676931	0.6564959058508413	0.7111035753668595	0.7667654598754788	0.8225639898067507	0.8730524659041385	0.9285810133081839	0.9832200252113946	1.0368906855359485	1.0887096381961907	1.1386524127659623	1.1864487602796001	1.2318571059107515	1.272339659246287	1.3126776981490713	1.3500509117764303	1.3843243916005696	1.4153892359067044	1.4431608559638254	1.4675777329160493	1.4891340259848949	1.506594504725347	1.520682928213604	1.5314301213509995	1.5388868947953307	1.5431182216860928	1.544233825950932	1.5422991179224608	1.5374203103949595	1.5296840718825293	1.5193447657264916	1.5064663660704751	1.4911430854157854	1.4735366600085253	1.454129745824439	1.4325227506376548	1.4089818575265416
1.18359375	0.2735422233960626	0.274611347039457	0.2878534279036813	0.2971983460708159	0.3195786309087283	0.3381173979467929	0.3694227988773865	0.39676771222779417	0.43609375654526283	0.4789267147177235	0.5172901030697223	0.5661278424151017	0.6171325727003335	0.6632399227205721	0.7175824311518894	0.7729308641312963	0.8284041876652865	0.8785007981180615	0.9336831475127628	0.9879633072255227	1.041265373076049	1.092711134052458	1.1422797081422564	1.189705610208717	1.234751169307327	1.274946754439512	1.3149584712897386	1.3520207819906656	1.386000509981351	1.4167894321254502	1.4443031429645945	1.468480859548142	1.4896908247952152	1.5069534893289636	1.5208735712448571	1.5314845529597834	1.5388381771861646	1.5430261504831106	1.5441021782479019	1.5421581404403213	1.5372990586470237	1.5294675304423788	1.5192042100278498	1.5064385035241707	1.491234335995086	1.473763854476454	1.4543777168049952	1.432934912919598	1.4095854012997135
1.1875	0.2817598852056714	0.2828900662360632	0.2962725989083827	0.3056127448955138	0.3280570045141121	0.34647370361569446	0.3777030343284807	0.40482718130394835	0.44404910140134	0.48677631376111774	0.524872426931767	0.5735144007587175	0.6242948973941413	0.6700615659188462	0.7241275110429559	0.7791482061116274	0.8342876820752936	0.8839880988781168	0.938812433935715	0.9927203555707393	1.0456344109734832	1.096694443313702	1.1458776119779148	1.192922479031796	1.2375944429986674	1.2774971199416987	1.3171703081567094	1.3539083103731975	1.387579187898376	1.418075498263126	1.4453141761238943	1.4692371837835017	1.490086362566209	1.5071438288927206	1.520891676864681	1.5313647197795057	1.538614672431546	1.542762298314651	1.5437994675012705	1.541848113437937	1.5370121647316848	1.5290856165650564	1.518902250566673	1.50625505501592	1.4911737740701714	1.4738421149060512	1.45447456189916	1.433198974283285	1.4100500440324282
1.19140625	0.29007853130464367	0.29128512769541215	0.30479854198958517	0.31413236977504366	0.33665042958504154	0.3549440553943063	0.38609674848059417	0.41300636887962544	0.4521198183345949	0.49473584318078245	0.5325626830823501	0.5809868846820526	0.631527163905225	0.6769477837965839	0.7307278000164175	0.7854107795129662	0.8402072263684508	0.8895056520005488	0.9439585281084975	0.9974800132098073	1.0499882964610332	1.1006514328333605	1.149438432592408	1.1960908592036588	1.2403767524346656	1.2799784280035864	1.3192983904733526	1.3556959435207878	1.389040552244365	1.4192267176481446	1.4461746639986992	1.4698309532939173	1.4903096265068403	1.5071579005052027	1.5207315822653973	1.5310658396637806	1.5382121303990282	1.5423211305774935	1.5433208988296956	1.5413649717988245	1.5365557231624547	1.528533313501518	1.5184323057361908	1.5059087726975329	1.4909526436160156	1.4737617199457747	1.4544108137061984	1.433307229828392	1.4103669793861384
1.1953125	0.2984955326346672	0.2997961336451109	0.3134430566593059	0.3227598461301945	0.3453565429064536	0.3635230681105199	0.39459580201422506	0.42129597633132665	0.4602945399058596	0.5027929201686113	0.5403475504483977	0.5885333773258894	0.6388171651325116	0.683888458481317	0.737375565041589	0.7917120390617003	0.846154091726006	0.895042963280116	0.9491101711044239	1.0022314500598544	1.0543193732725809	1.1045746567188754	1.1529534814072167	1.1991999730959324	1.2430851480104104	1.282375293411076	1.321325057597472	1.3573642711149936	1.390364931500061	1.420225321014001	1.4468706477797257	1.4702526601224588	1.4903546164301593	1.5069915084975334	1.520389794904362	1.5305847616809636	1.5376278360217914	1.541698772159384	1.5426631685949044	1.540705443987011	1.5359254952353338	1.5278046581059075	1.517787074990309	1.5053916206310218	1.4905621111065888	1.473514169213551	1.4541797934472336	1.4332556375325773	1.4105309604154987
1.19921875	0.30701116955950547	0.3084242657642544	0.3222311048339477	0.3315078029258306	0.3541720910950539	0.3722046519858017	0.4031923697157761	0.42968612244949955	0.4685608707069176	0.5109351126707995	0.5482150259883287	0.5961450088067544	0.6461553793634588	0.6908769056269862	0.744065362752057	0.798043833883369	0.8521179974404214	0.9005890176364323	0.9542568909572783	1.006965542534448	1.0586205217870728	1.1084553320854884	1.1564115065866336	1.2022363046586133	1.245704292565018	1.2846702818769717	1.3232317356277092	1.358895031181614	1.391536374761149	1.4210593277439068	1.447394535990872	1.4704980750239862	1.490218533525467	1.506642361939588	1.5198641688386902	1.529919581417443	1.536860154588748	1.5408926038551305	1.5418235699298655	1.539865828781817	1.5351162550592945	1.5268931098385443	1.5169595335964936	1.5046956611060713	1.4899947101514441	1.4730939775998433	1.453778240855399	1.4330423647402788	1.4105391656130193
1.203125	0.31562602665803585	0.31716950426894613	0.3311774817536638	0.3404016444533905	0.36309221962730287	0.3809824610301643	0.4118786400455229	0.43816608837232884	0.47690656778313506	0.5191515521646725	0.5561554824713126	0.6038165969717244	0.6535350670039619	0.6979088564766075	0.7507917490501783	0.8043966686696032	0.8580885638964727	0.9061340213466738	0.959390220209704	1.0116749782313879	1.0628829524621657	1.1122818735211797	1.159798629783991	1.2051844823915647	1.2482177952718276	1.2868460187897826	1.3250019110081201	1.3602743499352727	1.3925450204906535	1.421723084518489	1.4477437636535788	1.470566104995624	1.4899001703943726	1.5061092005334655	1.5191534923510788	1.5290691846112847	1.535907651788976	1.5399004006276724	1.5407988791437002	1.5388414952479077	1.5341222981143172	1.5257925583198442	1.5159443390567524	1.5038144348571065	1.4892459279648023	1.4724990502444504	1.4532046860180259	1.432665642007132	1.4103892038795889
1.20703125	0.32433913133549064	0.3260284248556634	0.34025717236231967	0.3494481515482626	0.37211006378814093	0.3898500341407133	0.42064662390251994	0.4467246166977431	0.48532109307456295	0.5274338614689278	0.5641617119372876	0.6115468868103644	0.6609509867371893	0.7049805785837806	0.7575478417970328	0.810761339923481	0.8640568855174878	0.911670387296437	0.9645035026522784	1.0163527122407099	1.0670948961993723	1.1160402571847425	1.1630997171565332	1.2080289394535308	1.2506103011783674	1.2888880423483715	1.326623999731523	1.3614945756794063	1.3933871268539282	1.4222155824543898	1.4479184947792292	1.4704570085875341	1.4893990088474554	1.505391368322545	1.5182570437127951	1.5280324392916982	1.5347681772139903	1.5387193444959286	1.5395850118579122	1.5376274838352715	1.5329385280465042	1.5244986210739402	1.5147390620744987	1.502744327366475	1.488314293783303	1.4717287640017591	1.4524573556061062	1.4321230000385525	1.4100783336125806
1.2109375	0.33314683856448174	0.3349936586470581	0.34943784130702327	0.35861435943157155	0.3812169099611342	0.39880049127257045	0.42948859012682944	0.4553510245313893	0.49379640510062506	0.5357761501304307	0.5722287323491069	0.6193368440096993	0.6683983332298499	0.7120884693430236	0.7643258444863563	0.8171303492072386	0.8700161348797669	0.9171922264317478	0.9695900964338827	1.0209897891286404	1.0712424084704522	1.119715858859791	1.166300322536364	1.2107560408282754	1.2528699411216349	1.2907872160571807	1.3280925944243864	1.3625537996524124	1.3940630883696525	1.4225380592345656	1.4479198252944372	1.470171417350682	1.4887147944161292	1.5044883953666617	1.5171738718477203	1.5268074441928663	1.5334388265063459	1.5373458368473838	1.538177701730691	1.5362195683101143	1.5315617276705145	1.5230096205108796	1.5133437156460536	1.5014843867045473	1.4871993518224345	1.4707817878434017	1.4515335007630665	1.4314110546055896	1.4096032324370242
1.21484375	0.34204266308001813	0.3440548291072162	0.3586993830955822	0.36786930344629665	0.39040290917264764	0.40782635139676426	0.4383982125353202	0.46403661791834877	0.5023269574699818	0.544174890815288	0.5803532166687699	0.6271858602716943	0.6759173689484748	0.7192305755443249	0.7711184901558263	0.8234981277773281	0.8759607517936188	0.922693347061303	0.9746411654054562	1.0255743399624202	1.075311638671116	1.1232956255782311	1.169388779649394	1.2133562454769256	1.2549900422202829	1.2925403492900425	1.3294074864477403	1.3634536220085758	1.3945749966385095	1.4226922341945296	1.4477488259030666	1.4697098893840623	1.4878471573703216	1.5033993816285443	1.5159022197172303	1.5253916513880923	1.5319167915659484	1.5357762390312464	1.5365735194485646	1.5346153764132866	1.5299913398624283	1.5213258645873136	1.5117584498657677	1.5000342263396294	1.4858995999605107	1.4696554600215348	1.4504292218405948	1.4305243706570776	1.4089587812669773
1.21875	0.351017847768786	0.3532002092884343	0.36802935389702984	0.37719636686668223	0.39965818060025116	0.4169199545601752	0.4473717235382191	0.47277552283215424	0.5109100966173862	0.5526285005665836	0.5885318665436429	0.6350882912755906	0.6835707686424569	0.7264067232543827	0.7779197810085439	0.8298598896704921	0.881884430505416	0.9281650966643287	0.9796449316502898	1.0300927913840163	1.079291164180637	1.1267700559420863	1.1723579953284209	1.215825247946197	1.256969051077919	1.294148744021595	1.3305712390333502	1.3641967337072884	1.3949249536493307	1.4226794003639642	1.4474061286652313	1.4690725497757255	1.4867951124220244	1.502122602202676	1.5144397997502967	1.5237827470773586	1.5302003175937575	1.5340078311935037	1.5347708301632388	1.5328148945034028	1.5282284496031693	1.519447346778757	1.509981658507647	1.498392108323297	1.4844119779417622	1.468345641167599	1.4491385169362967	1.4294546904684369	1.4081370190832856
1.22265625	0.3600621869249829	0.3624182241552539	0.37741860476956557	0.38658604922393314	0.4089742246110991	0.42607446807214505	0.45640798349445105	0.4815655472692515	0.5195476542249843	0.5611359383900296	0.5967597498842229	0.6430338181444103	0.6912403843664812	0.7336138770580267	0.7847244459653592	0.8362095396321714	0.8877782574760971	0.9335959197320758	0.9845882889980316	1.034532380582345	1.083173779233214	1.1301345488907546	1.1752059715077254	1.2181632823821096	1.2588087401492085	1.2956156404951418	1.331586855655111	1.3647853548640883	1.3951142411331872	1.4225000604942966	1.446891635120785	1.4682586792076995	1.4855568492208104	1.500655925204454	1.5127846864778949	1.5219795105115366	1.5282893589085864	1.5320395960710456	1.5327700261538657	1.5308192381627388	1.526273343547123	1.517372055662657	1.5080096733795234	1.4965545468070078	1.4827317685887142	1.4668458893601426	1.4476528445715318	1.4281920782278168	1.4071280150636847
1.2265625	0.3691649248387864	0.3716981039921924	0.3868590922940408	0.3960317457654332	0.41834577283074703	0.4352849715423754	0.46550735787428676	0.4904120287549404	0.5282497765513839	0.5696950351086033	0.6050301804601081	0.6510110698325006	0.6989130436029564	0.7408423517563676	0.7915264986646543	0.8425380529963954	0.8936306798089516	0.9389733515080438	0.9894596052804838	1.0388834266305131	1.0869573324714419	1.1333892706415651	1.1779344988978266	1.2203729694007988	1.260511774622409	1.2969440391406168	1.3324563901419466	1.3652205092697505	1.3951430217719651	1.422153713680866	1.4462042479008914	1.467266680476639	1.4841302797187224	1.498997697240732	1.5109360628991015	1.5199822688533249	1.5261852776405262	1.5298721874795884	1.5305721168859416	1.5286282967513078	1.5241239186290205	1.5150957969507834	1.5058367605927947	1.494516259100458	1.4808519764648806	1.4651473410428786	1.445962427545989	1.4267266444913391	1.4059215848953026
1.23046875	0.3783154752340933	0.38102967056775955	0.3963430737651585	0.4055284066759808	0.427773421423706	0.44454944746205677	0.47467016809100765	0.49933696718980036	0.537036571205091	0.5783016777045481	0.6133358726197582	0.6590100535680394	0.7065822703311414	0.748078860674184	0.7983176381700184	0.8488338664390996	0.8994297431201854	0.9442870267265382	0.9942509846528607	1.043140724417617	1.0906439216433157	1.1365372653050252	1.1805467051846898	1.222456910374004	1.2620799088572254	1.298135528048284	1.3331803531933486	1.3655018052574033	1.3950102130520443	1.4216387345807235	1.4453420319520527	1.4660947888299682	1.4825138974127565	1.4971473645561475	1.5088944719189656	1.5177923390302026	1.5238890406139467	1.527506372335186	1.5281764948466312	1.526239396550697	1.521775620099038	1.512612244098069	1.503454879627166	1.492269746496378	1.4787635326560664	1.4632402667433486	1.4440578324407851	1.4250490088951129	1.404507949193041
1.234375	0.38750357836371824	0.39040289978830167	0.40586321641071343	0.4150720558180795	0.4372667979044588	0.45387169821334733	0.4838953792141507	0.5083627272153206	0.5459144022551609	0.5869498717210241	0.621669829176122	0.6670219410193986	0.7142414025371306	0.7553098683275491	0.8050866293909065	0.8550854426922789	0.9051660350064878	0.9495308436671589	0.9989593294584086	1.047303750111068	1.0942374682514417	1.139581777890631	1.183044754900467	1.2244161581887119	1.2635131609899908	1.29918984645346	1.3337575855008028	1.3656274029453808	1.394713514974067	1.420952720819471	1.4443030285547411	1.464741954181356	1.480707262635931	1.4951055217226121	1.50666102048983	1.5154101383557437	1.5213991702968215	1.5249409516256558	1.52557986586522	1.523647372766627	1.5192215465285277	1.5099129033453813	1.5008545298236227	1.489805800287257	1.4764569566457635	1.4611156000036947	1.4419302087296593	1.4231498917107177	1.4028775021574653
1.23828125	0.3967190001316089	0.39980798085677816	0.41541283641485	0.4246589403912761	0.4468393779746392	0.4632698754182744	0.4931805058011327	0.5174612470223684	0.5548596306194739	0.5956321143731487	0.6300250651656498	0.6750377322328316	0.7218822026266138	0.7625219674364632	0.8118205314243214	0.8612842510860622	0.9108345213626649	0.9547036306276049	1.003585979558546	1.0513752322580239	1.097740900879872	1.1425241407533837	1.185428654540916	1.226249675943334	1.2648095918398272	1.300104860141171	1.334185321453646	1.3655941872723383	1.394249930734554	1.4200933889332759	1.4430860699798096	1.4632082168379679	1.478710852422911	1.4928729005171717	1.5042354418636061	1.5128333650886407	1.5187111801682158	1.5221719668835783	1.522776451126918	1.520844729804236	1.5164526192264247	1.5069882255406353	1.498026670783701	1.4871152376417434	1.4739236999042402	1.4587649492831887	1.4395707550193266	1.4210198787979973	1.4010206242865453
1.2421875	0.4059513466024723	0.409235857753354	0.4249855913683369	0.43428414647908015	0.4564844024371248	0.47276906776501404	0.5025235129001888	0.5265948017172931	0.5638498771436204	0.6043395685202697	0.6383936202412873	0.6830471791822649	0.7294946484217343	0.7697022938944504	0.8185074515742929	0.8674263554556461	0.9164347214131732	0.9598082075795678	1.008134689714684	1.0553584176760473	1.1011543101177557	1.14536296866455	1.1876960274778423	1.2279543016232148	1.26596539588983	1.3008767210834469	1.334459499975734	1.3653984446126386	1.393616720544753	1.4190593026393312	1.4416909939110094	1.461494346985987	1.4765248597125078	1.4904484220074006	1.5016145323531933	1.5100567372467486	1.5158180412926563	1.519193026564903	1.5197581997915	1.5178220082972098	1.5134590318245287	1.5038295362464689	1.4949637351731835	1.4841900490695763	1.4711559395225815	1.4561798860798807	1.4369704659968427	1.4186496104130861	1.3989277400686255
1.24609375	0.41519044977272374	0.41867852046754156	0.434574682180444	0.4439404533434386	0.46617372707923216	0.48234745437339227	0.5119242951714769	0.5357493309027652	0.572874816507843	0.6130618966954631	0.6467657238756184	0.6910388084502603	0.7370681840079583	0.7768402603632223	0.8251391333625013	0.873512153969412	0.9219692670964225	0.9648488267218033	1.0126085497302415	1.059254405517531	1.1044745826452786	1.1480942755395858	1.1898422763058387	1.2295249426886574	1.2669751419543966	1.301500303941662	1.3345755753424788	1.3650368484498299	1.3928120259392989	1.4178499225723429	1.440118087605438	1.4596003813529832	1.4741472733863723	1.4878279123881684	1.4987921912337885	1.5070725750308	1.5127105005203552	1.5159955669677836	1.5165153379221683	1.5145694464922965	1.5102323069757255	1.5004298223206631	1.4916589714228756	1.4810229872085556	1.4681457631707306	1.453351647324868	1.4341204312049909	1.4160305504323698	1.3965898194327624
1.25	0.4244270797517843	0.4281285349479682	0.44417208875029257	0.45361788065442255	0.47588132455376436	0.49196086407707734	0.5213791611208227	0.5449569749232801	0.5819279945428129	0.6217870347873493	0.6551296468707969	0.6990012437774743	0.7445938889126216	0.783929283999853	0.8317119426833708	0.8795444620511464	0.9274410623025163	0.9698278539023171	1.017007385571391	1.0630607869902051	1.1076958771116583	1.1507118402431902	1.1918608781126603	1.230954891161691	1.2678322832597815	1.3019701251171023	1.334529507123822	1.364506963845384	1.3918347547111303	1.4164648700352291	1.4383664832500842	1.4575236185339606	1.4715728920827589	1.4850044376396456	1.4957601078416036	1.5038711586578892	1.5093779950847073	1.5125695648678241	1.5130382024318716	1.5110789769567288	1.5067658946841125	1.4967828908106116	1.488105385432919	1.4776066646341168	1.4648848607613538	1.4502715663201804	1.4310127863681403	1.4131563874412578	1.3939995775094949
1.25390625	0.4336531882764031	0.4375781926272948	0.4537679478972815	0.46330392235496554	0.48558952094888913	0.5015823906768262	0.5308712093111553	0.5543181622031688	0.5909996157354293	0.6305014266690911	0.6634725324507176	0.7069250971314425	0.7520661409211763	0.7909671394378479	0.8382260524137685	0.8855253574320013	0.9328500738972357	0.9747433438940878	1.021326803326664	1.0667717978083364	1.1108101917332283	1.1532075939983955	1.1937437599308978	1.232236412127266	1.268530083818311	1.3022813083501177	1.3343181311324224	1.36380697100484	1.3906836828407783	1.414902216879216	1.4364322611894265	1.4552578738526178	1.468793943327109	1.4819690824896505	1.4925081512360745	1.5004417728862667	1.505810864997204	1.508905503355428	1.5093191454353767	1.5073445788259046	1.5030540843228726	1.4928822554808954	1.4842953929361613	1.4739332390535527	1.4613650464480488	1.4469322833307603	1.4276421743414118	1.4100243330991413	1.3911528443129408
1.2578125	0.44286132529600153	0.447018861540621	0.4633503104194926	0.4729847586589225	0.49528671327724966	0.5111963108531673	0.5403740884911039	0.5637369668827945	0.6000743081796575	0.6391911300364698	0.6717820329351514	0.7148041298979434	0.7594827862890668	0.7979546956052939	0.8446831557704421	0.8914529925953623	0.9381913584318458	0.9795885539901885	1.0255588192885385	1.0703791397941989	1.1138078288969697	1.1555720371514975	1.195481940717341	1.2333617098412946	1.2690624600818627	1.3024298112198383	1.3339387288702595	1.3629346276115377	1.3893556769364817	1.4131567344385016	1.4343080501942496	1.4527944161326007	1.4658009399646617	1.4787113629478355	1.4890255186719477	1.4967749715136471	1.5020021131397372	1.5049961535555698	1.5053526437863458	1.5033610398875838	1.499090759698813	1.4887207930399295	1.4802215375563823	1.4699950128944714	1.457579607692373	1.4433293784062697	1.4240068558968062	1.4066351655487963	1.3880489415989508
1.26171875	0.452043816659906	0.45644042327083606	0.4729060297400952	0.48264712199626525	0.504964647493978	0.520792676015574	0.5498651042115685	0.5731403771683239	0.60913401254199	0.6478435290659216	0.6800479223599945	0.7226349661346385	0.7668437873925621	0.804893350927767	0.8510832727362005	0.897319979083564	0.9434551404658986	0.9843530642810799	1.0296930180217105	1.0738727059638298	1.116677829266997	1.1577949059836325	1.1970665038682624	1.2343236923820253	1.2694240416968083	1.3024118517789038	1.333387876041313	1.3618854636748081	1.3878441247484956	1.411219845231432	1.4319842348131762	1.4501229431146352	1.4625831055168939	1.4752204511069769	1.4853030072998437	1.4928641496601731	1.4979470300215882	1.5008364482605363	1.501133937055402	1.4991226956634995	1.4948690334159433	1.4842915155669973	1.4758781679394941	1.4657858933776748	1.4535249521372582	1.4394623710217038	1.4201084342838226	1.4029920309574926	1.3846898384800013
1.265625	0.4611922006029002	0.46583099523361077	0.4824224474515447	0.4922793159434987	0.5146154086580076	0.5303690923119356	0.5593351525343209	0.5825081932077163	0.6181623430607375	0.6564486922422558	0.68826270510875	0.7304154750110291	0.7741487827458537	0.8117818333917441	0.8574219009670856	0.9031139753779243	0.9486283468226933	0.989024250820146	1.0337174327682717	1.07724106676409	1.1194086321159842	1.1598661172493372	1.1984892602941692	1.2351158885658502	1.2696095173476913	1.3022226724166648	1.3326596510234294	1.3606514270585555	1.386139239143813	1.4090810776297547	1.4294499790698123	1.4472320339755895	1.4591296463997578	1.4714874097518915	1.4813343754789414	1.488704941664539	1.493641551104651	1.4964220233403385	1.4966577718914247	1.4946230795851854	1.4903821239963932	1.4795893084344474	1.471263187418303	1.4613030314813917	1.4492014074453554	1.4353340929797092	1.415950434419705	1.3990992097945756	1.3810791173143226
1.26953125	0.4702965789945098	0.47517775478194546	0.49188820338714156	0.5018705544661997	0.5242285653740815	0.5399386153134048	0.5687946260863315	0.5918291284678612	0.6271466420833213	0.6649995444747411	0.6964209303409057	0.7381424356566504	0.7813943487342179	0.8186136814538392	0.8636889427546427	0.9088196212005885	0.953696251831237	0.9935882871945895	1.0376190514785608	1.0804718568419631	1.1219889580333506	1.1617763079383863	1.1997425230909529	1.2357316963745093	1.269612441798044	1.301854804044941	1.3317445258905052	1.3592215351806007	1.384229732873616	1.406729118118371	1.4266936694978747	1.444110533462776	1.4554319063293435	1.46750632330295	1.4771155320473413	1.4842935390113974	1.4890809823432287	1.4917479886961702	1.4919180732673223	1.489855827807285	1.4856252744234237	1.4746126276111042	1.4663785040025568	1.4565474266702638	1.4446123134325388	1.4309489259177641	1.4115369979116512	1.3949612248039855	1.3772211711114175
1.2734375	0.47934512425748255	0.484468425924387	0.5012924652623776	0.5114093939019548	0.5337895764139584	0.5495157500797977	0.5782482028701088	0.6010948159868909	0.636077139337704	0.6734907706333956	0.7045176029728337	0.7458096681114381	0.7885721790181013	0.8253766955077573	0.8698697613125257	0.9144203528753442	0.9586434744318728	0.9980306342431804	1.041384160953923	1.083552343729512	1.1244082077456736	1.1635164742614021	1.2008182816628934	1.236163177140362	1.2694237277485967	1.3012972296110368	1.3306303557061987	1.357583738800821	1.3821038783900372	1.4041522315445878	1.4237042874249148	1.4407497432259204	1.4514842515707582	1.4632733001327027	1.4726428479213323	1.4796254897514514	1.48425970402044	1.4868086255368405	1.4869088620696491	1.4848166037847101	1.4805975154650808	1.46936375456036	1.4612285361079393	1.4515227704820497	1.43976209475343	1.426311313957075	1.406871991421152	1.3905815793727359	1.3731199651826953
1.27734375	0.4883247262236211	0.493691778807755	0.5106235500322277	0.5208825530957369	0.5432803871335914	0.559067971155804	0.5876603566719485	0.6102972601341349	0.6449445984972372	0.6819166754068063	0.7125468198112059	0.7534084162731076	0.7956690444442296	0.832054442856718	0.8759473065269537	0.9198993898464259	0.9634543665295728	1.0023363107546928	1.044998848977682	1.086470153542105	1.126655977222526	1.165077098472444	1.2017070183662366	1.236399681179394	1.269031169137645	1.300536695096036	1.3293043965098619	1.3557259672328519	1.379749891401677	1.4013395892355307	1.4204734296963015	1.4371441092489483	1.4472829112137895	1.4587848114111621	1.467912050403711	1.474695439865372	1.4791721396628348	1.4815983020138996	1.4816261583803656	1.479504765836407	1.4753017419553252	1.4638471057466507	1.455817870029038	1.4462333896856594	1.4346547384511241	1.4214247990611493	1.4019578374750226	1.3859608357466744	1.3687770290301886
1.28125	0.4972224025715136	0.5028367204046776	0.5198681641172052	0.5302747544941737	0.5526820324395865	0.5685463731053831	0.5969907478761269	0.6194264614318283	0.6537377156793169	0.6902683661474487	0.7205040714659434	0.7609310181237616	0.8026681736188406	0.8386285418537177	0.8819038764778396	0.9252400178284201	0.9681131549072767	1.0064903029327499	1.0484496173057036	1.0892134925347945	1.1287211675718403	1.1664470249225274	1.2023965063859852	1.2364276653612336	1.2684209671875097	1.2995598432516022	1.3277543127532496	1.3536364609117784	1.37715718296328	1.3982830805827928	1.4169957145796988	1.4332898382903592	1.4428243768946394	1.4540367000950485	1.4629180055428932	1.469498069279159	1.473814682614933	1.4761133290479376	1.476069537179443	1.4739232566979994	1.4697427048946468	1.4580668255361142	1.4501495860492066	1.440682707663176	1.429292850071668	1.416290872210629	1.396793845892661	1.3810946115245661	1.3641892449005968
1.28515625	0.5060259064183422	0.5118911338399184	0.529011582943037	0.5395696294088629	0.5619774795343189	0.5779216556644873	0.6062141968621042	0.6284690609234144	0.6624411259453055	0.6985312016106453	0.728400590882635	0.7683724988279781	0.8095507712852509	0.8450803182142732	0.8877219537911684	0.9304256096446828	0.9726042035615998	1.01047804287299	1.0517234540832505	1.0917705972844396	1.1305909582740825	1.16761246692384	1.202871933539085	1.2362324716930138	1.267579796864488	1.2983541592491794	1.3259684444584192	1.3513049166019067	1.374317927133565	1.3949774355555884	1.4132672866678686	1.4291832776212292	1.4381045446890277	1.4490240068881237	1.4576556065112796	1.4640299146268723	1.468187092472359	1.4703533898610428	1.4702418451483985	1.468076461513262	1.463924366332787	1.452025136133029	1.4442243104434556	1.4348723307193527	1.4236766286286198	1.4109074740093426	1.3913745865356577	1.3759728054912388	1.3593477781893644
1.2890625	0.5147231644016331	0.5208415476363168	0.5380385893645624	0.5487514456460818	0.5711526584680525	0.5871768683346297	0.6153125250628497	0.6374080383842088	0.6710347654053295	0.7066840718469596	0.7362485271736156	0.7757170752446314	0.8162969024757916	0.8513914434752492	0.8933843336031048	0.9354397645666035	0.9769123077796994	1.014285328169676	1.0548072055442173	1.0941289343167198	1.1322500570824496	1.1685574430253023	1.2031179006364812	1.2358004170739398	1.2664956029747305	1.2969081581792963	1.3239368162874188	1.3487237807016368	1.3712269034290314	1.3914186530128791	1.4092843312381627	1.4248201486449728	1.433118586319861	1.443741796743122	1.45212146908429	1.458290603781795	1.4622918675986543	1.4643210991305287	1.4641469620373644	1.4619675687206661	1.45784815312174	1.4457214449486624	1.4380394160192878	1.4288011569072805	1.4178026646249209	1.4052676694242532	1.3856894659066854	1.3705810812953585	1.3542392820986193
1.29296875	0.5233015814407308	0.5296736189828517	0.5469349437083055	0.5578066523792315	0.5801950490126833	0.596298429875066	0.6242681134169878	0.6462228926893511	0.6794949189436026	0.714701382563238	0.7439925496551397	0.7829306079939198	0.8228860282951646	0.8575438898535719	0.8988740173449397	0.9402664476467832	0.9810224751512469	1.0178976363589924	1.0576868251820304	1.0962743922813343	1.1336814483798336	1.1692659559391003	1.2031204883483135	1.2351194816597781	1.2651576779488782	1.2952122309533274	1.3216521310335352	1.3458878202444458	1.3678798854591538	1.3876026823642003	1.4050424826653714	1.420195456379193	1.427861700162239	1.4381867053221247	1.4463149946182454	1.4522820937377905	1.4561317352996488	1.4580197046136976	1.457787202086269	1.4555968908048131	1.451512063166539	1.4391517091218913	1.431588402889171	1.4224644785791023	1.411663025544847	1.3993595701923431	1.3797243442238716	1.3649038729360954	1.3488487532546798
1.296875	0.5317480551403738	0.5383730532164468	0.55568851354722	0.5667239034970086	0.5890912659463698	0.6052718217874904	0.6330613786374889	0.6548903174944327	0.6877964440478819	0.7225565590630221	0.7515808983173061	0.7899783958533722	0.8292974975166798	0.8635197206256386	0.9041742253145051	0.9448896397762023	0.984919271822387	1.0212994559087964	1.0603467282648746	1.0981908671899991	1.1348687065978456	1.1697239872506977	1.2028678137961748	1.2341792847014028	1.263557260085172	1.293259318068686	1.319109083059705	1.3427925102031635	1.3642725203429023	1.3835250188997936	1.400536783216068	1.4153042058900884	1.4223304888168855	1.4323578225734743	1.4402374920195151	1.4460061739575267	1.4497070331789863	1.4514505621218698	1.4511617200824651	1.4489610533656336	1.4449101733622265	1.4323081483650548	1.4248607939777496	1.4158534741190036	1.4052455204022098	1.3931681977788215	1.373464412612162	1.35892732890332	1.343162472329868
1.30078125	0.5400494955564888	0.5469267749892657	0.5642889078342973	0.575492191960231	0.5978253934293931	0.614079868197839	0.6416705839465113	0.6633856518428114	0.6959150753758594	0.7302247629707022	0.7589843349217167	0.7968334402791935	0.8355109853691809	0.8693010463742377	0.9092683986457967	0.9492926984145331	0.9885863386107936	1.0244738356848786	1.0627696565308271	1.0998612700977168	1.1357978666319186	1.169919898430777	1.2023498938957202	1.2329714867640544	1.2616878295451692	1.2910439845891488	1.3163027834487586	1.3394331382539362	1.3604001199578322	1.3791807102458542	1.395762292564419	1.4101426895149785	1.416523657209932	1.4262557179663546	1.4338897307174352	1.4394619942949354	1.4430142248512092	1.4446116443300603	1.4442657931706935	1.4420526927747603	1.4380326977337405	1.4251795510083234	1.41784308961552	1.4089557917822106	1.3985356337145527	1.3866784156254446	1.3668968713652971	1.352640980761103	1.3371697824743962
1.3046875	0.5481934513814944	0.5553236483859012	0.5727254373740749	0.5840985082437149	0.6063784507358492	0.6227024461733768	0.6500732192152074	0.6716848209060808	0.7038287264625215	0.7376838245344709	0.7661812833143945	0.8034738310137961	0.8415068328100711	0.8748699961240373	0.9141398170490671	0.9534580381196147	0.9920062175661843	1.0274025471478716	1.0649379515020194	1.1012697665986317	1.1364576462924583	1.1698441732066387	1.2015588366878653	1.2314897668468308	1.2595440327115626	1.2885609224826498	1.3132281141995465	1.335804797516277	1.356257712245904	1.3745648474198022	1.39071515760847	1.404709037641482	1.4104409605556048	1.41988007813443	1.4272696450597822	1.4326447272565752	1.436045356806947	1.4374969245258096	1.437090711320545	1.434860857679622	1.4308667488650482	1.4177525103397617	1.4105208956849538	1.401757519554507	1.3915192451139358	1.3798775098566003	1.3600123393172907	1.3460377066088487	1.330863212143405
1.30859375	0.5561687773281516	0.563553805037317	0.5809848929957016	0.592526580380677	0.6147288314577655	0.6311174736020013	0.6582479804831246	0.6797659871178625	0.7115176332165075	0.7449139766039963	0.7731529471408306	0.8098802171363243	0.8472661246784439	0.8802084041034334	0.9187711302064754	0.9573672119419566	0.9951608211769821	1.0300675985961019	1.0668358077907574	1.102403337666665	1.1368390621020612	1.1694893880408888	1.2004884997156349	1.2297285746936581	1.2571203984942805	1.2858045741899944	1.3098799243379369	1.3319024787998621	1.3518404036329803	1.369673402965299	1.3853929560081566	1.3990020227298612	1.4040809601446131	1.4132276156414627	1.4203711583265584	1.4255451517574027	1.4287883611550503	1.430096460556205	1.4296245092221	1.4273721613357253	1.423397941608631	1.4100135159793812	1.4028813025549884	1.39424566142372	1.384184878046065	1.372756426603074	1.3528046699494471	1.3391124605503424	1.3242373329121693
1.3125	0.5639658683511906	0.5716065740077378	0.5890506034206143	0.6007568722032381	0.622853833372719	0.6393029415774343	0.6661762681846994	0.6876101687024161	0.7189639427013264	0.7518972320093872	0.7798818437538586	0.8160345993379057	0.8527703999836213	0.8852975690224281	0.9231443215435352	0.961001676595731	0.9980330494257881	1.032453439451662	1.0684506093747967	1.1032517765754903	1.1369351746500282	1.1688495588970995	1.199133101758292	1.2276819923701152	1.25441126704358	1.2827695300903996	1.3062531581973844	1.327721295799758	1.347143973801842	1.3645033664167863	1.3797934587911214	1.3930187975116177	1.3974391622668239	1.4062910686060306	1.4131838994173473	1.4181501555837777	1.4212284981481038	1.4223974397303956	1.4218534780244778	1.4195726101218233	1.4156125705861178	1.4019510163120281	1.3949145506805105	1.3864100391464702	1.376524655549561	1.365309422408148	1.3452696819479226	1.3318607906852478	1.3172873351399956
1.31640625	0.5715757859285	0.5794684964530079	0.5969028280503974	0.60876756455016	0.6307319911768541	0.6472390670507056	0.6738425170363215	0.6952009224826127	0.7261512655242053	0.7586169858024361	0.7863514272211002	0.8219196109313394	0.8580014515425415	0.8901184983762048	0.9272410764714565	0.964344554118864	1.000608720746249	1.0345480206603745	1.069772720430345	1.1038071907934766	1.1367401381792057	1.1679186476581265	1.1974862628635725	1.2253439394969308	1.2514113515197751	1.2794506870539015	1.3023429366148704	1.3232568275692371	1.3421648040578877	1.3590514863155385	1.373912561675884	1.386753156485852	1.390507205837476	1.3990590547675195	1.4056938965444894	1.4104444605185398	1.4133506368042004	1.414386014070243	1.4137641773880927	1.4114496679573545	1.4074994709978415	1.3935566927024752	1.3866144681128718	1.37824397074974	1.3685338252443264	1.3575327020317158	1.3374037706710549	1.3242778896604073	1.3100080753161258
1.3203125	0.5789883989028981	0.5871227254158963	0.6045201349484681	0.6165365358872531	0.6383451630613097	0.654909548062798	0.6812336456070838	0.7025237290430763	0.7330645085627892	0.7650579196197567	0.7925459357447094	0.8275182751346352	0.8629415551954303	0.8946525053785226	0.9310437542271897	0.9673823741980287	1.0028772241821937	1.036342368246209	1.0707948704301367	1.1040635357957633	1.136247640307216	1.1666898111116242	1.1955414899884438	1.2227089083965978	1.2481159058279843	1.2758431809008646	1.2981446410491264	1.3185048425551864	1.336898619250879	1.353312424301562	1.3677428424925073	1.3801948730098326	1.383272856520083	1.391516944693376	1.3978855524703628	1.4024131587657405	1.405141676217292	1.4060494532137424	1.4053453541048424	1.402993739096424	1.3990509699844922	1.3848256166075052	1.3779777355659073	1.3697436877491875	1.3602094412671168	1.3494230177811137	1.3292030622672155	1.3163583431234436	1.3023937895058155
1.32421875	0.5861908408399239	0.5945497604981611	0.6118816762148135	0.624043896678567	0.6456793922251282	0.6623014754902963	0.6883383464061026	0.7095654981679302	0.7396899162894984	0.7712058608520829	0.7984501449319811	0.832814284768783	0.8675739861540015	0.898882324912924	0.9345370749251017	0.9701053720751893	1.0048308848517136	1.0378298616584594	1.0715114895585038	1.104015451486387	1.1354503871207262	1.1651561651254156	1.1932930723384152	1.219772147271073	1.2445205101059769	1.2719422091258676	1.2936534378431253	1.3134600604577764	1.3313388918889688	1.3472776283062924	1.3612731221140866	1.3733298466538888	1.3757210444609005	1.3836490504558676	1.389744386828726	1.3940441909831933	1.3965922071418777	1.3973778873648717	1.3965890359713942	1.3941987012639427	1.3902627657033684	1.3757554373632312	1.3690026045034784	1.3609070799415384	1.3515490933839152	1.340976857046432	1.3206632255850879	1.3080965391050314	1.2944384538524312
1.328125	0.593167296613387	0.601729127332811	0.6189697658622401	0.6312739199603474	0.6527243408267953	0.6694044555276019	0.6951466021259218	0.7163144023687653	0.7460149493221054	0.7770475029181718	0.8040493641213559	0.8377925621793418	0.8718840056543915	0.9027937222798952	0.9377094444797528	0.9725066455241922	1.0064641895220308	1.0390053878385763	1.0719173173276926	1.103656779272057	1.1343411380155655	1.1633118233140616	1.1907362733829954	1.2165293038635516	1.2406206510434685	1.2677423617413457	1.288863079473202	1.3081148310579478	1.3254760481311196	1.3409351247627317	1.3544887614773369	1.3661413759144132	1.3678362258354853	1.3754415211672852	1.3812595243390113	1.3853297665274467	1.3876968473334095	1.3883650066293916	1.3874906557368174	1.3850615153998969	1.381132979528904	1.3663452037190977	1.3596878240305705	1.351732564740493	1.3425502126859308	1.3321902969810127	1.311779889126056	1.2994877289767426	1.2861368014742367
1.33203125	0.5998999848238971	0.6086418218435216	0.6257715369740933	0.6382154711449853	0.6594720931103908	0.6762097606402255	0.7016495585583311	0.7227598902205844	0.7520280033151236	0.7825703752580386	0.8093297813210656	0.8424402734813528	0.8758601686043097	0.906376443349641	0.9405528148377759	0.974581318636108	1.0077728353850863	1.0398637573843514	1.0720059396501107	1.102980340655056	1.1329138672834635	1.1611520912198887	1.1878668350705728	1.2129757645201877	1.236410922231332	1.2632364806879095	1.2837648800435046	1.3024586870439605	1.3192974965187063	1.3342699614005995	1.3473730672082023	1.3586128288550854	1.3596053767164078	1.3668847956895376	1.3724248534532153	1.3762662813765834	1.3784535504654831	1.3790077896794037	1.3780484118794494	1.3755812367561053	1.3716609988424948	1.3565944595159916	1.3500321379891427	1.3422185110321077	1.3332099840448317	1.3230594596821894	1.3025496413141366	1.2905291578843698	1.2774854730936405
1.3359375	0.6063709558444856	0.6152728025978351	0.6322788990881685	0.6448609940538209	0.6659162059859127	0.6827098502839382	0.7078395370347222	0.7288925121446994	0.7577183902826907	0.7877631041617248	0.8142789931823039	0.8467480093927163	0.8794948024684544	0.9096236612334568	0.9430616829469063	0.9763254749733765	1.0087520982569145	1.0403983044681957	1.0717698294328313	1.1019791634449898	1.1311639538401215	1.158672835973099	1.1846800817914371	1.2091056909279292	1.2318840401455913	1.2584149510280196	1.278347625790028	1.2964786121307759	1.3127882102157238	1.3272657195608475	1.3399100484818054	1.3507308989639584	1.3510203660102458	1.3579744839124546	1.3632385383226633	1.3668532478057311	1.3688624559328098	1.3693056383222908	1.3682622593082674	1.365757999425435	1.3618466771339421	1.346502866666655	1.3400342965859884	1.3323632027889711	1.3235257915347654	1.313581531838225	1.2929710313723846	1.2812200851053996	1.2684831327386563
1.33984375	0.6125644566926516	0.6216122934017836	0.6384871093003621	0.6512050638084237	0.6720512776199626	0.6888982885135829	0.7137098271795446	0.734703631924368	0.7630765633851424	0.7926158390353545	0.8188869396970615	0.8507099291083053	0.8827831160729837	0.9125308123473449	0.9452322695367172	0.9777344312398805	1.0093956291342305	1.0406012015715962	1.0712017941799157	1.1006476675263102	1.1290874237928712	1.1558693646256526	1.1811698046810266	1.204911123636196	1.2270305082445045	1.2532659765509016	1.272598082880523	1.2901597538911758	1.3059323167030326	1.319907304142736	1.332087655810948	1.3424880254239828	1.3420785483327768	1.3487104899226998	1.3537015987125685	1.357091956722134	1.358924811577674	1.359259368049791	1.3581330473787356	1.3555924077793868	1.3516900550739739	1.336070260060365	1.329693502715624	1.32216526667215	1.3134961562678302	1.3037557188931783	1.2830444869584299	1.271560734732269	1.2591294777950037
1.34375	0.6184690982617941	0.6276552654476655	0.644393138929982	0.6572434082395324	0.6778729395337771	0.6947697575432147	0.7192543989141689	0.740185418462598	0.7680945025412568	0.7971210798277332	0.823146852884235	0.854322585956256	0.8857220225161582	0.9150947881166376	0.947061441001926	0.9788016737207581	1.0096960301397417	1.0404651021872753	1.0702962283254167	1.0989818274774572	1.1266796161128823	1.152735169283559	1.1773274679933803	1.200381967956901	1.2218392299933942	1.2477763247575226	1.266501829398025	1.2834870586811482	1.2987158654882551	1.3121841039026005	1.323900028365512	1.3338827259136554	1.332781521125217	1.3390952759476245	1.3438164154800565	1.3469844416062886	1.3486423905066864	1.3488705091461133	1.3476621033004341	1.3450853857846015	1.3411914655274582	1.3252970617334494	1.319010245589942	1.3116245224673553	1.303121550872163	1.2935830630737901	1.2727712928406305	1.2615518115673319	1.2494247141199093
1.34765625	0.624078691083985	0.6333996541125742	0.649994721346092	0.6629725790680022	0.6833778860671121	0.7003198166511095	0.7244678993407418	0.7453310304479954	0.7727665209556925	0.8012744021321085	0.8270550536204583	0.8575837416810751	0.8883094634000184	0.9173128309200573	0.9485450493495107	0.979519693389747	1.0096465568907764	1.0399844300039423	1.069049258896661	1.0969783443406254	1.123933804178796	1.1492612508498876	1.1731425252838679	1.1955069512901502	1.216298422294124	1.241932263944526	1.2600449008253665	1.2764479602495094	1.2911298489884286	1.3040920265837814	1.3153475108515194	1.3249179141053704	1.3231331104238644	1.3291322430513803	1.3335857549231362	1.336533084877905	1.3380174400265328	1.3381410805043021	1.336851203034374	1.3342383153633972	1.3303519537063648	1.3141850126417631	1.3079868983506215	1.3007426603686412	1.2924041279979381	1.2830653802016403	1.2621531840614852	1.251195468580142	1.239370503159664
1.3515625	0.6293913218550682	0.6388446141497707	0.6552901596590645	0.6683900503477421	0.6885636079211446	0.7055446069434732	0.7293457974109319	0.7501349653809762	0.7770898510197691	0.8050739545317155	0.8306095976196343	0.860491821331882	0.8905434099692897	0.9191808879532435	0.9496771135601099	0.9798817974927442	1.0092423293682429	1.0391555010024895	1.0674578195963496	1.0946332057775825	1.1208406505510156	1.1454367702250599	1.168603716765326	1.1902747447334212	1.2103965703784347	1.235721182444475	1.2532163418799798	1.269035201547422	1.2831719899346066	1.2956332042859504	1.3064346449058062	1.3155984904548144	1.3131376600071702	1.3188248338460657	1.3230125677558378	1.3257407626251823	1.327052888377009	1.3270736742820524	1.3257027354203867	1.323053411611535	1.319173969449905	1.3027376297782172	1.2966272692748757	1.2895228905373077	1.2813467034295383	1.272204897636438	1.2511932477745982	1.2404961381087924	1.2289709447609287
1.35546875	0.6344074065214804	0.6439896455568237	0.6602785450114694	0.6734942803977317	0.6934280898487278	0.7104408381442551	0.7338847070829173	0.754593825154874	0.7810638707367219	0.808518982714198	0.8338091919184217	0.8630449939146955	0.8924203967544507	0.9206929937796264	0.9504508512520772	0.97988328575058	1.0084804116443893	1.0379755143609128	1.0655180472176826	1.0919402986971223	1.1173891937309788	1.1412506767910384	1.163700387624836	1.1846749827719218	1.2041238774914071	1.2291339460023245	1.2460107716626798	1.261248343048941	1.2748461451759217	1.2868136996455193	1.2971675537210947	1.3059294384128108	1.3027992289950379	1.3081765245941448	1.3121003209386175	1.3146111550118376	1.3157525662590148	1.315671638327095	1.314220028345782	1.3115343027850694	1.3076617241002944	1.2909596925186186	1.2849356207563731	1.2779689786724915	1.2699524664393511	1.2610051479843025	1.239896540284929	1.2294589416907933	1.2182311871176876
1.359375	0.6391280168534478	0.6488345596348603	0.6649598564647332	0.6782844324755224	0.6979697792138462	0.7150058871126999	0.7380831171778903	0.7587067453106867	0.7846884766653365	0.8116088753322485	0.8366528390508309	0.8652398274740177	0.8939351759350794	0.9218425163173313	0.9508604408413663	0.9795214950043103	1.0073587984051418	1.03644080897052	1.063223815318114	1.0888910450101208	1.113568793683212	1.136693208313184	1.1584235522652913	1.178699615260013	1.1974742282332866	1.2221671515682093	1.2384295861527963	1.2530928804427677	1.266159772450335	1.2776407351991033	1.287552013347466	1.295915066805558	1.2921217749982914	1.297191333191048	1.3008533997941263	1.3031489729604122	1.3041214598768658	1.3039393501349126	1.3024078174417721	1.2996862476425204	1.2958205790970452	1.2788563268375865	1.2729164912466033	1.2660850231794185	1.2582257888828243	1.2494714110312228	1.2282684493381504	1.2180866407637467	1.2071542820319494
1.36328125	0.6435541789768098	0.653379818442717	0.6693346770349886	0.6827600700927964	0.702187637475247	0.7192380980790081	0.7419416731251711	0.7624744202870567	0.7879632299396302	0.8143430007849171	0.839139086241134	0.8670711819259095	0.8950820750294257	0.922623923843877	0.9509020522087626	0.978794745532148	1.0058746745877092	1.0345453407642429	1.0605665148332741	1.0854756485700254	1.1093707942536783	1.131756977334224	1.1527671110207867	1.1723445832358113	1.190446945510427	1.2148240022455155	1.230479810660069	1.2445775223142541	1.2571210579832655	1.2681207769568936	1.2775928273314447	1.2855593942615666	1.2811098250909765	1.285874300031415	1.2892773321431137	1.2913601509000556	1.2921659965289216	1.2918825764566	1.2902723316625322	1.2875154741232875	1.2836561284022292	1.2664328866022045	1.2605753703038756	1.2538761754596117	1.2461724632518096	1.2376089161640744	1.216312005527881	1.2063787498285108	1.1957398859113866
1.3671875	0.6476870064386419	0.6576266712491343	0.6734038904721322	0.6869211030462379	0.7060814214719382	0.7231374726542752	0.7454620329644672	0.7658974560277498	0.7908873799762084	0.8167201418152512	0.8412649268861472	0.868533704747289	0.8958566052470358	0.9230337089607525	0.9505738470218112	0.9777005303134002	1.0040229640164224	1.0322806171707009	1.0575366012477867	1.081685199017539	1.104789607387667	1.1264380153566544	1.1467291893249727	1.165611192005307	1.1830472709565698	1.207112920637431	1.2221712427926774	1.2357112715559582	1.2477370492688598	1.2582590532637425	1.2672944043223102	1.2748670264691362	1.2697690215697608	1.2742317021694964	1.2773789200076013	1.2792520218459178	1.2798938852903703	1.2795084355402915	1.2778205918685566	1.2750283371616862	1.271174123604458	1.253695528353037	1.2479185606390826	1.2413486892034977	1.2337979112049295	1.2254203398212984	1.2040274654090486	1.194333591007305	1.183985988434512
1.37109375	0.6515281297488569	0.661576873369498	0.6771686002840459	0.6907677925571261	0.7096523290136832	0.7267058071774714	0.7486452321677286	0.7689756896370207	0.7934594642837081	0.8187376606390095	0.8430259451791573	0.8696233256458326	0.8962561862011915	0.9230703516377614	0.9498749760289339	0.9762340628940634	1.0017964277458655	1.0296375292394928	1.054125951018584	1.077513354903964	1.0998235486165542	1.120736729945655	1.1403130883371835	1.1585062590273645	1.1752848614806468	1.199044614999475	1.2135135447772125	1.2265016436337945	1.2380133277599008	1.2480603147704168	1.2566617767105206	1.2638438073272336	1.2581063190520292	1.2622711241318598	1.265166309735777	1.2668330437807953	1.2673133026732173	1.2668246649946087	1.2650596455318823	1.2622312951914232	1.2583809818566722	1.2406509054438317	1.2349513332144797	1.2285081597629735	1.2211050814762328	1.2129058475921437	1.1914144918413463	1.1819509093011367	1.1718915648841677
1.375	0.6550798550782784	0.6652323921183753	0.6806300862531603	0.6943010153155091	0.7129029986177531	0.729945409816874	0.751491178807722	0.7717084111840007	0.795676700058787	0.820391867908629	0.844417808036557	0.8703378065715848	0.8962800754983158	0.9227333342809476	0.9488038547609706	0.9743885300070689	0.9991876333954794	1.0266089290563358	1.0503296489253446	1.072957327379851	1.094475371483621	1.1146584002548092	1.1335270958385044	1.1510404501385025	1.1671710296958975	1.1906292404786567	1.2045145823944812	1.216954500151132	1.2279549374548637	1.2375299736201384	1.245701290537577	1.2524970232498813	1.2461299954429594	1.2500014295712096	1.2526486147915301	1.2541119704516603	1.2544322307357454	1.2538389342142173	1.251996588982524	1.2491313118162266	1.2452832908149805	1.2273044040784056	1.2216765212417062	1.2153578213570373	1.2080949310731737	1.2000655583234265	1.1784744999361878	1.1692330104403887	1.15945803147008
1.37890625	0.658344909176203	0.6685953021137039	0.6837900440702407	0.6975228582653503	0.7158361255487076	0.7328575096783754	0.7539990607772642	0.7740941846503798	0.797535573261795	0.8216794506096383	0.8454374894539937	0.8706766410201269	0.8959284977747848	0.9220214326743779	0.9473568361544237	0.972157278463991	0.9961915386440958	1.0231914911383309	1.0461469203436757	1.0680184281244214	1.088752282131556	1.1082126523037155	1.1263826999654911	1.1432255657709725	1.1587162181040906	1.1818748923567706	1.1951804237009702	1.2070751293679292	1.2175676217925138	1.2266748149996614	1.2344207777885041	1.2408353674333943	1.2338495324488972	1.2374322915724574	1.2398350806973455	1.2410972735113268	1.2412585590748129	1.2405589071672771	1.2386388657318081	1.235735220115377	1.231886013413962	1.2136591540730923	1.2080958817955465	1.2018994311538171	1.1947689432205792	1.1869017700354474	1.1652113938864173	1.156184179801857	1.146688964307002
1.3828125	0.6613261812009033	0.6716677001802707	0.6866511110197953	0.7004364923540474	0.7184529535000882	0.735441928478765	0.7561673911995577	0.7761305386214825	0.7990332339972712	0.822598386467322	0.8460835785711055	0.8706402685302107	0.8952011077479858	0.9209314496095281	0.9455285996685504	0.9695365249026917	0.9928072665646767	1.0193865673523752	1.0415814222764168	1.0627021274519595	1.0826650863483978	1.101411591717523	1.1188919818577951	1.1350721897822071	1.1499287778969969	1.1727877712571286	1.1855165518873159	1.1968695561107212	1.2068585393587437	1.2155031312353535	1.222829460142454	1.2288687273975465	1.2212750648455615	1.224573360445294	1.2267345909130893	1.2277972792142589	1.2278001953233835	1.2269924414923596	1.2249935101350624	1.2220480549669128	1.2181918622753598	1.1997177413099958	1.1942128218276105	1.1881358042181298	1.1811310372802126	1.173419322575954	1.151630760056516	1.1428096199010334	1.1335890802291897
1.38671875	0.664026610158109	0.6744519220828381	0.6892166146377396	0.7030447363752332	0.7207531266782792	0.7376976592265196	0.7579939950833293	0.777814726470156	0.8001681213664774	0.823148006421252	0.8463561617511056	0.8702286471730301	0.8940958976340901	0.9194587479232137	0.9433143732567657	0.9665271323445872	0.9890388056020555	1.0152001957795247	1.0366408459336303	1.0570175798359311	1.0762262859743648	1.094267364040245	1.1110654921762737	1.1265886695585539	1.1408152858138778	1.1633735058984283	1.1755292218486058	1.1863452439888413	1.1958363543697437	1.204024568784229	1.2109376548285842	1.2166075154289222	1.2084165595573464	1.2114338528483837	1.2133558345668318	1.214220184811671	1.2140640519421828	1.2131467313486146	1.2110656230104608	1.208072845919267	1.2042034892849023	1.1854848782102836	1.1800337567093278	1.1740724007008134	1.16718753858215	1.1596244897183945	1.1377388677419438	1.129115331755012	1.1201638863092378
1.390625	0.6664490791832394	0.6769509927797224	0.6914891217136916	0.7053486815395471	0.7227354269656453	0.7396231352280574	0.7594768985599714	0.779144942614374	0.8009397813250558	0.823328872226113	0.8462562099338351	0.8694402839219088	0.8926098296002533	0.9175996019350162	0.9407125377000656	0.9631351904708723	0.9848947275196821	1.010642230106614	1.0313359640919058	1.050976512436336	1.0694478678139394	1.086790310012704	1.1029114568747396	1.117781580704174	1.1313818573539745	1.1536385285393551	1.165226131335986	1.1755111377426806	1.1845110316016494	1.1922497624889772	1.1987560420712637	1.204061800613845	1.1952834874313125	1.1980227475469831	1.1997072363189132	1.200372978675	1.2000547512708128	1.1990269394674355	1.1968585628354078	1.1938130912349412	1.189926278213835	1.1709684113597627	1.1655672945872326	1.1597169259637714	1.1529458849222889	1.1455239712700986	1.1235427851868738	1.115109441228871	1.1064206898547124
1.39453125	0.6685966078906936	0.6791682715253522	0.6934692273331619	0.7073477396796969	0.72439826416734	0.7412165022669821	0.7606153157744485	0.7801205669005824	0.8013487414955694	0.8231423578022724	0.8457844002221812	0.8682729874558172	0.8907411125013404	0.9153538165430417	0.9377262490630421	0.959371437199775	0.9803869041181217	1.005724908887652	1.0256792432402697	1.0445914491788115	1.0623397858924475	1.0789884180268552	1.0944363816811153	1.108657091536122	1.1216354102084642	1.143590697825355	1.1546164116769584	1.1643774117481764	1.1728934097400414	1.1801895531432791	1.186294826515485	1.1912410393136859	1.1818850446677585	1.1843486370614689	1.1857958294795876	1.1862603336857191	1.185775613948745	1.1846367636550368	1.1823766577653896	1.1792754229485751	1.1753690559915697	1.1561781662668704	1.1508225172725195	1.1450778795289984	1.1384137088838289	1.131125269409069	1.1090518824480584	1.1008043190000025	1.0923705810674305
1.3984375	0.6704727069508365	0.6811060560573191	0.6951557849888894	0.7090405435522001	0.7257402183307724	0.7424765905263438	0.7614095015498134	0.78074173654333	0.8013962761761009	0.822589744899745	0.8449403593455449	0.8667261665156708	0.8884916030685235	0.91272627288854	0.9343638463987475	0.9552495257671033	0.9755287054630285	1.000461216184949	1.0196831255030252	1.0378739232812408	1.0549096777306368	1.0708680570702016	1.0856464396442163	1.0992221880426531	1.11158416824169	1.1332392355573835	1.1437103364225647	1.152954993689751	1.160994382319077	1.167854186841522	1.1735635558983881	1.1781543375167425	1.1682299351684347	1.170418572564998	1.1716263433751108	1.1718859409622278	1.1712319483402616	1.1699813403150592	1.167627714247645	1.164469952780853	1.1605425058332492	1.1411241211218393	1.1358082063736785	1.1301637357787788	1.1235994351094567	1.1164385013836575	1.094279883547289	1.0862182035624959	1.0780302268195163
1.40234375	0.6720809651941211	0.6827646205401323	0.6965469536367686	0.7104256877897923	0.7267610397899722	0.7434036248029733	0.7618600944022322	0.7810092419023624	0.8010837432977672	0.8216716883211144	0.8437234706370053	0.8648031196831265	0.8858681343389954	0.9097271840756115	0.9306380201489898	0.9507838031065354	0.9703332414697078	0.9948632686737373	1.013358567022339	1.030833424048884	1.0471637110896093	1.062435357132194	1.076548629532515	1.089485102682323	1.1012375385354638	1.1225944029688582	1.132518807025765	1.1412547222017828	1.1488241433391386	1.1552532213117028	1.1605714086879289	1.1648101518936513	1.1543252049845716	1.1562373481472128	1.15720284976658	1.1572559052849356	1.1564333421392015	1.155069570680984	1.1526230088205596	1.1494083910350346	1.1454571042722517	1.1258157540965832	1.1205339213245737	1.1149837448663527	1.1085142248880735	1.101478546282008	1.0792461765937662	1.0713749854774068	1.0634220375707162
1.40625	0.6734238209644777	0.6841426987648475	0.6976413399595838	0.7115025663997716	0.727462022622168	0.7439986801895793	0.761968043402438	0.7809245229175084	0.800412251915624	0.8203890520864047	0.8421349856030111	0.8625122053615739	0.8828825946046781	0.9063709821051077	0.9265637635920845	0.9459873800795728	0.964811996524997	0.9889412301008452	1.0067143711635207	1.023477404070342	1.0391079254307702	1.0536972730059513	1.0671511162428677	1.0794551421005099	1.0906057858599163	1.1116669604580278	1.1210525005229743	1.1292866469031275	1.1363921807774562	1.142395838176371	1.1473268416560307	1.1512150410468387	1.1401757237355328	1.1418094252425333	1.142532216012402	1.14238079409215	1.1413929450080984	1.1399137729692077	1.1373751497516307	1.1341019332685505	1.1301225513918518	1.110263301312961	1.1050123181856006	1.0995499819090233	1.0931740146244928	1.0862661291201434	1.0639752488958651	1.0563020416767073	1.0485723841513122
1.41015625	0.6745018548071274	0.6852387696324281	0.6984399102979515	0.7122723432726388	0.727845041089533	0.7442628151963174	0.7617348369667883	0.7804893286078955	0.7993835629499341	0.818744787531075	0.8401799871473614	0.859866748035874	0.8795506247278982	0.9026738857928663	0.9221559045563081	0.9408709546835781	0.9589742268929891	0.9827030623641078	0.9997574618186537	1.015812160932189	1.0307491736317373	1.0446618246638293	1.0574630112946852	1.069142350046763	1.079699524866136	1.1004673185827016	1.109321231915206	1.11706010863351	1.1237076132643193	1.129290447613536	1.133836364598033	1.137373313819902	1.1257863505380636	1.1271423963013063	1.127625893481286	1.1272745965072284	1.1261247338293174	1.124527324893719	1.1218959434599634	1.1185608307190744	1.114549311897718	1.0944801300002784	1.0892610869871004	1.0838792633909946	1.077600279760855	1.070826846311156	1.0484943434756442	1.041027129012055	1.0335087516726797
1.4140625	0.6753142353897361	0.6860527578149105	0.698949086142395	0.712737794011882	0.7279114780017139	0.7441970361169477	0.7611624887499028	0.7797056290240101	0.7980018105929167	0.8167455314808963	0.8378682863317255	0.8568834999108284	0.8758889992590622	0.8986511080156949	0.9174271611842588	0.9354426429256245	0.9528271651863032	0.9761550671162584	0.9924938335551035	1.0078440122759722	1.0220952526231755	1.035337834226281	1.047494033595439	1.0585570000515419	1.06852895467921	1.0890049704529858	1.0973341206625422	1.1045841006878923	1.1107787624081853	1.115943501607418	1.1201043926053489	1.1232895753735013	1.1111653622109208	1.112248497935933	1.1124985777690024	1.1119518391674874	1.1106412595609532	1.1089225389372133	1.1061961070847313	1.1027960799025958	1.098751224009614	1.078484516848609	1.073303118887265	1.0679936025772663	1.0618187462173798	1.0551884634935373	1.0328303730796162	1.025575120205692	1.0182565772258023
1.41796875	0.6758594887457529	0.6865886511639822	0.6991792346843233	0.7129016514607128	0.7276622321505163	0.7438027533325797	0.7602536941829549	0.7785765019155232	0.7962747977734451	0.8144022155244874	0.8352141609654693	0.8535797475804309	0.8719127329853062	0.8943148327819779	0.9123872612252333	0.929708614811244	0.9463767877060292	0.9693028817324411	0.9849296264918609	0.9995800204280633	1.0131546022166047	1.0257345946155105	1.0372540140986497	1.0477088576000602	1.057103407711367	1.077288743923964	1.085099976843074	1.0918668192323606	1.0976120181064428	1.102359542287457	1.1061359677010487	1.108972332271759	1.0963256797659713	1.0971429997736684	1.097165218043234	1.0964254027391784	1.094953644429057	1.0931105175211446	1.0902870835952847	1.0868220310687584	1.0827472454031155	1.0622995104917856	1.057164523826479	1.0519186382257368	1.045856574167557	1.0393776313906484	1.0170068407442467	1.0099653125644412	1.002836444707924
1.421875	0.6761361588882254	0.6868539805237676	0.6991308624394114	0.7127651993967955	0.7270984130730751	0.743082094951854	0.7590126859472708	0.7771075277154481	0.79421433669805	0.811729652031848	0.8322347143228844	0.849970223932268	0.8676331451445553	0.8896735882588922	0.9070432388415973	0.9236741009459083	0.939628761146265	0.9621524226717973	0.9770716887275362	0.9910279915505594	1.003935992211396	1.015861397544581	1.026752196997042	1.0366068067810323	1.0454316628194316	1.065327213125132	1.0726268397822647	1.078914592600063	1.0842120725578934	1.0885440556281545	1.0919402315522235	1.0944350048687987	1.08128301577854	1.0818411504007392	1.0816389300929559	1.0807066693268061	1.0790737419817176	1.0771030702695634	1.0741836229833195	1.070657940544791	1.0665609873057644	1.0459507133225014	1.04087144878341	1.0356807399624268	1.029739165060786	1.0234167860078858	1.001041487892695	0.9942100956703583	0.9872624113939782
1.42578125	0.6761438067066288	0.6868504497614584	0.6987972681955882	0.7123284940243424	0.7262220105013697	0.7420383116308332	0.7574462755615909	0.7753076368677604	0.7918356636756616	0.8087448428385471	0.8289469498354098	0.8460651930000319	0.8630575482945257	0.8847329973284698	0.9014004646532934	0.9173443318928776	0.9325891575167372	0.9547102650898323	0.968927462797374	0.9821961628204743	0.9944480847436765	1.0057268846681775	1.0159969500346349	1.0252592407376484	1.033522348654339	1.0531282349714934	1.059920981601234	1.065732288211782	1.070584861650632	1.0745067680013596	1.0775311162596026	1.079693718937238	1.0660527999092506	1.0663562121311876	1.0659312895751305	1.064807740482212	1.063016790269178	1.060915242155384	1.0579051334046237	1.0543272121955318	1.050218091251244	1.0294630903369386	1.0244469200689064	1.0193039355950824	1.0134873074249426	1.0073219937133835	0.9849454002869653	0.9783158654282861	0.9715424781293874
[truncated: 32 more columns]
