# Supplementary material for: Joint control of visually guided actions involves concordant increases in behavioural and neural coupling
Source: Commun Biol. 2021 Jun 29;4:816. doi: 10.1038/s42003-021-02319-3 (PMC8242020; doi:10.1038/s42003-021-02319-3)
Supplement: Supplementary file 6 — Supplementary Data 1 [file 42003_2021_2319_MOESM6_ESM.zip › supplementary_data_publication/Fig. 6c.csv]

subject_id	Control	DV
1	Solo	1.85825034711848
2	Solo	1.25643822318657
3	Solo	1.20387055305976
4	Solo	1.8089998334554
5	Solo	1.36483735684924
6	Solo	0.913147257219359
7	Solo	0.951645382491248
8	Solo	0.605249257553601
9	Solo	2.03859353260767
10	Solo	0.809696693010273
11	Solo	1.54471511056846
12	Solo	2.1833193964232
13	Solo	2.09230259884857
14	Solo	1.14311501627371
15	Solo	1.4408039042381
16	Solo	2.78852979591545
17	Solo	1.83270768355264
18	Solo	1.21043541101755
19	Solo	1.23950570203132
20	Solo	0.421768574715442
21	Solo	1.98751756614764
22	Solo	1.96607160057915
23	Solo	1.14879456643496
24	Solo	1.91981693414473
25	Solo	1.41646441464278
26	Solo	1.86427187795357
27	Solo	0.594748510764058
28	Solo	1.66522445019638
29	Solo	2.26079402496587
30	Solo	1.70060861524005
31	Solo	1.5381279157311
32	Solo	0.367864964488211
33	Solo	2.47491573429508
34	Solo	2.33481494278604
35	Solo	0.405895973892975
36	Solo	1.36103478457924
37	Solo	0.883411202182764
38	Solo	1.96610693122765
39	Solo	1.76538289152615
40	Solo	1.05394080047672
1	Joint	1.93980379104687
2	Joint	1.18538054943117
3	Joint	1.32196221205
4	Joint	1.86051231222859
5	Joint	1.61194236742427
6	Joint	1.21526887962545
7	Joint	1.01824933449214
8	Joint	0.952946616957812
9	Joint	1.77310243562674
10	Joint	0.880347315584798
11	Joint	1.63420453226546
12	Joint	1.74551644570116
13	Joint	2.68949717263909
14	Joint	1.37790088395088
15	Joint	1.29243711366312
16	Joint	2.94372966545778
17	Joint	1.91412652925102
18	Joint	1.4394236997604
19	Joint	1.25535552246326
20	Joint	0.43602528040513
21	Joint	2.0475140754667
22	Joint	2.26805347878648
23	Joint	1.38482206915838
24	Joint	1.88589020861584
25	Joint	1.19008553897593
26	Joint	1.59232422809728
27	Joint	0.446397509021508
28	Joint	2.04643416950742
29	Joint	2.48061279078012
30	Joint	1.70030918178171
31	Joint	2.06251058209301
32	Joint	0.393254657983765
33	Joint	2.89615344821721
34	Joint	2.93096789768823
35	Joint	0.427099211978615
36	Joint	1.41429620426738
37	Joint	1.0620939520523
38	Joint	1.81326205899904
39	Joint	1.87712069210474
40	Joint	0.885583146458118
