# Supplementary material for: Joint control of visually guided actions involves concordant increases in behavioural and neural coupling
Source: Commun Biol. 2021 Jun 29;4:816. doi: 10.1038/s42003-021-02319-3 (PMC8242020; doi:10.1038/s42003-021-02319-3)
Supplement: Supplementary file 6 — Supplementary Data 1 [file 42003_2021_2319_MOESM6_ESM.zip › supplementary_data_publication/Fig. 6d.csv]

	Joint-Solo	mean
Fp1	0.035020347536281804	0.43759339392169255
Fpz	0.010018683747634594	0.4241933884165957
Fp2	0.009496850558192216	0.39652245905100447
F7	0.035950630301129494	0.4105961959035995
F3	0.042745727742142026	0.4856749971919612
Fz	0.030073476827966017	0.5303897161888875
F4	0.022738819891472195	0.46744241453452573
F8	-0.0030440971958787255	0.3678394377210157
FC5	0.045773766024568674	0.38371605131307907
FC1	0.02432929020494956	0.5244160687709605
FC2	0.00873378928512214	0.5078308079363001
FC6	-0.0028493257190672083	0.3384516135470438
T7	0.010288734619589512	0.250356554686893
C3	0.02529142267413098	0.3601348795810367
Cz	-0.0015501342195661794	0.5103642742645398
C4	-0.004363726270892543	0.34658385445117856
T8	-0.010044215294411463	0.35195970995180004
CP5	0.013557226459047389	0.18410966805421242
CP1	-0.0029232342575996606	0.31909849486843195
CP2	-0.021769508518859504	0.3204792611187148
CP6	0.006421180769406731	0.33646611011054484
P7	0.010551776387444534	0.6046799487740835
P3	-0.002472837732497235	0.357876880160241
Pz	-0.013519944817294238	0.33822170011929903
P4	0.002158111440797139	0.39162725382268515
P8	0.019373101328577946	0.9058302814288373
POz	0.06295972472037603	0.8095578380241633
O1	0.07935235372334537	1.3913565649216548
O2	0.12264715796698322	1.5994806125605505
AF7	0.03118946390557059	0.43507200119205836
AF3	0.038154831357393504	0.47891093710784816
AF4	0.024481722393650596	0.4603973793420849
AF8	0.003146852787866805	0.37006804038392915
F5	0.04600939749556465	0.4522670222609949
F1	0.039062434052629325	0.5120699367847
F2	0.020503776287526643	0.5036387933558483
F6	0.014976348463444256	0.4151401309590025
FC3	0.0373129213346563	0.4529375055667607
FCz	0.012667696845785725	0.5569148650046257
FC4	0.01091443388104113	0.4207996797073006
C5	0.03925341034555194	0.2608985528997689
C1	0.011520228906161945	0.4479253059794198
C2	-0.003754764773604702	0.4443600708602029
C6	-0.004943052068438425	0.27009855269894223
CP3	0.00921115825745647	0.23928905355803975
CP4	-0.01134737184870005	0.24326271962194154
P5	0.008458497515349772	0.5050491241287518
P1	-0.004592742332239219	0.36208806548640315
P2	-0.012699531276904708	0.29432328314257405
P6	0.019652779627968298	0.6993604646114788
PO5	0.021020889892166217	0.7337927352376707
PO3	0.02447918098864288	0.6903905334636923
PO4	0.05965259815597579	0.8851566067771643
PO6	0.04839805645096429	1.0974026128895895
FT7	0.02818085578200369	0.35370883344174153
FT8	-0.016533916954292738	0.338559578517675
TP7	0.0029499143158998598	0.2883118472692742
TP8	0.0012156847726623177	0.5047604708089066
PO7	0.028439893988854714	0.8369117027084578
PO8	0.054814083790245105	1.2262238666132101
Oz	0.09624370517411451	1.7205875885909256
