# Supplementary material for: Joint control of visually guided actions involves concordant increases in behavioural and neural coupling
Source: Commun Biol. 2021 Jun 29;4:816. doi: 10.1038/s42003-021-02319-3 (PMC8242020; doi:10.1038/s42003-021-02319-3)
Supplement: Supplementary file 6 — Supplementary Data 1 [file 42003_2021_2319_MOESM6_ESM.zip › supplementary_data_publication/Fig. 7a.csv]

frequency	amplitude
0	0.58249
1	0.92998
2	0.33792
3	0.19074
4	0.15472
5	0.13642
6	0.12646
7	0.1348
8	0.27387
9	0.26531
10	0.15122
11	0.10456
12	0.084997
13	0.091844
14	0.078449
15	0.078267
16	0.11504
17	0.79137
18	0.1066
19	0.074801
20	0.065519
21	0.058493
22	0.052709
23	0.053781
24	0.05357
25	0.072795
26	0.057405
27	0.038063
28	0.037317
29	0.035068
30	0.036978
31	0.031234
32	0.027362
33	0.03264
34	0.123
35	0.026387
36	0.021914
37	0.020924
38	0.01933
39	0.017705
40	0.015588
41	0.014156
42	0.013349
43	0.016498
44	0.013436
45	0.011699
46	0.012066
47	0.01065
48	0.010518
49	0.0094608
50	0.0090624
51	0.011199
52	0.0089519
53	0.0089636
54	0.0086996
55	0.0083356
56	0.0083273
57	0.0081063
58	0.0078667
59	0.0077132
60	0.0077617
61	0.0074697
62	0.0073868
63	0.0073708
64	0.007092
65	0.0070886
66	0.0069557
67	0.0068166
68	0.0068193
69	0.0066968
70	0.0065991
71	0.0065661
72	0.0064472
73	0.0063942
74	0.006327
75	0.0062357
76	0.0061494
77	0.0061331
78	0.0060751
79	0.0060189
80	0.0059671
81	0.0059023
82	0.0058601
83	0.0058057
84	0.0057514
85	0.0057277
86	0.0056701
87	0.0056295
88	0.0055874
89	0.0055459
90	0.0055137
91	0.0054826
92	0.0054438
93	0.0054128
94	0.0053817
95	0.0053503
96	0.00532
97	0.0052961
98	0.0052673
99	0.0052416
100	0.0052159
101	0.0051912
102	0.0051699
103	0.0051476
104	0.0051261
105	0.0051065
106	0.0050874
107	0.0050707
108	0.0050531
109	0.0050359
110	0.0050225
111	0.0050062
112	0.0049921
113	0.0049814
114	0.0049694
115	0.0049588
116	0.0049488
117	0.0049397
118	0.0049315
119	0.0049237
120	0.004917
121	0.0049113
122	0.0049056
123	0.0049013
124	0.0048974
125	0.0048949
126	0.004893
127	0.004892
128	0.0048912
129	0.004892
130	0.004893
131	0.0048949
132	0.0048974
133	0.0049013
134	0.0049056
135	0.0049113
136	0.004917
137	0.0049237
138	0.0049315
139	0.0049397
140	0.0049488
141	0.0049588
142	0.0049694
143	0.0049814
144	0.0049921
145	0.0050062
146	0.0050225
147	0.0050359
148	0.0050531
149	0.0050707
150	0.0050874
151	0.0051065
152	0.0051261
153	0.0051476
154	0.0051699
155	0.0051912
156	0.0052159
157	0.0052416
158	0.0052673
159	0.0052961
160	0.00532
161	0.0053503
162	0.0053817
163	0.0054128
164	0.0054438
165	0.0054826
166	0.0055137
167	0.0055459
168	0.0055874
169	0.0056295
170	0.0056701
171	0.0057277
172	0.0057514
173	0.0058057
174	0.0058601
175	0.0059023
176	0.0059671
177	0.0060189
178	0.0060751
179	0.0061331
180	0.0061494
181	0.0062357
182	0.006327
183	0.0063942
184	0.0064472
185	0.0065661
186	0.0065991
187	0.0066968
188	0.0068193
189	0.0068166
190	0.0069557
191	0.0070886
192	0.007092
193	0.0073708
194	0.0073868
195	0.0074697
196	0.0077617
197	0.0077132
198	0.0078667
199	0.0081063
200	0.0083273
201	0.0083356
202	0.0086996
203	0.0089636
204	0.0089519
205	0.011199
206	0.0090624
207	0.0094608
208	0.010518
209	0.01065
210	0.012066
211	0.011699
212	0.013436
213	0.016498
214	0.013349
215	0.014156
216	0.015588
217	0.017705
218	0.01933
219	0.020924
220	0.021914
221	0.026387
222	0.123
223	0.03264
224	0.027362
225	0.031234
226	0.036978
227	0.035068
228	0.037317
229	0.038063
230	0.057405
231	0.072795
232	0.05357
233	0.053781
234	0.052709
235	0.058493
236	0.065519
237	0.074801
238	0.1066
239	0.79137
240	0.11504
241	0.078267
242	0.078449
243	0.091844
244	0.084997
245	0.10456
246	0.15122
247	0.26531
248	0.27387
249	0.1348
250	0.12646
251	0.13642
252	0.15472
253	0.19074
254	0.33792
255	0.46499
