# Supplementary material for: Joint control of visually guided actions involves concordant increases in behavioural and neural coupling
Source: Commun Biol. 2021 Jun 29;4:816. doi: 10.1038/s42003-021-02319-3 (PMC8242020; doi:10.1038/s42003-021-02319-3)
Supplement: Supplementary file 6 — Supplementary Data 1 [file 42003_2021_2319_MOESM6_ESM.zip › supplementary_data_publication/Fig. 7b.csv]

frequency	amplitude
0	0.56212
1	0.95105
2	0.34585
3	0.19599
4	0.15261
5	0.12907
6	0.11548
7	0.12807
8	0.17088
9	0.24631
10	0.24914
11	0.13538
12	0.10101
13	0.078414
14	0.081713
15	0.076969
16	0.070313
17	0.079333
18	0.1093
19	0.64517
20	0.095165
21	0.060159
22	0.05358
23	0.046615
24	0.048426
25	0.042101
26	0.04289
27	0.045293
28	0.0511
29	0.050828
30	0.036549
31	0.033363
32	0.029747
33	0.024507
34	0.02413
35	0.024951
36	0.02086
37	0.020855
38	0.071056
39	0.020437
40	0.016477
41	0.016029
42	0.014253
43	0.013695
44	0.013472
45	0.01161
46	0.011606
47	0.010975
48	0.01023
49	0.0097741
50	0.0088665
51	0.0087792
52	0.0091179
53	0.0089355
54	0.0082526
55	0.0084639
56	0.0078296
57	0.0093118
58	0.0076952
59	0.0075051
60	0.0072917
61	0.0073378
62	0.0071842
63	0.0071303
64	0.0069292
65	0.0068324
66	0.0067839
67	0.0066499
68	0.0064916
69	0.0063974
70	0.0063394
71	0.0063514
72	0.0061679
73	0.0061685
74	0.0060737
75	0.0060165
76	0.0059958
77	0.0059041
78	0.005835
79	0.0057853
80	0.0057258
81	0.0056961
82	0.0056444
83	0.0055793
84	0.0055471
85	0.0055211
86	0.0054533
87	0.0054281
88	0.0053976
89	0.0053543
90	0.005314
91	0.0052744
92	0.0052439
93	0.0052123
94	0.0051794
95	0.0051508
96	0.0051253
97	0.0050968
98	0.005069
99	0.0050468
100	0.005023
101	0.0049997
102	0.0049806
103	0.0049599
104	0.0049394
105	0.0049193
106	0.0049006
107	0.0048819
108	0.0048659
109	0.0048491
110	0.0048349
111	0.0048194
112	0.0048076
113	0.0047958
114	0.0047862
115	0.0047757
116	0.0047665
117	0.0047582
118	0.0047512
119	0.0047434
120	0.004737
121	0.0047305
122	0.0047254
123	0.0047206
124	0.0047173
125	0.0047145
126	0.0047122
127	0.004711
128	0.0047111
129	0.004711
130	0.0047122
131	0.0047145
132	0.0047173
133	0.0047206
134	0.0047254
135	0.0047305
136	0.004737
137	0.0047434
138	0.0047512
139	0.0047582
140	0.0047665
141	0.0047757
142	0.0047862
143	0.0047958
144	0.0048076
145	0.0048194
146	0.0048349
147	0.0048491
148	0.0048659
149	0.0048819
150	0.0049006
151	0.0049193
152	0.0049394
153	0.0049599
154	0.0049806
155	0.0049997
156	0.005023
157	0.0050468
158	0.005069
159	0.0050968
160	0.0051253
161	0.0051508
162	0.0051794
163	0.0052123
164	0.0052439
165	0.0052744
166	0.005314
167	0.0053543
168	0.0053976
169	0.0054281
170	0.0054533
171	0.0055211
172	0.0055471
173	0.0055793
174	0.0056444
175	0.0056961
176	0.0057258
177	0.0057853
178	0.005835
179	0.0059041
180	0.0059958
181	0.0060165
182	0.0060737
183	0.0061685
184	0.0061679
185	0.0063514
186	0.0063394
187	0.0063974
188	0.0064916
189	0.0066499
190	0.0067839
191	0.0068324
192	0.0069292
193	0.0071303
194	0.0071842
195	0.0073378
196	0.0072917
197	0.0075051
198	0.0076952
199	0.0093118
200	0.0078296
201	0.0084639
202	0.0082526
203	0.0089355
204	0.0091179
205	0.0087792
206	0.0088665
207	0.0097741
208	0.01023
209	0.010975
210	0.011606
211	0.01161
212	0.013472
213	0.013695
214	0.014253
215	0.016029
216	0.016477
217	0.020437
218	0.071056
219	0.020855
220	0.02086
221	0.024951
222	0.02413
223	0.024507
224	0.029747
225	0.033363
226	0.036549
227	0.050828
228	0.0511
229	0.045293
230	0.04289
231	0.042101
232	0.048426
233	0.046615
234	0.05358
235	0.060159
236	0.095165
237	0.64517
238	0.1093
239	0.079333
240	0.070313
241	0.076969
242	0.081713
243	0.078414
244	0.10101
245	0.13538
246	0.24914
247	0.24631
248	0.17088
249	0.12807
250	0.11548
251	0.12907
252	0.15261
253	0.19599
254	0.34585
255	0.47552
