# Supplementary material for: Joint control of visually guided actions involves concordant increases in behavioural and neural coupling
Source: Commun Biol. 2021 Jun 29;4:816. doi: 10.1038/s42003-021-02319-3 (PMC8242020; doi:10.1038/s42003-021-02319-3)
Supplement: Supplementary file 6 — Supplementary Data 1 [file 42003_2021_2319_MOESM6_ESM.zip › supplementary_data_publication/Fig. 7c.csv]

subject_id	Control	Relevance	DV
1	Solo	Target	0.80703
2	Solo	Target	0.62389
3	Solo	Target	0.20812
4	Solo	Target	0.78092
5	Solo	Target	0.57058
6	Solo	Target	0.72207
7	Solo	Target	0.65809
8	Solo	Target	0.30488
9	Solo	Target	0.70302
10	Solo	Target	1.0855
11	Solo	Target	0.68951
12	Solo	Target	0.24608
13	Solo	Target	1.6531
14	Solo	Target	0.83452
15	Solo	Target	1.0571
16	Solo	Target	1.0238
17	Solo	Target	1.7055
18	Solo	Target	0.56298
19	Solo	Target	0.4122
20	Solo	Target	0.57942
21	Solo	Target	0.8901
22	Solo	Target	0.39048
23	Solo	Target	0.79317
24	Solo	Target	0.56686
25	Solo	Target	0.90203
26	Solo	Target	1.09
27	Solo	Target	0.38075
28	Solo	Target	0.26075
29	Solo	Target	0.26421
30	Solo	Target	1.7787
31	Solo	Target	1.3939
32	Solo	Target	0.21299
33	Solo	Target	1.1017
34	Solo	Target	0.43256
35	Solo	Target	0.1472
36	Solo	Target	0.74024
37	Solo	Target	0.47092
38	Solo	Target	0.87339
39	Solo	Target	0.66962
40	Solo	Target	0.085698
1	Solo	Distractor	0.029411
2	Solo	Distractor	0.14547
3	Solo	Distractor	0.055676
4	Solo	Distractor	0.071994
5	Solo	Distractor	0.089287
6	Solo	Distractor	0.11775
7	Solo	Distractor	0.11579
8	Solo	Distractor	0.064893
9	Solo	Distractor	0.083994
10	Solo	Distractor	0.063805
11	Solo	Distractor	0.057207
12	Solo	Distractor	0.065301
13	Solo	Distractor	0.14875
14	Solo	Distractor	0.070222
15	Solo	Distractor	0.10602
16	Solo	Distractor	0.043052
17	Solo	Distractor	0.13933
18	Solo	Distractor	0.061091
19	Solo	Distractor	0.073978
20	Solo	Distractor	0.041263
21	Solo	Distractor	0.10707
22	Solo	Distractor	0.1174
23	Solo	Distractor	0.054941
24	Solo	Distractor	0.086686
25	Solo	Distractor	0.10214
26	Solo	Distractor	0.049033
27	Solo	Distractor	0.048524
28	Solo	Distractor	0.083006
29	Solo	Distractor	0.090717
30	Solo	Distractor	0.063142
31	Solo	Distractor	0.11645
32	Solo	Distractor	0.03934
33	Solo	Distractor	0.061327
34	Solo	Distractor	0.076688
35	Solo	Distractor	0.03084
36	Solo	Distractor	0.075308
37	Solo	Distractor	0.076599
38	Solo	Distractor	0.19458
39	Solo	Distractor	0.071697
40	Solo	Distractor	0.049566
1	Joint	Target	0.86443
2	Joint	Target	0.43989
3	Joint	Target	0.25017
4	Joint	Target	0.93659
5	Joint	Target	0.74986
6	Joint	Target	0.64101
7	Joint	Target	0.5516
8	Joint	Target	0.39524
9	Joint	Target	0.74411
10	Joint	Target	0.98156
11	Joint	Target	0.63738
12	Joint	Target	0.27084
13	Joint	Target	1.7296
14	Joint	Target	0.94149
15	Joint	Target	0.98941
16	Joint	Target	0.92726
17	Joint	Target	1.4573
18	Joint	Target	0.63535
19	Joint	Target	0.37708
20	Joint	Target	0.53142
21	Joint	Target	0.94056
22	Joint	Target	0.31716
23	Joint	Target	0.81053
24	Joint	Target	0.61902
25	Joint	Target	1.0847
26	Joint	Target	1.1628
27	Joint	Target	0.25738
28	Joint	Target	0.1006
29	Joint	Target	0.35571
30	Joint	Target	1.9118
31	Joint	Target	1.1398
32	Joint	Target	0.15765
33	Joint	Target	1.1341
34	Joint	Target	0.70565
35	Joint	Target	0.24099
36	Joint	Target	0.586
37	Joint	Target	0.35831
38	Joint	Target	0.96702
39	Joint	Target	0.75247
40	Joint	Target	0.13427
1	Joint	Distractor	0.033726
2	Joint	Distractor	0.10636
3	Joint	Distractor	0.057802
4	Joint	Distractor	0.025492
5	Joint	Distractor	0.10298
6	Joint	Distractor	0.098401
7	Joint	Distractor	0.11068
8	Joint	Distractor	0.053219
9	Joint	Distractor	0.084348
10	Joint	Distractor	0.067514
11	Joint	Distractor	0.04325
12	Joint	Distractor	0.044797
13	Joint	Distractor	0.1523
14	Joint	Distractor	0.055286
15	Joint	Distractor	0.093628
16	Joint	Distractor	0.057559
17	Joint	Distractor	0.12676
18	Joint	Distractor	0.062693
19	Joint	Distractor	0.122
20	Joint	Distractor	0.064891
21	Joint	Distractor	0.068322
22	Joint	Distractor	0.075949
23	Joint	Distractor	0.073693
24	Joint	Distractor	0.05677
25	Joint	Distractor	0.0766
26	Joint	Distractor	0.063442
27	Joint	Distractor	0.04977
28	Joint	Distractor	0.058928
29	Joint	Distractor	0.029821
30	Joint	Distractor	0.079822
31	Joint	Distractor	0.12746
32	Joint	Distractor	0.027159
33	Joint	Distractor	0.088753
34	Joint	Distractor	0.052138
35	Joint	Distractor	0.030886
36	Joint	Distractor	0.080426
37	Joint	Distractor	0.051286
38	Joint	Distractor	0.11962
39	Joint	Distractor	0.11325
40	Joint	Distractor	0.03825
