# Supplementary material for: Joint control of visually guided actions involves concordant increases in behavioural and neural coupling
Source: Commun Biol. 2021 Jun 29;4:816. doi: 10.1038/s42003-021-02319-3 (PMC8242020; doi:10.1038/s42003-021-02319-3)
Supplement: Supplementary file 6 — Supplementary Data 1 [file 42003_2021_2319_MOESM6_ESM.zip › supplementary_data_publication/Fig. 7d.csv]

	soloT	jointT	soloD	jointD
Fp1	0.234580346965231	0.23564526007976383	0.06936477357667173	0.06033061545458623
Fpz	0.2263394256355241	0.22911931619746612	0.061989663750864565	0.05790826136362739
Fp2	0.21559668824775144	0.21541523032356052	0.059809457961819135	0.05679712077253498
F7	0.19340895395725965	0.2044728534994647	0.05691377129987814	0.05572232238482684
F3	0.22871811971999706	0.22690489729866387	0.061732427400420425	0.062308699492132295
Fz	0.24277416062541307	0.23954922170378268	0.055321735757752316	0.05390310949296691
F4	0.2248164060758427	0.2220455839531496	0.06382393728126771	0.057972581579815594
F8	0.19769831660669296	0.19273130958899856	0.06397207138361409	0.05331076032016427
FC5	0.17324751138221473	0.18532660361379383	0.050831068569095805	0.04952793999109417
FC1	0.2338344327872619	0.2296454437164357	0.05227205027185847	0.050201860157540065
FC2	0.22609631093218924	0.2268720927182585	0.051370447536464775	0.047840795590309425
FC6	0.185382855811622	0.18743982440792023	0.059570098460972075	0.05393203904386609
T7	0.14920918355928736	0.15168813611380755	0.07048567285528407	0.06795205946546048
C3	0.16644930680049586	0.17143859731731936	0.04615734191029333	0.03999271993088768
Cz	0.21844881223514676	0.2218445512466133	0.044585566027672024	0.046455266821431
C4	0.16817246132995933	0.17232548443134876	0.039584895176813004	0.040039208810776473
T8	0.23180246353149414	0.23345984872430564	0.0761272820760496	0.07004707065643742
CP5	0.10422489934717305	0.11068494064966217	0.04359293023007922	0.039755415316903964
CP1	0.1642467225319706	0.15884121668059378	0.04030439047492109	0.03897423764574341
CP2	0.14089585600886495	0.14288566389586776	0.03993605041177943	0.0343565065661096
CP6	0.2173936478793621	0.22009997367858886	0.04384319338714704	0.038258573744678864
P7	0.2903551298659295	0.29541885522194206	0.06754872065503151	0.05964003877015785
P3	0.21116103394306265	0.21321414980593545	0.0452580186072737	0.04457650957629085
Pz	0.2145255473558791	0.20036983129102737	0.04585933338385075	0.04302293716464192
P4	0.2543481898261234	0.25041223340667784	0.04785008084145374	0.04292002929651062
P8	0.46858862848021093	0.47321324754157107	0.0755928132450208	0.06372738799545914
POz	0.4534178236033768	0.43580485284328463	0.06627693814662053	0.061101191726629624
O1	0.6399548762245104	0.6379961394704878	0.079469828074798	0.07150277409236878
O2	0.7347837867098861	0.739212318090722	0.08280421268427746	0.07459324974915943
AF7	0.20667854682542383	0.2216966106556356	0.06139929129276425	0.05746773750288412
AF3	0.22956786872819065	0.23596002844860778	0.06781171220354736	0.0626331815321464
AF4	0.2229006175417453	0.22262160667451097	0.06666568090440705	0.06928108179126866
AF8	0.1957250270061195	0.20428294920129703	0.0637069364252966	0.060676752950530495
F5	0.20875357193290256	0.21229514153674245	0.06672595631534932	0.0585560878214892
F1	0.24000203751493243	0.23563338569365444	0.056304804724641146	0.05377226596465334
F2	0.23550149318762123	0.23153600012883543	0.05810170831682626	0.05357027958962135
F6	0.2164355522254482	0.2128737303428352	0.06834082534187473	0.06622999995015562
FC3	0.21206123726442455	0.21362821478396654	0.05564055350550916	0.04843893939396367
FCz	0.24619090501219035	0.24278709701029583	0.05201300184999127	0.0505442500609206
FC4	0.2020273007918149	0.20321570078376683	0.05114411504473537	0.05037753556534881
C5	0.12881007678806783	0.13441393765970133	0.047431228568893855	0.044897484991815874
C1	0.19319549901410937	0.1970662999898195	0.045439289111527614	0.04527782034128904
C2	0.19519622834632172	0.2003730964846909	0.042587995197391135	0.040119851150666366
C6	0.1762687652662862	0.17817831761203706	0.05189021755941212	0.041387382117682135
CP3	0.13222399171208962	0.13176848096773028	0.040414506453089416	0.03855709005147219
CP4	0.13297643011901528	0.1350208513904363	0.039140834379941224	0.03271536533138715
P5	0.2680605665547773	0.27252736426889895	0.05490235673787538	0.04836333854473196
P1	0.20953752746572718	0.20576593540608884	0.0438885033596307	0.041593022654706144
P2	0.1974158643512055	0.1871936995070428	0.043878164351917805	0.03836048945086076
P6	0.4012585104210302	0.40413990681990986	0.06048762642312795	0.05271437171322759
PO5	0.3591534508741461	0.3661078739445657	0.06446058449146222	0.05597446124302223
PO3	0.35459359721280637	0.3526712905615568	0.06192695488134632	0.0535880937881302
PO4	0.46126882713288064	0.45989670590497556	0.06863796949619427	0.05996660880628042
PO6	0.5689024864230305	0.5798349346965551	0.07420987684163266	0.06638207929499912
FT7	0.17370591850485653	0.1737826425174717	0.06011061135213822	0.05293710810947232
FT8	0.1980208139400929	0.19386559979757295	0.058127471257466826	0.054900484494282864
TP7	0.1586345131509006	0.16107071659062056	0.06204673567553982	0.055262689560186116
TP8	0.2949310248717666	0.29412249228917065	0.066371039164369	0.056147112173493954
PO7	0.39137516131158917	0.39365885604638606	0.06811271418409887	0.060273987575783394
PO8	0.6128597924485802	0.6248513647355138	0.07715804418548941	0.06835429589264094
Oz	0.7757778135128319	0.781905901664868	0.08067572801373898	0.07335606702836231
