# Supplementary material for: Joint control of visually guided actions involves concordant increases in behavioural and neural coupling
Source: Commun Biol. 2021 Jun 29;4:816. doi: 10.1038/s42003-021-02319-3 (PMC8242020; doi:10.1038/s42003-021-02319-3)
Supplement: Supplementary file 6 — Supplementary Data 1 [file 42003_2021_2319_MOESM6_ESM.zip › supplementary_data_publication/Fig. 8b.csv]

	Fp1	Fpz	Fp2	AF7	AF3	AF4	AF8	F7	F5	F3	F1	Fz	F2	F4	F6	F8	FT7	FC5	FC3	FC1	FCz	FC2	FC4	FC6	FT8	T7	C5	C3	C1	Cz	C2	C4	C6	T8	TP7	CP5	CP3	CP1	CP2	CP4	CP6	TP8	P7	P5	P3	P1	Pz	P2	P4
-2.484375	0.03636154447449371	0.030256471242319095	0.029984912142390387	0.0327409160323441	0.03222717675962485	0.031402570009231565	0.02651500686770305	0.03436842401279137	0.03638526690192521	0.027865678328089415	0.029026182549569058	0.029904379125218837	0.02901789332390763	0.028899415896739812	0.028151332668494435	0.02288793571497081	0.027137761766789482	0.03330808049649932	0.02516584675759077	0.02849805643199943	0.026005259668454527	0.025840227666776627	0.02463005462195724	0.024364326638897184	0.017887911276193335	0.011520620016381145	0.015571913128951564	0.01463246662169695	0.01919247380574234	0.01794921975233592	0.0173130976036191	0.014666767575545237	0.009220987943990622	0.008671066956594586	-0.0001693689322564751	-0.0029423420506645924	0.00832609494391363	0.0113312860368751	0.0013404960162006318	0.005432265606941655	0.011433697321626824	0.01724537475602119	0.019123326544649898	0.027041851042304187	0.025955662543856305	0.023212492000311613	0.012217627647260088	0.015079836273798719	0.027004681882681326
-2.46875	0.03695081581827253	0.031188920349814	0.02962474421656225	0.03316648730542511	0.03255360808689147	0.03222545424941927	0.026742135814856738	0.035000521910842505	0.036938426271080974	0.027741192653775216	0.028602350340224802	0.029831677553011103	0.02912558156531304	0.02924401264608605	0.028137825848534703	0.023318151041166857	0.027391402078501416	0.03347760614415165	0.02552316083747428	0.028572500118752942	0.025998828260344452	0.025071686878800393	0.023736837692558764	0.024760311894351617	0.01837255300488323	0.011546133249794366	0.01558760321495356	0.01463338381727226	0.019195952161680907	0.01765155743341893	0.016409941349411383	0.014078298361073393	0.008953715985990129	0.008523152180714533	-0.000360718255979009	-0.002963724820256175	0.008443168937810696	0.010933595173992217	0.0006710566813126206	0.005040551803540438	0.011801123050099704	0.01729919685749337	0.019673288299236445	0.027961867657722905	0.026155982387717814	0.023100759740918873	0.011534868912713136	0.01456422604387626	0.02734789261594415
-2.453125	0.03697708736290224	0.03077374799759127	0.029698464096873066	0.03336040140129626	0.031866406733752226	0.03199580896180123	0.026940792880486696	0.034692726828507145	0.03645437953528017	0.02666137703927234	0.02779570340644568	0.029641955834813417	0.028980768637120492	0.02957240369869396	0.027872123231645674	0.023084049813041928	0.02782021205930505	0.0331251171475742	0.02512172550195828	0.028238076838897543	0.025372045928088484	0.024293815530836583	0.02327154208905995	0.02539784604377928	0.01786815649829805	0.011718317325721728	0.0160955050465418	0.014873028243891894	0.01905405232391786	0.01753859204472974	0.015313280071131885	0.013812500025960617	0.009222198200586718	0.008401124941883609	-0.0007833607058273628	-0.0028941172335180455	0.007922396896174178	0.010392403369769454	0.000602239731233567	0.004663314297795295	0.012171472678892315	0.017517556177335792	0.0195031245413702	0.02748183841467835	0.025231667375192047	0.022405847831396385	0.010648305283393712	0.014065632727579214	0.027629512967541812
-2.4375	0.036628164033754726	0.0321907140663825	0.030476095477933996	0.03352310913032852	0.032047033036360514	0.03248244768474251	0.026278006681241094	0.0343824874405982	0.03677706555463374	0.026823060872993666	0.02792152264883043	0.030069612117949875	0.02925099787535146	0.029765841143671423	0.028898768464569003	0.022520323761273175	0.02684243069998047	0.03306262575497385	0.025135915784630924	0.028800741949817167	0.026183373309322633	0.024687711615115404	0.022936850192490966	0.025425610174715986	0.016781036206521095	0.010995461512356997	0.01622592022176832	0.015668542427010834	0.01954609516542405	0.018780872854404152	0.01584074120801233	0.013532511820085347	0.008456889312219574	0.008107847764040343	-0.0007378717062238138	-0.003255046473350376	0.007005698239663616	0.010236884304322302	0.0012368871597573162	0.004473443422466516	0.01162922770890873	0.01825981772999512	0.019645268056774513	0.027463952894322574	0.024326557747554035	0.022173901404403295	0.010356738965492695	0.013808316015638412	0.02785322777926922
-2.421875	0.03717658016830683	0.032385852851439266	0.029483953145972918	0.03396011703880504	0.03241804742719978	0.03273126867134124	0.025737767829559742	0.034277755271614294	0.037201295513659714	0.026815395117228035	0.027818550763186067	0.029968967917375265	0.029665880274842495	0.030607349646743387	0.02970644673332572	0.02291599359832617	0.026185937743866815	0.033705476054456084	0.025692110665113434	0.02897870463784784	0.02647895074915141	0.025026384828379378	0.023910625861026345	0.025441326812142506	0.016897851999965498	0.01040553380153142	0.016715105986077106	0.016398808849044145	0.019679232803173363	0.019143857702147216	0.01678336304412369	0.013719000096898526	0.007885970204370096	0.008044054545462132	-0.001180309394840151	-0.003476444011903368	0.006267645506886766	0.01012040947098285	0.001548566552810371	0.0033655427396297455	0.011452668972196989	0.018316297465935348	0.01940833544358611	0.027861644327640534	0.024214204793679528	0.02222832522047611	0.009734501398634165	0.012861617235466838	0.027308226027525962
-2.40625	0.03846877881442197	0.03340058775211219	0.03054605858633295	0.03502143059158698	0.033073398933629504	0.032641402358422056	0.026521146344020963	0.03516697459854186	0.03800598680973053	0.027073260775068775	0.028140659583732484	0.03021756687667221	0.030229680304182695	0.031020430923672394	0.029993953392840923	0.023241648296243513	0.026820116183807842	0.034298526518978176	0.02601507830549963	0.028751613719214218	0.02701108669862151	0.025580974598415195	0.024293175383354536	0.025415741122560575	0.0174337372824084	0.010966960221412591	0.016713119594169257	0.016593819466652348	0.019835287227761	0.01999433153687278	0.01789478481223341	0.014266981405671685	0.0075083966774400325	0.007605180726386607	-0.0010851809609448537	-0.0030467886244878173	0.005559502670075744	0.0099174247472547	0.0030684728641062974	0.004330547107383609	0.011831656656340783	0.01816892502247356	0.019858760754868855	0.029033010790590195	0.02450177677164902	0.02240670295723248	0.009548586909659207	0.01304204979678616	0.02819899219321087
-2.390625	0.03952960683964193	0.0336788272135891	0.03153572744486155	0.03641865390236489	0.03410568025065004	0.032445730204926804	0.027186279301531613	0.03669371095602401	0.038999924436211586	0.028092348854988812	0.02906288563972339	0.030781274114269765	0.030468471196945755	0.031592123303562404	0.03047430629376322	0.023992740432731807	0.027866411065406282	0.03503439129563048	0.026827001350466163	0.02880796088138595	0.02779593603918329	0.026376801200967748	0.024533152172807604	0.02603674402926117	0.017372263252036647	0.011526150986901485	0.01703389178728685	0.016405888338340446	0.020511365914717316	0.02096808545757085	0.01874080722918734	0.015165040409192443	0.008360975427785888	0.007090456552396063	-0.00010663967477739789	-0.0026039190546725877	0.004917028688578284	0.009488522735409788	0.0038367370900232343	0.004996016761288047	0.012905438806046731	0.01836141786770895	0.021266792985261417	0.03062958116643131	0.024720891565084457	0.022474977641832084	0.009287966825650074	0.012921845448727255	0.029192842985503377
-2.375	0.040404877543915065	0.034323341512936166	0.03222952330725093	0.03751616917288629	0.035519609932089226	0.033165937836747615	0.027748397924005984	0.03763789935037494	0.040038095228374	0.029332365235313775	0.030176594198565	0.03190663070417941	0.03182872437173501	0.03285641467664391	0.030798760100151413	0.024628354705055245	0.028339408431202175	0.03637895809515612	0.027438308391720057	0.028799293265910818	0.02858569937525317	0.02759083657874726	0.025420907758234534	0.025880727847106755	0.017173371539684013	0.011564468313008548	0.01706322419922799	0.016339083702769132	0.020987537677865476	0.021757848450215535	0.019416825147345662	0.015601204475387931	0.007843824976043834	0.006697227968834341	0.00019009833922609687	-0.0022503465821500867	0.004296587640419602	0.008896142280718777	0.004036910174181685	0.005309444572776556	0.013332700082537485	0.018696037749759854	0.023088183047366328	0.03229149298203993	0.025259691872633994	0.023037376720458268	0.009338285838020965	0.012728130776667967	0.030143719213083387
-2.359375	0.040894761952222324	0.03565440807833511	0.032520595516507454	0.038395435502752664	0.03653331083478406	0.033593968208879235	0.027968246082309633	0.03881328753195703	0.041565381176769736	0.030534269171766937	0.031128935934975743	0.0328091022791341	0.03255124889547005	0.03357137895654887	0.03099501007818617	0.024498063320061193	0.028994534886442123	0.03771146188955754	0.02798648700118065	0.029123784927651285	0.029338332614861427	0.028627410042099656	0.02615596755349543	0.0257855525938794	0.01699726043952978	0.011263363363104873	0.01726968246512115	0.016416818054858597	0.02121135430643335	0.022423143312335015	0.020015876489924266	0.015634082560427486	0.008225981175201014	0.006568510516081006	-0.0005880454846192151	-0.0023993382812477647	0.003932215925306082	0.008172726161137688	0.0036232658894732594	0.005572352930903435	0.013950657163513824	0.019025944912573322	0.024630430025717943	0.0336494120885618	0.025345110124908386	0.023308432241901756	0.009008007741067558	0.012313289334997535	0.030920162610709668
-2.34375	0.042452406452503054	0.03706069373292849	0.03348516365076648	0.03921710167778656	0.03721058088704012	0.033857705479022115	0.029248926031868905	0.04015066860010848	0.04186963969841599	0.03130105035379529	0.03218056741170585	0.033796487865038215	0.03334123642416671	0.03494429173879325	0.0314511840173509	0.026499220414552837	0.02944238840136677	0.03834016345208511	0.029292132280534133	0.031190950598102063	0.030673268320970237	0.029987098136916756	0.027341036635334603	0.026752550731180234	0.017420780603424647	0.010993100394262	0.016791471012402324	0.01706177755841054	0.022522997175110505	0.023628695867955685	0.020719275018200277	0.015680399048142134	0.008239187917206436	0.007147981855086982	-0.0008442298290901818	-0.0029225297603261424	0.0035745364060858265	0.007707590103382245	0.003583755495492369	0.004946682881563902	0.014667437461321242	0.02033344501396641	0.026248206256423146	0.035222105763386934	0.025953402486629785	0.023639093816746025	0.008889032548177056	0.01254735785187222	0.03215657327673398
-2.328125	0.04231090829707682	0.03677209315355867	0.03355823504389264	0.039678907033521685	0.03754149002488703	0.034148284803086425	0.029601046815514565	0.040667299248161724	0.04229491110891104	0.032178410491906104	0.0335856275371043	0.03502491877879947	0.034333311440423134	0.035779176629148424	0.032396395778050646	0.02692510650958866	0.029418709641322493	0.039160293294116855	0.030891048142802902	0.03352836387348361	0.03249543376732618	0.031759540794882926	0.02883199310163036	0.027084575936896726	0.018004698550794274	0.010783772303693696	0.016876482189400122	0.01784404763020575	0.0237636617035605	0.025220255739986895	0.02149299163138494	0.01591645448934287	0.008564461818605196	0.008391308419959387	-0.0003805066255154088	-0.002911137001683528	0.00319367632328067	0.007044491788838059	0.002892890946338866	0.004356672425637953	0.01580743784434162	0.021877342741936444	0.026700345863355325	0.03611478912644088	0.026118147862143816	0.023744978383183478	0.008992863635648973	0.012745824980083854	0.03307879787607817
-2.3125	0.042008218029513954	0.03709023306510062	0.033723983040545136	0.040127124468563126	0.038064639765070754	0.03361524128122255	0.029207567925186594	0.04115686222212389	0.04266128479503095	0.033021971280686555	0.03486044656019658	0.035145345306955275	0.03422079463562113	0.03565267117228359	0.03233828673837706	0.02702284147962928	0.029236884764395656	0.03965591457672417	0.03211177312768996	0.03504168414510787	0.03418759867963672	0.03289064054552	0.029081406385375885	0.02720065455068834	0.01796208897139877	0.011291316524147988	0.017210412964777787	0.018382961966563017	0.024424014310352505	0.026430926227476448	0.02193741328228498	0.015793105156626554	0.007393062714982079	0.00875275902217254	-0.0001699931439361535	-0.002818305540131405	0.002385224963654764	0.005999265873106197	0.0034750052785966546	0.003927340960945003	0.016950051186722704	0.02311945206602104	0.027780160029942637	0.03727311581606045	0.026580721000209452	0.023820569255622103	0.009161183692049235	0.013283420869265683	0.034157483038143255
-2.296875	0.04300289256498217	0.03871329253015574	0.034567941387649626	0.04078704315470531	0.039768719200219495	0.03354156013811007	0.02931523395673139	0.04202546977903694	0.04395121787674725	0.03460998658556491	0.0366481386590749	0.03575536233838648	0.03433060206880327	0.03584927407791838	0.03252724007470533	0.02759827486006543	0.029336262377910316	0.03994617071002722	0.03337517687177751	0.03661831202043686	0.03531087311966985	0.03361901143216528	0.028870429450762458	0.026209427189314738	0.017783492669695988	0.011596597386233042	0.017010682105319575	0.019157713983440773	0.024812896305229516	0.027193881990388035	0.021669820055831224	0.015943674684967844	0.006063743558115675	0.007671479534110404	0.0002803145791403949	-0.002697409313987009	0.0023794372216798367	0.006107070586585906	0.004410003399243578	0.004174837295431643	0.017848787660477684	0.023387208228814415	0.02880179536296055	0.0381086959852837	0.027118686283938587	0.02423764643026516	0.010311719728633761	0.014499324819917092	0.03565090228803456
-2.28125	0.04405219042673707	0.03973752678866731	0.035470550658646974	0.04255133757978911	0.04159329743124544	0.03360186486970633	0.030514850094914437	0.04402606987860054	0.04547282769344747	0.03667354353237897	0.038602133328095076	0.03677847047802061	0.034681213516159916	0.0364505743724294	0.03270941039081663	0.028422206913819536	0.02981605234090239	0.03998337076045573	0.035062216740334405	0.038321960883331486	0.03697368464199826	0.03522768798939069	0.02922049636254087	0.02597148885615752	0.01733571834047325	0.011759819387225433	0.01682055481360294	0.019252708391286434	0.0254943623469444	0.028635284642223268	0.02296602030983195	0.017257455829530956	0.005896249941724818	0.006787100654037204	0.0008364924869965762	-0.002559947001282126	0.0020602851232979446	0.006182025091402465	0.006109873985406011	0.005348864971892908	0.019332321360707283	0.02418770929798484	0.030203062458895147	0.03888409993960522	0.02720943549647927	0.02448188700946048	0.010909578937571496	0.015433197654783726	0.037762982514686884
-2.265625	0.04434891494456679	0.04079316107090562	0.03561196937225759	0.04299297807883704	0.04228203283273615	0.033705770887900145	0.030731519410619513	0.044318356609437615	0.04477923130616546	0.038171854335814714	0.04009608258493245	0.03780041544232517	0.03565836947527714	0.03732462078332901	0.03374562878161669	0.030013045662781224	0.02990861010621302	0.039409036142751576	0.035755747032817455	0.03978787756350357	0.038779849477577955	0.036869179355562665	0.0301848802875611	0.02678976372553734	0.017220599338179453	0.01180338327831123	0.016703284480172442	0.01963043312280206	0.02631785675766878	0.029971419140929358	0.023931823726161382	0.017805077261436965	0.006143796641845256	0.006876071234000847	0.0009731343248859048	-0.002421293273800984	0.0016613925574347377	0.00601079234329518	0.006533982651308179	0.005452067335136234	0.019474939978681504	0.024321650463389233	0.030537857275339773	0.03999941286892863	0.027836588397622108	0.02484509915811941	0.011308993241982535	0.01628065111581236	0.03861523864325136
-2.25	0.044412971462588755	0.04068634137511253	0.036411398788914084	0.04293511978466995	0.04250990214059129	0.0339128503575921	0.031028541873092765	0.0437064393190667	0.04467962025664747	0.039534881617873906	0.04121331204660237	0.038556994404643774	0.03587087712076027	0.03757661976851523	0.03366253766580485	0.030597181827761232	0.030003496108110993	0.03939976100809872	0.03749279303010553	0.04135555041139014	0.039929045207099986	0.03756473408502643	0.03026821308885701	0.026878522208426146	0.01858280771120917	0.012247218433185481	0.017365872365189716	0.020461762376362456	0.027374091069214047	0.030906530958600343	0.02389143814543786	0.01780379388364963	0.005484633101150394	0.0075305424110410964	0.0010166607913561164	-0.002876786488923244	0.0010430403766804376	0.0055141141573585625	0.0059304402442649	0.00532899931549764	0.020061037778214087	0.025119331560563295	0.031294807774247604	0.041325292619876566	0.028522398869972675	0.024635179511096793	0.010908946976996958	0.01649534102762118	0.03883827864192426
-2.234375	0.04385812171385624	0.040947359110577966	0.037211914552608506	0.04231243692920543	0.04251316339941695	0.03330070138908923	0.03210450657643378	0.04314437758876011	0.0439391951309517	0.03953612687037093	0.04164713241625577	0.038988218363374474	0.03619861052138731	0.037672566086985174	0.033438088846742174	0.031711729453672885	0.030212159443181008	0.03979455749504268	0.03831324252532795	0.042863280535675584	0.041094476782018316	0.03816976172965951	0.030230925870273494	0.0269375244613288	0.019129616634745616	0.012632033105546725	0.017964726383797824	0.02117348028696142	0.028533503839571494	0.03196756464894861	0.024493124196305872	0.017811291221732972	0.006108340609353035	0.0079772905100981	0.0011329280794598162	-0.0022458966239355506	0.0010471187299117446	0.005184188327984884	0.006119385920464992	0.004990946030011401	0.020888020738493652	0.025303509060904616	0.031848831562092526	0.04211892031939897	0.02857064810814336	0.02425283326765566	0.011327111982973292	0.017019928903391702	0.039355892315506937
-2.21875	0.0440379478779505	0.040866480357362886	0.03746216183062643	0.041992797295097264	0.04212224332150072	0.03301059345249087	0.0321815051487647	0.04281702351290732	0.043227945925900714	0.03973158407025039	0.04213288750033826	0.03930668225511909	0.036401298304554075	0.037920454819686714	0.03349119285994675	0.03182483871933073	0.030017680797027425	0.039737212494947015	0.038324481289600955	0.04349593915976584	0.04232710520736873	0.039353706559631975	0.030827950102684555	0.02623986089020036	0.020117458142340183	0.01244351273198845	0.017616052436642347	0.021343162562698127	0.029587329452624545	0.033317277434980495	0.024863547855056824	0.016982371122867334	0.005906751421571243	0.008960022234532516	0.0015123582794331013	-0.0017257742816582321	0.000603284256067127	0.004216414201437146	0.005908112353790784	0.003957552085921634	0.021813440293772145	0.02603618354332866	0.0320815728395246	0.04218799835653044	0.028540183982113377	0.02375427494989708	0.011039804771644412	0.01680060791550204	0.040298311854712665
-2.203125	0.044086780902944156	0.04124503211351112	0.03748520198278129	0.04127112384885549	0.04217341848416254	0.03279082882218063	0.03125783927971497	0.04225997170433402	0.0427064458373934	0.040454751474317166	0.04255157154984772	0.039677477814257144	0.037085802981164304	0.038195912586525084	0.03318791850470006	0.03152987182838842	0.03012893588747829	0.040516537497751415	0.039519809564808384	0.0441542012616992	0.04324216640088707	0.04023672636831179	0.031670507951639594	0.02537036134963273	0.02053817959385924	0.01261464799172245	0.018384082871489228	0.02220035808859393	0.031384242547210305	0.034548646723851564	0.02495923556271009	0.0171056783559834	0.0059323335299268365	0.008557447252678685	0.0020358183130156247	-0.00019815402338281275	0.0002511278027668595	0.0035174762968381403	0.005703263173927553	0.004306433472083882	0.023201060458086432	0.02628715461178217	0.033419330371543765	0.04280492983525619	0.028576507477555423	0.02338824421458412	0.011004545632749796	0.016916890616994352	0.041636876715347174
-2.1875	0.04296472416026518	0.04066021053586155	0.03644476685440168	0.0395729558338644	0.04127163891680539	0.032368199131451544	0.02928851065953495	0.04062040058197454	0.04161613780306652	0.040551572039112214	0.04260953805642202	0.039286301587708294	0.036391250370070335	0.03691324624232948	0.0315979870618321	0.030127152329077943	0.029186603630660102	0.03996931705842144	0.040349378029350194	0.04502427843399346	0.04384347149170935	0.0404087712027831	0.03189264439279214	0.025472765403537777	0.020286467240657656	0.012176586169516668	0.018293793371412903	0.022012688993709163	0.031818348812521435	0.03548940189066343	0.025105234782677142	0.01696450059489507	0.006074539234396071	0.00913031802047044	0.0024846182757755743	-0.0006809997430536896	-0.00034218766959384086	0.0029170750072808004	0.005902027341926441	0.004013805242720991	0.023907972589950078	0.027778976876288653	0.032798356283456086	0.04194666664116085	0.027762544271536172	0.023121896281372754	0.010849352087825536	0.017013616941403596	0.04163308162242174
-2.171875	0.04291883329860866	0.04089061970880721	0.036119852168485525	0.039199662843020636	0.0408835775218904	0.032443881826475264	0.027268317801645025	0.038857435015961526	0.041379850765224546	0.041084836988011374	0.043013741917093284	0.039522454934194685	0.03620743546634912	0.035724423976353135	0.029956650038366207	0.02892183645744808	0.027857872971799223	0.039322159381117675	0.040984175156336275	0.04585940565448254	0.0444820252712816	0.04049489737953991	0.03098412954714149	0.024215957144042476	0.02012060695014952	0.011636978731257842	0.018563888687640428	0.02202889421314467	0.03165675944183022	0.0355363737908192	0.02449205284647178	0.015982655988773332	0.005755841208156198	0.009532785210831207	0.002760586654767394	-0.0003198342863470316	-0.00046708777663297953	0.002627967219450511	0.005259253864642233	0.003944420083371369	0.023852382590121124	0.02827546228236315	0.03165046250433079	0.04148078018333763	0.02749655716761481	0.023128152507706546	0.01078081391970045	0.0169600140186958	0.04189881445490755
-2.15625	0.042908487559179774	0.04175536782713607	0.036491097661200914	0.038593406503787266	0.04089412519097095	0.033168271905742584	0.026371875987388195	0.03829355852212757	0.04082464179955423	0.04115054910071194	0.04275213312357664	0.03941291031223955	0.03591274537611753	0.03479736325025442	0.02874375057290308	0.02820532294572331	0.026980999868828803	0.03847280463669449	0.040669192300993015	0.04583285669796169	0.04474372282857075	0.040180528222117574	0.0304917601053603	0.023859335442284645	0.01971734216203913	0.010720787505852059	0.017759060551179574	0.02194523856487649	0.03192560664610937	0.035467355756554755	0.024339832093392032	0.015032749756937847	0.006376435383572243	0.010107365369913168	0.002942037871980574	0.0002185097531764768	0.00026229489740217107	0.003281520787277259	0.0045208467170596124	0.0038259765187831363	0.023867388225335164	0.028742177959065883	0.03223055412527174	0.0420613574096933	0.027878538268851116	0.023302252547000534	0.010827900305935145	0.017131646620691755	0.04171921365195885
-2.140625	0.04140818084124476	0.04154628614196554	0.03497774417046458	0.037891989876516166	0.03983469953236636	0.03266671937890351	0.02551970272324979	0.03718100861879066	0.03957705557113513	0.03995767808519304	0.041687277506571266	0.03868867147830315	0.03575255505274981	0.03445555275538936	0.02780961791286245	0.026908898982219397	0.026076599373482168	0.03709396986523643	0.04021582353161648	0.0453720839926973	0.04451242422219366	0.04002608865266666	0.03031480379868299	0.0236829307883454	0.01954105052864179	0.010255630299070617	0.01730988399067428	0.02233407236635685	0.03155507499177475	0.03500106614083052	0.024307024011795873	0.014840798522345721	0.006502444378565997	0.01021409035893157	0.002297942129371222	0.00020151741919107735	8.875272760633379e-05	0.0029380955966189504	0.003725367516744882	0.0033797076030168682	0.023632584797451273	0.028505182775552383	0.03215018438640982	0.040970822260715065	0.02664560613629874	0.021716180117800833	0.009426515571976778	0.01621564583183499	0.040707206178922206
-2.125	0.03962381610763259	0.040900584714836444	0.03375000277301297	0.036087069113273175	0.03862162863370031	0.031803771085105834	0.0240003221842926	0.035701367200817916	0.038392797934648115	0.03947887257672846	0.041252756328321996	0.03817011269275099	0.03518697041399719	0.033555754297412935	0.026895117096137254	0.02585808336734772	0.02493045692681335	0.036293846770422536	0.04044043979374692	0.04586676934268326	0.04453379064798355	0.03943164688535035	0.029668948787730187	0.022614837464061566	0.018546510295709594	0.010092766373418272	0.017256521590752527	0.02287127943127416	0.03143217564793303	0.03433473859913647	0.023737523012096064	0.014515911616035737	0.00588731249445118	0.009158282264252193	0.0025642795844760258	0.00045416443608701227	-0.00042819862719625237	0.0020714355865493416	0.0024586468964116646	0.003062014395254664	0.022960942611098288	0.02778133495594375	0.032725288218352945	0.040288544329814616	0.025492694505373947	0.019973801504966103	0.007632531927174569	0.014937226724578067	0.03977870554081164
-2.109375	0.03931962632923387	0.04138532312354073	0.03338146309833974	0.03566857361001894	0.03865225750487298	0.03162008329527453	0.024155169140431098	0.035618042579153554	0.03839225043775514	0.039383311744313684	0.04108543007168919	0.03784045776119456	0.03467043309938163	0.03292120161931962	0.026060764395515433	0.024860178795643152	0.02449207093741279	0.03588490254478529	0.04011063189827837	0.04616689047543332	0.04434580269735307	0.03869925958570093	0.02928391194436699	0.021763054508483037	0.01694393082871102	0.010055539500899612	0.016780573854339308	0.022654303786111996	0.030885129078524188	0.03347153612412512	0.022731303029650006	0.014098700380418449	0.005307513003936037	0.008435743619702406	0.0027404581080190836	-0.00010867006712942385	-0.0008183099329471588	0.0010565341101028026	0.001738132000900805	0.002981470665508823	0.022986695845611395	0.02801714869274292	0.0324584862566553	0.040267322002910076	0.024617103359196334	0.018549724895274268	0.00616539015318267	0.014181291492423042	0.03994077722891234
-2.09375	0.03797866601962596	0.04083837578073144	0.03258404964581132	0.03513520784326829	0.03927942401351174	0.031085443985648453	0.02327386699616909	0.03558352756153908	0.0391229081666097	0.03987484818790108	0.04108048959169537	0.03757114487234503	0.033898340864107014	0.03191339955665171	0.025945408956158645	0.02340752453310415	0.024533973791403697	0.036270240461453794	0.040126934659201655	0.04607209792011417	0.04379156997893006	0.03777127163484693	0.029567076219245793	0.021378259401535614	0.01639189253328368	0.010278546612244099	0.016685357941605618	0.022539003161364236	0.030437358689960094	0.032869839621707794	0.02192055156920105	0.014520192400959786	0.005763386698163231	0.008543273020768538	0.003297854283300694	-6.0532198403961957e-05	0.00016464453656226397	0.0016470426111482085	0.0026863002101890745	0.0030542298758518883	0.022823107104341035	0.02820529792807065	0.03232130976393819	0.0398814064450562	0.024490903760306538	0.018522225959895878	0.006821091068559326	0.01410623598494567	0.04031838374794461
-2.078125	0.03665616839716677	0.04022217785241082	0.030685112916398794	0.03416124746290734	0.03849015122978017	0.02926549572730437	0.021481917460914702	0.03469658158428501	0.0383116118144244	0.03923387322574854	0.04011712190695107	0.0362900257576257	0.03215766749344766	0.030406736861914398	0.025126409099902956	0.022149307949439388	0.023809257763787173	0.03550368868745864	0.039345054025761786	0.045297206356190146	0.04289650002028793	0.036714053037576376	0.029051899327896535	0.019713697425322606	0.014543467260955368	0.00970166944898665	0.016406603964423994	0.021581465867348014	0.02943686502985656	0.031857009895611556	0.021393079817062243	0.01484229470752325	0.005766791441419628	0.008298439608188346	0.004193598402343924	-0.00016423723718617111	0.00028845679480582476	0.0018001049727899953	0.0024508755828719585	0.003389324761519674	0.02200841563753784	0.027245422929991037	0.031860223703552036	0.03891040056478232	0.022984103427734225	0.017182775610126554	0.00625490079401061	0.012987317238003015	0.039311737252864985
-2.0625	0.0353378746425733	0.03991528602491599	0.0291400330432225	0.03295513446209952	0.03765886125038378	0.02842989919008687	0.0204576888558222	0.03317819953444996	0.036662193399388344	0.038335946877487	0.03979539098218084	0.035889776726253333	0.03160405959933996	0.029816826386377216	0.023751305759651585	0.020458065895945766	0.023235165473306552	0.03394516182452208	0.03872858374379575	0.045160067128017546	0.04238769806688651	0.03601785508799367	0.028067093435674907	0.017991738152340987	0.013362262857845053	0.009783292510837783	0.015984690660843626	0.02079900260141585	0.028131907287752257	0.03103508971398696	0.02065521796030225	0.015289396431762725	0.005505567201180383	0.008184197539230808	0.004654925403883681	-0.0011418623151257634	-8.69304407387972e-05	0.001066495553095592	0.0017794959603634197	0.003414079502272216	0.022424752230290324	0.02727594228927046	0.031137509079417213	0.03767916024662554	0.021639789028267842	0.01565919544082135	0.005528506822884083	0.012112873335718177	0.03896559652639553
-2.046875	0.033244283928797816	0.03952187960967422	0.02863861218211241	0.03130634775734507	0.037168850778834896	0.027778098679846153	0.019475478935055433	0.03205986460670829	0.03631844613701105	0.038655837043188514	0.04026151683065109	0.03643074850551784	0.031866064737550916	0.029678774462081493	0.02308705077157356	0.019098956890229602	0.02300623414776055	0.03438336831750348	0.03891871958039701	0.045322897098958495	0.04288266294170171	0.035979415671317835	0.027748408343177287	0.01723135825013742	0.012035586552519817	0.01036512870596198	0.016074127191677688	0.020669673476368187	0.027683560576406308	0.030625238100765274	0.020700708276126533	0.015587847901042551	0.005154214006324764	0.008382238014019095	0.0046667223185068	-0.0009230559109710157	-0.0004536725115031004	0.0002046509471256286	0.0019306730420794338	0.004253690652330988	0.02284875278128311	0.02747039408313867	0.031125292473006994	0.036927191680297254	0.020978260884294286	0.015189948620536598	0.00638961607546662	0.012768683923059142	0.039400822832249105
-2.03125	0.031070338806603103	0.03919860175774374	0.028079825587337837	0.03048064686008729	0.03744657882489264	0.027208185562631115	0.018917812344807317	0.030868136434582992	0.03599786222912371	0.03839734442881308	0.04084030226222239	0.03699037383776158	0.0321367657976225	0.029779510642401873	0.022642759504378773	0.01835553571509081	0.02285995720885694	0.03497092986071948	0.03945659711025655	0.04571384098380804	0.042906018486246464	0.03601923913229257	0.02801120134536177	0.017686361762753223	0.01123737871821504	0.010065856132314366	0.0168830934795551	0.021220969245769085	0.027933787679648957	0.03094099031004589	0.020776403331547046	0.01524387243844103	0.0044300344248767946	0.008328875244478695	0.004904821594027453	-0.0006668934947811067	-0.0007719613087829203	-0.0003720722044818103	0.0016075786581495777	0.004226931567245629	0.02221974054700695	0.027660877467133103	0.031528284668456766	0.03688088427297771	0.020274906355189158	0.013575097167631611	0.005265565341687761	0.01239057312195655	0.039175821252865714
-2.015625	0.03024240139639005	0.03840555863280315	0.026949403074104337	0.02911998748895712	0.03699231990613043	0.026505031669512392	0.017569757970159118	0.029679469342227094	0.0350032456452027	0.03732583470118698	0.04009066447033547	0.036106272018514574	0.031026310881134122	0.028663683356717228	0.022352019138634206	0.01738271579524735	0.023076044855406506	0.03523530823113106	0.03963486753636971	0.04491189683321863	0.04196098481770605	0.035209775442490356	0.027777728030923755	0.01703362919506617	0.010415101738180966	0.010620381646731403	0.01740235690958798	0.021676559397019447	0.027741937711834908	0.03073071255639661	0.020853734802221878	0.014837814692873508	0.0036833080666838214	0.008123660943238065	0.0052226975472876806	-0.0004112781607545912	-0.0009319469929323532	-0.0008685053326189518	0.0012089904514141381	0.0039752814365783705	0.02192475649935659	0.02729457791429013	0.03135557233763393	0.03615104092750698	0.0196947795979213	0.01228255077949143	0.004323563925572671	0.012234715395607054	0.0381775611473131
-2.0	0.02917051747572259	0.03738278170349076	0.026238459150772542	0.028092549324355787	0.03567243995494209	0.025912141131266254	0.016560017527081073	0.02918612234061584	0.03381086514564231	0.03635450983420015	0.0393311976804398	0.035330467161838894	0.030325352409272456	0.027817659731954335	0.02134229810908437	0.017005136286024937	0.023438781255390496	0.03561759087024256	0.03943916981806979	0.04475397388450801	0.04165694561088458	0.034960674558533356	0.027459472796181217	0.016302022123818462	0.010147367264289641	0.011320382496342063	0.018437684554373845	0.022326284949667752	0.027949529071338474	0.030859509963192977	0.021261170887737536	0.014893430843949318	0.004016119125299156	0.008161334221949802	0.006172697455622256	0.0010058195563033222	-0.0010211772299953737	-0.0015303061227314174	0.0015187338336545507	0.004294165602186695	0.02239280241774395	0.027668046436883743	0.031851956956234065	0.03621826190210413	0.01965904583921656	0.011259936202986865	0.0036906166504195427	0.011890374874928967	0.037330980677506884
-1.984375	0.02833165761549026	0.03626414213213138	0.025415829080156983	0.026879952778108417	0.03499288474558852	0.025527011591475458	0.016190383961657062	0.028260719880927355	0.032619413640350106	0.034890141256619246	0.0381325880298391	0.03449816226493567	0.02980230757384561	0.02674451537895948	0.020724407682428135	0.017027269114623777	0.02263525247108191	0.03494126569421496	0.03870322194416076	0.044553483987692745	0.04189150936435908	0.03442429755232297	0.026845150417648254	0.015160617549554445	0.009632836400123778	0.011471348896156997	0.018183932921965608	0.022530003906285855	0.02822899569873698	0.03125889641814865	0.02177497885422781	0.014995985829227721	0.0028239431587280704	0.008078769710846246	0.006848959560738876	0.0017812053847592324	-0.0006478154275100679	-0.0014351044548675418	0.0015204026363790034	0.004361911333398893	0.022446181799750775	0.028352888487279414	0.032180869099101984	0.036384026522864585	0.02003194282297045	0.011808319867122918	0.003972532332591072	0.011857166782647255	0.03733368830726249
-1.96875	0.02639682594453916	0.0344189829309471	0.02382479754742235	0.024922233662800865	0.033029360228101726	0.023942765838000923	0.01499410446267575	0.02731243643211201	0.030861675716005267	0.033341078960802406	0.037023660086560994	0.033532616443699224	0.029063668864182546	0.02610391767229885	0.020322687197767662	0.01643667066382477	0.022901392763014883	0.03431220190250315	0.038222092832438645	0.04461513633141294	0.04203963000472868	0.03421685320790857	0.026783771719783543	0.014660517383890691	0.009367743146140129	0.012331385252764449	0.01761007560417056	0.022925656781444557	0.028178576612845063	0.031540439288073686	0.022667394438758492	0.016421849253674736	0.0036127589643001556	0.007839377663185588	0.007688638693798567	0.001860348432091996	-0.001133056462276727	-0.0019064989872276783	0.0024351595377083866	0.00514928005868569	0.02303066066233441	0.02786379539174959	0.03187064359080978	0.03547442881390452	0.01978615021216683	0.011179463483858853	0.004139439371647314	0.011748652551614214	0.03660280426265672
-1.953125	0.0254305194306653	0.033306533709401266	0.02256476682960056	0.023037540921359324	0.0318596059223637	0.023642213799757884	0.014391934825107455	0.02571809971013863	0.030238556559197605	0.03279271642095409	0.036741018970496954	0.032982816657749936	0.02859426870418247	0.025968739652307705	0.020161413285313755	0.01578737752279267	0.022083671344444156	0.03358900516468566	0.037424696749076246	0.04453588055912405	0.04180112126050517	0.03451431288849562	0.027342281542951243	0.015217275581380817	0.008399623481091112	0.01285673846687132	0.01819533581037831	0.023046152795723175	0.02799348483058566	0.031450211524497715	0.023411203583236784	0.017675104548834496	0.003922302296996349	0.007236231084243627	0.008319943159585818	0.002541991917860287	-0.0009644615627621533	-0.0019156728987582028	0.0034313608517550164	0.005133829161059112	0.0222660931176506	0.02742188562406227	0.032201812352286655	0.03508565132506192	0.019486470488482156	0.010614755639107899	0.004553501796908677	0.01210006719629746	0.03618231398577336
-1.9375	0.02453366373665631	0.03218356411671266	0.02213783380575478	0.0222208678307652	0.030925631933496334	0.023068337088443514	0.014085224925656803	0.02468740171570971	0.0287526213680394	0.0324412475572899	0.03655156209133566	0.03263403988676146	0.02853740460705012	0.025527924485504627	0.02031707636779174	0.016032810680917463	0.02134408082347363	0.03323812068483676	0.03693067483836785	0.04412193696698523	0.04170744012808427	0.03488993709906936	0.027325908816419543	0.015912031225161626	0.007296840057824739	0.012577573446469615	0.017251404270064087	0.022505365118558985	0.027370211813831702	0.03099857187917223	0.02378985930699855	0.018299595692951698	0.0036965303552278783	0.007412926907818473	0.008727157626708504	0.0022450765070971103	-0.0007950241444632411	-0.0021340484265238045	0.003933646080986364	0.005626451660646126	0.021657416548987386	0.027457241194497328	0.0329186626477167	0.03558510666480288	0.019659618943114764	0.010639549075858668	0.005035362829221413	0.0124626668424753	0.03595024150563404
-1.921875	0.024037428252631797	0.030973111931234597	0.020935051480773837	0.02173764261897304	0.030532111012144016	0.022704490966862067	0.013752694282447919	0.024186907231342047	0.028348008218745235	0.03241247667465359	0.03732355223037302	0.03326063464774052	0.029049240960739554	0.025521422643214463	0.019605583482189104	0.016418742679525165	0.02067066098097712	0.03333975045825355	0.03739703017636202	0.04420360506046563	0.041259297484066336	0.03469920509960502	0.02757871271460317	0.015786529483739285	0.007386421430419432	0.011980369710363448	0.016706766195420643	0.022617346805054693	0.02699597885948606	0.03000816563871922	0.023344011791050435	0.01820493130944669	0.005081671854713932	0.007705159246688709	0.00848613928828854	0.0023802733645425177	-0.000716787320561707	-0.0022898195311427116	0.003575036660186015	0.005755764050991275	0.022318343864753842	0.02813542514340952	0.03342820767156809	0.03600308463792316	0.020211308356374504	0.01064545877306955	0.005176479902002029	0.012375894770229934	0.035477770387660715
-1.90625	0.02385322339250706	0.03125017651691451	0.021628774865530432	0.021855462656822054	0.030843521494534797	0.022901069785802974	0.014758982986677438	0.024556201895757114	0.028206247242633254	0.032650010089855644	0.037653575197327885	0.03324129680258921	0.02914807969937101	0.02574810783844441	0.01995329279161524	0.016917803813703357	0.021403048024512827	0.03311539071946754	0.037927290238440034	0.04390300795203075	0.040665005162009035	0.03392130746506154	0.02768814858573023	0.016322618653066456	0.007670053618494421	0.012518937140703202	0.016385580263158773	0.02310075816931203	0.027135736285708846	0.029677613628155085	0.022887725464534013	0.017980349739082156	0.005255754818790592	0.007186760511831381	0.0087982113705948	0.0029397836136922707	-0.00016726177418604493	-0.0025718276971019804	0.0037141617751331067	0.0059682612249162045	0.02207012983271852	0.027717386814765634	0.03389028611272806	0.036154589522629975	0.020382725381932688	0.010325285256840289	0.004911734728375449	0.012826819295878523	0.035847766645019874
-1.890625	0.023309271421749145	0.03070082241320051	0.02167362046602648	0.021702548136090627	0.031223151116864755	0.022473784314934166	0.015164899581577629	0.023801053006900476	0.027459356155304704	0.0329920738004148	0.03794277089182287	0.033016801747726275	0.02910986979259178	0.025803551613353192	0.02022993134596618	0.017040966695640238	0.02074999689357355	0.03268518119584769	0.037892867944901806	0.04335894053510856	0.04000191213854123	0.03319828708190471	0.027600538241676985	0.01598819886567071	0.00763627344276756	0.011719511821866035	0.015382427390431986	0.02196538276912179	0.0259520653024083	0.028606376628158615	0.022360150585882366	0.01781809434178285	0.005096040664648171	0.007133768558560405	0.008273173915222287	0.0024479389714542775	-0.00041947028657887133	-0.0032960927554086085	0.0032861883577425034	0.00544048902229406	0.021837172482628377	0.02746425315272063	0.034151479488355105	0.03593167676590383	0.01996617662953213	0.010182829790574032	0.004393275757320225	0.012543032097164541	0.035506568840355614
-1.875	0.022934898093808442	0.03010173130896874	0.021964918935555033	0.020876670381403527	0.03149174991995096	0.022596303722821176	0.015910226124105975	0.022692386590642856	0.026834874661290087	0.032639543921686706	0.037912142975255844	0.033143594407010826	0.02964606957975775	0.026609073113650083	0.020292513964523095	0.016887341014808044	0.020303679490461947	0.031745107378810644	0.037700673658400775	0.04318309566006064	0.03985670283436775	0.03327567963860929	0.027415208355523645	0.015986719081411138	0.007652357126789866	0.011572229893135954	0.015027165460924152	0.021356252674013376	0.026309512124862523	0.02863071289029904	0.02207263819873333	0.01764420241197513	0.0051850751682650294	0.006495679507497698	0.008106863795546815	0.0023551867867354303	-0.0007056324822769966	-0.0031217808893416075	0.002924260179861449	0.005221057269955054	0.021939560836835882	0.0274564144492615	0.03401022062025731	0.03519137678667903	0.01935762892244384	0.01005202613887377	0.004315883222443517	0.01274472275545122	0.03541020903503522
-1.859375	0.022925305366516113	0.029507677018409596	0.021975847141584383	0.021217181933843678	0.031122948764823376	0.022159402025863528	0.01691180714406073	0.0219775065605063	0.02599541103845695	0.032083398359827695	0.03780051408102736	0.033052142930682746	0.029457392217591406	0.026190244313329458	0.02016126235248521	0.01734329078462906	0.019569599486567314	0.030151935829780995	0.036995310825295745	0.04341481311712414	0.039746274752542374	0.0334273218177259	0.027049730863654985	0.01626788760186173	0.007644287719813292	0.010966988917243726	0.014305340585997329	0.021061493767774664	0.027504636865342037	0.02953352313488722	0.022629847622010858	0.017989992117509245	0.004679199476959184	0.006956839846679941	0.008222384203691036	0.0021314299723599107	-0.0011948661398491823	-0.002408093055419158	0.0032286878951708784	0.006165880121989176	0.02278836067125667	0.027467228879686445	0.03341373211151222	0.034004191495478155	0.018186737864743917	0.009520079933281522	0.004225616905387142	0.012839646160136909	0.03500833941507153
-1.84375	0.02206330384215107	0.0284674231428653	0.021752467680198607	0.02093905229412485	0.030121216061525048	0.021070551592856646	0.017553428676910697	0.02067871019244194	0.025100302675855345	0.03125145857338794	0.03700729499105364	0.03238861739519052	0.028588302340358494	0.025807649083435535	0.0205169519293122	0.017642293105018324	0.018169668236805592	0.02915571581106633	0.03693734090775251	0.043259657081216575	0.03906788736348972	0.03301445232937113	0.026731367548927666	0.01664360726135783	0.007824157230788841	0.010346912546083331	0.013283528323518113	0.02110994698596187	0.02816903250350151	0.030368988821282982	0.02269419238436967	0.018021372935618275	0.004415408373461105	0.007201828769757413	0.008071674293023533	0.002189600799465552	-0.0012235353700816632	-0.0016604145959718153	0.003447177680209279	0.00606765827833442	0.022545936537790114	0.027023383496998576	0.0325903986900812	0.03266532614361495	0.017239837785018607	0.008992238571227062	0.004705099988495931	0.013021083199419081	0.03364730404864531
-1.828125	0.02065759390934545	0.027135149482637642	0.021568039554077247	0.020131625299109147	0.029233640793245287	0.020570067944936453	0.0179439066327177	0.01951780712697655	0.023419851233484223	0.030216218385612593	0.0361156624276191	0.03169468138148659	0.02786657338729128	0.025296373956371097	0.02050640606903471	0.01743773411726579	0.016772137225780172	0.027390871883835644	0.03518174947239459	0.04196279381867498	0.0385169803223107	0.0327194439349114	0.026304587628692387	0.016907320835161953	0.007885382103268057	0.009660542919300496	0.012509574383147991	0.020252731780055912	0.027861959987785668	0.030770811505499297	0.021961095444294188	0.01681593817775138	0.004508633172372356	0.006296807620674372	0.008264505497390929	0.0016529148386325687	-0.0013011214265134185	-0.0014344391180202364	0.0028392277090460993	0.005159884644672275	0.02108732456108555	0.02619975119596347	0.0321098807733506	0.03150088096735999	0.016484606127050938	0.00880623688135529	0.004751391774334479	0.012618755036965013	0.031880689773970516
-1.8125	0.019510566500412097	0.026606876048026605	0.021224732778500767	0.01897851531211927	0.028211906721116974	0.020172247587470337	0.017438221432166758	0.01885029995610239	0.022264347004238516	0.029255689191631972	0.03462602326180786	0.030618494865484534	0.02749247195897624	0.024844241666141898	0.020723696873756126	0.017396082897903398	0.01633292830956634	0.026341089699417352	0.03382127061486244	0.04004105485510081	0.036874773516319695	0.031726083613466474	0.026022961630951615	0.016270372341386972	0.0068792920734267685	0.009579599130665884	0.012371051472291584	0.019331516814418137	0.027160767203895375	0.030162350460886955	0.020778183761285617	0.015736224022839453	0.0036253025449695998	0.00485284072055947	0.008535542161553167	0.0017549463314935564	-0.0014222890604287386	-0.0016630187281407415	0.002303134535213758	0.004602119238188607	0.019103529446874747	0.02430667379521765	0.032014338718727234	0.030423692887416108	0.0156156615994405	0.008231054569478147	0.003958007891924353	0.011821818677708507	0.02995488786837086
-1.796875	0.019684912965021794	0.026452058813447366	0.020723926037317143	0.018270523905812297	0.027880322509736287	0.020144508953671904	0.017519361451195436	0.01793951325089438	0.021628597122617065	0.028142379678320138	0.03297787670162507	0.03005526764318347	0.027649371384177356	0.024555591185344384	0.020603637531166896	0.017552141461055725	0.01588135464116931	0.02532475518528372	0.03215352410406922	0.0380298996984493	0.0355141154199373	0.03100485974282492	0.025849188352003692	0.01596619646297768	0.007292803650489077	0.009345567307900638	0.011989415386233304	0.01798636305902619	0.026065964938607068	0.030121213081292807	0.02060690869111568	0.015415479813805177	0.004311709100329608	0.005145405710209161	0.009009702746698166	0.002253938064677641	-0.001082005025818944	-0.0010337489828089019	0.002690569369588047	0.004933984721719753	0.018118423118721694	0.02309326236281777	0.031705707451328634	0.029766491259215398	0.015067889017518609	0.008124422552646138	0.004049226304050535	0.011775191166088916	0.02882147957570851
-1.78125	0.019478730112314224	0.025776379415765403	0.020425203564809636	0.018451991738402285	0.027462338583427483	0.01920104450546205	0.01713489461562858	0.018087001436833818	0.02170590614550747	0.02819738382822834	0.03223166985262651	0.029719241365091874	0.027105457143625243	0.02343948638808797	0.019601571676321327	0.01647833343522507	0.01573569201864302	0.025038989959284663	0.031833605194697155	0.03663674222771078	0.0342391358455643	0.030076320213265718	0.025237575639039278	0.015071783354505897	0.00712650526111247	0.008921130432281644	0.012236881669377909	0.01720743962941924	0.02548423311454826	0.030432602131622844	0.021239317202707754	0.015703461054363287	0.004255120782181621	0.0057135400595143436	0.009072693675989285	0.0025349497678689658	-0.0008275822969153523	-0.0008387192850932479	0.0033818829571828244	0.005502297160273883	0.01833321145968512	0.023360438222880475	0.030628965398500442	0.0282107089922647	0.013869409763719887	0.007756932255870197	0.003730322077171877	0.01212355432799086	0.028434974269475787
-1.765625	0.018063870350306387	0.024507987228571438	0.020262733651907183	0.017551528225885703	0.026427694810990943	0.01937857463490218	0.016332071370561606	0.016165680607082324	0.02054090122546768	0.02758893425343558	0.031573266664054245	0.02952472994074924	0.02713031998137012	0.023078201233875006	0.019320050580427052	0.016151929821353404	0.014452623078250326	0.023982305475510658	0.03097093040123582	0.035273211007006464	0.03332962929853238	0.029629576369188726	0.02466094588125998	0.014357686636503785	0.006648849160410464	0.008734972233651207	0.011327325101592577	0.01719036921276711	0.025363847496919334	0.030047119691153056	0.020856539416126908	0.014837494018138386	0.0047151701641269025	0.006180490084807389	0.009517722034070175	0.0032021242805058137	-3.686307754833251e-05	-0.00047739619913045317	0.002365793821081752	0.004581952381704469	0.018384669444640168	0.023206821584608406	0.030101099621242612	0.027703751374792772	0.013711511652218178	0.007949963600549382	0.003255826319218613	0.011278096996829846	0.027376351749990136
-1.75	0.016882287283078768	0.02394605443478213	0.019704321482640806	0.017277662966318986	0.02560061713338655	0.019184160558506847	0.015992754086619244	0.015014676001737826	0.019605181436054407	0.026512158446712418	0.030517576122656466	0.028866749291773887	0.026795195636805148	0.022413784853415563	0.018216443783603608	0.01591601409454597	0.014153286052169279	0.022828836881672032	0.03004300950851757	0.034621791495010254	0.032890139543451366	0.029383011138997973	0.023896187150967307	0.013966932255425491	0.006791559384419088	0.008529172069393099	0.009981844213325531	0.016517668499727734	0.024748248094692827	0.029595087456982583	0.020875662076286973	0.014216951851267368	0.005104454152751714	0.006627348895381147	0.009138115050154738	0.002886496053542942	-0.0009702294541057199	-0.0008551192644517869	0.002476495548035018	0.004439313233888242	0.019001344277057797	0.023316934099420907	0.029464379634009673	0.02639790132525377	0.012588179751764983	0.006960132860695012	0.0031833504210226236	0.011274875802337192	0.026698519941419363
-1.734375	0.01600948676277767	0.023160174721851945	0.018687740701716395	0.016638014791533352	0.02465503279818222	0.01899061871226877	0.013998398423427715	0.014200444950256496	0.018783057772088795	0.025579327647574247	0.029603604262229057	0.028422491665696725	0.026624065212672576	0.02204134566709399	0.017674971400992945	0.014815288427053019	0.013629256060812622	0.021382684068521486	0.02885857658693567	0.03338422226952389	0.0319217013893649	0.028628624523844338	0.023338233347749336	0.01401788887596922	0.006268161894695368	0.008102162496652455	0.009384757783845999	0.015465345289703692	0.02292274374049157	0.02803215036401525	0.019910572993103413	0.013627532975806388	0.005616835010005161	0.005886489647946291	0.00828106836634106	0.003506816446315497	-0.0011778103187680244	-0.001459421994513832	0.0023284047550987453	0.004064918518997729	0.018512911489233376	0.021891142567619683	0.02853976496262476	0.025526579076540656	0.012033190281363204	0.006562424985168036	0.0032188041615881955	0.011037572963687126	0.025172548688715324
-1.71875	0.015695915878131926	0.022374595626024528	0.016715062790899536	0.016537926913588307	0.02373507453594357	0.018078478614916092	0.012206592350412392	0.013429026771336793	0.01781854290748015	0.02382812865253072	0.027937939524417744	0.027580360080173706	0.02536398102529347	0.02047438594745472	0.015845270804129542	0.014035746127774473	0.012368552340194582	0.01930192327708937	0.027002381230704486	0.03155101681950327	0.03033290476050752	0.027190056385006756	0.022512644121889025	0.013214987085666508	0.005387369735399261	0.00765919623663649	0.008031620417023077	0.012910409503456321	0.02051310536917299	0.026201127807144075	0.018656582001131027	0.012428659573197364	0.005302113090874627	0.0053827871422981845	0.008137127725058235	0.0034952276211697606	-0.0018076604697853326	-0.0023359135549981145	0.001815961563261226	0.003385615363367833	0.01738216825760901	0.020546594099141658	0.02694821132463403	0.024432833181344905	0.011555476867852122	0.006017644073290284	0.002334135697128659	0.010021040637730039	0.02349417777149938
-1.703125	0.01395119372755289	0.021075035746616778	0.015321457525715232	0.01527598145257798	0.02193212034762837	0.016063704428870552	0.010800229071173817	0.01302456301636994	0.016507288435241206	0.022098126992204925	0.025859656409366494	0.02642417531533283	0.023787123940564925	0.01848392283427529	0.013811916499253129	0.012500894468394108	0.011496729883947409	0.017981497147411575	0.02558714891783893	0.02997538128402084	0.02892335145152174	0.026227938802912833	0.02173780029406771	0.012170355627313256	0.0046170607092790306	0.007170591014437377	0.007411683612735942	0.01217946266697254	0.01982216319302097	0.02589321854757145	0.019487827841658145	0.01281713964708615	0.004933618986979127	0.005139175319345668	0.007632494905556087	0.0028265754925087096	-0.001881287293508649	-0.002551171126015106	0.0023253582825418563	0.0034017185898846947	0.015736088808625936	0.018650859221816064	0.025223602168262006	0.02280146620469168	0.010491431289119646	0.00544719050230924	0.001544950303286896	0.00900570022931788	0.02141046883771196
-1.6875	0.012354097468778491	0.019965172902448102	0.014492106459874777	0.014778227044735104	0.021592588821658865	0.01561649467330426	0.010637407707690727	0.01251172522897832	0.016335448029713005	0.02130306905019097	0.02510686154710129	0.02604274842160521	0.023558692855294792	0.01790194787317887	0.01261893559458258	0.011732635074667996	0.010342332848813385	0.016598143766168506	0.024753046012483536	0.029462064860854297	0.028241769748274238	0.026341746328398585	0.021512764174258337	0.01158182518556714	0.004055763152427972	0.006488917562819552	0.006321491647395305	0.011981903863488696	0.019539859949145467	0.026657331665046514	0.020701142062898727	0.013430884084664285	0.004961902427021414	0.005286222515314876	0.007399772437929641	0.002710829513671342	-0.001445772300940007	-0.001285507577995304	0.003984693498932756	0.003969137719832361	0.015058552462141961	0.01730727795511484	0.02475282968953252	0.021415280178189278	0.009723196714185178	0.005796309783181641	0.0018578750452434179	0.00923954485951981	0.0206787797389552
-1.671875	0.012256218161201104	0.019435145138413646	0.013940662785898894	0.015252073178999126	0.021569155564066023	0.01669795642083045	0.010559406277025118	0.012119403888937086	0.0159418955034198	0.021234406705480068	0.02505162658635527	0.026860292852506972	0.024641908923513256	0.0186304995091632	0.012607102979745832	0.011466831793404708	0.010424897508346475	0.015712360342149623	0.024067364970687777	0.029148050267031066	0.028385140464524738	0.026814897838630714	0.021242504916608597	0.011741267563775182	0.004480273931403644	0.0068441942741628735	0.0062333281530300155	0.011494347745610867	0.01848385432967916	0.025937027717009186	0.0203982152233948	0.012288567167706788	0.005119602585909888	0.005478333414066583	0.007892267711577005	0.0035681593319168313	-0.0014000043855048716	-0.0011930630818824284	0.0034228628370328805	0.003549036174081266	0.013895029219565914	0.016250719448726157	0.025122446194291114	0.021168564225081354	0.009450948897574562	0.005928188243706245	0.001840402220841497	0.00946997127502982	0.020540945907123388
-1.65625	0.01135577205568552	0.01853768397704698	0.013391151200630702	0.01470734823960811	0.02048800636548549	0.01602664677775465	0.010863552689261268	0.012130364257609471	0.015221782081061975	0.02031027930788696	0.023681420204229652	0.02587563483393751	0.023765869725320955	0.017804223607527092	0.011984501377446577	0.010790830332553014	0.010608862293884158	0.015482020264607854	0.02257606410421431	0.027509658102644607	0.026775694696698337	0.02567119772429578	0.021038713585585355	0.012362715120934809	0.004778666677884758	0.007343435057555326	0.006200384552357718	0.010546025930671022	0.016892935882788153	0.02415776115376502	0.019931802414066623	0.012074951099930332	0.0060580939403735105	0.005267333600204438	0.007758210464089643	0.0032214912411291153	-0.00192605542979436	-0.0017968440952245146	0.0034916865624836646	0.0035064706378761913	0.013144016393925994	0.015130128490272909	0.024236011621542274	0.020411418238654732	0.008994966658065096	0.005995231360429898	0.0016785287551101646	0.0092349205588107	0.02000057257246226
-1.640625	0.010839223681250587	0.017484106408664955	0.011691406233876479	0.014730529149528594	0.019813263870310037	0.015599824511446059	0.010367396293440833	0.011431863548932598	0.015145723256864585	0.01938621464651078	0.022898609330877662	0.025194136571371928	0.024016023078002036	0.018043154600309207	0.011756429157685488	0.009955504941171967	0.010846514788863715	0.015590237340074965	0.021471385952463607	0.02650748563464731	0.026490608975291253	0.025672608458262403	0.021829304881975986	0.013070111128035933	0.004663228076242376	0.00798192850779742	0.005853335681604221	0.010043463262263685	0.015857403323752805	0.023678761820701767	0.019961538120696787	0.0129761160525959	0.00659449330996722	0.005487560814071912	0.007950946083292365	0.0036379542580107227	-0.0018387690928648227	-0.0021003773319534956	0.003603393048979342	0.004315874865278601	0.013353227672632783	0.015017817041371017	0.023486514715477823	0.01973469026852399	0.0086984371941071	0.005886968885533861	0.0014953227699152194	0.009026097820606083	0.01988016690593213
-1.625	0.011453766829799861	0.017759586096508427	0.012006886710878462	0.014344718237407506	0.02100541395775508	0.015632739139255135	0.009942425542976707	0.010932901746127755	0.016037088236771524	0.020983036962570624	0.023701970209367575	0.025663303182227537	0.023964664665982127	0.017792155694041866	0.01186296904925257	0.009206771691242465	0.010249142572138225	0.015073756559286267	0.021687782918161248	0.02645695424716301	0.0267257252096897	0.025683895600377583	0.021768135333513784	0.01254661958955694	0.0038936257842578925	0.007568567577982322	0.004870267288060859	0.009593311231583357	0.01525011791381985	0.02355539717245847	0.02013166664401069	0.013806387747172267	0.006791966280434281	0.005729751969374775	0.008387117693200708	0.004050532690598629	-0.0011877990880748257	-0.00244225238202489	0.0037646936485543846	0.004701340984320268	0.014105304749682546	0.016119659540709107	0.023779344093054534	0.019710869016125798	0.009444880584487692	0.006152709836715076	0.0016528988417121582	0.008887496575334808	0.020150985685177147
-1.609375	0.01274369645252591	0.01864789263345301	0.012906244358964614	0.014983131317421794	0.02150365778943524	0.01707003271440044	0.009999292773136404	0.011054167244583368	0.016232977784238756	0.021413315430982037	0.02349951734795468	0.025597791960535687	0.024061643844470383	0.019139355677179993	0.012700647080782801	0.00911811507830862	0.009461553225992247	0.014857266607577913	0.021369922498706728	0.025358706056431403	0.025874319730792194	0.025539243472303498	0.021942969923838974	0.012689748153206892	0.002986214870179538	0.007470443786951364	0.00507096661021933	0.009171299624722452	0.014067805244121701	0.02269032542826608	0.019674057234078647	0.014302265395235736	0.008009283860155847	0.005509438593981031	0.008525780634954572	0.004802113957703113	-0.001204776979284361	-0.0026485448419407477	0.004077775761834346	0.005120853782136692	0.01453605055285152	0.01621624642284587	0.02409516244661063	0.020131815993227064	0.010196559154428542	0.006538621001527645	0.002560045806603739	0.009158224317980057	0.02024589825887233
-1.59375	0.013580621214350686	0.018512018560431897	0.01268072672537528	0.015052915271371602	0.021381159545853734	0.0162149605457671	0.0093707739491947	0.01090328218997456	0.016893237497424708	0.02137881567468867	0.023434279672801494	0.024804843351012094	0.022943945540464483	0.018759903288446365	0.012548103352310136	0.009382637974340469	0.0090899123627878	0.01522972378331815	0.020920378691516816	0.02423638605396263	0.02415505449171178	0.02422797600738704	0.021143372089136393	0.012350461597088724	0.0032891349568672013	0.007010956236626953	0.0054807814245577905	0.008953945513349026	0.013012569840066135	0.021403688489226625	0.01845804858021438	0.014156068317242898	0.007925158548459876	0.005315742720267735	0.00768680363544263	0.004780595185002312	-0.0011581091734115035	-0.0018727908289292827	0.004918464220827446	0.005598102665680926	0.014326557211461477	0.015451934879820328	0.02286058906465769	0.01912808567285538	0.010301103224628605	0.007074792205094127	0.0035744756263738965	0.00968029345967807	0.020244378631468864
-1.578125	0.013911647810891737	0.017733573298028205	0.012062395608518272	0.014674308244138956	0.021645796135999262	0.015465185116045176	0.00865121207316406	0.011360946635250002	0.017197034481796436	0.02170969758881256	0.023744751256890594	0.02449321442982182	0.02301015427801758	0.018476489861495794	0.011887908063363284	0.008601962303509935	0.009201884706271812	0.015482850710395724	0.020533267653081565	0.024511233024531974	0.023798626131610944	0.024253825866617264	0.02097555420768913	0.011392704484751447	0.0027279653790174053	0.007112027367111295	0.005706753046251833	0.007767539855558425	0.012497942684422014	0.02071664571412839	0.01824316259007901	0.013840134009660688	0.007422037326614372	0.005198924842989072	0.00827926486817887	0.00570736761437729	-0.0013560087609221227	-0.0017495901160145878	0.004556241736281663	0.004799840488703922	0.013690004864474758	0.014931898709619418	0.02274111604783684	0.019781239237636326	0.010167241451563313	0.0072610367788001895	0.0035185157841624458	0.009209678851766512	0.01927185488457326
-1.5625	0.0142828498093877	0.017560534391668624	0.012532115273643285	0.014227689616382122	0.021490805642679335	0.01572458619484678	0.00900006290175952	0.011966933531221002	0.01700826865853742	0.02168798355269246	0.024136463820468634	0.025088845298159867	0.023755886242724955	0.01863167970223003	0.012479158260975964	0.008631575995241291	0.009847153631562832	0.01575595828180667	0.020868391363183036	0.025267291118507274	0.024232699582353235	0.02508892600890249	0.02188612861209549	0.011581998849578667	0.0032260054314974694	0.0073610034422017636	0.006579038570635021	0.00757115070882719	0.01222378329403	0.02072906725516077	0.018108585523441433	0.013517518661683426	0.006887863665906479	0.00484631990257185	0.008423585158016066	0.005765840210369788	-0.001126459393708501	-0.0018034337554126978	0.004708644983475096	0.004457691905554384	0.013045865931781008	0.014590413942642044	0.022856445191428064	0.020822992315515876	0.010522407002281398	0.007539806146814954	0.003833506442026646	0.00953907800721936	0.01902720214347937
-1.546875	0.014755190251162276	0.017325989590062818	0.01256411157664843	0.014101966982707381	0.021725184115348385	0.015944151172880082	0.009346329839900136	0.012136435981665273	0.01751565428567119	0.0219709387034527	0.024582292712875643	0.025346912327222526	0.024159926094580442	0.018228555389214307	0.01221423889255675	0.008970298212079796	0.009808616264490411	0.016506663511972875	0.021426302136387677	0.02596090301813092	0.024838004284538327	0.02507446575909853	0.02208738951012492	0.011583190909004771	0.0035816936899209393	0.007896445196092828	0.006871538131963462	0.007870429063768825	0.012400602441630326	0.020721887587569654	0.018200308489031158	0.01402808392958832	0.007220625223999378	0.0043597295371000655	0.00849444684718037	0.005569158143771347	-0.001009696105029434	-0.0021210777340456843	0.005111302129807882	0.005228207678010221	0.013051662995712832	0.013965241622645407	0.022899364423938095	0.021316946926526727	0.010351959988474846	0.00683405387098901	0.0030616566218668595	0.009210756784887053	0.01881729193373758
-1.53125	0.014413723372854292	0.01668557897792198	0.012196513422713906	0.013013966957805679	0.021051092067500575	0.015794704452855513	0.009473275672644377	0.011864642693399218	0.016655202987749362	0.02155586039298214	0.0238951828282552	0.024652502924436704	0.02355248455423862	0.017679906578268855	0.011736230447422714	0.00811750747525366	0.009819592614076101	0.01585445022210479	0.020750835875514895	0.02582089257412008	0.0245156534248963	0.024611351394560187	0.02160517971497029	0.010905977943184552	0.0029594130654004404	0.008099349755138974	0.006874771227285237	0.007741149159846828	0.012035098159685731	0.02065233381035796	0.018291420719469896	0.014123563108296367	0.00787945207557641	0.004130102694034576	0.008281376113882289	0.005368844012264162	-0.0016938843531534077	-0.0026467219460755585	0.004871846189780626	0.00552022903575562	0.012960091786499105	0.01404865029035136	0.022552845603786408	0.02110693301074207	0.009928090043831616	0.00572333900781814	0.002199767931597307	0.008226499170996248	0.018061670524184593
-1.515625	0.013518663350259886	0.015242515853606165	0.011998088685504626	0.011686701637518126	0.020499599580034555	0.015720575535669922	0.008861476022866554	0.01146475270652445	0.015851323743117974	0.020081263752945232	0.022980664743226954	0.02401654388231691	0.02277741164434701	0.016891679971013217	0.011179588013328612	0.006930569562973688	0.009027062165841926	0.015036938723642378	0.01919321103487164	0.024677662234171293	0.023503782885381953	0.02348406915552914	0.02069057911867276	0.00929245253209956	0.002349783544195816	0.007901315631170292	0.006316350511042401	0.007677343994146213	0.011782339919591323	0.020018552261171864	0.01817982886423124	0.01396865684655495	0.008247475120151648	0.0034058124205330388	0.007583781465655193	0.004630523646483198	-0.0012326494790613652	-0.0016510689747519791	0.005109067657031119	0.005661778637295356	0.012362328660674392	0.012555922532919794	0.02136295820819214	0.02038598880171776	0.010069463215768338	0.0058413557009771465	0.002735105130705051	0.008213976680417545	0.017083736651693472
-1.5	0.013350497277860996	0.015359307144535705	0.011769921341328881	0.011365482053952292	0.020422034664079547	0.015312213939614594	0.009185936689027585	0.011984965979354455	0.015746605274034663	0.019081384689343395	0.02265005429799203	0.023342038691043853	0.021938522905111314	0.01655367942294106	0.011290327832102775	0.007367333676666021	0.009244027373824792	0.014333807190996594	0.017921425902750344	0.024070007272530346	0.022817954630590977	0.02230383106507361	0.01979193699735333	0.009395995454178773	0.0018775791395455599	0.007897204571054316	0.00611604155274108	0.007616053291712888	0.01147685619071126	0.019364128494635223	0.017121190787293017	0.013521077879704534	0.00902480803342769	0.003027830786595587	0.007643722661305219	0.004242743001668714	-0.0007661412159905012	-0.0008077230071648955	0.0054893232343602	0.006631959654077946	0.012677621236070991	0.012029019766487181	0.020391781255602835	0.019736098847351967	0.010145591840409907	0.006734651833539829	0.003756876262195874	0.008743701066123322	0.017003489035414533
-1.484375	0.013303096959134564	0.014908390374148438	0.010940185898652999	0.011326663763611577	0.019665229364181868	0.015565759252058341	0.009384049731306732	0.012276816033408976	0.01590904465992935	0.018394207081291823	0.022319299867376685	0.023014606454671592	0.02150601092725992	0.01596629199339077	0.012108024721965194	0.007202976223379664	0.009893957513850183	0.014054539270000532	0.01672901537567668	0.023534782318165526	0.022378814715193585	0.021829637605696915	0.019443128153216093	0.00947676273790421	0.0022297469811746852	0.0075745595997432245	0.006094548068358563	0.0066324033949058505	0.010918703977949917	0.018999711255310102	0.01673824884928763	0.012691644183360041	0.008180943804472918	0.0029212582216132433	0.007815028475306462	0.004097683756845072	-0.000601159199140966	-0.00013972923625260592	0.006537846810533665	0.006954464501177426	0.012448206334374845	0.01211092525627464	0.019228249206207693	0.01935696027649101	0.010417359485290944	0.00734496800287161	0.005264535121386871	0.009884644462727011	0.017130566636478762
-1.46875	0.012453297240426764	0.013902263453928754	0.00994440537178889	0.011031124988221563	0.018952318289666436	0.014365733915474266	0.008574848383432254	0.012075236724922434	0.015251463356980821	0.01886198080610484	0.02293848970439285	0.02316050974477548	0.021009532397147267	0.015700393193401396	0.01126759835096891	0.0061276675753106245	0.010800582473166287	0.013905467896256596	0.016408956624218263	0.023241434060037137	0.0221354758949019	0.021240710269194097	0.018663538848340978	0.00886973899032455	0.0021258304012008013	0.00820650291570928	0.006307504255528329	0.0059366952380514705	0.010198382684029639	0.01801623053397634	0.016236905788537113	0.01091461866744794	0.0077744969457853585	0.003955416684038937	0.007871719167451375	0.0038741319091059267	-0.0014746438362635672	-0.0010086920345202088	0.005683829057670664	0.006458683288656175	0.011813803354743867	0.011762012052349747	0.01788170239306055	0.01769415269372985	0.008842098154127597	0.006222796329529956	0.0052316635847091675	0.009200242454244289	0.016226239112438635
-1.453125	0.01187446506228298	0.01299535316429683	0.009587317446130329	0.010720268619479612	0.018321464105974884	0.013884867677552393	0.008198664279188961	0.012314992726919627	0.015209367687930353	0.01823241733654868	0.02225214534555562	0.022248964324535336	0.020493244170211256	0.015778327290900052	0.011074397462652995	0.006024015489674639	0.010915438280790113	0.014201077676261775	0.015357628828496672	0.02171280431211926	0.021160753909498453	0.02051493673643563	0.017813523480435835	0.00798511115135625	0.001855430903378874	0.00750032472606108	0.006625585461733863	0.005090113219921477	0.009168509452138096	0.01751054166088579	0.015551687561674044	0.009596452076220886	0.007006599914166145	0.003895565227139741	0.007334211590932682	0.0036102014128118753	-0.0015014710603281855	-0.0018560071126557886	0.005500597202626523	0.006193253383389674	0.011319594865199178	0.011517425099737012	0.017016285192221405	0.016780657204799355	0.007927806623047217	0.005158955202205107	0.004419142060214654	0.008043104771059007	0.015262332075508311
-1.4375	0.011120950320037081	0.011195396818948211	0.008390605845488609	0.010057102947030216	0.016594937632908112	0.011843115609372035	0.008287644869415089	0.011873806291259826	0.013201799920352641	0.01657629117835313	0.020794357417616992	0.020565850392449646	0.019282651704270393	0.015171126392669976	0.010729701475065667	0.005363611591747031	0.010856329067610204	0.013495063316076994	0.014151526366185862	0.020197808380180503	0.02036786046810448	0.01997494386159815	0.017525422963080926	0.007408247701823712	0.0020296239541494287	0.007677005676669069	0.006516177777666598	0.004591484305274207	0.008191253356926609	0.01734406154428143	0.015621076500974596	0.009777000374742783	0.006848263242136454	0.005108581218519248	0.007374555067508481	0.003127698061871342	-0.002323450252879411	-0.002094278228469193	0.005655993286927697	0.006773796331253834	0.010769668698776514	0.011490447998949094	0.01554451419506222	0.015362851088866591	0.007066750319791026	0.004637838434427976	0.004541379175498151	0.007398922836000565	0.014493882544047664
-1.421875	0.010021224542288109	0.010829243923217291	0.0065317004889948295	0.009614086046349257	0.015777535451343284	0.010857397690415382	0.00836946884082863	0.010939941130345687	0.012315323458597049	0.01515506989626374	0.019513798016123473	0.018971037631854416	0.017863807175308465	0.014458686532452702	0.010440681246109307	0.005281028846366098	0.010889127897098661	0.012412659107212676	0.01352991273161024	0.01966823171824217	0.019876124226721005	0.01914044739678502	0.016640504015958867	0.006123664043843746	0.0030034167575649917	0.00743884031980997	0.0055403794453013685	0.004556386279000435	0.008459368557669222	0.017489381126506488	0.015670674212742597	0.009943867049878463	0.007543597495532595	0.006230484021943994	0.007465989036427345	0.0030220590662793255	-0.0022738705738447607	-0.001198407681658864	0.006093703820079099	0.0074331393887405285	0.010937623237259686	0.012035531844594516	0.014055767446552635	0.013993988765287213	0.0064981261035427455	0.004375493935731356	0.004556478653103113	0.0072255160543136295	0.01307665582280606
-1.40625	0.00915342620573938	0.010563123732572422	0.005736533721210435	0.009355427493574098	0.014680645387852565	0.010044639225816355	0.008572966943029314	0.010312631633132696	0.010876343538984656	0.0135488404892385	0.017793056974187493	0.017332462980994022	0.016556750726886095	0.013624559732852504	0.010103926883311942	0.005680342603955069	0.01072871159412898	0.011434055794961751	0.011927938542794437	0.01771716382354498	0.018555453803855926	0.018033222519443372	0.015492286140215583	0.005841261352179572	0.003429881430201931	0.006875243106333073	0.004383344243979082	0.0037409141477837693	0.008166898030322046	0.017221020167926326	0.01479418646194972	0.009256811498198658	0.00750446820165962	0.006128416697174543	0.007108736259397119	0.002216413508722326	-0.002263194794068113	-0.0009303624741733074	0.0056220543687231835	0.006988343261764385	0.010277994081843645	0.011003145627910271	0.012624046530982013	0.012717099429573863	0.0056653004954569045	0.003742690951912664	0.004533786216052249	0.007156447565648705	0.012001222383696586
-1.390625	0.008591991869616322	0.009858734883891884	0.006166593340458349	0.008563349048199598	0.014158824272453786	0.009628933458589017	0.008640788332559168	0.009723963274154812	0.009986565500662436	0.012670621805591508	0.016684889275347815	0.016513045137980954	0.015770513727329672	0.012641604826785623	0.009751971694640815	0.004985422680329065	0.010030041984282433	0.01047555920376908	0.010830651357537135	0.01645085905911401	0.017635130765847863	0.01738193014462013	0.014469626813661308	0.005252489265694748	0.0038429343076131772	0.006061532703461126	0.003859764718799852	0.003552859848423395	0.007460454091778956	0.017502609467192086	0.014658668084302917	0.008831599130644463	0.007884223118890078	0.005832253518747166	0.006463233623071574	0.0021952871480607427	-0.00206898779142648	-1.3788114301860332e-06	0.0065319260582327844	0.00745883138733916	0.009929264413949567	0.010113549570087343	0.011684645432251273	0.011894580558873713	0.00510071798635181	0.0036580847459845244	0.005127340203944186	0.0077997136395424604	0.011473797308281065
-1.375	0.008070391038199887	0.009251850901637226	0.006195440248120576	0.008383351447992026	0.014254968159366398	0.009738374216249212	0.008284018625272439	0.009394122427329421	0.009936781527721905	0.01262074699625373	0.01668039496289566	0.016751136737002525	0.016045838769059628	0.013009038043674082	0.009724580426700413	0.0045240264254971406	0.00983909938368015	0.009584385222842684	0.010382806420966516	0.016163577511906623	0.01764865971636027	0.017198467504931612	0.014448654151055961	0.005506001558387652	0.003943108848397969	0.005531432825955562	0.0030849196598865094	0.0032861655175111084	0.007741938438266515	0.017699827963951975	0.014024605869781225	0.008343084319494664	0.0075949797173962	0.006169544369913638	0.006358772731618956	0.0024013099711737594	-0.0012913339084661857	0.001117024608538486	0.006785299303010106	0.007349388976581395	0.009609511504322654	0.01005929908133112	0.011188331394805573	0.012000215324223972	0.005423786471510539	0.0036213033716194333	0.004929601776530035	0.007424402322794776	0.010661341089871712
-1.359375	0.0068421750523157245	0.009195238817483187	0.006091840437147766	0.008354211374535226	0.013388507510535419	0.009501006046775728	0.007613623843644746	0.009755352827232855	0.009562062297482044	0.012216583933332003	0.016052449838025496	0.016476282544317655	0.015218823251780122	0.012410281499614938	0.008919636579230427	0.003970239334739745	0.009382522664964199	0.009006901670363731	0.009774757822742685	0.015535480540711433	0.017296042444650085	0.016962826921371743	0.013994834863115101	0.005590636169654317	0.003578080184524879	0.0051940778066636994	0.003237539279507473	0.0034820822838810273	0.007564512616954744	0.01766602080897428	0.013868747116066515	0.00821065220879973	0.007329525936802384	0.005725372592860367	0.006752855679951608	0.003220226417761296	-0.0004240595706505701	0.0021440114524921227	0.006963202881161123	0.006968298231367953	0.009277489443775266	0.009805733489338308	0.010703398985788226	0.011266780161531643	0.005339170165825635	0.0035680341097759083	0.004935973645478953	0.006783819538031821	0.009727886304608547
-1.34375	0.006426955561619252	0.00853140813705977	0.006238104749354534	0.007631340404623188	0.012448714350466617	0.00939667144557461	0.007332877028966322	0.009522317600203677	0.008833969439729117	0.011661395246483153	0.015597286447882653	0.016149536799639465	0.01453476493479684	0.011971438402542844	0.008920353977009654	0.004193693926208652	0.009078554209554567	0.009214692376554012	0.009689206938492134	0.015100524859735742	0.016514260345138608	0.01645528346998617	0.013402241213771048	0.005325581316719763	0.0039921171642163245	0.005645593762164935	0.0027842343159136364	0.0037926113960566	0.006802205345593393	0.016724463293212467	0.01332509105122881	0.007785350913763978	0.007647860062934342	0.005002369283465669	0.007083323475671932	0.003571598476264626	-0.000797896707081236	0.001780045757186599	0.006583495449740439	0.005888939695432782	0.007979615236399696	0.009031346307165223	0.010284709115512668	0.010598238026614127	0.004842904723773245	0.0030228344374336304	0.004883979259466287	0.006380530225578695	0.008663246280048043
-1.328125	0.005854824342532083	0.007764566608238965	0.0056491790397558365	0.0070570302370470015	0.011273988609900698	0.009324083745013922	0.006318763003218919	0.009715245160623453	0.008257912535918876	0.01058406662195921	0.01479655653820373	0.01567625137977302	0.01452572141715791	0.011668576276861131	0.008677044278010726	0.0035605774843133985	0.009076855558669194	0.008309238950459985	0.008447342965519055	0.013939032724010758	0.015664962754817678	0.016207234450848772	0.0125982734200079	0.0046823789743939415	0.0036053220988833345	0.005419800433446653	0.0026346286744228565	0.003833430227825829	0.006477874024494667	0.0159070850811986	0.013049347177729941	0.007262904441449791	0.007791095529682934	0.004591267714567948	0.007160766496963333	0.0033145947963930666	-0.0015859077429922763	0.0014631488716986495	0.006594935580505989	0.005345249558013165	0.007322493253195716	0.007748855312820524	0.00960831344127655	0.009853765193838626	0.004076441859615443	0.0019880125546478666	0.004060816737182904	0.0059148444852326065	0.007625690274289809
-1.3125	0.006421072751982138	0.008208728733006865	0.0061251450621057305	0.007124606924480759	0.011004781618248671	0.008923378474719357	0.005482461134670302	0.009435652872980427	0.008279194821079727	0.01022160315187648	0.013834961591055617	0.014527123473817483	0.013955261796945706	0.010341044602682814	0.00815331174817402	0.003713672255980782	0.008081594231771305	0.007514955436636228	0.007141521976154763	0.012272741572814994	0.014320480317110196	0.015357799841149244	0.011740057180577423	0.003757376910652965	0.0031681191234383733	0.005227459120214916	0.0019169389532180503	0.002961432565643918	0.005990179936270578	0.015148919919738546	0.012978214991744608	0.007078558119246736	0.007564146364165936	0.005053025655797683	0.0063434232957661155	0.0030291477887658402	-0.0015435214736498892	0.002079084681463428	0.006483830476645381	0.004800052374048391	0.006211520834767725	0.0073366963770240545	0.008644636196549982	0.009429253212874755	0.004008986920234747	0.0017828896234277636	0.004204872890841216	0.005090418265899644	0.005980600413749926
-1.296875	0.005691664043115452	0.007078177348012105	0.005707772320602089	0.006660106124763842	0.01074321883788798	0.008391069647041149	0.0054807895441626895	0.009379571140743791	0.00799463504808955	0.009717882348923013	0.013155310763977468	0.013758002268150448	0.013352098102404852	0.009371460095280781	0.007852486713090912	0.003379410778870806	0.007628588838269934	0.006535332094063051	0.006211564682598691	0.011169504476129077	0.013491915351187345	0.014750531522440723	0.011119157217581232	0.003367459548462648	0.004080719465855509	0.004823475595912896	0.000988843418599572	0.001976184630257194	0.005210577521938831	0.01433783887187019	0.013000477000605314	0.00784091503592208	0.007856525294482709	0.005641408220981248	0.006551359053992201	0.002272381432703696	-0.0016634168321616016	0.002227106597274542	0.0065170669971848835	0.004605460618404322	0.0052275118650868535	0.006998417359864106	0.008290413185022771	0.009161103082078625	0.004652888479176909	0.00204104917938821	0.004687420223490335	0.004311427765060216	0.004369279777165502
-1.28125	0.005664218339370563	0.006541467970237136	0.004838798347918782	0.006710231478791684	0.010889963607769459	0.007920336595270782	0.005048114755481947	0.009433273470494895	0.007719048421131447	0.01021016581216827	0.013537188333430095	0.013835091536748223	0.012459507622406819	0.008781974697194527	0.006962942222253332	0.0030756818247027694	0.007365801911873859	0.0062608061416540295	0.00604434728884371	0.010915465018479153	0.01350471970217768	0.014407441427465528	0.010476299200672657	0.002627599413972348	0.004606151208281517	0.0041526794841047375	0.0005058604772784747	0.0018782662096782587	0.005179376553132897	0.013972993270726874	0.012701771303545684	0.008050442136300262	0.006915618998755235	0.0053619453450664874	0.006327308297113632	0.0021035227428001235	-0.001628494495525956	0.00244097197719384	0.006866984302178025	0.004775916456128471	0.004554934604675509	0.006640861293999478	0.008065026224358007	0.008189057178060465	0.004542377471807413	0.0023321855842368677	0.005247547451290302	0.004633683108841069	0.003983852804230992
-1.265625	0.004695085699495394	0.005619980936171487	0.003934584834496491	0.005422514161909931	0.010577039478812366	0.007941503648180515	0.004633207389269955	0.008036247374911909	0.006895363872172311	0.009983386646490544	0.013053536591178272	0.013564564516127576	0.011875967719242908	0.007886920403689147	0.006164695287588983	0.0025758883799426257	0.0063424564912565986	0.005309401580598205	0.0054361425340175625	0.011072722449898719	0.01371260774321854	0.014458587556146086	0.009942614811006934	0.0011181580601260066	0.003943010151851922	0.0032340111683879513	8.224499324569479e-05	0.0020461446896661074	0.005682049423921853	0.013608391638263129	0.012614932144060731	0.00829423920949921	0.006904304033378139	0.004628973416402005	0.005558877631847281	0.001882404305797536	-0.0016575917252339423	0.0025639718340244146	0.006806584820151329	0.004900222244032193	0.004654322066926397	0.006489175584283658	0.007945778332941699	0.007565427338704467	0.003903443936724216	0.0020116126863285897	0.00502325311244931	0.0034678875177633016	0.0029065111142699608
-1.25	0.003586749534588307	0.004626805358566344	0.0031302585412049666	0.004191163102223072	0.009856460415176117	0.007446529765729792	0.004611675528576597	0.007334880294911273	0.00637426592875272	0.010020252077083569	0.012488763665896841	0.01298651383840479	0.011195478570880369	0.007396470080129803	0.006221823929809034	0.002300810569431633	0.00656568660551784	0.004965557597461157	0.00576905690249987	0.010952344465476927	0.013653195160441101	0.014256895025027916	0.009763506340095773	0.0011845824396004901	0.004466281989880372	0.003009967838988814	0.0006364889210090041	0.0016906225173897837	0.00537282439545379	0.012932962760169175	0.012856679431570229	0.008862235193737434	0.006488035939401016	0.0046983627049485225	0.004771359654841945	0.0013807247070872109	-0.002508565943571739	0.0020871894317679106	0.007302057629567571	0.005721469424315728	0.005325645503216947	0.006959017803455936	0.0066578059399034824	0.0060643812437774615	0.003077412804123014	0.0013750478887232021	0.0050424559507519	0.0034692813191213646	0.0026022418751381338
-1.234375	0.0032134048575244377	0.004539728746749461	0.002893256489187479	0.0029808956838678568	0.009237098402445553	0.006818843437940814	0.0038941738948778948	0.006758096173871309	0.005685682542389259	0.009929435959384137	0.012224134751886596	0.01280972866807133	0.01110297926934436	0.007001046510413289	0.005645567760802805	0.0018131354547222145	0.006842422706540674	0.005457120348000899	0.006012356653809547	0.01062621288583614	0.013566379084659274	0.014018856838811189	0.009202730574179441	0.0008724298299057409	0.003948790404092506	0.0035159365128492937	0.0009858619891019772	0.0020360717622679657	0.004637736908625812	0.011575606308178976	0.012745828629704192	0.008968412195099518	0.006717096726788441	0.00427091189485509	0.0038604804198257626	0.0016823778685647994	-0.002070938327233307	0.0024325007951119916	0.007499651424586773	0.006210453658059123	0.005119990831008181	0.006409053318202495	0.005778598302276805	0.005453715496696532	0.0033056926622521132	0.0021247393335215746	0.005011286842636764	0.0034622355247847735	0.0029209797969087957
-1.21875	0.0033648633827397132	0.004698364961950574	0.002919899966218509	0.0031501194811426104	0.009162278019357473	0.006450587541621644	0.004619168856879696	0.007051715135457925	0.006124151605763473	0.010121028523280983	0.011727982749289368	0.011953194596571848	0.010618285386590287	0.006141955521889031	0.005909244780195877	0.002163957123411819	0.006106286487192847	0.005618668443639762	0.0061696059128735214	0.010669559067173396	0.013170718908077106	0.013587064656894654	0.008369333727750927	-0.0002913355361670256	0.003725589145324193	0.0024799379323667383	0.00033623299532337114	0.0024231059207522774	0.004873515853978461	0.011289951794606169	0.012692960049025714	0.00860617901198566	0.0063845492666587235	0.00460939398908522	0.0022909014427568764	0.0010917700743448221	-0.00079945469260565	0.0032831241893291007	0.007516721775755286	0.005831609250162728	0.004254177285474725	0.006079437411244726	0.004242541047278792	0.004632042384764645	0.0033528348460095	0.0026966401928802952	0.005336263455683365	0.0034735864493995903	0.0025544543750584126
-1.203125	0.0031540020347165408	0.0051399956952082	0.004088746161869494	0.00318126967176795	0.008877461781958118	0.006591374217532575	0.005154506478493204	0.006960644532955485	0.005732844729209319	0.010322511488629971	0.011288151879398356	0.011283274582820014	0.010378928449517844	0.005924106400925666	0.006749928278441075	0.0025027871923157365	0.006186053386772983	0.004708786045284796	0.006228967939387075	0.010255375693304813	0.012706331815570593	0.013462778573739342	0.00881660501472652	-0.0002040123683400452	0.0038088518806034697	0.0020880277443211526	-0.0001663886127062142	0.0030540860243490897	0.0057048606016905975	0.01154609622899443	0.012979363556951284	0.009256404708139598	0.006080538770038402	0.004270435898797586	0.0019335067278007045	0.001181114840801456	0.00015997954801605374	0.004111577491858043	0.007708141861076001	0.005332630989141762	0.0032894543692236766	0.005162955209380015	0.004469874322603573	0.004784913451294415	0.004003894235938788	0.0032740718073910103	0.006351528104278259	0.00412833082373254	0.002246068464592099
-1.1875	0.0032514053862541916	0.005453215399029432	0.005096576461801306	0.0025726153689902276	0.008847564057214185	0.006710046666557901	0.0052023828262463215	0.005807114826166071	0.005495206619525561	0.010951802541967481	0.011283414372883271	0.011021318528219127	0.01076575975457672	0.00593231370439753	0.007225813461263897	0.0029259726870805025	0.0049653936643153426	0.004152164970582817	0.006579233717638999	0.010403734211286065	0.01245794128626585	0.013564845867222175	0.009294393946765922	0.0001353289495455101	0.002706002423656173	0.00172773702070117	-0.0006930950155947357	0.0030240923661040142	0.0055697178118862215	0.011157885618740693	0.012453380145598204	0.008913076683165854	0.005346157637541182	0.0038852695673995187	0.0016485349042341113	0.0014189588269800878	0.0004091079506906681	0.004578638004022651	0.007670931578832097	0.005403356326860375	0.0031583339819917454	0.005142722817709	0.0049108218954643235	0.004829434183193371	0.004496734484564513	0.0035476235469104724	0.0071746260375221025	0.0049522208457347	0.0028683945711236447
-1.171875	0.0037555478513240812	0.005949275118473452	0.0054439569867099635	0.0019472126790788026	0.009278645896119996	0.006910885658726329	0.0051430424713544195	0.005436057052429532	0.00506462566263508	0.01139040597481653	0.0116869522316847	0.01146552433638135	0.011299085448263213	0.006153650805936195	0.007479196134954691	0.003160089728771709	0.005132232234609546	0.004034916401724331	0.007482091942802071	0.010731918945384677	0.012803286164125894	0.014219129784032702	0.009851421750499866	-0.00019935047021135688	0.0020887859878712333	0.0017838476876931963	-0.0008324576221639291	0.003547094359237235	0.005516093358164653	0.010442404309287667	0.012169863167218863	0.008970064658410593	0.004753814188734396	0.003379776928341016	0.0018471236486220731	0.0017790139419957996	0.00017938036471605302	0.004959191725356504	0.0077058582886820656	0.00549401298048906	0.003580863408569712	0.005845402984414249	0.00480470149195753	0.004834349465090782	0.004847469803644344	0.0037492128831217997	0.00765100973949302	0.0049784987641032785	0.0035197595432691743
-1.15625	0.0035822988080326467	0.006368135720367718	0.005739721417194232	0.0017591240466572344	0.009088539102231152	0.00651607372565195	0.0060849921251247	0.005334048980148509	0.0051916379947215315	0.011294517725764308	0.01153648711333517	0.011401499092244194	0.011367656924994663	0.0060631009841017654	0.007456035912036895	0.003168767609167844	0.005230896358443715	0.004756399663165212	0.007669620658271014	0.010782717920665163	0.012303422289551235	0.01386606671148911	0.009566540509695187	0.0002646062988787889	0.0010889539262279868	0.0017667089778115042	-0.0004817091044969857	0.004283580448282009	0.004985411140660289	0.009672130512626609	0.01215108814649284	0.009167870103556196	0.003768421380664222	0.002345151171903126	0.0016238193667959422	0.0013955910166259856	0.00040938251186162233	0.004888225870672613	0.008280802727676928	0.0056706444767769424	0.003660207346547395	0.0058289621520088986	0.004925936297513545	0.004257219086866826	0.004993974242825061	0.003937070100801065	0.007252244203118608	0.004147580219432711	0.003410416573751718
-1.140625	0.0035762864572461694	0.006398513741442002	0.005152576863474678	0.001583016377480817	0.008454920575604773	0.006774357239191886	0.006081247204656392	0.004578255326487124	0.004034978279378265	0.01044545503827976	0.011413924981025048	0.011658988366252742	0.0121915296302177	0.00687019232136663	0.007145780063001439	0.003168299701064825	0.004704831252456643	0.004032230484881438	0.007276396837551147	0.011116428154127788	0.012645580407843226	0.01430098875425756	0.009470815179520286	0.0006970496149733662	0.00038214391315705143	0.0021912093878199814	-0.0009289844601880759	0.005219197949918453	0.005197552886238554	0.009706405774340964	0.012307223118841647	0.008667292096288293	0.0026400456321425737	0.0015196817308606113	0.001805040864564944	0.0013778775464743376	0.0014074526639888062	0.005605743397609331	0.008238680858630687	0.004883244674419984	0.003159196602064185	0.004698341213952517	0.00516950044548139	0.004321591067127884	0.004937941735079221	0.0040081421371723994	0.006874075735686347	0.00392388911859598	0.0029630972727318293
-1.125	0.003226439420450333	0.005281141842715442	0.004355204186867923	0.0003930766790290363	0.007309478818206117	0.006071313947904855	0.005819521966623142	0.0035727023023355287	0.003205387922935188	0.010048357624327764	0.01104393946006894	0.011451890839089174	0.01184107272492838	0.006517092467402108	0.006545534747419879	0.0034086750136339107	0.004306287146755494	0.0039115059098548954	0.007432609528768808	0.011379249278252245	0.012358653648698236	0.01428153977758484	0.009246216718747747	-0.00031224759586621074	0.0012113232307001454	0.0023337615421041846	-0.00039041356067173185	0.005938211278407835	0.005883880122564733	0.009840423465357162	0.012533003813587129	0.008421460838872009	0.001394061894825427	0.0009863468374533113	0.0017579852385097184	0.0014346130657941103	0.0015577795915305615	0.006003619139664807	0.008088554057758301	0.004450181678112131	0.0019667290820507334	0.0040423373480734884	0.00521517032320844	0.004321619609254412	0.004497913154045819	0.004804437112761661	0.0073597795038949695	0.0038747598504414783	0.002212313038762659
-1.109375	0.004170300462283194	0.006013579127466073	0.004486376482236665	0.0008957451762398704	0.007172520156018436	0.005822303109744098	0.004936760291457176	0.003845320494110638	0.003318804147420451	0.010128198705206159	0.010612348304130137	0.010782343849132302	0.011279964308050694	0.0062086388876196	0.006180315115489066	0.0035866008285665883	0.004599674166820477	0.005146566172334133	0.007933852938003838	0.011634210075135343	0.01201644484535791	0.014134640386328102	0.00968817322573159	0.0005149379852809943	0.0023088980786269532	0.0030623514379840345	0.001352977227361407	0.006837981741409749	0.006168789911316708	0.010335470420250204	0.012938787386519834	0.009050701928936178	0.0018043825279164595	0.0009355708432849496	0.0024131353944540023	0.0022779432823881508	0.0016107832449051783	0.005955415758944582	0.008028328215004876	0.0050912152517412325	0.0021014190650021193	0.003791681858319862	0.005019380446174182	0.004045439351466484	0.004126484988228185	0.004892788361757994	0.007096644240664318	0.003094510993105359	0.0016725263405533042
-1.09375	0.004111373693740461	0.006151665265497286	0.003893121471628547	0.0015102487843250856	0.007091714562557172	0.0051784529321594166	0.004180331638781354	0.004573659344168845	0.004043033516791183	0.009909153697662987	0.010289077355992049	0.010533511312678457	0.011132685863412917	0.0062698661291506145	0.005875104375081719	0.003206096260691993	0.00594188978720922	0.00556683072791202	0.007876256018062123	0.012184487318154424	0.011984697364096065	0.014129899245926936	0.00889931527490262	0.00034055314172292127	0.002579182869521901	0.0038047478269618296	0.001486847397609381	0.006230333587154746	0.006148460594704375	0.010091769398422911	0.012492274516262114	0.008897331944172037	0.0012400510895531625	0.0011913880548490852	0.0033362665097229184	0.0030795123922871424	0.002075975159459631	0.005981395888375119	0.008293980296730296	0.005139600983238779	0.0018425324982672465	0.0036583659384632483	0.0051834099722327664	0.00393702348228544	0.004711380021035438	0.005840878130402416	0.007909092026238795	0.003111451253062114	0.0016638698434690014
-1.078125	0.004151151439873502	0.006208022841019556	0.00393083888629917	0.0022923449345398695	0.00780685599456774	0.0058440649067051705	0.0035696338476554957	0.005098098325106548	0.005446783330990001	0.011132494768025936	0.010811557499982883	0.011275937443133443	0.011944463604595511	0.0072540749766631055	0.005520216547301971	0.003246398249757476	0.006766762695042417	0.006268282746896147	0.008566873728523206	0.01330587313277647	0.012938840943388642	0.015642813133308665	0.009647677800967359	0.0003337106900289655	0.002187338302610442	0.004147632111926214	0.0015581989544443786	0.005680542159825564	0.006534801906673238	0.010686475521652028	0.013031559344381095	0.009899956241133623	0.0015270550778950565	0.0012088289833627642	0.003706098695693072	0.0032660157477948813	0.0020582008623023285	0.006184805487282574	0.008074455710928064	0.005105079080931318	0.0022988117845670784	0.004301790543831885	0.005782232701312751	0.0042249279213137925	0.004969582847843412	0.006737157310999465	0.008645463280845433	0.0035250809480203314	0.002263353287708014
-1.0625	0.004003768495749682	0.006607231071393471	0.004066506971139461	0.0023268798366189005	0.008095115024480038	0.006294572434853762	0.0034561226402729517	0.0046674585624714385	0.005778598145116121	0.011057174135930836	0.011004331162257585	0.011453157232608646	0.01224036280764267	0.007956500281579792	0.005894197171437554	0.0032105857302667574	0.006834681134205311	0.0064892305061221124	0.008633588603697718	0.013239736070681829	0.012999343278352171	0.015586130492738447	0.009833838215854485	0.0013933477268437855	0.0024612196430098265	0.003957940265536308	0.002263612546084914	0.005653683347918559	0.0062726720629143525	0.010346680352813564	0.012220415310002864	0.009743470949615585	0.001549956889357418	0.0010550915946623718	0.003324615022575017	0.002981571335112676	0.0028189492353703828	0.006670021057652775	0.007914499525213614	0.005238745309907244	0.0016233868896961211	0.0035792276001302527	0.005831867404049262	0.003855270426720381	0.005319720740953926	0.007580102974316105	0.009583485458279029	0.004037708589748945	0.0021620134037220852
-1.046875	0.003647127709700726	0.005759754151222296	0.002509861928410828	0.00310073237051256	0.008364783276920206	0.005302005278645083	0.0028206511575262993	0.0043490447860676795	0.0060223617267183725	0.0109424781287089	0.011057291283941595	0.010862487473059446	0.011544982047053055	0.007106410617656778	0.0049889690359123055	0.002775505882163998	0.006394340982660651	0.006300227138126502	0.009193155191314872	0.013039445236790926	0.012276232580188663	0.014664482430089266	0.008590977505082264	0.0015433747612405568	0.002717489216593094	0.004459633317310363	0.002137566073270136	0.005687512324584532	0.00611142143025063	0.00944996592879761	0.011204404116142541	0.009422877464930934	0.0022087238903623074	0.0010510491280001587	0.002982794976560399	0.0026992500010237564	0.0024263097147922963	0.006559005840972532	0.00705637257183298	0.005022648227168247	0.0017184194119181484	0.0037471789721166713	0.005411946744425222	0.0029201166005805137	0.004583289206493646	0.006993917585350573	0.0095656716322992	0.003966592479264364	0.0018566952378023416
-1.03125	0.0028667056903941557	0.005348971288185567	0.001657046377658844	0.0031465853651752697	0.007816493977907157	0.004410423478111625	0.0026227103953715414	0.004266655255923979	0.005903876491356641	0.010049888456705958	0.01018124960246496	0.010301411367254331	0.010920460859779269	0.007072654971852899	0.004359295992526313	0.003160922594179283	0.006769891768635716	0.0065819716895930466	0.009068332760944032	0.011880623560864478	0.011183424800401553	0.013418480144173373	0.007687008348148084	0.0018308587226783858	0.002359789831098169	0.004417124441533815	0.0023409471759805456	0.0059427477921417445	0.005797228863229975	0.008961255935719236	0.010284985229372979	0.00857735913596116	0.002192533982452005	0.0014829801919404417	0.002878373325802386	0.0027956362246186472	0.0021441682765726	0.0069619661662727594	0.006178360473131761	0.004952361318646581	0.0020817356031329836	0.004472664231434465	0.004979809647193178	0.0020296343020163475	0.003954832855379209	0.006903307372704148	0.009917050082003697	0.004080067665199749	0.0019223522569518537
-1.015625	0.0024869647575542332	0.004937622841680422	0.001084437977988273	0.0034931664835312405	0.007295177536434494	0.004605714685749262	0.0024293370312079786	0.004007832042407245	0.006540507668978535	0.009056249918648973	0.009997317555826158	0.01042823608731851	0.011207961675245315	0.007172600430203601	0.004336327666533179	0.0029469985456671566	0.007076436252100393	0.007912477660283912	0.009171862434595824	0.011221428727731108	0.010372203699080273	0.013002065103501081	0.008082391699281289	0.0018184924905654044	0.002160598221234977	0.00405257634120062	0.00324408783162653	0.006388292965129949	0.005797205292037688	0.008630021559656597	0.010066125568846474	0.008815219302778132	0.0024396940716542304	0.0015335469113779254	0.002106835978338495	0.0025767526822164655	0.0021736448456067593	0.007379180414136499	0.005833260086365044	0.004158518323674798	0.0019549126436686493	0.0038741345662856473	0.003978500100492966	0.0014467026936472393	0.003819453570758924	0.007892489596270025	0.010621926636667922	0.003882191282900749	0.0016263346740743145
-1.0	0.0020899819734040647	0.005561053044948494	0.0013044167993939483	0.004887698583252132	0.007764746231259778	0.004737765161553398	0.0023426759289577603	0.004539828993438277	0.0067476803313184066	0.008421663258923217	0.00965468505892204	0.01047090309439227	0.01165141670498997	0.007599306451447773	0.004563109547598287	0.0031483821264373544	0.00741652468132088	0.008383821265306323	0.00840037115267478	0.009911074829869904	0.009262721100822092	0.012563494616188109	0.008355266385478899	0.002685310342349112	0.0013518803338229191	0.004751745651810779	0.0039359298338240475	0.0056120297708730504	0.005363164230948314	0.0080111409096844	0.009710775400162675	0.008861513156443835	0.0029364994261413813	0.001869300875114277	0.0025225689591025003	0.0031446146313101053	0.0022527058303239756	0.00699709497494041	0.005453505041077733	0.004005280375713483	0.0031068659533048048	0.004644636780722067	0.004199809415149502	0.001972953224321827	0.003976222444180166	0.008439829893177375	0.01080403211817611	0.0038718178402632475	0.0021494884793355597
-0.984375	0.00272464894951554	0.006218602605804336	0.002658862859243527	0.004903267405825318	0.007392715750029311	0.005892616379423998	0.002253909292630851	0.003305000261752866	0.006413307657931	0.008388783982081805	0.00962982173932687	0.01049157402885612	0.01232900184695609	0.008584199589677155	0.005247303924988955	0.003165258668741444	0.006821258591662627	0.008473948325263336	0.008789192975382321	0.009208099142415448	0.008486302138771861	0.0126740517152939	0.009393384965369478	0.003512546374986414	0.0011349423504725565	0.005275531373627018	0.004482723632827401	0.005826753190740419	0.005359384242910892	0.007879922076244838	0.010247262514894828	0.00963083549577277	0.0028612966765649618	0.00219517915029428	0.0036835326754953712	0.004338102845940739	0.0031046253818203693	0.007075503779924474	0.005938900160253979	0.004588904127012938	0.003697395688504912	0.0054632431798381734	0.00551974524569232	0.003078908289899118	0.004753184679429978	0.009010104327171576	0.010855725931469351	0.003894925068016164	0.0024657295376528054
-0.96875	0.0027695769033016402	0.0069932229613186795	0.0033112017321400345	0.005023848398559494	0.007142189695150592	0.005991360542248003	0.0025559922520187683	0.0032370786473620685	0.005909702231292613	0.007728522829711437	0.009615059016505256	0.010700675006955863	0.012597928634204437	0.00903609412489459	0.006161212570077623	0.003899283864302561	0.0068061277328524735	0.008737826681317529	0.00915777596164844	0.008999352672253736	0.008201797417132183	0.01268970233941218	0.009869431612969493	0.004358626298926538	0.0013885641701563145	0.005476826226367848	0.005634856103279162	0.006370085544767789	0.005932543511153199	0.007843318933373667	0.01045850771042751	0.009443700854171766	0.003282714882516302	0.0030192475765943526	0.004238514110329561	0.004855908756144345	0.0033231155655812474	0.007212321934639476	0.005784364297869615	0.0043612625123927275	0.00389326072181575	0.005692127218935639	0.006277836482331623	0.003907843548222445	0.004964187191217206	0.008971589436987415	0.01019516217711498	0.00379195267232717	0.002548852726795303
-0.953125	0.003124283259967342	0.007261271815514192	0.004091937077464536	0.005545470677316189	0.007262907864060253	0.006353959978150669	0.0031761474077939057	0.0034803564951289443	0.005387494234855694	0.006970054493285716	0.009671708842506632	0.010667055354861076	0.012931626017234521	0.009585697622969746	0.007613373460480943	0.004898405313724652	0.006444087828276679	0.009133316657971591	0.009278943626850378	0.008920832636067643	0.008430227628559805	0.012626193856704049	0.010367240943014621	0.005711570265702903	0.0020782814710400997	0.005016680830158294	0.00637454985990189	0.007490872091148048	0.005989657249301672	0.007343032414792105	0.009951135097071528	0.009618767699430463	0.004069286271987949	0.0026778207160532475	0.004852060243865708	0.005357720045140013	0.0035211299982620403	0.006874618836809532	0.004886849141621496	0.004317887232173234	0.004568863602617057	0.00549888749665115	0.006637459443300031	0.004833523274282925	0.005473271635128185	0.008548140226230317	0.009174055635958212	0.003160879609640688	0.0027911254815990104
-0.9375	0.0028189332457259297	0.006943530222633854	0.004261456301901489	0.005861442464811262	0.00675856850866694	0.005938947502210112	0.0036651759030064566	0.0029050483695755246	0.005254784045973793	0.007103982461558189	0.00972348107607104	0.010566493071382865	0.012599284795578569	0.009845228708582	0.00849615688493941	0.005715715070255101	0.005598120747890789	0.008456354844383895	0.00979235013073776	0.009298558390582912	0.009013174797291867	0.012429393293678004	0.010701966192573308	0.006566304268199019	0.0027859140723194287	0.004109545634128154	0.005995871312916279	0.008288342942250893	0.006089015655197727	0.006809650029754266	0.00858226532000117	0.00859222306171432	0.004455985256936401	0.002690499053278472	0.004200798661622684	0.004717024334240705	0.0028541802870677203	0.005716179700539214	0.003096171296056127	0.0032649875181959944	0.004542103270068765	0.004915811757382471	0.00655786064453423	0.005250366299878806	0.005362418055301532	0.007849351516051683	0.008491148068424081	0.0028091391832276713	0.0025266068601922597
-0.921875	0.001999210100620985	0.00738800617364177	0.0050150992959970605	0.004823855863651261	0.006672395474743098	0.006839094107272103	0.0042126876298425485	0.0023341365245869382	0.005079794372431934	0.007665562634792877	0.009616546746110543	0.010246309635112994	0.01213418707557139	0.009878333460073918	0.008821501575584988	0.006097999709891155	0.004665780148934573	0.0076272123929811645	0.009546850705510224	0.008985748002305626	0.009014554839814082	0.011679163144435734	0.009898273298313142	0.006202576657233294	0.002257555382675491	0.003098687017336488	0.004895545313775074	0.007484020918491296	0.006098638911498711	0.006275693158386275	0.0076009869168046865	0.0073588622966781255	0.00431455709367583	0.001771323305729311	0.003013371563429246	0.004282282016356475	0.002914573164889589	0.005314357125098468	0.001816367794526741	0.001888109085848555	0.004316557018319145	0.004740378070619044	0.006475624683662318	0.005197765759658068	0.0054349697951693084	0.007569590551429428	0.007827054060180671	0.002297924935191986	0.0026715894928202033
-0.90625	0.001694749445596244	0.007207528917933814	0.005082017811946571	0.003969082489493303	0.00571404563379474	0.006573272778041428	0.0036486965196672826	0.002157054407871328	0.004260458218050189	0.007393497470184229	0.009590192241012119	0.010488720744615421	0.012193661768105813	0.01028085162397474	0.008503981583635323	0.005998364865081385	0.003964953430113383	0.00730672397185117	0.009280243892862926	0.00858902046456933	0.008899198682047426	0.011481945542618633	0.010064165634685197	0.006508071771531831	0.002481145301135257	0.002751346384320641	0.004623413567242096	0.00750941139558563	0.005779385131609161	0.006314835711964406	0.007490168503136374	0.006467375005013309	0.003748582008120138	0.0016503885795827954	0.003111234868993051	0.004212958144489676	0.00278142720926553	0.004536970487970393	0.0011563203064724804	0.0007050001411698758	0.003786210750695318	0.00490784952417016	0.006504871230572462	0.004909265207243152	0.005457269883481786	0.0070518352062208575	0.007258723102859221	0.0018892273626988753	0.0022184415051015095
-0.890625	0.001981651212554425	0.0062513649463653564	0.004635621444322169	0.0032025623819208703	0.005282062874903204	0.00693304521846585	0.0038708587817382067	0.002510502499717404	0.004175766928528901	0.0070628770248731595	0.009503600123571232	0.010806782252620906	0.012543030292727053	0.010636957988026552	0.008334688225295395	0.005680194520391524	0.004019384199636988	0.007333060438395478	0.009079617616953329	0.00833072237437591	0.009204027272062376	0.011736250529065729	0.009733422862336739	0.006318480695699691	0.0019137084636895452	0.00330595588311553	0.005037768566216983	0.007838448477559722	0.005798865344331716	0.006946081654314184	0.007768615799432155	0.006136939499992877	0.0033118819002993403	0.001754508150042966	0.00407108443469042	0.004508562007686123	0.0030719095433596522	0.005210736635490321	0.0017695898583042434	0.0001988842079299502	0.0035751871917454993	0.004697863204637542	0.006962671689689159	0.005243179819080979	0.005744093491375679	0.00696018128714968	0.007487581457826309	0.0021388090855907647	0.0018428434152156115
-0.875	0.0020175273588392884	0.005939689994556829	0.004327097993518691	0.0032622910643112847	0.005103327186589013	0.006989938707556575	0.0029286714132467752	0.002089807574520819	0.004226414197182749	0.00662795771168021	0.00926152481479221	0.010729861271101981	0.013169121323153376	0.011116295238025486	0.008210554235847666	0.005120829702354968	0.003405670091524371	0.007777650238131173	0.008707323099952192	0.008346422704053147	0.009657580888597295	0.012151242277468555	0.009319140276056714	0.006519433192443103	0.0018104051894624717	0.003639047930482775	0.005232870051986538	0.00761304142215522	0.005422102284501307	0.006337375938892364	0.0073606115067377685	0.0058547229338728355	0.0028996391090913677	0.0011938164825551212	0.004039424518123269	0.0046080324216745796	0.0033328613790217787	0.005165176768787205	0.0012703954038443045	-0.0007030220873275539	0.003180234729370568	0.004916440899251029	0.0072378178359940645	0.006078120949678123	0.006371189077617601	0.006864602991845459	0.007349086031172192	0.0020129322365392	0.001543361454969272
-0.859375	0.0019387904845643788	0.0064178931832429955	0.00405589893234719	0.002744790731230751	0.0048647001152858135	0.007253055265755393	0.0025382629595696927	0.0018141656328225508	0.003449025863665156	0.006386998808011413	0.008627449092455209	0.010217642597854137	0.013221522117964924	0.011063036519044545	0.007663360472361091	0.004306774685392156	0.0025812261206738184	0.007753023493569345	0.008685500855790451	0.008294364620087435	0.009553253046760801	0.012195957289077342	0.009483109258871992	0.006038740617077565	0.0015636962078133365	0.0035041409777477384	0.005797731722122989	0.008344151696655899	0.004819267522543668	0.005833615123992786	0.0071878209128044546	0.005836636939784512	0.002899771445663646	0.00025850223901215943	0.0042963638756191355	0.0054020413706894034	0.0035741215862799434	0.004647873718931805	0.0012729370064334944	-0.0010780141397845	0.003199333507654956	0.005427575795329176	0.006852263887412846	0.005739670444745571	0.006130083277821541	0.006082934723235667	0.0070730144419940185	0.002434048807481304	0.002096109464764595
-0.84375	0.0023559987886983434	0.006856488954508677	0.004145090730162337	0.002844116144115105	0.005602000445651356	0.007374766317661851	0.002761039559845813	0.00218103574734414	0.0039729016891214995	0.006751649361103773	0.008935274661052973	0.010485300363507121	0.013191571534844116	0.010940868948819116	0.00827019482385367	0.005048294948937837	0.002116740809287876	0.007831691775209038	0.009083828754955902	0.008651541121071204	0.009590998513158411	0.011846009356668219	0.009422683011507615	0.0058227331232046705	0.0012372915138257668	0.0040626605186844245	0.005878520305850543	0.009038234112085774	0.004405942166340537	0.005709877843037248	0.007102853171818424	0.005213597312103957	0.002672458972665481	0.0005536409309570445	0.00440622595633613	0.00570017498685047	0.003880273365211906	0.004540720378281548	0.0006711706744681578	-0.0018633623927598818	0.0031457800316275096	0.005652686796383932	0.0072681187826674435	0.006180954666342586	0.006426241762528662	0.005960822029737756	0.007016472784016514	0.001943213654885767	0.0024119694164255632
-0.828125	0.002415609997115098	0.006909008193179034	0.005007496298640035	0.0033003153861500324	0.006424402337870561	0.007475439191330225	0.002710865667904727	0.003052350867073983	0.004824543997528963	0.007422753827995621	0.008774486440233886	0.010441762389382348	0.012998912265175022	0.011176961772434879	0.008069356583291665	0.0050418477396306114	0.0023641382722416893	0.007874710223040893	0.009662651043618098	0.008782861294457689	0.009804095909930765	0.011883582919836044	0.0100321211211849	0.006614763189281803	0.001520556426839903	0.004047305219864938	0.00587180434667971	0.009199363520019687	0.005364838166860864	0.006449021748267114	0.0071880888193845745	0.00564227114082314	0.003823658172041178	0.0006597504201636184	0.004077348111604806	0.005024940561270341	0.004101664430345408	0.0053516567721089816	0.00025395935226697476	-0.0010547150690399577	0.0041368352656718345	0.005703769183310214	0.007309927011374384	0.006307494267821312	0.006788115349490908	0.00668796906247735	0.007449118612566963	0.0017126604012446477	0.0031827071972656993
-0.8125	0.00372980486790766	0.007712289548362605	0.005896403997030575	0.00402447102824226	0.00698056179098785	0.007995578541886062	0.002823790674301563	0.003195375962968683	0.004920720489462837	0.007630692468956113	0.00855105408700183	0.010445018112659455	0.013066489480843302	0.011319960169021214	0.007763789083401207	0.005072752884007059	0.002528171055018902	0.007729358736105496	0.009592720365617424	0.00895795471733436	0.009768508488195948	0.01166106074670097	0.010295742673042696	0.006251360359601677	0.0008651350683066994	0.004642284172223299	0.00606669592380058	0.009649549992900575	0.006190027884440496	0.00702121460926719	0.007080466137267649	0.005775243532843888	0.003799090270331362	0.0008473862435494084	0.004547727576573379	0.005037777137476951	0.0050087841183994895	0.005787749725277536	0.00013250944030005485	-0.0003775055578444153	0.004814690869534388	0.005667081300634891	0.007365922601820785	0.0065528036328032615	0.00748646593929152	0.007232656932319515	0.007778548754868097	0.0013579213031334803	0.003815033986757044
-0.796875	0.003386899988981895	0.007321157871047035	0.006143329211045057	0.004115846380591393	0.006951304170547701	0.007852449628990144	0.0029966306057758628	0.003532449121121317	0.005000442374148406	0.007647695136256516	0.008690105518326163	0.010723898597643711	0.013067904702620581	0.011533469762071036	0.00814480050526072	0.004358906384732108	0.0030407178215682506	0.008099686761852354	0.010295594716444612	0.009403500908229034	0.010448647861994686	0.012183685958007118	0.01091174981193035	0.005719028611201793	0.0006729211105266586	0.004882231068404508	0.007054957729997114	0.01009782576293219	0.0063432985683903095	0.00729703079268802	0.0075955090811476115	0.006227771559497342	0.0036339389582281	0.0004311217817303259	0.005373445886652917	0.005427644244628027	0.0058960900103556925	0.005833007386536337	0.0008335510065080598	9.279904770664871e-05	0.0047064160607988015	0.005555370793445036	0.007770881382748484	0.006713174174365122	0.007985599394305608	0.007599409317481332	0.008429639883706841	0.0019184516084351344	0.004810239229482249
-0.78125	0.005223019572440535	0.007752414826245513	0.005723719956586137	0.005126874725101515	0.00841656771954149	0.008576074720622273	0.003128895186819136	0.004000242816982791	0.00624452053452842	0.009031052875798196	0.009880681420327164	0.011422226917784429	0.013356867687252815	0.011812479743730364	0.008610242471331731	0.004055450543273764	0.0036627557812607845	0.00960997182992287	0.012166829674970358	0.010405519854975865	0.011099715408636256	0.012864058691775426	0.01146049288508948	0.005120391433592886	3.4256751314387655e-05	0.005011956805537921	0.00793129341909662	0.01065915443614358	0.006966200791066512	0.00790048736234894	0.008309332432691007	0.006002110559086305	0.002842890119063668	-0.00015699680370744317	0.005893368739634752	0.005695557116996497	0.006289169534284156	0.0060444709844887255	0.0013766796968411655	0.0004426889936439693	0.004978811398905237	0.005269730716827325	0.008061796345282346	0.00710197146399878	0.007828051812248304	0.007988203369313851	0.00882029036001768	0.0033033366373274474	0.006158417990081944
-0.765625	0.006579763542686123	0.007853225257713347	0.006138066815037746	0.005790462164441124	0.00924181639784365	0.00871438443682564	0.0030867915018461646	0.004344371598563157	0.007206014257099014	0.009581450349651277	0.010571769310627133	0.01179482255683979	0.013729251738004678	0.011925472738221287	0.009196815424365923	0.004411403903759492	0.004078310693148524	0.009993030200712382	0.013160710834199563	0.011442133609671145	0.012209003407042474	0.013651317241601646	0.011959463464881992	0.004758852857048623	-0.0002845575980245485	0.004900859943882096	0.008582235930953174	0.011265855070087127	0.008116277502267621	0.009273722185753286	0.010119559400482103	0.0073132655757945034	0.002959306014236063	-7.285699248313904e-05	0.0062792218697723	0.00561031035031192	0.006370601015714783	0.006230722580221481	0.002162287017563358	0.00160804582410492	0.006208669613988605	0.006117353909939993	0.00856377832533326	0.007264462788589299	0.007675194974581245	0.00808032761560753	0.009180135710630566	0.0037979398141033014	0.007003646687371657
-0.75	0.007502712256973609	0.008066220427281223	0.006873186022858135	0.006578175415052101	0.009050895663676783	0.008732862249598839	0.004103966855473118	0.005206140529480763	0.007785604711534689	0.009857292845845222	0.01132291256217286	0.012321039644302801	0.014288375061005354	0.011937101061630529	0.009293511864962056	0.005122879205737263	0.005130307050421834	0.010148755926638841	0.013306799519341439	0.011922497034538538	0.01283031486964319	0.013828601423301733	0.012014422728680075	0.0048511984176002445	-3.773219068534672e-05	0.005106906418222934	0.008492004551226274	0.01119676693342626	0.00874300258983567	0.010109468866721727	0.010820885200519114	0.007510144423577003	0.002615683431668003	0.0002867154769774061	0.006009616298979381	0.004722110158763826	0.005734163339366205	0.005966913350857794	0.003139429568000196	0.0015723762837296818	0.006063254608307034	0.006339571989519755	0.008544057793915271	0.006948158738669008	0.007591267182397133	0.007754176796879619	0.009581803978653625	0.004529823805205524	0.0072747643629554656
-0.734375	0.00879415153976879	0.00775258372020744	0.006209303479408845	0.006430405762512237	0.009493966586887836	0.008259400743554579	0.0031860415678238497	0.0055548139236634595	0.007982358611479867	0.010210307542001829	0.011815417755860836	0.012399407848715783	0.013931728212628513	0.011376921990449772	0.008600952965207399	0.005332427704706788	0.005303106739302166	0.010440828452556162	0.013823650032281875	0.012360481277573854	0.012455748349020723	0.012785462266765534	0.011445150693180039	0.004626535309216706	-0.00014939575630705803	0.004921076670871116	0.008720874489517883	0.011463365508825518	0.009363725245930255	0.01046528655133443	0.010175417704158463	0.006372665955859702	0.002908678658423014	0.0005725586939661298	0.006137111451243982	0.005074653215706349	0.006068549666088075	0.006077944577555172	0.0029384996567387136	0.0008121007922454737	0.0062036982286372225	0.007340404001297429	0.008898081094957887	0.006820230893208645	0.007575369696337475	0.007796375133330003	0.009592964570038021	0.0046171538706403226	0.007598812552168965
-0.71875	0.008360925439046697	0.00737871770907077	0.006025706997024827	0.005897011456545443	0.009127677109790965	0.008103402791311965	0.0025561197573551906	0.004576119346165797	0.007969498808961362	0.010135188314598054	0.011633465775230434	0.012009227529051713	0.013643375103129074	0.010991622244182509	0.00845257811160991	0.005221480614272878	0.004830051687895321	0.010021610304829665	0.013579258048412157	0.01273270403034985	0.012553219005349092	0.012789763102773577	0.011953752371482551	0.004724079387960956	0.0005667337944032624	0.003582085397465562	0.008236045374724199	0.011505992204183713	0.010402032564161345	0.011664257943630218	0.010651765714283102	0.006696572032524273	0.002677275939640822	0.0003335180459544063	0.006557347323632712	0.005213350726262433	0.006482961360597983	0.006526747848147352	0.0028261706720513757	0.00011971735075348988	0.006153283198364079	0.007312830313458108	0.010171245487072156	0.008033422142034397	0.007885323907248675	0.007920876279240475	0.009478276560548693	0.004164068151294486	0.006841001808061265
-0.703125	0.008604632416972891	0.007211757780851258	0.006171252000785899	0.006353180011501536	0.009414052654756233	0.008170319884084166	0.002748480101581663	0.004633328469935805	0.008084671015967614	0.010278130392543971	0.012014403261855478	0.012292236062057782	0.01350058829993941	0.010991973802447319	0.008172513762838207	0.004875622531108093	0.005243510030777543	0.010519963058141003	0.013974722882267088	0.013427171198418363	0.012700635811779649	0.013079787348397076	0.012880973058054223	0.004462977073853835	0.0008113106727250851	0.0033942581852898003	0.008422538727973005	0.012266468742745928	0.011082474337308667	0.01197353817988187	0.010534571309108287	0.00722187184728682	0.0018843210767954589	-0.00022115915489848704	0.007283208682201803	0.00552210249734344	0.00682882800756488	0.007066616311203688	0.0030831050069537016	0.0005764290998740762	0.006887235675822012	0.007553281408036128	0.01117614007089287	0.008997067940072156	0.008336826726736035	0.007852219974301989	0.009656428801827132	0.005231136368820444	0.007895460160216316
-0.6875	0.009125702088931575	0.007862305536400526	0.007012571416998981	0.006123064292478375	0.00979844297398813	0.008645979019638617	0.002216720793876448	0.004841913675772957	0.008215596643276512	0.010822130640735849	0.012136318162083626	0.012469287822023034	0.013653713068924845	0.011520044272765517	0.00882656597677851	0.0044460123695898805	0.005847041746164905	0.010787578744930216	0.014575060410425066	0.013780755951302126	0.013025876396568492	0.013217071330291218	0.01274096045526676	0.004129152355744736	0.0001990206423215568	0.0032563978289545047	0.008929370036639739	0.013303880783496425	0.011438836833985989	0.01226281803828897	0.010289056635519956	0.006880576953699346	0.0019105735002085567	6.443864840548486e-05	0.007824797980720177	0.0063487959210760895	0.00787459991106516	0.0077732221558108	0.003192716446937993	0.0006274309569562319	0.007838512316811829	0.008812052020402916	0.011751170591742266	0.009743693249765784	0.008234297658782452	0.00795567704772111	0.009666552589624188	0.004979152794112452	0.00821810377528891
-0.671875	0.009311475575668738	0.00776060827774927	0.006613599151023664	0.006566618528449908	0.009835388243664056	0.008261555468197911	0.002274540207872633	0.005906622543989215	0.008369258069433273	0.01055739299627021	0.011894129303982481	0.0125862496701302	0.013351138369762339	0.011204040958546102	0.008716914182878099	0.0038745312274841128	0.006817568519181805	0.011317220504861326	0.01504056264529936	0.01450952785089612	0.013517021269217366	0.013258893211605028	0.012316839687991887	0.0033958904794417323	0.00012836751411668957	0.0034029174174065703	0.009535375436826143	0.014688504545483738	0.013371092823217624	0.013562967535108328	0.01087227837415412	0.006854949303669855	0.00198699942411622	-6.838972694822587e-05	0.008287158160237595	0.006399799868813716	0.008955450607754756	0.009229067539126844	0.003626336145680398	0.0005655158674926497	0.008541514194803312	0.009459228825289757	0.012201710429508239	0.010265324148349464	0.008606873557437212	0.008104040488251484	0.010051852982724086	0.005079963221214711	0.008484724367735907
-0.65625	0.00928877310216194	0.007646299304906279	0.005914012261200696	0.006615756828250596	0.009376384811184834	0.008298880560323596	0.0028474846796598284	0.005504063493572175	0.00728255357244052	0.009625791536382166	0.011175897537032142	0.01211213818169199	0.012813020509202033	0.010563126608030871	0.008813140550046228	0.004581089995917864	0.0066390499181579795	0.01110611630792846	0.014160164480563254	0.01382836015545763	0.012972192000597715	0.01232031477993587	0.010756790144660045	0.00382687416713452	0.0007987030938238604	0.0031294816919398725	0.008329045513528399	0.01374520962126553	0.01330474479473196	0.01348503491608426	0.010696373786777258	0.006717183388536796	0.0022361680632457135	0.00040906837239162996	0.008709689520765096	0.005945036292541772	0.009115727301832521	0.009176425661280518	0.004052848881110549	0.0007395800406811759	0.008152529678773135	0.009341481694718823	0.012807539384812116	0.010988612164510414	0.00937194184953114	0.008272770803887396	0.00981243266214733	0.005518140153435524	0.008007599771372043
-0.640625	0.010079091566149145	0.008160786208463833	0.0061766174796503035	0.006627031050447841	0.009417165626655333	0.008425550135143567	0.0026682024297770114	0.005393506184918806	0.007264873461099342	0.008932059032667894	0.01106290080351755	0.012204269049107097	0.012793409102596343	0.010869065101724118	0.00970655339770019	0.005421001155627892	0.006548358968575485	0.010628954248386436	0.013695915468269959	0.013923567056190222	0.013206940575764747	0.012194869702216237	0.010694964257709216	0.004359624916105531	0.0026575952768325807	0.0031055720747644954	0.007896818977314979	0.013818281292697066	0.014406098003382795	0.013999751472147182	0.010764935100451112	0.006627912077237852	0.002846256800694391	0.0018089369983499636	0.009005485208763275	0.0059543620242038745	0.009178428392624482	0.00939401928189909	0.003404907847288996	-0.0001140024105552584	0.007581639649288263	0.00959010873339139	0.013119590758287813	0.011964393997914158	0.009988874307600782	0.008253246864478569	0.009584680123953148	0.005216618804843165	0.007399963011266664
-0.625	0.009488325350685046	0.008394503948511555	0.006503680709283799	0.006430460713454522	0.009796175331575795	0.008464658143930137	0.002956927912600804	0.0050995161262108015	0.008262583403848112	0.008950425396324135	0.011278950778068975	0.012166314787464216	0.012613480619620532	0.01158022838353645	0.010106673871632665	0.0056300687905604715	0.006712467208853923	0.010777187859639525	0.014006755012087525	0.014372404851019382	0.013422221585642546	0.012755978509085253	0.010808534669922664	0.004727063476457261	0.0029379073228483323	0.0030518522515194492	0.007940625707851723	0.014180573508929229	0.015057483027339913	0.01445756300818175	0.010803795035462827	0.006409084491315298	0.0031153919233474882	0.002409026557870675	0.008904732391238212	0.0064859078882818725	0.009479091735556722	0.009480924732633867	0.002887153218034655	-0.0008247988414950668	0.007740419084439054	0.010447839536936954	0.01366150852991268	0.012566941080149264	0.010321476308308774	0.007776079024188221	0.009424290162860416	0.0045724245486781	0.006754872348392382
-0.609375	0.010127578444371465	0.00820794592727907	0.0062347933155251665	0.006368966538866516	0.010397748413379305	0.008233639202080667	0.0029577434484963304	0.00485454568406567	0.008700018661329523	0.009103463042993098	0.011283749164431357	0.011620250509440665	0.012039782508509234	0.011443516064900905	0.010726195492316038	0.006247898555011488	0.006555589136405615	0.011023600591579452	0.01464334090705961	0.014651010691886767	0.013109290652209893	0.012617286114254967	0.010522334773850162	0.005069655377883464	0.0032132890235516244	0.002169026655610651	0.007450004231941421	0.014594982263224665	0.015134167857468128	0.014768272277433426	0.011382106953533366	0.0072630458045750855	0.0035468609246890994	0.0024775372621661518	0.0086935928575258	0.006761330637891661	0.009384553847485221	0.009436597215244546	0.0026526617992203684	-0.0005221865867497399	0.008356220708810725	0.010616796576505294	0.013370459532598033	0.012460557754820911	0.010181008471408858	0.006880701312911697	0.008498726817197166	0.0038446378355729395	0.006693634718976682
-0.59375	0.009219342144206166	0.007387851411476731	0.006615914020221681	0.0069204135648760715	0.010169749864144251	0.008905601347214543	0.0038205117399229493	0.004512296163011342	0.008933725481620058	0.008063066803151742	0.010689472131343792	0.011414287058869377	0.012046256880421425	0.011414662745664828	0.010832514872890896	0.006531470727350097	0.006036427457001991	0.010098229625145904	0.014194878959096968	0.01438044592505321	0.012937676237197594	0.01250217722481466	0.009474155175848865	0.004942124339868315	0.0027985423599602654	0.0012498476429755102	0.006029288606805494	0.013579292483336758	0.014812250607064925	0.014514972711913288	0.011263531004078686	0.006342093602870591	0.002496988706116099	0.002114528379024705	0.007261578750330955	0.005799181287875399	0.009193394292378799	0.009803446355363121	0.00318471766076982	-0.001020639791386202	0.007191735645756125	0.009983279241714627	0.012581179646076635	0.012115860322955996	0.01013804150861688	0.006785485916770995	0.009136865538312122	0.004634487244766205	0.006628887209808454
-0.578125	0.009055194573011249	0.007160755892982706	0.006794733514834661	0.007280871807597578	0.01031478661170695	0.008838463528081774	0.004118106337409699	0.004365200009669934	0.00917699611163698	0.008252739132149144	0.010913918496225961	0.011536000164960569	0.011924998500035144	0.011431080609327182	0.010865436776657588	0.006812698190333322	0.005737799766939134	0.009954217384074582	0.014062675973400473	0.014351989491842687	0.013036679936340079	0.012510529658175073	0.01020858815536485	0.005545935046393424	0.0032782593683805318	0.0005117853652336635	0.0057125683320919055	0.014252832715283149	0.015180858338135294	0.014666538103483617	0.011345720867393539	0.0065778485097325754	0.0029003553092479704	0.001333959336625412	0.006698799740843242	0.00513703897522646	0.009326341286941897	0.010297937272116541	0.0035372578142414566	-0.0012529348328826017	0.006532284874992911	0.009535750455688686	0.012418535388860619	0.012031879791175015	0.009696714126039296	0.006604544128640555	0.009102681980584748	0.004863608977757394	0.005871781063615344
-0.5625	0.009007153497077525	0.0069669229400460605	0.006890032266528579	0.006772279657889157	0.009569814288988709	0.007990765268914402	0.004426221508037997	0.003676121891476214	0.00827940775488969	0.007713645602052566	0.01035601501353085	0.010888309175788891	0.011171223830024246	0.010831338225398213	0.010589797046850435	0.006960697611793876	0.0053031204326543955	0.009454601383185945	0.014301007287576795	0.01462082466459833	0.013503790498361923	0.012616132528637535	0.010171483657904901	0.00537125687696971	0.0032898708053835436	9.910420485539361e-05	0.00600616021984024	0.015560577587530133	0.016566220750974026	0.015819650632329284	0.012285909033380449	0.006650350196287036	0.002202762106389855	0.001473077543778345	0.005974100624735001	0.004858720096672186	0.009919398877536878	0.010857169376686215	0.003859081451082602	-0.0019460235360384103	0.005720186256803572	0.009204351225343998	0.012492515970006935	0.011524291706155054	0.009701692257658578	0.0060539316036738455	0.008822353904542979	0.004267758538480848	0.0050262386896065435
-0.546875	0.009123164435732179	0.0068035849530133415	0.0072096422489266844	0.0069773740891832855	0.010200883989455178	0.008671675084042364	0.0046376567113838975	0.0032864837208762764	0.00901596008334309	0.008780632332491222	0.011328936833888293	0.011524168132018531	0.011532359954435379	0.011106637388002128	0.010931740642990916	0.0068935201908971065	0.004829551737566362	0.009684255404863507	0.01644069675821811	0.01658374721882865	0.014705974620301276	0.013427876401692629	0.01080804350785911	0.005996251839678735	0.0035046974575379864	0.0006841953931143507	0.006132639475981705	0.01744015000294894	0.018790344209992326	0.01727320303907618	0.013754758881987073	0.0072588213821291	0.002640339537174441	0.002039496140787378	0.006864779688112321	0.005457653358462267	0.009877062955638394	0.010980247310362757	0.00410218704782892	-0.0013388928238782683	0.006707603573158849	0.010131826057477155	0.013682872770004906	0.012184183578938246	0.009659767552511767	0.005645278980955482	0.0077765135909430684	0.004170154602616094	0.006030960340285674
-0.53125	0.009560248153866269	0.006664031807667925	0.00797564857348334	0.006878255069022998	0.010399492003489285	0.00951805125514511	0.005132236264762469	0.0035155982943251727	0.009572679194388912	0.009295625422964804	0.011711628490593285	0.01214941640791949	0.01235907077716547	0.012038478732574732	0.011458155812510995	0.006981580596766434	0.0044222371536307035	0.010478759719990193	0.017240422713803126	0.01739560475689359	0.015271765719444375	0.014312998280365719	0.011992032546550036	0.00680698158685118	0.003254208652651869	0.00033307933354080886	0.006501880543237348	0.01783032335806638	0.019325256813317537	0.017939657415263356	0.01441427917452529	0.00753071484650718	0.0029339783061004708	0.001753819527948508	0.006883802838274278	0.005924040667014197	0.009405234816949815	0.010451010649558157	0.00430955634219572	-0.0008252307059592567	0.007672065078804735	0.0103835841990076	0.01458516167185735	0.012952933774795384	0.00983225159579888	0.005633332987781614	0.0076081236882600935	0.004516791895730421	0.007345282484311611
-0.515625	0.009204706663695106	0.006214835005812347	0.007645176668302156	0.007212336681550369	0.010695661345380358	0.00969943033414893	0.004933900805735902	0.003754824778297916	0.00968464713951107	0.009876752574928104	0.012437420443166047	0.012844901647258666	0.013501780793012586	0.012807783755124546	0.010933120180561673	0.006679251359310001	0.0045788479605107565	0.01077613549423404	0.017368821406853384	0.01799098018091172	0.016205268098565283	0.015616889060038375	0.01317940941080451	0.006562837959063472	0.0030216239334549754	0.0013887430213799234	0.007372540479991585	0.01850974409026094	0.019992012466536833	0.01906306331511587	0.015710957034025343	0.007834179453493562	0.0029549323779065164	0.002423079952131957	0.007584122121625114	0.006603559537325054	0.009620777524105506	0.010619467722426635	0.0044568468667421255	-0.0007111424078175332	0.007817174616502599	0.01052611693739891	0.015394629369257017	0.013922049279790372	0.010371825814945623	0.006132695125779719	0.007359213248128072	0.004299595148768276	0.007805659592850134
-0.5	0.009089712353306823	0.00567254003835842	0.007869078230578452	0.007387745351297781	0.010424023183622922	0.008892467488476542	0.004303975531365722	0.003373341051337775	0.009783754567615688	0.009808262932347133	0.012195208144839853	0.012704519857652485	0.013119270349852741	0.012363523142994381	0.010450755734927953	0.007069461559876799	0.003942028526216746	0.009718410589266568	0.01745565750170499	0.018520225753309204	0.016719012049725278	0.015612649531976785	0.013085307832807303	0.007138771737663774	0.002932992816204205	0.0011706181961926632	0.006973630332504399	0.018836737632227596	0.02059965959051624	0.01960665995720774	0.01648284387192689	0.0074767476238775995	0.002567365489449003	0.002398537771659903	0.008264861735369777	0.007081142213428393	0.010017019172664732	0.010798747325316072	0.0045327254600124435	-0.0011840745122754016	0.007400687190238386	0.010658035794040187	0.015830502100288867	0.014142972347326577	0.010265517643711064	0.006327696509833914	0.0068490306912281085	0.00423865244811168	0.007653671731895883
-0.484375	0.008597152037691558	0.004947434316272847	0.007689077837858349	0.007173875073203817	0.010429165948880836	0.008514295638451585	0.004940589622128755	0.0024870381646906027	0.009444014308974147	0.009983272635145113	0.012068821195862256	0.012295576045289636	0.012314021649945061	0.01199300228327047	0.010301644833816681	0.007399467064533383	0.003116083814529702	0.009071967747877352	0.01779017028165981	0.019180068001151084	0.016975131875369698	0.015003380418056622	0.012625444315199274	0.00720458471623715	0.0029551105380051013	0.00031302539864555003	0.0065333207603544	0.019828032251098193	0.021957435889635234	0.019961455638986082	0.01629135977709666	0.006559111096066772	0.0019516509622917511	0.0022535858006449416	0.007270570996297465	0.0062385272409301255	0.010311264159099665	0.010519649938214571	0.0044636061909841375	-0.0021923245541984214	0.006625261837325524	0.010745198104996235	0.01582122695399448	0.013091609883122145	0.009795013650727925	0.005885696642508265	0.006301711851847358	0.004040773174165224	0.007560611522058025
-0.46875	0.00806573130103061	0.004688334427191876	0.007545579719590023	0.007432942664308939	0.011098274355754256	0.007533947180490941	0.005385218116862234	0.003637441451428458	0.009319554772810079	0.010471499769482761	0.012499372927413788	0.012474552280036733	0.012194957739848179	0.011692371603567153	0.009997527018276742	0.008384056627983227	0.0034976632625330238	0.009262736640812364	0.01796839761082083	0.019992885482497513	0.017280948429834096	0.014704470051219687	0.012668600233155303	0.007922801075619646	0.00435123698116513	0.00045103014272172	0.0065897863707505165	0.02042897967621684	0.022229764924850313	0.020169180125230925	0.01604667900246568	0.006405180317233317	0.0024003636193810963	0.0026977357745636256	0.006382093118736521	0.005657047219574452	0.01029695713223191	0.010620736744021997	0.0038937287943554113	-0.002986355041502975	0.007057266509218607	0.01087799712549895	0.01536415129667148	0.012685455341124908	0.00998431538027944	0.005954911524531781	0.0063942486187443135	0.0038766087440308184	0.0073601398529717695
-0.453125	0.007022559446431842	0.0037374241146608256	0.007233157983864658	0.00702812555609853	0.010511808370938524	0.006941734911924869	0.005330531197250821	0.003895073998137377	0.009713954431936145	0.01077144120063167	0.01238359192502685	0.012342303068726324	0.011701964179519565	0.011096302582882345	0.010047037480399012	0.008248315169475972	0.0037563904937996996	0.008648456411901862	0.017595193232409656	0.020158848351275082	0.017473603002144955	0.014471198400133289	0.012602179704117589	0.008713768045709003	0.004385660967091099	0.0004829070167033933	0.005528747466451022	0.019739395275246353	0.021883237350266427	0.020192844345001505	0.015693274792283773	0.00667295312450733	0.0028073515903088266	0.002356114244321361	0.006071210067602806	0.005292641499545425	0.009779568944941275	0.010357001249212771	0.0030183589784428476	-0.0031361501838546245	0.007012265908997506	0.010644004715140909	0.015072935048374347	0.011706143265473656	0.009058854897739365	0.0058081616734853014	0.006181735708378255	0.0033192780152603517	0.00702709801698802
-0.4375	0.007221990165999159	0.00433310774169513	0.006387472497590352	0.007391130314499605	0.009944440971594304	0.006803898856742307	0.004917190782725811	0.003690090394229628	0.009351809963118286	0.010862043662928044	0.012401119288551855	0.012557344060041942	0.011352975270710886	0.011042063613422215	0.009360614034812897	0.0073333007741894106	0.0037465511137270368	0.007731269195210189	0.01687685632286957	0.02035290444619022	0.017985046684043483	0.014819531817920506	0.012515656772302463	0.00808467411516176	0.004382322519086301	0.0007665556897791248	0.004597048836876639	0.01872649088036269	0.022177364444360137	0.020852280818508005	0.016017344262218104	0.00643107739451807	0.002540617441991344	0.0026071337459143253	0.006283281714422629	0.004348022147314623	0.008754995293566025	0.010282967920647933	0.003145642392337322	-0.0029115880272001958	0.006374994630459696	0.010877688287291676	0.014676772162783892	0.010577876572642708	0.007656608636898455	0.005224170000292361	0.00594142458285205	0.0032736550476329283	0.006684552418300882
-0.421875	0.007330768465180881	0.004308799916179851	0.006648612398566911	0.007258019821892958	0.009315714985132218	0.0062965839650132695	0.004372507915832102	0.0028343235462671146	0.009147314936853945	0.010881625997717493	0.012369662470882758	0.012803091589012184	0.01114040974407544	0.010691080271499231	0.008396446314873175	0.00727000294100435	0.003674629896704573	0.00720647669659229	0.016303769004298373	0.020369593636132777	0.018460660643177106	0.015386720196693205	0.01219818560348358	0.007817492615504306	0.004578419838799164	0.0005887623672606423	0.00429717535735108	0.017930128239095212	0.022139026483637282	0.021462507976684718	0.016112668827554445	0.006248387912273756	0.00222374802979175	0.0031627139571355654	0.006467185957444599	0.004008561931550502	0.008150359719002154	0.010330041736597195	0.0032000198028981687	-0.0026152370650379454	0.006812610445194878	0.011321911693084986	0.014656063096481375	0.010590218138531782	0.007213333627441898	0.004777994635514915	0.005353312712395563	0.0031313232437241824	0.006618280406109988
-0.40625	0.007659699843497947	0.003906619672488887	0.006100796181272017	0.008581403304560808	0.00933893930632621	0.005497696140082553	0.003939410345628858	0.003321470726223197	0.009843649819958954	0.010846324649173766	0.012117620086064563	0.012999906070763245	0.01128894241192029	0.011398828815435991	0.008419013232924044	0.0076363212836440654	0.0037003647041274233	0.007550495163013693	0.01658168896101415	0.0206271690192807	0.018706997763365506	0.016420985932927578	0.012576408763561631	0.00828288220182003	0.005065963252854999	0.0007228009017126169	0.004905096047150437	0.017896533524617553	0.022096152231097222	0.022159756766632198	0.01645196189638227	0.006955506202939432	0.00231909095091396	0.00328538071771618	0.006881145024090074	0.004482711234595626	0.007983660341415089	0.010200405665818835	0.003290219395421445	-0.002096406933560502	0.007153929412015714	0.011647083796560764	0.01506968264002353	0.011460012476891279	0.0068038023367989805	0.004694429134542588	0.005064147409575526	0.003446116767736385	0.006542584532871843
-0.390625	0.007373316382290796	0.003222637189901434	0.005355135595891625	0.008194243008620105	0.00967240595491603	0.004938895022496581	0.0036678095420938917	0.003042524464399321	0.00994953299232293	0.0111516198143363	0.01234247740067076	0.012813181744422763	0.0110247032425832	0.011243390053277836	0.008091393698123284	0.006642475962871685	0.0035182211955543607	0.008367926396022084	0.017068137813475916	0.02010738354292698	0.01840458154329099	0.016857698929379696	0.012930310036972514	0.007694712526063086	0.004301612678682431	0.0007679991889744997	0.005826065235305577	0.01780419407878071	0.02114463346078992	0.0216381544014439	0.01610375257441774	0.007053935195290251	0.003099823498632759	0.003082405257009668	0.007204364208155312	0.005146995728136971	0.008014836661095615	0.010119893681257963	0.003162109066033736	-0.0017185485710797365	0.007706395263085142	0.011985060479491948	0.014977513138364883	0.011433883267454804	0.006193514849292115	0.004732063791016117	0.005109265714418143	0.003308580314842402	0.0065964109788183125
-0.375	0.007102982403011993	0.0034557423045043834	0.006148865721479524	0.007924832645949209	0.009991207657185442	0.004994561227522354	0.0033222087833564727	0.00283488944551209	0.01017004536697641	0.011737410700879991	0.012467512338571397	0.012312756240135059	0.010347263327275869	0.010354592153453268	0.008121590805239975	0.0060816780642198864	0.0031451241309696345	0.008135487328399905	0.01727684554643929	0.019441840203944592	0.017939149629091843	0.01674930537628825	0.012990397148678312	0.008293520496226846	0.003802947694202885	0.0006924220643668378	0.006251647903991397	0.01743552621919662	0.0205024852999486	0.0214144508325262	0.01591821197653189	0.0068925026418583	0.003283549484331161	0.002771063146792585	0.007328622363820614	0.0051391069599048935	0.007737382032064488	0.009822067560162396	0.0028173902341222857	-0.0013776399893686176	0.007784509111661464	0.012520419084466994	0.015049121095216833	0.011262560842442326	0.00588118057930842	0.004640924633713439	0.00530155925807776	0.003675149918126408	0.007352954574162141
-0.359375	0.007723866128071677	0.003992319617100293	0.006611545741907321	0.007106186074815923	0.009848398208850995	0.005842626951925922	0.0036058565747225657	0.0023907335214971683	0.010060193261597305	0.012125562381697819	0.012663844274356961	0.012442276498768478	0.010436823606141843	0.010840695374645293	0.00928133134266318	0.0067968718212796375	0.0025033551712112965	0.0078002600115723904	0.01760184269514866	0.01892601035651751	0.017927427143513343	0.016794961044797673	0.013260873878607526	0.008948250615503639	0.004027755721472204	0.00012438567355275155	0.005698222788851126	0.0175824090722017	0.02106840527849272	0.021763361849298234	0.016091510513797404	0.007214779208879918	0.003633400617400184	0.0029955929159768855	0.007569367001997307	0.004980692898971029	0.007981737013324164	0.010453512804815546	0.003624233722075587	-0.00040350446943193674	0.008398487401427701	0.013365831412374973	0.014870637300191447	0.01125761748990044	0.0058341583935543895	0.004747750911337789	0.005698242550715804	0.0045223147084470835	0.008125239305081777
-0.34375	0.008420383685734122	0.004439096076748683	0.006819957823609002	0.007627960506943055	0.009755057311849669	0.005699733848450706	0.004061836008622777	0.0021704811020754277	0.009680319658946246	0.012490222608903423	0.012920395290711895	0.01272400829475373	0.01032341459322197	0.01078044634195976	0.008704804464650806	0.007358930289046839	0.0023123243736336008	0.006948349031154067	0.017034194044936158	0.01862900737323798	0.017756165587343276	0.0169895323284436	0.0132034662499791	0.008640529462718404	0.004385801160242409	-4.379698948469013e-05	0.005036818240478169	0.01733025668072514	0.021639632899314164	0.022355937492102386	0.01663701490033418	0.007170620200849953	0.0033706959075061604	0.003072261216584593	0.007159096702525858	0.003930190473329276	0.008250889740111234	0.01142106209299527	0.005292315196857089	0.0005699598317733034	0.008078195806592702	0.01278603971004486	0.014789194602053612	0.010874636005610228	0.005512228352017701	0.0054036573637858965	0.006199310299416538	0.005176259053769172	0.008218378224410117
-0.328125	0.009397778240963817	0.005134083415032365	0.006863565134699457	0.00825704227827373	0.009553362673614174	0.005348564924497623	0.004218697010946926	0.002379718969859823	0.009074507333571092	0.011756099358899519	0.012175745928834658	0.012130493743461557	0.009894661231192004	0.010666266299085691	0.008855059259803965	0.00704441328853136	0.0021576493272732478	0.006070654606446624	0.016283711744472386	0.01782446572324261	0.017144996230490504	0.016556412845966408	0.01286664375802502	0.008193370077060535	0.004882464953698218	8.669596281833947e-05	0.0043131152429850775	0.017186667911300902	0.021985316020436584	0.022701127629261464	0.016521546547301112	0.006923992309020832	0.0022243654893827625	0.0029476392257492988	0.006818124977871776	0.003324350342154503	0.007700067138648592	0.011454497330123558	0.005671033525140956	0.00039964902971405535	0.007338051684200764	0.012174614623654633	0.014743885339703411	0.010548929567448795	0.004998045566026121	0.005079210340045393	0.006159861327614635	0.005530286549765151	0.007582515801186673
-0.3125	0.01057112021590001	0.005627494209329597	0.006921482511097565	0.007951331190997734	0.009599412605166436	0.004975838243262842	0.0040699094417504965	0.00316064131911844	0.009015005842229584	0.011426732101244851	0.012039001868106424	0.01156369011150673	0.009307111776433886	0.010047360927637783	0.009431563683028799	0.007826684770407155	0.0024610174470581113	0.005420138670160668	0.01594298405398149	0.017454257475037593	0.016398290108190848	0.015785335755208508	0.011905947190825827	0.008153585347463377	0.005420281548867934	0.0007287730288226158	0.004174697782718795	0.016327633592300116	0.021496781683526932	0.021886232157703488	0.015790562704205514	0.006724193636910058	0.0015822552668396384	0.002107405394781381	0.007080240058712661	0.0033231803798116745	0.007282880926504731	0.010953664119006135	0.005913076028809883	0.00012955301208421587	0.006553374251234345	0.011888527369592339	0.015423304366413504	0.010816022135986713	0.005141410212672781	0.004661644904990681	0.005682134936796502	0.00570260211443383	0.006733340513892472
-0.296875	0.00946903258736711	0.00551504241884686	0.0071723866451065986	0.007518806798907462	0.009103672672063112	0.004356556324637495	0.00379386204185721	0.003556141987792216	0.008603505198698258	0.010961169315851293	0.012055865372531116	0.011224789614789187	0.009078998869517818	0.009801108689862304	0.00964488863828592	0.007970571814803406	0.0030258697108365594	0.005430602671913221	0.01655089514242718	0.01736007425788557	0.016393391159363092	0.01586757702752948	0.012118152057519182	0.007864585754578001	0.005423239187803119	0.0011305006193651935	0.004468829125107732	0.015473696572007612	0.02076134628150612	0.02100983988493681	0.015753382703405806	0.007179492594696057	0.0010246376652503387	0.0018538167176302522	0.007072919794154586	0.003026591322850436	0.006046364590292797	0.01060631594446022	0.0060473809782706665	-6.911797972861678e-05	0.005421137623488903	0.012040331090884138	0.016119233146309853	0.011117683065822347	0.004629450383072253	0.004525676211051178	0.005762638499800232	0.0057832536389469166	0.006160263635320007
-0.28125	0.00991756922649074	0.005521509284301373	0.006432671865331941	0.00700893112225458	0.009258297621272504	0.004333898198092356	0.0031133781420066954	0.0035566571670642587	0.008100557191937696	0.010751179745420813	0.01223741121502826	0.011413463047938421	0.008993885264499114	0.00944567882688716	0.008550519379787147	0.007132944837212563	0.003578749403823167	0.005531295955279347	0.016426120209507643	0.01746781734691467	0.016420880146324635	0.015537129464792087	0.011398932937299832	0.006449846571194939	0.004294854518957436	0.0012747359040076844	0.0036663944527390415	0.01470241688657552	0.020790415978990496	0.020527768082683907	0.015429531951667741	0.006469187870970927	0.00026627031911630183	0.0013446464785374702	0.007287928741425276	0.0029398003942333164	0.004864573773375014	0.009629120340105147	0.005878865101840347	-0.00020469277660595253	0.005415731220273301	0.011792900797445327	0.015989263902883976	0.011021807124416227	0.004068926087347791	0.004018064786214382	0.004673248255858198	0.005276463059999514	0.005476194298898918
-0.265625	0.008736381723429077	0.0043734857128583824	0.006021951383445412	0.00611144163121935	0.008631465351209044	0.0038553425189093104	0.0021352697891416027	0.003566279116785154	0.007256336428690701	0.009996249051619088	0.01207190982386237	0.011215510609326884	0.008188448677537962	0.008203767880331725	0.007376860897056759	0.005841776440502144	0.003255309215091984	0.004773080587392542	0.01627890233648941	0.017302426544483752	0.016665669796202563	0.015546560462098569	0.011041076364926993	0.005547491231118329	0.003243780933553353	0.0015308094094507395	0.0033601211700442944	0.0133112994779367	0.019758491017273627	0.019901389040751383	0.015016259800177068	0.006409316731151193	0.0005510292830877006	0.0011898894794285298	0.00791529160051141	0.003259576376876794	0.0038495138636790217	0.00861224103718996	0.005381009052507579	-0.00025397323770448565	0.006037095593637787	0.012008308834629134	0.01620265802484937	0.011087601586041274	0.0038247490912908686	0.0033499677607323974	0.0040673137991689146	0.0049858938422403295	0.0049720105045707895
-0.25	0.007581340899923817	0.0038907371432287618	0.00486513702198863	0.005167177648399956	0.00784328074005316	0.0036122903344221412	0.0011121726129204035	0.003387407650006935	0.006824107424472458	0.009842762094922363	0.011597261467250064	0.010984835904673673	0.00807301736494992	0.007894202164607123	0.006217020229087211	0.004391422227126895	0.0032225615956122055	0.004614615338505245	0.01582279453286901	0.016587711891043	0.0159655073122849	0.015116632706485689	0.011049035779433326	0.005109450435338658	0.0024404571624472736	0.002071787729710195	0.003642030095215887	0.011657282522355672	0.018049926702224182	0.018455726965839858	0.013754425768274814	0.006138159202237148	0.00028802438755519687	0.0013958461058791727	0.00825966132688336	0.0035100972949294374	0.0035728154056414497	0.00782301784856827	0.004746089307991497	-0.001155534495046595	0.005824310571188107	0.011612665170105174	0.015554926556069404	0.010905245345202274	0.003715808207562077	0.003137024922762066	0.0034078077631420458	0.004476658564817626	0.00397645125631243
-0.234375	0.007721904377103783	0.004471978329820559	0.004147556009411346	0.005237592238700017	0.008036402630568772	0.003250578694860451	0.0005783447937574238	0.004119447598350234	0.006565512791348737	0.009657960169715808	0.011005838496930664	0.01034925493877381	0.007169235749461223	0.006946155646073748	0.0054982880639727226	0.003894966375082731	0.0034400869510136543	0.005348818984930404	0.015943032657378352	0.01576583206478972	0.014903401501942425	0.014369098062161356	0.010880469408584758	0.004772368923295289	0.0021704105049138887	0.0025849566649412737	0.0032808254945848603	0.010496756917564198	0.016835222992813214	0.017540229356382043	0.013099951797630637	0.006205936658079736	4.792773688677699e-06	0.0006113088107667864	0.008570791402598843	0.003213695423619356	0.003215919606736861	0.007387431665847544	0.005093571534962394	-0.0007947201171191409	0.005490488663781434	0.011471750651253387	0.01495653360034339	0.010480576191912404	0.00390720504346973	0.0032323248451575637	0.00347504728124477	0.004912690217861382	0.003960759925394086
-0.21875	0.0076307342911604795	0.005282325620646589	0.00434300084161805	0.0054636523185763505	0.007380751054733991	0.00318032661016332	0.0011256676232733298	0.0039329036124399865	0.006361394055420533	0.008987382421037183	0.010670206765644253	0.010706634365487844	0.007246349996421486	0.006531699857441708	0.005896829382982105	0.0034869520146457943	0.003724687034264207	0.0051168050442356615	0.015098290280729999	0.014975644110381835	0.015210254851263016	0.015286870556883514	0.011176677283947356	0.004385246068704873	0.0024125968106091023	0.0029799070354783906	0.0027417112398325115	0.008766538265626877	0.016108536953106524	0.01736955986416433	0.013669281406328082	0.0067880721006076785	-0.0002633932454045862	0.00024993562838062646	0.008677961383364163	0.003544510921346955	0.0026850347698200495	0.006968867024988867	0.006051867781206965	-0.00010158017976209521	0.004695966019062326	0.0102191603036772	0.014764910718076863	0.01076946408720687	0.004336708799382904	0.003117734208353795	0.0034465810866095127	0.004904070349584799	0.003965218568919226
-0.203125	0.007650919002480805	0.005592106201220304	0.003920198855485069	0.005158509270404466	0.007076608523493633	0.0033607731507800053	0.0005100473790662363	0.0038046887879318093	0.005645836255280301	0.008586524020211072	0.010691199649591	0.011281403878820128	0.00819822862977162	0.006802503814105876	0.005792434664908796	0.0032309589038050034	0.0034755987056996674	0.00452443559661333	0.01477534997757175	0.014296492069115629	0.015014888509176672	0.015141700545791536	0.010983662414946593	0.004755529959220439	0.0021510194579605012	0.0030180606874637304	0.0014806494524236768	0.00720381430874113	0.014760812482563779	0.015924234053818508	0.012286005273927003	0.006484475202159956	0.0003303090401459485	6.81800564052537e-05	0.007818635439616629	0.0029085336427669972	0.002060101312235929	0.0062746831041295085	0.005185601619450609	-0.000250928127206862	0.004445204348303378	0.010271857387851923	0.014052499673562124	0.01023917420534417	0.004581218368548435	0.003035405925379564	0.002911898645106703	0.004093926636414835	0.003739182286153664
-0.1875	0.007484626665245742	0.005270661733811721	0.0032239531159575564	0.004418122238712385	0.006863799339043908	0.003612899912695866	-0.00033453958312748	0.003450697034350014	0.004865596786839887	0.007911596744088456	0.010301200553658418	0.011193998513044789	0.008126384047500324	0.006689104762335774	0.004917130772628298	0.0024248519679531456	0.0028010064503178	0.0036974546805140563	0.014067673639510758	0.013867914713773643	0.01538867792696692	0.015598387941281544	0.01094234362244606	0.004952107311692089	0.0020267142077500465	0.002627786865923554	8.547704783268274e-06	0.005616200802614912	0.013938878278713674	0.015105858177412302	0.01175166264292784	0.006156908877892419	0.0011566917863092385	9.802899439819157e-05	0.007167321344604715	0.0020595852820406435	0.0013879914931749227	0.005426174629246816	0.004247895689331926	-0.0008184679521946236	0.0045003326027654115	0.00983574908459559	0.01307429822627455	0.00938021217880305	0.0035240833785792347	0.0018771086848573758	0.0013138679270923604	0.0024470748408930375	0.002870103798341006
-0.171875	0.006864351074909791	0.005407356843352318	0.002515051871887408	0.0046970790019258855	0.006237770687584998	0.0033745931637692906	-1.401775807607919e-05	0.004093740691314451	0.004407278665166814	0.007169080013409257	0.009715819035773166	0.010307177472714101	0.007410792369046249	0.005909668281674385	0.003979724692180752	0.0025326510542072354	0.0032830412324983626	0.00335737604618771	0.013658834749367087	0.013404077416635119	0.014904021250549704	0.015130087299621665	0.01075441887951456	0.0048043658956885334	0.0022626443416811524	0.003185156379288401	-9.287513676099479e-05	0.005388752414728515	0.013837001452338881	0.014667962698149494	0.011232418831059476	0.005800182611710625	0.0010179596203670372	-0.000337984089856036	0.006952856376301497	0.0017353053146507591	0.0007255485688801855	0.005185546530992724	0.00424020612554159	-0.0007790005678543821	0.004130821578291944	0.00907237486098893	0.01230253466637805	0.008460956240014639	0.0033653145237622084	0.001368964638095349	0.0007783025605021976	0.0021449915671837515	0.0027246893267147245
-0.15625	0.006277721800142899	0.004800427937880158	0.0015586748966597952	0.0047920712793711575	0.00561441710597137	0.003257434954866767	-8.125430867949035e-05	0.004340326631790958	0.004512942259316333	0.0065995328855933625	0.009388061688514426	0.00984093074221164	0.0067354831044212915	0.005328727779487963	0.0031825208803638815	0.0018346290467889047	0.0031253104971256107	0.0025963128311559556	0.013496617547934875	0.012760846436140127	0.014567919657565653	0.014860246051102876	0.010399645409779622	0.004541919860639609	0.001969101669965312	0.003355029330123216	-0.0005730149319788325	0.0041989197532529944	0.013193059951299801	0.013977818892453798	0.010212492707069032	0.005446754492004402	0.00042777478520292787	-0.00029966552829137073	0.006190674846584443	0.0010855480853933842	-0.0003125057730358094	0.004073689301731065	0.0038146625505760313	-0.0003467539034318179	0.0036449324165005238	0.008060355845373124	0.010631475958507507	0.007375846827198984	0.0027328999014571307	0.0008620066801086068	0.0001269607455469668	0.0017333286603388842	0.00241639104206115
-0.140625	0.0061795499756044595	0.004348408803343773	0.002286106621613726	0.004305927234236151	0.005620874075975735	0.0037313717941287903	0.0003363440766406711	0.003580242989846738	0.004931115335784853	0.006299245764967054	0.009283818723633885	0.009851209461339749	0.006514038001296285	0.005756163308979012	0.0032580747822066767	0.0022721388726495207	0.0025329895375762134	0.002310129112447612	0.012529539980459959	0.012966573925223202	0.01421084894973319	0.01473440146073699	0.011091300862608478	0.004521457634837134	0.002907233525183983	0.0032539602892939002	-0.0006580480723641813	0.003465620531642344	0.013065359026950319	0.013649812887888402	0.010751754819648341	0.0062536717479815705	0.0006384538544807583	8.815571854938752e-05	0.006091655441559851	0.0006247376612009247	-0.0006707895663566887	0.003683591034496203	0.004000374366296455	0.000540247088065371	0.00380964771611616	0.007476272055646405	0.01066619414523302	0.0073956953710876405	0.0023930176335852592	0.00036340300284791737	-0.0001663636910961941	0.0013651017914526164	0.0025365990586578846
-0.125	0.006745321358175715	0.004709066468058154	0.0028886247659102083	0.004994757958593254	0.0058530765993054954	0.004371558089042082	0.0011214498576009647	0.0034610382339451463	0.005299552588257939	0.006891866053047124	0.010124220431316644	0.010654916695784777	0.007050583729869686	0.005853930587181822	0.0038220963779167505	0.0027917309605982156	0.0027401413550251163	0.002898079712758772	0.0124923478346318	0.013378201860177796	0.014165785571094602	0.015033149141527247	0.012034144310746342	0.004810197168262675	0.002893390425015241	0.00398507216013968	-0.00017385283135809004	0.003561581103713252	0.012742186646210029	0.01354868592970888	0.011241883915499785	0.007344296906376257	0.0007166541065089405	-0.00014151501236483454	0.006732852384448052	0.0014197266124028828	-0.0003189191222190857	0.003236130718141794	0.004967720690183341	0.0021004231937695296	0.0047787639778107405	0.007824407145380973	0.011046360203181393	0.008399421954527498	0.002730852924287319	0.000287023073178716	0.00023523591517005116	0.0018663701361219865	0.003463336938875727
-0.109375	0.007029970199073432	0.005048480501864105	0.002652391674928367	0.0052056316926609725	0.006648645355016925	0.004942704140557907	0.0005973594263195992	0.0029278488189447673	0.0052977147686760874	0.007369617253425531	0.011091513594146818	0.01151261244667694	0.007270203965981636	0.005803175288019702	0.003964033597731032	0.0023689701542025433	0.001920621981844306	0.0023121823120163753	0.01256045296904631	0.013718566577881574	0.014225178421474994	0.015312290579277032	0.012373877881327645	0.005099596997024491	0.002626846206840128	0.0035503381390299183	-0.0005265539795800578	0.0026562818558886645	0.01173896424479608	0.012785470962990075	0.010932197026340873	0.007481790304882452	0.0010197149302257457	-0.00010442361235618591	0.006635016179643571	0.0014026448678123415	-0.001116529677528888	0.0018228880362585187	0.004782052070368081	0.001938340032211272	0.004746361169964075	0.0075038168404717	0.01087301316729281	0.008467686717631295	0.00276650830055587	0.00042012343183159826	1.903451993712224e-05	0.0018405100097879767	0.003138449537800625
-0.09375	0.0059586124782072146	0.004347008987679146	0.0015421410691487836	0.004380493157077581	0.006577397001092322	0.0050860159593867135	-0.0003926170233171433	0.0014245088947063777	0.004529322079906706	0.007740630213811528	0.01159751536033582	0.011832450231304392	0.007528268251917325	0.006215589265048038	0.002948441462649498	0.0012091622804291547	0.0010351249424275012	0.0014826796134002507	0.012005729344673454	0.014330391064868308	0.015100251077092253	0.015675008023390547	0.0126108864445996	0.0044308184733381495	0.00150071891839616	0.003367455168336164	-0.0005782264226581902	0.002336200780700892	0.011891665996517985	0.012947003796580248	0.010740487133443822	0.0076676206150295915	0.0008991815790068358	-0.00034473336709197613	0.007291444961447268	0.0015131109088542872	-0.001727794509497471	0.0016004985693143681	0.005202106887008995	0.002023412430389726	0.004418200426152907	0.0069766900676768275	0.010864931339165195	0.007736805017339065	0.002375467191450298	0.00020770489936694503	0.00015805395814822988	0.0016049494326580316	0.0026728545548394323
-0.078125	0.0053593183227349074	0.003621624301013071	0.0002782984123768983	0.0030636351817520334	0.006467426178278402	0.004102309734662413	-0.001665946445427835	0.001299586208187975	0.004591741759213619	0.008597896309220232	0.012575456505874171	0.012878718230058438	0.007689291989663616	0.005924490132019855	0.0019805781135801225	0.0002659623685758561	0.00043150205092388203	0.001250884449109435	0.012428289317540475	0.015297658373310697	0.01652779574505985	0.0164780471008271	0.012693986960221082	0.0043193108023842795	0.0002654088195413351	0.003067801453289576	-0.0011505257487442577	0.0024536862154491247	0.011779017257504165	0.0127805435215123	0.011334911314770579	0.008641991205513478	0.0018051661580102518	-0.00047730478108860553	0.007137291179969907	0.0017349916437524372	-0.002055196356377564	0.0007032474793959409	0.005698371474863961	0.0031579171802150084	0.005149554254603572	0.007326572612510063	0.010607731551863253	0.007412345273769461	0.001925707230293483	0.00012061565721523947	0.00024792662588879466	0.0017745865945471451	0.0031209219418087742
-0.0625	0.0041965476804762146	0.003083555736884591	4.789978265762329e-06	0.0015080292912898585	0.005809819200658239	0.00348457141808467	-0.001990316202864051	0.0006950094131752849	0.003868428076384589	0.008108389814151452	0.012207700157159707	0.013366300205234438	0.007895505268243142	0.006258218443326769	0.002428458364374819	0.0008782378339674324	0.00020230849768267944	0.0005174496970255405	0.011693001075764186	0.015242171274439897	0.01696222627942916	0.017292406715569086	0.013332170402281917	0.004785304167307913	3.7509358662646264e-05	0.00262277783913305	-0.001440466805070173	0.0027013584855012595	0.012059668928850442	0.013118938136540238	0.0122770203393884	0.010273745493032038	0.0022583863144973295	-0.00019136153860017658	0.006733182130847126	0.001652466389350593	-0.0009843098392593673	0.00182142866688082	0.006843197565467562	0.00403126462479122	0.005787378270179033	0.007411429600324482	0.010081365325459047	0.0070627950641210194	0.0024262145270768087	0.001577799249207601	0.001792072970420122	0.0021619072242174296	0.0035617460976936854
-0.046875	0.0035885666489775757	0.0020049244621986873	-0.001470632792916149	0.0009142880669969599	0.005802065465832129	0.0028921540735609595	-0.0024494636483723296	-0.0001422023167833686	0.003582977502810536	0.007092941266819253	0.01106849729840178	0.013014988809300122	0.007479316809622105	0.005459689506096765	0.0014339425208163448	-0.0002533792972826632	-0.0005460051841509994	5.767089896835387e-06	0.010802277008770034	0.013475323177408427	0.01600854731805157	0.017066732869716363	0.014149674813961611	0.005444989429088309	0.00020857125655311394	0.0022075365530326964	-0.001511819422012195	0.0028100875031668695	0.011580744967795908	0.01346689194906503	0.013328667521818716	0.012709131452720613	0.0034774992600432597	0.0008233652333728969	0.007172712468309328	0.002337887152680196	0.0001136308754212223	0.0023314903115533524	0.008299731934675947	0.004364539781818166	0.005584800476208329	0.00917782638571225	0.012293633011358907	0.007446091703604907	0.00219805747801729	0.0018300100899068638	0.002519209135789424	0.00044055475009372456	0.0009945154713932424
-0.03125	0.005961145635228604	0.0034808174714271445	-0.0011905139210284688	0.0029869506310205907	0.008438037289306522	0.00346162766290945	-0.0025921346299583093	0.0004653832700569183	0.004776523168402491	0.00853808525716886	0.012747388298885198	0.015003327874001115	0.009635642440116499	0.006314284959807992	0.0018922257819212972	-0.0012087651426554657	-0.0010627388895954938	5.174766920390539e-05	0.01178105822764337	0.015358068200293928	0.017747533696820028	0.01942807560553774	0.016262803894642276	0.006366262721712701	-0.0009137997754805838	0.001749867235776037	-0.001762614843028132	0.002677957623382099	0.01296625801769551	0.01568251836579293	0.01563447856242419	0.01522966978373006	0.0036297590530011805	0.0005610666965367272	0.01009829243121203	0.004170320171397179	0.0003326076897792518	0.0021816543621753226	0.009455752291250974	0.004262639524267797	0.005785799289878923	0.012112233857624232	0.02223109977203421	0.013468304794514552	0.0035414548590779306	0.002067558391718194	0.0026783515117131174	-0.00022825796040706336	-0.001026641383941751
-0.015625	0.00454753250523936	0.0022876715956954286	-0.0025482962402747942	0.0017382463964167982	0.008993258140981198	0.00406808948609978	-0.0037815572155523113	-0.0005976104293949902	0.0045964969409396875	0.009832176588383845	0.014580606983508914	0.017455254937522112	0.012764420814346523	0.008686318765830947	0.0020554960006847977	-0.0025777414732147006	-0.0019660503312479705	-0.0005638007773086428	0.012518153645214625	0.017596258071716876	0.02170092101150658	0.024006526835728438	0.01961116067250259	0.007726802787510678	-0.002377574703132268	0.001904205055325292	-0.0022136769708595238	0.0032900265759963077	0.01621787892654538	0.01998538083862513	0.019529624201823026	0.01659168952028267	0.00398272221791558	0.0007521566469222308	0.014910719136241823	0.00642145547317341	0.000245336105581373	0.0028521569867734796	0.009445862704887986	0.0016395939441281372	0.004793410429556388	0.015275654441211373	0.03237604686655686	0.018906966608483344	0.004099989598034881	0.001979154034052044	0.002269086425076239	-0.0011460907058790325	-0.004033318709116429
0.0	0.00043024468614021315	-0.0015845842935959809	-0.00642235901773347	-0.002321495726937428	0.00613572346046567	0.002194506741943769	-0.005400933657074347	-0.004548112473275978	0.0016756828292272985	0.007024678279412911	0.01208881798083894	0.015343547600787133	0.011109964799834416	0.007660372919781366	0.0018487575300241588	-0.0034969139931490647	-0.004896533163264394	-0.00426035430864431	0.009027741593308746	0.015483814617618918	0.020705654247285564	0.023885054243146443	0.019884703935531434	0.008661702909739688	-0.0028310536610661073	0.0014589789032470434	-0.0037492122093681244	0.0016121084336191416	0.01593730307649821	0.020183986495248975	0.02029512121807784	0.016579688159981742	0.004229767590368283	0.0013007727538933977	0.01636800839623902	0.006395968916331185	-0.0001829336557420902	0.002662440069616423	0.009806996275437995	-0.00017308637775101943	0.002473220298998058	0.0162315202614991	0.03278594513831194	0.017052841050826828	0.0030282619525678458	0.0017666765488684177	0.0018784613115713001	-0.002072600385872647	-0.007599349261727184
0.015625	-0.0011137916782899993	-0.0032396495225839317	-0.007542153610847891	-0.0029967816837597637	0.004708210138778668	0.0011344105335410859	-0.005194345202471595	-0.004963801379926735	0.0002728135325014591	0.005306174728320912	0.009980425226967782	0.013382737687788904	0.010207331116544083	0.007270542724290863	0.002176061022328213	-0.0031703733780886977	-0.00500700946431607	-0.005637547257356346	0.006513886753236875	0.013268257729941979	0.01898998625401873	0.02336062090471387	0.019777245202567427	0.00838815648749005	-0.002550546417478472	0.002080921322340146	-0.004030999538372271	0.0007178642437793315	0.015429821994621307	0.018938334193080664	0.020233294647186994	0.017168465972645208	0.004198021678166697	0.0017154394648969174	0.0158788471511798	0.005110191002313513	-0.0006886751129059121	0.003129853791324422	0.01100179723580368	0.0006030568431015127	0.0013120647694449873	0.016382511814299505	0.02895706145936856	0.013912437263934407	0.0024352082633413374	0.002083254670651513	0.002492389199323952	-0.000869027194858063	-0.00861787136818748
0.03125	-1.4345161616802215e-06	-0.001205697696423158	-0.006186631286982447	-0.0020810156827792527	0.005161897628568113	0.001460223930189386	-0.004870708927046508	-0.003948254761053249	0.0006588479736819863	0.005292140480014496	0.009412086231168359	0.012388276666752063	0.009434562065871432	0.006714879092760384	0.002618902570247883	-0.0022906199839781037	-0.0037920491449767724	-0.005370382708497346	0.005593586465693079	0.012292537931352853	0.017632313864305617	0.021999092039186506	0.019166028994368388	0.008249763253843412	-0.0013659721560543403	0.002211085939779878	-0.0038600075524300335	0.0016565160127356648	0.015801590966293588	0.018492137212888338	0.020226150762755423	0.018949511751998216	0.006337459722999483	0.002349576956476085	0.015298646889277734	0.0037532466812990606	-0.0005523862819245551	0.003907015651930123	0.011955228017177433	0.002940813406894449	0.0033153252439660718	0.016865873320784885	0.025921438599471002	0.011756396375130863	0.00183866560109891	0.0023350043629761785	0.0027674029202898963	0.0005305394879542291	-0.007948980573564768
0.046875	0.00216815120074898	0.00019657596421893687	-0.004834243375808	-0.0006006538882502354	0.005510570388287306	0.0016287922800984234	-0.004120372570469044	-0.0031259675160981715	0.0013699430812266656	0.005811758997151628	0.010175785317551344	0.012708145403303206	0.008934964297804982	0.005983882409054786	0.002903979684924707	-0.0023310864882660097	-0.0035855839611031114	-0.005297181170317344	0.005654971617332194	0.012725051725283265	0.01729405375663191	0.020871937018819155	0.018249720946187153	0.0070269481599098075	-0.0018751317053101956	0.002236487879417837	-0.0036966741899959743	0.0022469325504062	0.016415100065933073	0.01815270455554128	0.0192338133812882	0.01903829253569711	0.007079736844752915	0.0015481913782423363	0.015545244276290759	0.00488312395173125	-0.0004432466870639473	0.0031398759223520757	0.011467715489561669	0.004669735742572812	0.005959717091172934	0.017833043227437884	0.026897938578622417	0.013210231850098352	0.0023221766576170923	0.002710384369129315	0.0022786743566030054	0.0011768641757953445	-0.006499746965710073
0.0625	0.0058602161589078605	0.003230345947667956	-0.0018601431074785069	0.003153486078372225	0.009054343446041457	0.0034930803056340666	-0.001513194717699662	-0.0007137891079764813	0.004369477723957971	0.008605155746408855	0.013295075576752424	0.015618607238866388	0.010820841765962541	0.00731901794206351	0.004191037459531799	-0.0011065369209973142	-0.002251171530224383	-0.0030522226872562895	0.008446127879892629	0.01589676586186215	0.01923050050972961	0.02139011546387337	0.01774506529327482	0.006697532875841716	-0.0024493221775628627	0.002525360501749674	-0.0032518536449060776	0.0031478535122005267	0.017536262566864025	0.018572954993578604	0.018902785725367723	0.017647443182067946	0.006897624841076322	-7.255519594764336e-05	0.016677559656091034	0.006740924475889187	-0.000652392917254474	0.0023618748144144776	0.011238683527335525	0.005670778447529301	0.008466454863082618	0.018180509621743113	0.03136409246362746	0.018793187011033295	0.0051806602580484196	0.0044698529876768586	0.0020712194469524547	0.002440889395074919	-0.003124890660978963
0.078125	0.009182244731346146	0.006082460610195994	0.002249439206207171	0.006505492034193594	0.013300609862199053	0.0070535622566239905	0.0016386666626203804	0.002387225709389895	0.008662263269070537	0.013524732213409153	0.018536420492455363	0.020176310648093932	0.014956790723954328	0.010686297644861042	0.007478032432845794	0.0013616038384498097	-0.0012294250518607441	0.0001631404426007066	0.01385188269050559	0.021749555435962974	0.023918990403763017	0.02465982412104495	0.019591454952023923	0.008272740549364244	-0.002045094431377947	0.0028131641156505793	-0.0028217236598720775	0.00558364323223941	0.02030143883312121	0.020905892488372047	0.020020185713656248	0.016548227064777165	0.0067204392282292245	-0.000788203050251468	0.018761346105020494	0.008108510140300496	0.0003091938924626447	0.0029025387513684107	0.011300919170753331	0.006062965645105578	0.009816531446995213	0.019301229214761406	0.03921226023230702	0.027190600242465734	0.010449547646567225	0.0075217570280074145	0.0020112423633690925	0.0038255142902016816	0.0004156005568802357
0.09375	0.013320269940595608	0.008995275077177211	0.005412255262490362	0.010161824122769758	0.017984884887118822	0.011483984830556437	0.004141641553724184	0.006797403685050085	0.012934139295248314	0.018571478174999358	0.024566803566995078	0.02600098347174935	0.020469878829317167	0.014782014908269048	0.0111667349410709	0.0030881867627613247	0.0014105852751526982	0.003934214555192739	0.018592743521730883	0.02821426495211199	0.03027706854736607	0.029843028564937413	0.022981863608583807	0.010411036046571098	-0.001603054764564149	0.0036206549149937926	-0.001878440665313974	0.007942784707120154	0.02366235305526061	0.024899795738747343	0.022827387112192808	0.0168561659687839	0.007257819769438356	-0.0011350380416843108	0.021467931460938415	0.009520061363582499	0.0015798793639987708	0.004305341872441204	0.011654787533188937	0.006452501006424427	0.011121902207378298	0.020557249896228313	0.04775530335682561	0.03565052034682594	0.016571831761393697	0.011560342903248966	0.0032285996712744236	0.005786371662088641	0.00363231326919049
0.109375	0.01628525146152242	0.012077620727359318	0.008521749292776803	0.01265392690729641	0.022308141096436883	0.0153244418092072	0.0067781178164295856	0.009356077096890658	0.016798859787377295	0.022798018041066827	0.030034805816831066	0.03130783463620901	0.025216887976057478	0.01758759474614635	0.013571301408228464	0.004983962452388369	0.002746413665590808	0.006540560410940088	0.022738594259135426	0.03367279898375273	0.03626940037356689	0.034387998737656744	0.02585714355809614	0.012582924449816346	4.706471809186041e-05	0.0030721525574335827	-0.0020635818073060364	0.009457001919508911	0.02660882378113456	0.028160600806586444	0.02503337279194966	0.0168956036970485	0.008132010203553364	-8.276772132376208e-06	0.023936776031041516	0.009914849261986092	0.002822739805560559	0.006331771501572802	0.01175576839596033	0.006042235437780619	0.012773408411885612	0.022899566043633968	0.055390008084941655	0.0429672465310432	0.021859474829398096	0.015521431737579406	0.004528090462554246	0.007903727601660648	0.006093941687140614
0.125	0.019437656411901115	0.01581816203542985	0.011483427905477583	0.014883445930900052	0.02545890010514995	0.017925778758944945	0.008732644186238758	0.011117506027221679	0.019101542700900608	0.025197547976858914	0.033710770547622816	0.03530378026189283	0.02825034419656731	0.01908554308292878	0.015927756484597922	0.006857394956750795	0.004188148061803077	0.0078113467316143215	0.025129994191229344	0.03761086117010563	0.04084039314184338	0.03750692309968144	0.027840574760921298	0.014029475674033166	0.001967822201550007	0.0028090176318073647	-0.002112657093675807	0.009721832515424467	0.02946168158669025	0.03166734851401998	0.02730581364885438	0.017042135744122788	0.009292252332670614	0.0013180537718653796	0.026282868513226275	0.01171177405049093	0.0042310619239287915	0.008046977303456515	0.011496257054386661	0.005716647894587368	0.013287991698598489	0.024831091146916152	0.06282947487197817	0.0496338359080255	0.02595754449139349	0.018215242761652917	0.005106519564287737	0.00897390027239453	0.007229669590014964
0.140625	0.02061810201848857	0.016713138634804635	0.012141628027893602	0.01720498504000716	0.027846163627691566	0.01926748703699559	0.010264100256608798	0.012777117476798595	0.02123622227809392	0.027305382664781063	0.03663275014259852	0.0381545874173753	0.03080407691304572	0.020069363445509227	0.01676112522254698	0.008391566101636272	0.005014842297532596	0.009081049570522737	0.02732735520694405	0.04128383675124496	0.044908896103152074	0.04064124615397304	0.02995022199465893	0.015013861490297131	0.003390401403885335	0.003297470655525103	-0.0019196151028154419	0.010282639844808728	0.03173777804622659	0.03557099555182504	0.030253240367164834	0.017986588878557086	0.009901586759951897	0.0031026071732412675	0.028756029572105036	0.01392127135040937	0.005148889344127383	0.00867001268779859	0.011714773812855128	0.005900141358142719	0.013992475814302453	0.02729151695675682	0.06886835331097245	0.05520199524471536	0.02850544042303227	0.01950262045720592	0.005521345697343349	0.010121253761462867	0.008276891019340838
0.15625	0.020767313608666883	0.01665355620207265	0.011818106682039798	0.01785232868278399	0.02947385430452414	0.019774487032555042	0.010408986030961387	0.01307584047317505	0.02214433060726151	0.028452364928671158	0.03848854016396217	0.03942904573341366	0.03183692704187706	0.019872168871370378	0.016320661862846465	0.008726806915365159	0.00566630854154937	0.009717992522928398	0.02893625752767548	0.043545335275121035	0.04778146721655503	0.04346688074874692	0.03288026950322091	0.01630051008542068	0.004586289555300027	0.0040603374014608565	-0.002087274133191386	0.011476012889761477	0.03431353410996962	0.039556183939566836	0.03393894232140156	0.02046601057809312	0.010946369491284713	0.003939946790887916	0.030900514118548016	0.014968732051784173	0.004878754037781619	0.008989308078889735	0.012924750527599827	0.0065607066440861676	0.013650463669910096	0.027971186809008942	0.07320851562835742	0.05858699296950363	0.029061956038640348	0.019164699497196125	0.0057141020661219954	0.01080614426464308	0.009233055787626654
0.171875	0.021001996995255467	0.016346280270954593	0.011680953914765268	0.018073444138281047	0.02961468688445166	0.019946034206077455	0.010226005379809066	0.013617387055455765	0.02254643978230888	0.028795016318326816	0.039160973706748335	0.03999235023802612	0.032452259705587495	0.020444572760607117	0.016579554943018594	0.008611149255011696	0.006584359763655812	0.010384109558071942	0.029449123912490903	0.04479022178929881	0.04967401648173109	0.04610920138147776	0.03560535970609635	0.017032223776914178	0.005069158767582849	0.00484058809815906	-0.001654596225125715	0.012308038841001689	0.03578521650779294	0.042846778605598955	0.03802552880661096	0.024102808273164557	0.011844558676239103	0.004379630618495866	0.03299629249377176	0.016532253284822218	0.004591263843030902	0.008850265535875224	0.014843099951394833	0.008513489726465196	0.012998858377250145	0.027622494447859934	0.07729640373727306	0.06149433695827611	0.02943510226032231	0.01866191761801019	0.005986310379375937	0.011478226933104452	0.009950016398215666
0.1875	0.021491707739187405	0.016305919038131833	0.010764384735375642	0.01787250421475619	0.0298334512495785	0.020335133466869593	0.00937980788294226	0.013897713623009622	0.02222930431016721	0.028873921939521097	0.03983951176960545	0.04029251098982058	0.03240422481903806	0.020228612021310256	0.016072344832355156	0.008449920621933416	0.007442887300567236	0.010476175212534144	0.02960497586755082	0.04560651865467662	0.05094935678862385	0.047871520149055866	0.037394969188608226	0.018318730519968084	0.005133211423526518	0.005275805016572122	-0.0020617153284547387	0.012540724838618188	0.03683895519934595	0.04531290073209675	0.04157852662610821	0.028256216464797035	0.01373183905670885	0.005034637812059373	0.03405080784577876	0.01732060139765963	0.004979616374475882	0.009500278619816527	0.017778449301840738	0.011865053814835847	0.013813769427360966	0.028298288327641787	0.0791080710478127	0.06263806703500449	0.029851586455333746	0.018592431538854724	0.00653736931271851	0.01219009366177488	0.010710326619391707
0.203125	0.022091518891829764	0.016380636725807564	0.010275655589066447	0.017424653610214592	0.02945941318757832	0.01969265886582434	0.00910563683428336	0.013678806560346857	0.02110217707231641	0.028215822335914707	0.03965863677440211	0.03958266430927324	0.03207783284597099	0.019469659647438676	0.015268221270525828	0.008604910760186612	0.008006732305511832	0.01095668353336805	0.029700968215911415	0.04567832258180715	0.051085787231568244	0.04886384727433324	0.038573305518366394	0.018535957615677036	0.0056545222258137075	0.006046901928493753	-0.0018409933429211379	0.013127935040392913	0.03771705955732614	0.04760053237550892	0.04467460187152028	0.032073631050661786	0.01508735365641769	0.006478727573994547	0.0352796328952536	0.017994212760822848	0.006301495141815394	0.011375989409862087	0.02090144151006825	0.015064979571616278	0.014749601443327265	0.029354342934675516	0.07955302719492466	0.06291638726834207	0.030088337030611	0.01896806112927152	0.0074627551504818255	0.013095912628341467	0.011757990909973159
0.21875	0.02438715139287524	0.01674975459391135	0.010075724660418927	0.017894533998332917	0.029893392555095488	0.01907538385130465	0.009728624252602458	0.014404921408277005	0.02164637523237616	0.028409311443101614	0.03969864398241043	0.03966360639315099	0.03224270091741346	0.018974362453445793	0.014872093126177788	0.009267648885725066	0.00946725982357748	0.011717624720040476	0.02927038508350961	0.04551625695603434	0.05138683111872524	0.050287916185334326	0.03954107218887657	0.018491314572747795	0.007391658338019624	0.007089855402591638	-0.0014166336681228132	0.012535673510865309	0.03785121645778418	0.04919787922117393	0.0477440979302628	0.035769832335063256	0.01647092097555287	0.008776080008829013	0.03591042465995997	0.01835485128685832	0.006853913050099436	0.012673848151462153	0.02435532263480127	0.018799103604396804	0.01681774534517899	0.03125425218604505	0.07905926912499125	0.061929054206120784	0.030294877936830743	0.01942130362303942	0.008528116275556386	0.015366401092614978	0.013604231283534319
0.234375	0.02710994468361605	0.01946347759803757	0.012253355850407387	0.02048684461042285	0.031388611592774396	0.019715539971366526	0.011968414403236238	0.017124904529191555	0.023077952157473193	0.028628113165905234	0.03983040386810899	0.039900054777535846	0.03267740021692589	0.019495078729232774	0.0162904185228399	0.0110282784095034	0.01262995325087104	0.013073465338675306	0.029241006828669924	0.04498850789386779	0.05168994599371217	0.05185139930108562	0.041718627139925954	0.02004232957478962	0.009392312192358077	0.010040635135374032	-0.00039438597996195314	0.012065164186060429	0.037366663198918106	0.05017607363988645	0.05050527750281617	0.04008248994941823	0.018024122237693518	0.010537373565603048	0.037398116081021726	0.019364456814946605	0.008350468520075083	0.014484061382245273	0.028182917600497605	0.02350775054655969	0.01811633321776753	0.032067840825766324	0.07912364013172919	0.062183457531500605	0.03123537333449349	0.020657630742061884	0.00995624857605435	0.018031756673008204	0.01622177612152882
0.25	0.030529465212021024	0.022624134889338166	0.014390574488788842	0.024091186188161372	0.033004060154780746	0.019317283143755047	0.014535069933481281	0.02077427982003428	0.025210356863681227	0.029152708954643457	0.04020710853510536	0.03981288051145384	0.03273033545119688	0.01964893729891628	0.016616187403997174	0.01372132310316374	0.01651296813506633	0.014498479675967246	0.029251360247144476	0.04452614614274353	0.05161796768661588	0.05227708945749328	0.04262602501548827	0.02037600872135954	0.012019018840510398	0.012239590878016316	0.00046754434006288645	0.011437180009670556	0.036522702965885404	0.05035446942783892	0.052123426941398064	0.043163174617802724	0.018269009672803805	0.01189549322007224	0.03798877074150368	0.019546713645104317	0.010595001722685992	0.016450358647853137	0.031905352807370946	0.028024800959974526	0.01887004189484287	0.032099098712205884	0.0785622020404844	0.06210929721637513	0.03260415749391541	0.0224898362197564	0.011377954221097752	0.02134820746141486	0.019045224972069265
0.265625	0.03448916310444474	0.02634786407725187	0.017196006164886056	0.02776383221789729	0.034998834459111096	0.0206342191726435	0.016871205819188616	0.023538764675322454	0.026966882226406596	0.030263807759911287	0.04144476648943964	0.04026554694864899	0.032629921446641674	0.02042657262645662	0.018294266590964982	0.01668567878077738	0.01960828627925366	0.01569543017540127	0.02956703495583497	0.044224570877850054	0.051052193844225255	0.05208110553212464	0.04287716774269938	0.020866240083705634	0.014725408359663562	0.013949835969833657	0.0007027425337582827	0.01026584868086502	0.035804360546171664	0.050141600496135655	0.05297863391460851	0.04522271451569395	0.018057129951193927	0.012570479058194906	0.03817250615684316	0.019427205600368324	0.012087069312110543	0.01770220063626766	0.03476319348301331	0.03251238877419382	0.020327280047058593	0.03238951731473207	0.07794589339755476	0.062498068471904845	0.03420346849889029	0.024534748282530928	0.012688023305963725	0.02408933083352167	0.021963181725004687
0.28125	0.03880361214105506	0.030687346612103282	0.02027732019778341	0.03099883537070127	0.03616735191317275	0.022367541899438948	0.019622746610548348	0.02645947154960595	0.028677776711992918	0.030373439204413443	0.04168539096717723	0.04043425827694591	0.03226522136537824	0.02080809462349862	0.020239922488690353	0.019951170223066583	0.02309540188871324	0.01726185957668349	0.02931488457834348	0.04378548249369487	0.05058484245091677	0.05138631169684231	0.04307253709994256	0.021517913985007908	0.017462705203797668	0.015717649075668305	0.0020691126876045017	0.00990067218663171	0.03565044868737459	0.050096009857952595	0.05309118248987943	0.04611352137289941	0.018322123971302062	0.012974035678780638	0.037789482210064305	0.020381237167748624	0.013395825074985624	0.018472219281829894	0.03585704010911286	0.03526401247363538	0.0221279911825377	0.03167114317184314	0.07746768965153024	0.063882673275657	0.03646751679480076	0.026209675178688486	0.012970896593469661	0.02600552167277783	0.024237988714594393
0.296875	0.04211187893524766	0.03405303901527077	0.022728531202301384	0.034126291214488444	0.03811866442265455	0.023971085762605072	0.022041230276226998	0.029460239870240913	0.030662901396863163	0.031241699669044463	0.04272691300748192	0.04141706319060177	0.03264962594257668	0.021541438740678133	0.021480947070085677	0.022184537685097892	0.026182078337296844	0.019896767439786345	0.030028952297288924	0.04425242054276168	0.05063145444728434	0.05095910145901143	0.04292880603461526	0.022110700653865934	0.01915261708199978	0.01700411670608446	0.0036189574893796816	0.010008249373640865	0.035678915516473356	0.04998190358746797	0.05270819398574531	0.04601438082754612	0.018704772732962737	0.012926645466359332	0.038502870814409104	0.021394906437490136	0.01397045177000109	0.017979891214054078	0.03586754542193375	0.03675538168172352	0.025006671366281808	0.03212704179168213	0.07833897715900093	0.0660993381170556	0.039008072856813666	0.02776798498671269	0.013270316267153248	0.02711341317044571	0.026117453724145888
0.3125	0.045759779121726754	0.03714434513822198	0.025516637205146252	0.03728094798279926	0.041149621439399195	0.02511096079251729	0.023703550221398473	0.03298960437241476	0.03358616718032863	0.03390773538849316	0.04545399924390949	0.04339184719137847	0.03387792642461136	0.021829294328927062	0.022108618810307235	0.02314862820203416	0.028614875627681613	0.023160607321187854	0.032541389315156266	0.04602252938784659	0.05143877788214013	0.05121928290463984	0.04284309186041355	0.022181482595624403	0.020107924367766827	0.018251681554829702	0.005406384647358209	0.011190683016320691	0.037274709925986825	0.05074835358536802	0.05270837061107159	0.04600327680818737	0.019434748782077804	0.013002470426727086	0.0388578325510025	0.02283970659482293	0.014919450337765738	0.01813233750872314	0.03637849326478317	0.03854169195983559	0.028443421772681176	0.03296266114339232	0.07966453722692676	0.06894443822093307	0.04184082241263241	0.02979209999903105	0.014028213953133672	0.028533348673954607	0.02848370369756594
0.328125	0.04978142553009093	0.040614001988433304	0.02823956294450909	0.039980512717738746	0.04391676012019161	0.026971456711180508	0.025496292999014257	0.03556618771981448	0.03621020173304714	0.03658109238167526	0.04810570665285922	0.04593038114253432	0.035529600869631396	0.02298991725583619	0.024048489853157662	0.025574586039874704	0.03153678351809504	0.025876041973242538	0.03502261524554342	0.04873955347575247	0.05342345607932657	0.05207668002694845	0.04341875339159742	0.022298094442521687	0.021451963356230407	0.020541669134399854	0.00733121629091329	0.012003183455180987	0.03940092745469883	0.05266373091144487	0.05358276793558616	0.046271044248715046	0.01970056110621954	0.012961929141602014	0.039678783470299094	0.024514407050446607	0.015026149862387683	0.01815797002054751	0.03704614087473601	0.04046434829942882	0.03162821317673661	0.03446859931573272	0.08231751270504901	0.07340338141657413	0.044995160400867464	0.03184936853358522	0.015039363253163174	0.030186193715780973	0.03113472491968423
0.34375	0.052899540727958085	0.043394965532934295	0.03079434101236984	0.04207992295268923	0.04717916945228353	0.028321854467503727	0.02681740637344774	0.03725364948622882	0.038343365903710944	0.03914828221313656	0.051193240215070546	0.04864978614496067	0.03770366651006043	0.024366163523518482	0.025401621779892025	0.026658383023459464	0.032628520112484696	0.02760988475056365	0.03790702481637709	0.05220094994874671	0.056368162878789006	0.05374055872671306	0.04386860980303027	0.02242981250747107	0.022667539096437393	0.021339979428012155	0.00784778791712597	0.013024684565607458	0.04210180920199491	0.055043973169813395	0.055074852623511104	0.0462339639198035	0.01990601619327208	0.012749928561970592	0.04117965679615736	0.025381249107886104	0.014597409364068881	0.018579383904580027	0.03755249211098999	0.042095659766346216	0.034675684105604884	0.035393316927365956	0.08545028597145574	0.07697996022179723	0.04730543331243098	0.03383524033706635	0.016391106089577077	0.031442079972475764	0.03357641548209358
0.359375	0.05446268892847002	0.04461299227696145	0.032873905380256474	0.04348320298595354	0.05004765497287735	0.029397729615448044	0.027728653757367282	0.038315300410613415	0.04007077249116264	0.04218047176254913	0.05462607858426054	0.05141814269591123	0.039984054550586734	0.025173532823100687	0.026239338833420334	0.027444327549892476	0.03347076142672449	0.02964456332847476	0.041013887408189474	0.055681008019018916	0.059461767016910014	0.05558456899598241	0.044103025895310566	0.022311700391583145	0.023668504087254405	0.020954488607821987	0.008423600296555377	0.01471512533898931	0.044875353830866514	0.05720525095239282	0.05624093856895342	0.04540166878141463	0.0197990465327166	0.013017107336781918	0.041811997012700886	0.02653368189930916	0.015285435831174254	0.01953153240028769	0.03780654071597382	0.042901957567664795	0.03737522800220176	0.03742478566127829	0.0883318193606101	0.07982269637286663	0.049514964397531	0.03568738575559109	0.01716948114335537	0.032152336183935405	0.03604822466149926
0.375	0.05574404392391443	0.04480719237471931	0.033161448600003494	0.044617605780149464	0.05265179689740762	0.030598411594110076	0.02808659206784796	0.039468783885240555	0.04218902079155669	0.04525157865136862	0.057598728616721925	0.05376953679369763	0.041965836187591775	0.026548474247101696	0.02734336872672429	0.027855548181105406	0.03391951919766143	0.03135409035894554	0.04389230490196496	0.0591921953484416	0.062412499892525376	0.05743505454156548	0.04492056439329417	0.02269496370572597	0.024537349957972764	0.021235049073584377	0.009468865825328975	0.01694252526940545	0.04743686420843005	0.05917824163334444	0.05666593059431761	0.04441526788286865	0.019342203269479795	0.01354625083040446	0.042871831933734936	0.027969978633336723	0.016003926377743484	0.01953510761959478	0.037040169420652094	0.04228504271559359	0.03954678192967549	0.03958914219692815	0.09039267443586141	0.0821349118836224	0.0511429756283178	0.036592527304310354	0.017106432048603893	0.032700256817042826	0.03789053272921592
0.390625	0.056524501321837305	0.04531607371754944	0.03342710081487894	0.04480213124479633	0.054739189054816964	0.0311696069809841	0.028531918383669107	0.04009051998145878	0.04352525415597484	0.04741787294042297	0.05942699685692787	0.05540601258981041	0.04341566885705106	0.027900231466628612	0.0277664040462696	0.02842379248322686	0.034221576526761055	0.03282033022478572	0.04592661573551595	0.06166471293545328	0.06464256731851492	0.05909688684623689	0.04613162592577282	0.023073476565332384	0.024961934052407743	0.020508935939869844	0.010129769431659951	0.018047310059773735	0.04930754329543561	0.060934052476659416	0.057805487397126855	0.04419944589317311	0.01941083830606658	0.013656282564625144	0.04326754904614063	0.027917051885742693	0.014903169836907182	0.018518395925639197	0.03673846070887521	0.04225193767924793	0.04078736957162619	0.04087813003570773	0.0918905692640692	0.08318264074623585	0.051651640108320865	0.03674004347994923	0.01677504340186715	0.0333892026450485	0.03978958483785391
0.40625	0.05623696725815534	0.04507252860348672	0.03358925944194198	0.04433221808285452	0.055865235526289324	0.03102055483032018	0.028703341486107092	0.040279652504250404	0.04451249380945228	0.04888630724453833	0.06113927528494969	0.056677132088225335	0.04451996988791507	0.028706518339458854	0.028286604973254727	0.028271007200237362	0.034304261393845084	0.03388972454704344	0.04804819219280034	0.06401355020934715	0.06685148833785207	0.06074189055943861	0.04672273059259169	0.022978721419349313	0.025694695010315627	0.020174923777813093	0.010414477618178352	0.019985518085468355	0.05145485382527113	0.06281685350695625	0.05871819923631847	0.04417675456788857	0.019543276912008876	0.014134642291537602	0.044058069959282874	0.028609935380518436	0.015219825168605894	0.01893150816031266	0.03665715588140302	0.042434947537549304	0.041468211286701265	0.04233942436112557	0.09294793168082834	0.08399544199928641	0.052286981139332056	0.03723349606152624	0.01653657869901508	0.033368453092407435	0.04153422724921256
0.421875	0.055798756796866654	0.04462418220937252	0.033448306401260196	0.044851021748036145	0.05711266596335918	0.031782103003934026	0.029215598409064115	0.04100524971727282	0.04585743545321748	0.04995408057584427	0.06286982444580644	0.058660513833456204	0.04604803065303713	0.029694721999112515	0.02903889483131934	0.028314216108992697	0.035311622871086	0.03558327865321189	0.05008928223978728	0.06633593076840043	0.0691787346964702	0.06264721206389368	0.04774550982401706	0.022907840902917087	0.02586276939837262	0.02019471356761642	0.010429491905961185	0.021454847289714963	0.05261140544898808	0.06434048461960629	0.059555801714304836	0.04367517065256834	0.01849020966037642	0.013747348240576685	0.04471706137410365	0.029461908963276072	0.01553809346514754	0.01882437525782734	0.03654449763707816	0.0423812341876328	0.041004569199867544	0.04275977682955272	0.09421472502872348	0.0856115585193038	0.0534401455137413	0.03814713961910456	0.017227044732135256	0.03409216944128275	0.04296209550229833
0.4375	0.05605409310664981	0.044712133286520836	0.033364022831665355	0.045110151078552006	0.05787398277316243	0.03235712047899142	0.029130926146171986	0.0408984690438956	0.046255113929510115	0.05070735135814175	0.06380867741827387	0.059399079298600554	0.04691971586435102	0.03031561095267534	0.029435978955734753	0.029268549173139036	0.035459602158516644	0.036284258612431584	0.051212993524677584	0.0676936337724328	0.07056511373957619	0.06376734621590004	0.049240865581668916	0.023875861725537108	0.025826750998385252	0.020343943721672985	0.010767813716665842	0.02234179014340043	0.053866884409217164	0.06572171052393969	0.060122578509617594	0.043753290449967605	0.01765709260944277	0.013296103879110888	0.04595287764386739	0.030108031415147708	0.015454135392792523	0.01863399554276839	0.03645596015267074	0.04202348713297397	0.040851965779438615	0.04268298208480701	0.0956378654576838	0.08716207714751363	0.053868611622601745	0.03832296202890575	0.01750163099495694	0.034573102986905725	0.043616674785153006
0.453125	0.05689010855858214	0.04507486892398447	0.03339619111502543	0.045549634320195764	0.058718267758376894	0.032798412003467094	0.02898069443181157	0.04114412688650191	0.046988699377106966	0.05132938424067106	0.06427223178325221	0.05965083868941292	0.047221468080533666	0.03051835112273693	0.029648717617965302	0.028844009432941676	0.03559104045853019	0.03688922444125638	0.05169106216635555	0.0682682144921273	0.07116943062283099	0.06456898034084588	0.04990400390233844	0.023691256996244192	0.025908849172992632	0.020280106260906906	0.011165826694923452	0.02230032600928098	0.05402660482795909	0.06630262436010526	0.06022607266604609	0.04277408517664298	0.01648491822415963	0.013283115427475423	0.047087021707557145	0.030771654786076397	0.014714330347487703	0.0171725568594411	0.034945742052514106	0.04001615083543584	0.04009194639511406	0.0430766859324649	0.09678694657050073	0.08901430517435074	0.05426930827088654	0.03776367364916951	0.016447202302515507	0.033656794043781704	0.043297731078928335
0.46875	0.05877500483766198	0.04713439774350263	0.03623221094021574	0.04720216686837375	0.061823085341893604	0.035912764389649965	0.031316625350154934	0.0429821171797812	0.04930409451480955	0.05348273082199739	0.06622775765135884	0.061929859290830794	0.049586908193305135	0.0330911932644085	0.03292532170016784	0.03188361646607518	0.03689508744282648	0.038074055506149306	0.0528499747699243	0.06934241345152259	0.07228134237229825	0.06599258179776371	0.0507812172465492	0.0241836859160685	0.027572849589341787	0.020426847133785488	0.0116304210270755	0.022015181806636974	0.05384400968032423	0.06611037160037085	0.05986700064968318	0.04072293101198739	0.014850566218956373	0.01275651628675405	0.0474815528083127	0.03164362290408462	0.015681791298266034	0.01683206098387018	0.03334787882631644	0.039051881979685274	0.04013099195435643	0.04217142107663676	0.09802537569776178	0.09247545581310987	0.05736051141284406	0.03946959406403039	0.016933636413887142	0.03520285190315917	0.04613821624079719
0.484375	0.05841237399727106	0.04854176975786686	0.038250906008761375	0.04717867118306458	0.06222597220039461	0.03775125751271844	0.03329813174204901	0.04461519420146942	0.050015459093265234	0.054042219708207995	0.0658818457799498	0.06147182248532772	0.049391455703880635	0.03373444224707782	0.034277506498619915	0.03399541776161641	0.03794413800351322	0.039003353065345435	0.05245981203042902	0.06824996508657932	0.07056154711171984	0.06413188902661204	0.049081451981328426	0.023612864090864605	0.029012992856587518	0.021293115262233188	0.012269148830091581	0.02207919608767952	0.05228256488917395	0.06367608446162194	0.057575507555156946	0.03803631850364582	0.014075489155948162	0.012051201122812927	0.045251716414350086	0.030243995559430914	0.0167665113498515	0.01692851131083444	0.03142395657487214	0.03905508606694639	0.04064927564468235	0.03947080527432263	0.0926439441042021	0.09066127934493125	0.058966588834300636	0.041210386178136105	0.017555146757513285	0.03676203018985689	0.04996172882383689
0.5	0.05854125050827861	0.049619930284097793	0.040893415579921565	0.04765677480027079	0.06170151473488659	0.03750341994818882	0.03441663669946138	0.04660781784914434	0.04953239038586617	0.05236297416267917	0.06327821539598517	0.05817190504167229	0.04576024347916245	0.03146835144143552	0.034121019763188085	0.03470084275468253	0.04027951844036579	0.0392682165838778	0.04975838321261108	0.064820103533566	0.06572935720905662	0.058666779473423955	0.045174117700662465	0.02166586589301005	0.029703307047020643	0.022575938192312607	0.012381716963136568	0.02080927590141073	0.048894883645698425	0.05923972819582559	0.05357280885800719	0.037018728582188486	0.01302837124094367	0.011354768997989595	0.0406123282853514	0.026911862840643154	0.017141480047939694	0.016410545470716898	0.03122605257667601	0.04164624218828976	0.041398557854336104	0.03557711090543307	0.0828059426508844	0.08564009799156339	0.05923788049258292	0.04240887783234939	0.018213578639551996	0.037279038049746305	0.05284538799896836
0.515625	0.061085674166679385	0.05382254640571773	0.04514889905694872	0.05061755117494613	0.06328469848958776	0.038736227026674896	0.036042854795232414	0.050378931930754337	0.051894280640408394	0.05351093950303039	0.06312560709484387	0.057485403760802	0.0444241268967744	0.031216559978201986	0.034808151042670946	0.036763417930342254	0.04323412859812379	0.042422236013226214	0.05028054444119334	0.06388790757046081	0.06352952942252159	0.055887861223891375	0.043002817931119354	0.021002197891357356	0.030526684783399104	0.022945178417285206	0.012761509005213157	0.020748750818893314	0.04682583983521908	0.05679442519322038	0.05150540620088577	0.03670751943718642	0.01287660761445295	0.010629176691872999	0.03671821686439216	0.02412912939907983	0.01667540124617517	0.01559946748893708	0.03128718684893102	0.0443802700843662	0.04412884656339884	0.03285666105803102	0.07750035396311432	0.08419294855557383	0.05989854312501848	0.04328818790381774	0.019519971660338344	0.03905898539815098	0.056322415638715026
0.53125	0.06238726568408311	0.05586428660899401	0.047549975500442085	0.05210579305421561	0.06389815714210272	0.03907387313665822	0.036828205885831265	0.05271515198983252	0.053136944014113396	0.05405705167213455	0.06278160928195575	0.05673646721988916	0.04331830299925059	0.030992358701769262	0.0342208442511037	0.036633016669657084	0.04396288886200637	0.04413474061293528	0.05041387869277969	0.06360840236302465	0.06221013283357024	0.053688883781433105	0.041112383564177436	0.020518965972587466	0.030344533556490205	0.021989109917194584	0.012671603157650679	0.02091926436405629	0.04588917670771479	0.05567297394154593	0.04999038790956547	0.03595954251941293	0.012572819273918867	0.010304828791413456	0.034406424546614287	0.023823668784461915	0.01695880452170968	0.015073886723257601	0.030651202402077617	0.0445109645370394	0.045379046100424605	0.030317648127675057	0.07678796383552253	0.08504930520430207	0.060592288291081785	0.04380095726810396	0.020131441461853684	0.039660356426611545	0.057380024995654824
0.546875	0.06281843956094235	0.055935026286169885	0.04734723831061274	0.05269317720085383	0.06436955126118846	0.03939295213203877	0.0367297210090328	0.05411059134639799	0.05371312325296458	0.05478040151647292	0.06313877144712024	0.05667397466022521	0.04310337998904288	0.031022360268980264	0.03365782046457753	0.03585760822461452	0.04425621790578589	0.04443894985597581	0.05035690283111762	0.06421179727349227	0.06229607472196221	0.0531539689283818	0.04074535954277962	0.019455968937836587	0.02945297766564181	0.022095760570300625	0.012448345235316082	0.019859803642611952	0.04550923447823152	0.05567853262182325	0.049465895991306755	0.03486954423133284	0.010233118777978233	0.009697999041236471	0.03453998683544342	0.025073668343247847	0.017325581121258437	0.014878649704041891	0.030620514461770654	0.043809334113029764	0.04469798163045198	0.02844922246877104	0.07938245174009353	0.08805702801328152	0.06249264096841216	0.04516473278999911	0.021884960308670997	0.040464828023687005	0.0579890098888427
0.5625	0.062422622041776774	0.055082460632547736	0.04684827364981174	0.05307567878626287	0.06449707802385092	0.04048284706659615	0.036650954408105466	0.05460942699573934	0.05367176629952155	0.05514736947734491	0.0627979935001349	0.05606800566893071	0.04341782354749739	0.03236969951540232	0.033952579519245775	0.03614844802068547	0.04479746723081916	0.04490944334538653	0.05046521644399036	0.06456862930208444	0.06289266599342228	0.05428411215543747	0.0419760123710148	0.01967706545256078	0.030304513481678442	0.022532856842008186	0.012866931050666608	0.019200373743660747	0.04565231894375756	0.05687676013913005	0.05074481351475697	0.03517730248859152	0.007932112622074782	0.010168239033373539	0.034758000128204	0.025539489678340032	0.017997785727493464	0.015556559333344922	0.032212946214713156	0.04368179823504761	0.042694717447739096	0.02766873980872333	0.08060705802054144	0.08952193782897666	0.06411567793693393	0.04700598220806569	0.024306372832506896	0.04260191461071372	0.05826772162690759
0.578125	0.06068036591532291	0.05366834686137736	0.0460328149725683	0.051908124436158685	0.06317939944274258	0.04035472688847221	0.03605851580723538	0.05385429630987346	0.052367585769388825	0.053354855033103374	0.06101713930838741	0.054584022145718336	0.04317523739300668	0.03261662789300317	0.03406351930898381	0.0357891843887046	0.043753063853364436	0.04373562650871463	0.04891951326280832	0.06318202388356439	0.06281825588084758	0.05575075899250805	0.04335514940903522	0.02059969002730213	0.029953934904187917	0.022114524454809725	0.013482990255579353	0.018387132452335208	0.04482594229484675	0.0570411175431218	0.051917726080864667	0.03653740962035954	0.006620392750483007	0.010543940286152065	0.033937022101599726	0.025787342205876484	0.01862583835609257	0.016036576102487744	0.033192838984541596	0.04319800614612177	0.040292694506933915	0.027065767126623543	0.08018859990988858	0.08958880696445704	0.06486612341832369	0.04757773823221214	0.025606000050902366	0.043903559306636454	0.057621737802401186
0.59375	0.05918734687147662	0.05247255228459835	0.04450353296706453	0.05050279553252039	0.060614764800993724	0.03920345193473622	0.03501571964006871	0.052094879816286264	0.05029732083203271	0.0502746618934907	0.05850581368431449	0.052397005679085853	0.041840906254947186	0.03176931336056441	0.03230234244838357	0.03427668095100671	0.04322364870458841	0.041263322718441485	0.04506836422369816	0.06011138674803078	0.06133971008821391	0.05596408940618858	0.04444450999144465	0.019992417842149734	0.029185624262026977	0.022166752410703337	0.013288093695882708	0.015243070293217897	0.04201436045113951	0.056117768539115785	0.05281598479487002	0.0389937809726689	0.006613444977847394	0.011413126610568725	0.033356387465028094	0.024933740956475957	0.017590340471360832	0.014967571629676968	0.0341399330412969	0.043660473404452206	0.03863286899868399	0.026056974590756	0.07763846629532054	0.08697104717139155	0.06292810322484002	0.046147219312842935	0.026703562389593573	0.04480128637515009	0.05686644532252103
0.609375	0.05756671497947537	0.0514300933573395	0.04269915479235351	0.04956148010678589	0.05775269228033721	0.03674437237350503	0.03323649806843605	0.05081792529672384	0.047504918824415654	0.046640699123963715	0.05472913387347944	0.04909560040105134	0.0390085736871697	0.02917192774621071	0.028771125548519193	0.03256855570944026	0.043078569782665	0.03840688142227009	0.04103421451873146	0.05608779022004455	0.05790999443270266	0.054146209824830295	0.04417832808394451	0.018037767498753965	0.028503811047994532	0.022740253806114198	0.012901710032019764	0.01221380364149809	0.038722653919830916	0.05463531971618067	0.0523673914372921	0.0403166213305667	0.006208723271265626	0.012428770057158544	0.032483647600747644	0.024871484810864784	0.01709201880148612	0.01361483338769176	0.03484189442824572	0.044231999025214463	0.037463934964034704	0.025276434747502206	0.07334232649300247	0.08259224670473486	0.059911944472696634	0.04337746363016777	0.02634569680085406	0.04365995517000556	0.05576723109697923
0.625	0.05587533605284989	0.05014325564261526	0.04106727647595108	0.04842756696161814	0.05449474416091107	0.03365906151593663	0.031084153306437656	0.04973823558539152	0.04469600800657645	0.04352146231103689	0.05045099366107024	0.04482129614334553	0.03553088451444637	0.026260349198128096	0.026152269262820483	0.030478474600658955	0.042596520576626065	0.03538650146801956	0.037135167582891884	0.051696221134625374	0.05393010936677456	0.051973920222371815	0.04347312517929822	0.015731038578087463	0.026944009069120513	0.023490124242380263	0.012041573692113162	0.00979509805329144	0.035690904082730415	0.05301901140192058	0.05205199582269415	0.041811826900811866	0.005532357585616409	0.01245206748135388	0.03104405659250915	0.024006399523932485	0.015721217362442984	0.011938138771802187	0.035495257913134994	0.04557363846106455	0.03606360217090696	0.023954706790391356	0.06745872260289616	0.07608951325528324	0.05527210135478526	0.03953670438495464	0.02502939693222288	0.04195042215287685	0.055027450807392596
0.640625	0.0534318910446018	0.04721927349455655	0.038647781661711636	0.046901458903448656	0.05090963332913816	0.03018122414650861	0.029063246061559765	0.04872460188653349	0.04251907765283249	0.04035512539558113	0.045971562823979184	0.04048088864656165	0.03211038236040622	0.023586193530354647	0.023250429017934948	0.02852279469370842	0.04198899033945054	0.03372212711547036	0.03365213004290126	0.0473868619184941	0.04951661080121994	0.049555239360779525	0.04221113368403166	0.013274587981868535	0.025881288549862803	0.024300062528345732	0.012273023882880808	0.009106438001617789	0.03269310928881168	0.05076065126340836	0.05156598865869455	0.042927132453769445	0.005302781646605581	0.012692296743625774	0.02976967564318329	0.022526763984933494	0.013889656169340014	0.009937100781826302	0.03611939686816186	0.04674119579140097	0.03511836286634207	0.022389397770166398	0.06086948234551528	0.06944856201298535	0.049766933551291005	0.03480060050496832	0.02321663615293801	0.04005786434281618	0.05391224148916081
0.65625	0.05234652460203506	0.04639584070537239	0.03729935488663614	0.045911223208531735	0.048135397979058324	0.028375938604585826	0.027468417858472094	0.047845539933769034	0.040437892498448494	0.03740604936610907	0.04229522815148812	0.03713164746295661	0.02920607184059918	0.02203186049227952	0.02192030451406026	0.027676521020475776	0.0415903499815613	0.0321814890805399	0.030455716920550914	0.043110604223329574	0.04469618231523782	0.0468661155551672	0.040951618598774074	0.012166661792434752	0.02506874218233861	0.02430168729624711	0.012087006960064173	0.007900984562002122	0.028665205312427132	0.04659096994437277	0.04894608398899436	0.04318707787897438	0.005073264829115942	0.012065701661049389	0.027899331552907823	0.021308745877468026	0.012718606143607758	0.008595070615410805	0.035787198483012615	0.04753195280209184	0.033556769136339426	0.019663375848904253	0.05459620583569631	0.06418527644127607	0.04660834179230733	0.03219396154163405	0.022088850662112237	0.0386228142073378	0.05300596513843629
0.671875	0.05323355089058168	0.04728985431138426	0.038116938644088806	0.046562697028275576	0.04656042668502778	0.027211303496733306	0.027409625693690032	0.0478679760126397	0.039286697679199276	0.03541326060585561	0.03921998959849589	0.03470126966712996	0.026898609311319887	0.02084483081707731	0.021290652104653418	0.027681996475439518	0.041979211801663044	0.03169257054105401	0.027923919644672425	0.039227278544569796	0.04037146064911212	0.04356474552769214	0.037729229172691704	0.010435038089053706	0.024665019301392022	0.024642393522663043	0.012503144377842546	0.006279472897585947	0.024530343478545547	0.04206319944642019	0.045256494649220255	0.041469676932319996	0.0042533353713224645	0.012038004992064089	0.026352026290260254	0.02042180443822872	0.012739964155480265	0.008173494040966034	0.03577945434954018	0.04860616116202436	0.03267695368704153	0.018303337029647083	0.048550842195982116	0.05947737365495413	0.04481052366318181	0.031274572965412514	0.021848693530773743	0.038450565485982226	0.05271855653263628
0.6875	0.05487278272630647	0.049182440555887295	0.03998887222260237	0.047874474551645105	0.04628114429069683	0.02700028079561889	0.028484293585643174	0.048578294832259415	0.039180447510443625	0.03444061319169123	0.0381181673539686	0.033440500393044206	0.02570975418202579	0.020397033393965102	0.02160233489703387	0.028668180631939322	0.042391857225447895	0.03171634104801342	0.02637648093223106	0.036622954491758716	0.036873033898882565	0.04004188189283013	0.03446734643075615	0.00891629881807603	0.024857398914173247	0.024738681816961615	0.011794265313073992	0.004489174776244909	0.02014081400120631	0.037189973387285136	0.0405961673182901	0.03913026947993785	0.005082488938933238	0.012993151773116551	0.024101121257990597	0.01880925694713369	0.013403195816499647	0.008881990899681114	0.03571613083186094	0.04971033096080646	0.03430683772021439	0.01902097673737444	0.04246107912622392	0.05557312132423249	0.044727908412460236	0.03207077165861847	0.022217263118363917	0.03888215753831901	0.05346682476811111
0.703125	0.056011667134589514	0.05148215665831231	0.04283810334745795	0.04979491640551714	0.04762903812807053	0.027033213553659154	0.03105217663105577	0.04948955294676125	0.04023962141400261	0.034753999486201795	0.03759264206746593	0.03285293913795613	0.02500030677765608	0.020780241629108787	0.022493120486615226	0.03034131317399442	0.043521242775022985	0.03276765671907924	0.02618634853279218	0.03466530273726676	0.033785778970923275	0.03646997676696628	0.031323692262230904	0.008653864347434138	0.025771529477788137	0.025326100448728538	0.012487000599503518	0.002898145055223722	0.015000871650408953	0.0313428548630327	0.034873793041333555	0.03587288777343929	0.0054757687379606065	0.01388125361991115	0.022748697875067593	0.018227779679000376	0.013862279639215557	0.008657925692386926	0.0346189831616357	0.05036317522171885	0.03516160369617864	0.018368340918095784	0.03890646842774004	0.05354243678448256	0.045193087367806584	0.03302990038646385	0.02310813742224127	0.04015586343593895	0.05480115874670446
0.71875	0.057163627143017946	0.053647011058637874	0.04489327766932547	0.05103255257708952	0.048279423755593597	0.027307224448304624	0.03230972789460793	0.05086492309346795	0.04182471933454508	0.03534805782255716	0.03727909079316305	0.03292903223846224	0.02482366819458548	0.021436931402422487	0.0227151345112361	0.03184548208955675	0.04504340042185504	0.03371778540313244	0.026743491971865298	0.033102797716856	0.03167914708465105	0.0336302095791325	0.028146098169963808	0.008988567680353299	0.02611796706914902	0.026164930313825607	0.013429889525286853	0.001160149509087205	0.009676211513578892	0.025593681423924864	0.029358131100889296	0.032243420428130776	0.004393416555831209	0.013658317699446343	0.021312136470805855	0.01783911089587491	0.012444217914890032	0.00654916215025878	0.03223305467690807	0.05016869886312634	0.03498218561289832	0.016732262505684048	0.036428760667331514	0.05235635288991034	0.04475267333909869	0.03225797540799249	0.022493095794925467	0.040397633356042205	0.055397851718589665
0.734375	0.059062132192775604	0.056558586587198076	0.0472080294508487	0.0524796267367492	0.04898388809524477	0.028147132496815174	0.03393207762856036	0.05194425083464012	0.04264040411362657	0.03577765809022822	0.037505197315476836	0.033384264667984095	0.024921219947282226	0.02215953712584451	0.023642965394537897	0.032676133420318366	0.04644068068591878	0.035055412771180273	0.02732772403396666	0.03221181449480355	0.029402610484976322	0.030007050816493575	0.02506659639184363	0.00841053674230352	0.025123654055641965	0.026868192294205073	0.013960423972457647	-0.00021115352519700535	0.005568117203074508	0.01992458214517683	0.02278589002089575	0.027550907153636218	0.0038807374832686035	0.010522969352314249	0.020785036438610405	0.017467634854256175	0.011165916625759564	0.0042697530414443465	0.02886933560948819	0.049399421166162936	0.03479915300849825	0.012612112684291788	0.03525392535084393	0.05282398695126176	0.045313400152372195	0.032177590884384696	0.021979264047695325	0.040470422036014496	0.055750577012076974
0.75	0.059510767029132695	0.057221832731738684	0.047800090885721146	0.05280559228267521	0.04871292922180146	0.028516061857226306	0.034455621941015126	0.05320695746340789	0.04354972491855733	0.036330525181256235	0.037982436711899936	0.0338693670113571	0.024898402736289425	0.022409362118924036	0.02463783596176654	0.03291447972878814	0.04648814359679818	0.036721409088931976	0.028328058763872833	0.03167885092261713	0.02718288735486567	0.02585725538083352	0.021350822935346514	0.00856754173291847	0.023684600319393213	0.025997888672281987	0.014638780885434244	-0.000634379853727296	0.003507496920065023	0.015248899313155562	0.01655460862675682	0.02135981455212459	0.003058644256088883	0.007928708067629487	0.019058287021471186	0.017598927365907003	0.01029277067282237	0.002545224269852042	0.024958904250524938	0.04700929808896035	0.03484974002349191	0.009909749607322738	0.03421182683960069	0.053733757420559414	0.04631523734424263	0.03260822682641447	0.02225599754601717	0.04042508071288466	0.05602277782745659
0.765625	0.05885810302570462	0.05726624154485762	0.047686260304180904	0.05236256918869912	0.0475936298025772	0.02903029342414811	0.033927439944818616	0.05239648453498376	0.043281516157003354	0.03676647042739205	0.03860532876569778	0.03477819112595171	0.025450358306989072	0.0226186704589054	0.0248454237182159	0.032135418010875584	0.04432063129497692	0.036722446919884535	0.029039395619565766	0.032218381224083714	0.026561026787385346	0.02322623278014362	0.018423914097365924	0.008605173433898017	0.02185060780029744	0.02417839314439334	0.014401955937501043	-0.0008356761478353292	0.0034219625347759576	0.012637379486113787	0.011041996499989182	0.014542239705770043	0.00212881070910953	0.005067677740589716	0.017535896829213016	0.017587514697152074	0.008712728288082871	0.0002202538409619592	0.01910859362978954	0.04220719683216885	0.03447053597774356	0.008165583058143966	0.03488575457013212	0.05572396321804263	0.04686103486455977	0.03250839434331283	0.021590864280005916	0.03843272645026445	0.054284407664090394
0.78125	0.057881858315158755	0.0563425980770262	0.0471950549097528	0.05094322426302824	0.0473993044346571	0.02950391808990389	0.034071182936895636	0.05074164908437524	0.044037347435369155	0.03808657781337388	0.04029327250318602	0.03656176282092929	0.027078766305930913	0.023757090608705768	0.02495723789324984	0.03182367419358343	0.04170385566540062	0.03780067665502429	0.031523212435422464	0.03456390427891165	0.028038425574777648	0.022885530540952458	0.017054128472227603	0.009135973907541483	0.02023965180487721	0.02283785478648497	0.015130054866313003	0.0006974402916966937	0.005301659065298736	0.01235339026316069	0.007358510384801775	0.0089206207288953	0.001882557533099316	0.0030235701124183834	0.016927072760881855	0.01755886401660973	0.007085799647029489	-0.0011277175683062524	0.014509455463849009	0.03732439503073692	0.03504513247171417	0.007407312310533598	0.03699082755338168	0.05753583798650652	0.047646872443147005	0.03274463794950862	0.02184950930532068	0.03789380411617458	0.053558320470619945
0.796875	0.055194485420361164	0.05389024789619725	0.046079267194727436	0.04938166850770358	0.046818170696496964	0.02949431100860238	0.03343683062121272	0.04788164053170476	0.04364303494221531	0.038897881051525474	0.04202979003312066	0.038132583099650216	0.029043459566310048	0.025133145961444826	0.02537240766105242	0.030247218231670557	0.03776237481506541	0.03829514522803947	0.033866353674966376	0.03732869513332844	0.030160043988144026	0.0242168277836754	0.017001795338001103	0.00922756171785295	0.01799923167563975	0.02074332593474537	0.014943508862052113	0.003044067503651604	0.007864976167911663	0.013003271713387221	0.005692077282583341	0.005269162834156305	0.001722215885456535	0.0018630596867296844	0.01707135661272332	0.017364792089210823	0.005832932124758372	-0.0014100436994340271	0.010899361071642489	0.03251738828839734	0.03595504221739247	0.008692181116202846	0.03885248948117805	0.05836981052998454	0.04816693905740976	0.03292655111508793	0.022099158237688245	0.03681502899853513	0.05256080408580601
0.8125	0.05247374708997086	0.05100704135156775	0.04379172137360001	0.047025247683632185	0.046899778838269415	0.02981776206288487	0.031788065846194515	0.044509510732314087	0.04329336329828948	0.04053181310009677	0.04422130780294538	0.03948721401393414	0.03086354616098106	0.02606365884421393	0.02525804816978052	0.027691143362062576	0.03374972539677401	0.03818572051532101	0.036450096470071004	0.04019963047467172	0.03294572497252375	0.025909102836158125	0.017147819029923995	0.009254859818611294	0.01598087385063991	0.01840030636813026	0.014632050902582705	0.005389452587405685	0.010796293755993247	0.014146088405323099	0.0050852255371864885	0.002636352786794305	0.0012726282322546468	0.001254359577433206	0.01604218896245584	0.01639988800743595	0.004622945105074905	-0.001295626508363057	0.008134841831633821	0.027831131801940502	0.03445733420958277	0.009741174020746257	0.039122314873020515	0.05781654311576858	0.047161221352871506	0.03233945399260847	0.02238952711923048	0.035771430828026494	0.05079553857940482
0.828125	0.047793048726907726	0.046502466005040335	0.04066213704645634	0.042800358665408565	0.044520665041636674	0.02932243998366175	0.030335424997610973	0.03958381018601358	0.04158123196102679	0.0400643867906183	0.0436661418993026	0.03916209377348423	0.031374511413741854	0.027475365715508814	0.0256534424435813	0.026375060009195296	0.029935048997867853	0.037009678746107964	0.037115648679900914	0.04156690384697868	0.034871359274256976	0.02753894592169672	0.01810335350164678	0.009706448428914882	0.01374651381156582	0.016609629380400292	0.014150450378656388	0.006256162897625472	0.012963690198375843	0.015782580875384155	0.005632024125225144	0.00019480684694599403	-0.0002771568018943071	0.00026251284871250393	0.015949644427746535	0.014749363460578025	0.0020808142493478955	-0.0024347855360247195	0.005936485508573242	0.022747243638150394	0.030576542735798285	0.009350139764137566	0.039486424310598525	0.05626693465746939	0.044529238455288576	0.030771151219960304	0.022635628859279677	0.03455830926541239	0.04851598050445318
0.84375	0.04209060134598985	0.04035955749277491	0.0363529483351158	0.038123468673438764	0.041073488024994734	0.027619052065711004	0.027697460389026672	0.03393901704766904	0.038505983795039354	0.0381052871060092	0.04242594483512221	0.037841133106849154	0.030839920113794505	0.027455026658833502	0.023836088730377014	0.022202509583439677	0.025517417129594832	0.034788565017515795	0.03772748874034733	0.04267077432377846	0.03617725324002095	0.02887989861337701	0.018161256943130866	0.008449737459886818	0.010919401608407497	0.01371480039670132	0.013120764543418772	0.007794233944150619	0.015606713344459422	0.017690089636016638	0.006749984866473824	-0.0009410154540091753	-0.001804611120314803	-0.0006575370498467237	0.01512472772737965	0.01227323546190746	0.00031895095327172385	-0.0030498563690343873	0.00442300139402505	0.018896434642374515	0.027084886503143935	0.009282532156794332	0.037657993414904924	0.051253266423009335	0.04002115291077644	0.02795741918089334	0.02154572420695331	0.03249137730745133	0.04559581016728771
0.859375	0.036117142846342175	0.034039536549244076	0.03019992633671791	0.03234076088992879	0.03691389402374625	0.02526517757214606	0.023484809551155193	0.02819282017881051	0.0349691818584688	0.03550603564362973	0.04024309137021191	0.03582489637774415	0.029369359705015086	0.026414430449949577	0.02146248485369142	0.018377939582569523	0.020864126516971736	0.03171003266470507	0.03629464281257242	0.04146595674101263	0.03570258474610455	0.028697655514406506	0.01763678351708222	0.00762057977844961	0.008860927342902869	0.01140991207503248	0.011058883016812616	0.008693992282496765	0.017400605142393034	0.018237187329214068	0.0067740311817033215	-0.001486495044082403	-0.00274869448330719	7.43121541745495e-05	0.014186289568897337	0.010014466376742349	-0.0004140843472214328	-0.0029618275832035577	0.0028199056680023203	0.015008357650367543	0.023209737287834285	0.009527893003541977	0.03438273933716118	0.04548415144818137	0.03550931267964188	0.02512047659547534	0.0202764302615833	0.03046645245049149	0.041909142665099354
0.875	0.028631957388506636	0.02741808705031872	0.024684506544144825	0.025977044214960186	0.03155239981133491	0.022094014968024565	0.019877905701287092	0.02303225739087793	0.0301453507039696	0.031646609923336656	0.036847366424626674	0.032775991155358494	0.027574320370331407	0.025065428123343735	0.01925086643313989	0.015705403353786097	0.017356206141994335	0.02792254677042365	0.033731685939710584	0.03962263953872025	0.03461589333892334	0.0289804880740121	0.018506510969018564	0.008215676760300994	0.007847755595867057	0.010764648939948529	0.0096323830075562	0.009465950707817684	0.018430967221502215	0.01858056622731965	0.007206668479193467	-0.0016026597120799124	-0.00277153462957358	0.000583580503007397	0.01399175425467547	0.007554154301760718	-0.0009663693839684129	-0.0029688960406929255	0.0008374443743377924	0.010866039514075965	0.01802686881273985	0.008434261605725624	0.030616378143895416	0.03979744594762451	0.030521939668687992	0.022123078619188163	0.01971907035331242	0.02843147686799057	0.037785394699312747
0.890625	0.023049773793718486	0.022521344636334106	0.019887249454768607	0.021427972866513302	0.02664747361559421	0.018429531127912922	0.016768458958540577	0.01885774732509162	0.02585036150921951	0.027614308462943882	0.033174025872722265	0.029698858088522684	0.025814488824107685	0.023593809667136156	0.01710850341769401	0.012709589002770371	0.014488402177812531	0.024260217050323264	0.031125474863802082	0.03755177427083254	0.03391057890257798	0.02967230506474152	0.019998012227006257	0.007930654521624092	0.005851519903808366	0.010024222813080996	0.008329739223700016	0.010464366036467254	0.019940976350335406	0.019770336637157014	0.009890729130711406	0.0006991693458985538	-0.0031856720765063074	0.00016396051505580546	0.013892786475480534	0.0057079557166616725	-0.0012253940189111746	-0.00227030593669042	0.0006667851324891671	0.009144145878963172	0.01323865756567102	0.006371328473323956	0.02724609638680704	0.0342068722647582	0.026209156462573446	0.019349206844344734	0.018771655589807777	0.025861360097769646	0.033419757994124666
0.90625	0.018225057213567198	0.017989160947036	0.016369833168573676	0.01724593052349519	0.02261201976798475	0.015489529282785953	0.013674665191501845	0.01482120166765526	0.022204933024477215	0.024448994880367537	0.029648827252094632	0.026212513356585986	0.02327165536407847	0.02135186251834966	0.015071750720380805	0.010292065696557984	0.01183108568075113	0.021136048169864807	0.02875153486711497	0.035307943040970714	0.03233901381026953	0.029066895530559123	0.021129692118847743	0.0070256525388685985	0.004541107057593763	0.008940257725771516	0.007725492148892954	0.010803645837586372	0.020273977844044565	0.020351955690421163	0.01162040316266939	0.0032478239387273788	-0.0033285755082033573	0.00042518604022916405	0.013351937889819965	0.0044542565359733995	-0.0004379971593152732	-0.0011486255272757262	0.000863283162470907	0.00788416746945586	0.009194898263376671	0.0051318081095814705	0.023702290920482483	0.02902222437551245	0.022443561124964616	0.016430215597938513	0.01721119198264205	0.022671505552716555	0.02900970918854
0.921875	0.014665413571492536	0.014645782605293789	0.01465854269481497	0.015001831669360399	0.019062807100999633	0.014021881617372856	0.011922918333948474	0.011937769508222118	0.019164879541494883	0.021385965117951856	0.026199143020494375	0.02263484213326592	0.020727231545606628	0.018316304328618572	0.013113110646372661	0.007963616550841834	0.010171750903100473	0.018624188625835814	0.026052460551727562	0.03263639566321217	0.03037228462053463	0.028074798826128244	0.02102447731886059	0.005929657840169966	0.0032553175085922705	0.008299555821577088	0.006443314370699227	0.010149457468651235	0.01923378041537944	0.01966843252303079	0.013063876680098474	0.00523556643165648	-0.003691927279578522	0.0005076325993286446	0.012392248821561225	0.0033131098170997575	-5.267618107609451e-05	-0.0010837023168278393	0.0011399926079320721	0.007056793253286742	0.005758100980892777	0.0033441936742747203	0.020763931603869423	0.02550726186600514	0.020514903828734533	0.01443543708010111	0.016215848742285745	0.021009855190641247	0.025242685910779983
0.9375	0.012647947994992137	0.012713103473652154	0.012526341393822804	0.013331266690511257	0.016033058299217372	0.011491610895609483	0.010091226602526149	0.010357061522518052	0.01666648894897662	0.019040342060907278	0.02320128568680957	0.019294962915591896	0.018553069791960298	0.01582910631550476	0.00974561986804474	0.005454505259694997	0.009739672069554218	0.016631831799895736	0.02325005399470683	0.029979487170930953	0.02867979929142166	0.027805129764601588	0.02116477981908247	0.0036766796140000222	0.001902648023678921	0.008773214607208502	0.006572196708293632	0.00976386099064257	0.018885060255706777	0.01989685888402164	0.01491352376760915	0.007651190785691142	-0.004440081463326351	0.0007820800761692226	0.011802010735846125	0.0027665891568176447	0.0006566224605194293	-0.0006280129760853015	0.0014078825828619302	0.006819385947528645	0.003993756137788296	0.0020115311315748842	0.01810142435133457	0.02244325205683708	0.017648560638190248	0.011877680695033633	0.014410679387401615	0.01859694274899084	0.02140431645093486
0.953125	0.011530420160852373	0.010858173860469833	0.011163382956874556	0.011791098621324636	0.012794270146696363	0.00921843908909068	0.00896968786837533	0.007502698090684134	0.013107578665949405	0.015878902065742294	0.019840319154900497	0.015897274762392045	0.0157251680677291	0.01261454980704002	0.007004273265192751	0.003973313112055621	0.008926428778795525	0.013913312857039273	0.020233486930374057	0.02700454796140548	0.026509798207553104	0.026617113733664155	0.019999830023152754	0.0016852380023919978	0.0018457149591995404	0.008415872424666303	0.005755908417631872	0.009709800727432594	0.017828849474608433	0.019293160451343282	0.016283147485228255	0.009660728293238208	-0.004193464003037661	0.0012212973757414146	0.010725552275835071	0.0020685311523266138	0.001277938112616539	-0.00015420258278027178	0.0017675116072496167	0.007177326720557176	0.0032554744044318794	0.0016444279375718907	0.01537380412046332	0.018492833198979496	0.014558465897789575	0.009126383590046316	0.012001728481845931	0.01524080680865154	0.01846930176252499
0.96875	0.011479071277426556	0.010980747354915365	0.011957258556503803	0.011747872568957974	0.011283926163741853	0.00789885899903311	0.009929968375945463	0.007773294714206713	0.01194630732643418	0.014089401728779195	0.01744356152485125	0.0137040761183016	0.013970916069229133	0.011393287673126907	0.006367099587805569	0.004580789711326361	0.008389409864321351	0.012109268736094237	0.017124119906657142	0.02384803441236727	0.024224644934292883	0.0249797676311573	0.019953346427064388	0.001490267482586205	0.0025425810541491955	0.0081080828429549	0.004496000322978944	0.008989482396282255	0.01612495309091173	0.01772564393468201	0.016781498189084233	0.011401159618981183	-0.0032970401109196244	0.0017922585378983059	0.009551959828240798	0.0018889546394348145	0.0021791449515149	0.0012919782166136429	0.0034409821149893106	0.00871129635052057	0.0030763935414142908	0.0011354527436196805	0.013859482157567982	0.016391131572891026	0.013122738522361033	0.008347712765680627	0.01147324545599986	0.014606417837785556	0.017557871494500433
0.984375	0.011165695858653634	0.011536819156026468	0.0117681703355629	0.012885843261756236	0.010082523433084134	0.006363001093268395	0.009805687118932838	0.009175929403863848	0.011304412101162597	0.012613814731594175	0.015578761708457022	0.011105035344371572	0.011576265692565358	0.009417966188630089	0.005167885202536126	0.0037544698861893266	0.008625370482332074	0.011090744088869542	0.015301951483706944	0.02223582339065615	0.022469871197245084	0.023721896950155495	0.019688979571219532	0.0011570054339244962	0.0022060223116568524	0.008976637286832557	0.003291029523825273	0.008738979906775057	0.015313354117097333	0.017242376593640075	0.017474341025808825	0.012726476788520813	-0.003037199901882559	0.0014204189166775905	0.008740210579708219	0.0008373416065296623	0.0014916313346475362	0.001023091868046322	0.0037481693376321345	0.009673193952767178	0.002922094624955207	0.0004542959068203345	0.012453457101946697	0.014610318932682276	0.01083296990254894	0.006562280781508889	0.009643165563466028	0.013393517913937104	0.016553899369318968
1.0	0.011693221697350964	0.011342255448107607	0.01151389381266199	0.01369244050438283	0.008452507498441264	0.004900985948916059	0.008717776567209512	0.008978245663456619	0.009452223207335918	0.010654839938797522	0.013398405699990689	0.008901665775920265	0.009812914167559939	0.007111533064744435	0.0034287913720618237	0.002968267431424465	0.008615530260431114	0.010336629580706358	0.013690351904369891	0.020435968559468165	0.021004550100769848	0.022735790302976965	0.019694366469047965	0.00027556961867958307	0.001084082379384199	0.008923986575973685	0.0028137163433711978	0.008553315699100495	0.015190007642377167	0.0169725383981131	0.01806020919466391	0.014454944920726121	-0.002986441905432002	0.0009867790271528066	0.007872443262021989	1.3176846550777555e-05	0.0013696491558221168	0.0013941498153144493	0.004045705805765465	0.01016762051731348	0.003285861969925463	0.00038230918798944915	0.011436684281216003	0.012919585942290724	0.008738565052044577	0.00457251064653974	0.00754747029277496	0.011256136061274447	0.014669445053732489
1.015625	0.011864866968244315	0.012079425307456404	0.011864355627039913	0.013291916309390217	0.0072409116226481276	0.0034438088463502937	0.009538513532606884	0.00918782910448499	0.008412268833490088	0.009197955101262778	0.011273460288066417	0.007331947394413873	0.008659765280754073	0.006068455667264061	0.002699073099938687	0.003486921114381403	0.009278081278898754	0.009819932305254042	0.01235881192405941	0.018373726116260515	0.019578607205767186	0.02222530253347941	0.01980331218801439	0.00032195233507081866	0.001587715390996891	0.00842183530330658	0.002938756509684026	0.00947584495297633	0.01523970696143806	0.01748209251090884	0.018928019516170024	0.015667958185076714	-0.002274628076702356	0.0013859592014341614	0.006951249513076618	0.0005781127722002566	0.002836558112176135	0.0026236564852297308	0.005506661342224106	0.011690685857320204	0.004282201244495809	0.0010640094355039765	0.01065478105447255	0.011272446555813076	0.007526728417724371	0.0038834138536913087	0.006302032482926734	0.01052606745142839	0.014263008208945393
1.03125	0.012243918589956593	0.012787024345016107	0.012192984724970301	0.014372281190298963	0.006328226320329122	0.00251696355844615	0.010252503545052605	0.010519620485138149	0.0076404089013522025	0.008123355982388603	0.009601083199959249	0.005674117969465442	0.0073533832139219156	0.004523632024938706	0.001888649648753926	0.004760855225322302	0.010105918694171124	0.009678093620459549	0.011416129086865113	0.016194830555468796	0.01806965012146975	0.02081241246778518	0.018551591876894237	-5.902953644181253e-05	0.003201005657319911	0.008543045361875556	0.0036791803169762714	0.010382972890511155	0.01511906530649867	0.01736026272410527	0.019046493201312843	0.016020806468441152	-0.002184863090951694	0.0019981015409939575	0.006299194702296518	0.0019388199085369705	0.004858749150298536	0.0040441518649458885	0.006231717209448107	0.012371050746878609	0.003973128256620839	0.0010755170224001631	0.00950513809802942	0.010021136340219528	0.007462166587356478	0.003683619320509024	0.005296338483458385	0.010076958384888712	0.013851492793764918
1.046875	0.013843616505619138	0.014995231560897082	0.013352512562414631	0.01557569272845285	0.005853631961508654	0.00249111073505901	0.010884414584143087	0.012233889906201511	0.007639237737748772	0.007561466196784749	0.008745494543109088	0.005183531390503049	0.0066179023822769524	0.003901774197584018	0.0018954260802274802	0.005758456180046778	0.011504612269345672	0.009563822970085312	0.01112011453078594	0.015375254373066128	0.017875976458890365	0.02054213038936723	0.018281894802930763	-0.0003135283270239597	0.0042728939224616624	0.009798893250990658	0.004531667818082496	0.011255958562833257	0.014948821777943521	0.017864262327202597	0.02002177881076932	0.017119811341399328	-0.0021070745322504083	0.003418537828474655	0.007189181086141616	0.0030283745625638405	0.005826326910755597	0.005512053348775225	0.008165789861232042	0.01380772796983365	0.004343528501340188	0.0022176612488692625	0.009712332717026585	0.010891700347565347	0.008121855132048949	0.003971784833993297	0.005491531395819038	0.010351578961126507	0.01349252455693204
1.0625	0.014408328116405755	0.01604431981977541	0.014000703152851202	0.016446292009277386	0.005538229952071561	0.0024738809617701916	0.012027023499831558	0.013132196545484476	0.006961743012652732	0.0068983408738859	0.008351640606997534	0.0051586165864137	0.00586520778015256	0.0034548747382359577	0.0018496019765734673	0.007320499001070857	0.011883029720047488	0.009247074254381005	0.010811109968926758	0.014446122929803096	0.01748978308169171	0.020022552530281245	0.017526889298460448	2.537283580750227e-05	0.005533931811805814	0.010323871703440091	0.004239292599959299	0.01154867291577375	0.01461667612893507	0.01790289959317306	0.019919818150810897	0.017236693770973942	-0.0009363731092889793	0.0042256177763192685	0.00710119383293204	0.0033798809179643287	0.006140419973235112	0.006458427070174366	0.008737345012195873	0.015058931190287695	0.0050829739549953954	0.003617080048752541	0.009364590229233727	0.011001844724523835	0.008664488454815	0.004321395559236408	0.005047476720937994	0.010183966192562366	0.01342865453734703
1.078125	0.014974749181419611	0.01732912862789817	0.014612501175724902	0.016617452335776762	0.00594642577925697	0.002340586858917959	0.01318712659740413	0.014176857366692275	0.0061277423999854365	0.006135751562396763	0.008055832250101957	0.00550940282191732	0.0057347185611433815	0.0035826957326207777	0.002035219545359723	0.008117789374227868	0.01282366334926337	0.008178529514407274	0.009712106734514236	0.013114963058615103	0.01673175732139498	0.018990943231619893	0.016618230508174747	0.00015267682319972665	0.005736905281810323	0.011014692770550028	0.003821433167468058	0.010726321563561214	0.013863889290951193	0.017248767483397386	0.020036366157000884	0.017637301329523326	-0.0005997190994094126	0.004233970120549202	0.006927400315180421	0.003922065204824321	0.006249979435233399	0.0070872830227017404	0.009856319607933983	0.01657937604395556	0.004640062944963575	0.003589177396497689	0.00927022448158823	0.0110345303080976	0.00890748038655147	0.004829237784724683	0.004300626486656256	0.009938928289921023	0.013574496039655059
1.09375	0.01583987082121894	0.01846119645051658	0.015636190790610273	0.017056918353773654	0.0070698150258976964	0.0032207449767156504	0.01408808461164881	0.01520334905362688	0.00607153239834588	0.006853197645978071	0.00864689691516105	0.006362540354894008	0.006400402588769794	0.004276904154539807	0.003390865224264417	0.008646236185450107	0.013908316672313958	0.0081143299008545	0.009172554628457874	0.012748729693703354	0.016495681635569782	0.018077803719461372	0.015795860381331295	3.686528652906418e-05	0.005903315771138296	0.011557969357818365	0.003572158562747063	0.009959032852202654	0.012789678195258603	0.015929111395962536	0.01922058644122444	0.017529789157561027	-0.0010327632262487896	0.003609215625328943	0.007267075876006857	0.004168247457710095	0.005897085237666033	0.00715303496690467	0.010403890418820083	0.017737153291818686	0.004131472024891991	0.002075038656766992	0.009850192541489378	0.011576635140227155	0.009471896389732138	0.0058251110021956265	0.00454542808001861	0.01040680198057089	0.014123268588446081
1.109375	0.01649297262192704	0.0198307063896209	0.016335260355845094	0.017296407837420702	0.0077263127069272745	0.003788420234923251	0.014498942444333807	0.015423488643136807	0.006185461301356554	0.006762478942982852	0.008189946839775076	0.006680047091504093	0.006119776534615084	0.004714166524354369	0.004131023619265761	0.00875234346021898	0.013624999224430213	0.007584586305893026	0.008268606528872624	0.011893264570971951	0.015505639612092637	0.01697765382268699	0.014763820328516886	-0.0007732524536550045	0.006105723488144576	0.011648669611895457	0.0032462261617183684	0.009409974790469278	0.012293484574183822	0.015024627676757519	0.018042166857048868	0.017816238952218556	-0.0014174776151776314	0.0037825946550583468	0.008016064442927018	0.005213394330348819	0.006713640018278966	0.008111661311704665	0.011426042398670688	0.01941235735284863	0.0038175817957380787	0.0017405827180482446	0.009986278982250952	0.011877440207172185	0.010346035961993039	0.007167455738454009	0.004657516631414183	0.011530300654703752	0.015121825761161745
1.125	0.016421148626250215	0.021135273142135702	0.017493337788619102	0.018142512851045466	0.007938602613285184	0.004150743133504875	0.015702762478031217	0.01590164506487781	0.006367084290832281	0.006441948765132111	0.007150068857936276	0.0063380523526575415	0.005601829010993242	0.00462559029692784	0.005155241442844271	0.009349009729157842	0.013618003958254122	0.007301660839584656	0.00736315916874446	0.010898130639543525	0.014463373244507239	0.01595673186093336	0.014173141818901058	-0.0010357284540077672	0.005881802889052779	0.012341393824317492	0.002966751829808345	0.009330439625773578	0.012064149603247643	0.014945556153543293	0.017864424223080277	0.01808901269978378	-0.0012445639760699124	0.003957012525643222	0.00882868210610468	0.005507917290378828	0.007538320356979966	0.008966588746989145	0.012733865698101	0.020801352910348216	0.00402286535827443	0.0015529472846537828	0.009844714181963355	0.012706405814969911	0.01152313114143908	0.008461164415348322	0.00472273075774865	0.012723209627438337	0.015939675859408454
1.140625	0.016809339243627618	0.021869195729959757	0.01840581827418646	0.01811533379514003	0.007989338686093106	0.004193636676063761	0.016249945574963932	0.016311517872964032	0.006464257433253806	0.006164529552916065	0.006563187349820509	0.005819229686949257	0.004781903804632748	0.004415197364869528	0.005918362479133066	0.010277191558270716	0.01335095673566684	0.007056710436881985	0.006524418195476755	0.010125971172237768	0.013428384804865346	0.01443179803172825	0.012647220492362976	-0.0010162377773667685	0.005848270864225924	0.01301124839374097	0.0026989226194473305	0.00922214878955856	0.010983069229405373	0.013712970004417003	0.016919935104670002	0.01713235818751855	-0.0017445958917960524	0.004152767491177656	0.009060435085484642	0.00636584305902943	0.007926839619176462	0.009269694500108016	0.013784929322719108	0.021468404785264284	0.003917581324913044	0.0010139221063582226	0.009908301747054793	0.013855447270907461	0.012514796550385654	0.009362680517369881	0.004533119076222647	0.013335005467524752	0.016086482943501325
1.15625	0.017496881290571763	0.02212651363806799	0.018106888250622434	0.017976631074998296	0.007826880241918844	0.0037535373063292353	0.01670828842325136	0.016681403799248075	0.006703824746364262	0.006049482023081509	0.006325007670966443	0.005793742722562456	0.0039046626952767838	0.0035249272114015184	0.006557899605832062	0.011101267117192037	0.012799670675303788	0.006196775007992983	0.00597849621262867	0.009740260429680347	0.012526184925809503	0.012936771486420185	0.010335014277370647	-0.0013769270153716207	0.006823402324516792	0.012396459646697621	0.0017153631575638427	0.00789133271900937	0.010203613071644213	0.013009504682850092	0.01572226625867188	0.016322297026636078	-0.0019756607165618335	0.004593113076407462	0.00931988250995346	0.006535093043930828	0.0075219733931589875	0.009526385267963632	0.014182542233902496	0.021864663998712786	0.0036313907126896082	0.0003451803233474493	0.010092819907004013	0.015091075736563653	0.013936118938727305	0.010782679657131667	0.00528852054849267	0.014271087775705382	0.016509357359609567
1.171875	0.017321240676392336	0.022044968346017414	0.018269805284217	0.017583664658013733	0.008898950345813717	0.004460399819072336	0.016868982434971258	0.01712923028972	0.007132881286088378	0.006537459729588591	0.006613143003778532	0.0067457910918165	0.004701068659778684	0.004733623913489282	0.007049062964506447	0.011389403700013645	0.012382454139878974	0.006515324616339057	0.0061774100118782375	0.009444439352955669	0.0121624811203219	0.012297419384776732	0.009691227538860403	-0.0010569846868747844	0.007342086470453068	0.011793001196929253	0.0014328262594062835	0.006682192924199626	0.009125164698343725	0.012337644939543679	0.014606895018368959	0.015691888221772386	-0.0024991407786728813	0.003963436605408788	0.009034287059330381	0.006592757982434705	0.007601940561744414	0.009906057186890393	0.014109396090498194	0.022045387112302705	0.003984985628630966	4.890070704277605e-05	0.010105485056556063	0.01608488376950845	0.015527560552436625	0.012499008380109445	0.00652697634359356	0.015459730383008718	0.017251231166301294
1.1875	0.01672682339558378	0.021624371188227087	0.017711125616915523	0.01661568161653122	0.009800907503813506	0.005817200691672042	0.01630366095341742	0.01733532000798732	0.008670632110442967	0.007959544533514417	0.007513462695351336	0.007727745937881991	0.005955207371152937	0.006222945655463263	0.008331491908757016	0.011407798281288706	0.011895045104029122	0.006723411948769353	0.006905056893810979	0.009215963049791753	0.011857978033367545	0.012066502798097645	0.009595414152136073	-0.00013108637067489327	0.007195897022029385	0.011388978658942506	0.00048672997509129344	0.00548121225219802	0.007428546337177977	0.010525552317267284	0.013182724663056433	0.01566172841703519	-0.002126970119570615	0.003181348872021772	0.008985229387417349	0.0066033527895342555	0.006874180128943408	0.009176773636136204	0.013826315646292641	0.021914993011159824	0.0038487903235363773	-0.0005431541707366705	0.010303670923167373	0.016385617918058416	0.0164438120322302	0.01342607778351521	0.007686514116358012	0.016845376514356757	0.018483213934814557
1.203125	0.01583230426767841	0.020221552974544466	0.01648670957365539	0.015949739155257703	0.010509706739685497	0.00613325861049816	0.015400601550936699	0.016712598607409746	0.009426812164019794	0.008526092418469489	0.008064508335883147	0.007685682209557854	0.00606304825632833	0.006475341334589757	0.00873147971869912	0.010690785323822638	0.011434902052860707	0.006743993933196179	0.0069937138527166095	0.008825266372878105	0.011224002891685814	0.01109270773958997	0.008856071459013038	0.0003665247088065371	0.00729939769662451	0.011860966282256413	0.0015889196540229023	0.0051617594785057005	0.006278913779533468	0.009080539563092316	0.012052750715520233	0.015304056869354099	-0.0024856733391061423	0.00265588824331644	0.009510242509713862	0.00750044719025027	0.0067742707236902785	0.00792319504544139	0.012958991277264431	0.02129183515353361	0.00395001753786346	-0.0010734382551163435	0.010362545645330101	0.01660714141326025	0.016846487449947746	0.013877720880918787	0.008150847893557512	0.017606194077961844	0.01934921778156422
1.21875	0.015111860807519407	0.01872867388301529	0.015005750657292084	0.01479726827237755	0.010251343221170828	0.006309267441974953	0.014712806191528215	0.016446893538523	0.00965407659241464	0.008334161579841747	0.007965988191426732	0.00726273147156462	0.005901989837184374	0.006781558424700051	0.008266076234576758	0.010350508010014891	0.011994299027719535	0.007551733264699578	0.006911761343508261	0.00862083004321903	0.011043519846862183	0.01069150006678683	0.009035497163176842	0.0007228662027046085	0.00599744051869493	0.012633251392981038	0.0018106790375895798	0.004701640222629066	0.0054832954658195375	0.00812535296427086	0.011229810609074775	0.015436654954828554	-0.00260946130965749	0.001227860277867876	0.008838708864641377	0.00800058755557984	0.005542502066236921	0.007022206144756638	0.012712935976560402	0.021360300217929763	0.004127737213275395	-0.0020795251592062415	0.010296805296093225	0.017223391967127098	0.016825900407275184	0.013487487577367573	0.008276629027386661	0.018358279240783305	0.01930657960474491
1.234375	0.01475498938234523	0.017678806619369426	0.014524890843313187	0.014071616101864493	0.010294120118487626	0.00619223354733549	0.014174939750228077	0.01634923585552315	0.009618716349359601	0.008306944428477436	0.008063345082337036	0.007342207655892707	0.006009806258953176	0.0070488444020156745	0.00888889016059693	0.009616984680178575	0.011551514244638383	0.00783952100755414	0.006381275239982642	0.008377266803290696	0.01112080005259486	0.010605524615675677	0.009107507302542218	0.0003816658179857768	0.004707690299255773	0.012241543266281952	0.0013805632130242883	0.003459830756764859	0.004533074470236898	0.007267223310191184	0.01081724719479098	0.015248922313912772	-0.003179493905190611	0.00042239360191160814	0.008501528194756247	0.007236878492403775	0.00404760014207568	0.006204916653223336	0.013478838285664096	0.02181274649046827	0.003644993854686618	-0.0033337679284159093	0.009683742595370859	0.016877379681682216	0.016673754173098132	0.013420904433587566	0.009577214875025674	0.019697419897420333	0.019854979612864553
1.25	0.01403731779428199	0.015943425591103733	0.013478001518524251	0.01298487835447304	0.010510624619200826	0.006728090133401565	0.012851188136846759	0.015591632382711395	0.010433592056506314	0.009094528388231993	0.008658638689666986	0.00849940175539814	0.00679472278279718	0.007220760243944824	0.009058786422247066	0.00841746758572981	0.010099388426169753	0.007483066356871859	0.0065945352190283305	0.008502908950322307	0.011460064942366444	0.010546678674290887	0.008816263837798034	0.00034063264465657996	0.0035471202456392346	0.011100554035510867	0.0009298285280237905	0.002556439535692334	0.004292736493516714	0.006506904930211022	0.010106731773703359	0.014652882845257408	-0.0034468028708943164	-0.00011409627622924746	0.008355958387255669	0.006716066326043801	0.0030769750359468163	0.005053023283426228	0.012986054293287452	0.021046088336152024	0.003860885091125965	-0.0035453332820907235	0.009772393970342819	0.016683244106388884	0.016341455395013325	0.013051828427705914	0.010287332504231018	0.020143962243309943	0.019423465197905897
1.265625	0.013439211887816781	0.014810999564360827	0.012459992806543595	0.011640184407588095	0.010729027866545948	0.006314387405291199	0.011873506859410554	0.014322519755296526	0.010837147347046994	0.009409501442860346	0.009231898709549569	0.009248664195183665	0.00755884890577363	0.007509425142779946	0.00843232120387256	0.007328334716294194	0.008459931728430093	0.006643135094782338	0.006898784189615981	0.008671149813744705	0.011785080295521767	0.010263328644214198	0.00834219708922319	-0.0007865963445510716	0.002600330061977729	0.009774142992682755	0.0005464001726068091	0.0014107064649579114	0.003796990669798106	0.0057387138091144155	0.008479161356808618	0.012893107195850462	-0.004276462376583368	-0.0006333097859169357	0.007590160600375384	0.006199686590116471	0.002161022333893925	0.003704648558050394	0.011309720278950408	0.018638157947862055	0.0026726178475655615	-0.004157073373789899	0.009190263353229967	0.01625085129053332	0.015543682700081263	0.011679723480483517	0.009287546144878433	0.019078837428241967	0.0180680115474388
1.28125	0.013432592217577621	0.013414174086938147	0.011640292261290597	0.011166003736434504	0.010946524853352457	0.00614991889015073	0.011017335683573038	0.012955797387985513	0.01113955777254887	0.010020555439405143	0.010007611245964654	0.009444899691152387	0.007504746413906105	0.007400876123574563	0.008203008794225752	0.007007546565728262	0.00696490730624646	0.006455082955835678	0.007769191313855117	0.008774208216891566	0.012001578230410814	0.009877586612128652	0.007875426660757513	-0.0011953510576859117	0.0015492693521082402	0.009086311410646886	0.0007264992455020547	0.0009759613130881917	0.0035710384632693603	0.005011474742786959	0.007776860031299293	0.012010604299030092	-0.0044006018404616045	-0.0007714480256254319	0.006864379007311072	0.005249808693770319	0.0012477137730456888	0.0030311337555758654	0.010975762282032519	0.017190722858458685	0.00241106798639521	-0.00411349285277538	0.008695693651679904	0.015415796203888022	0.01520372872473672	0.010849003065231955	0.009418661991367117	0.019106962846308306	0.0178593668009853
1.296875	0.01273117891396396	0.011907458086352563	0.009882734898110358	0.009806501748244045	0.010783770121634007	0.00636134506057715	0.009301704638346564	0.01170717928907834	0.010646250087302179	0.010653788811760023	0.010906427513100425	0.010574542864492286	0.00820442699551549	0.0076166666302015075	0.007681379925634247	0.0062324278078449424	0.005962307228764984	0.007252940675243735	0.009681735711637884	0.009935623616911471	0.013085571385454386	0.010769060471648117	0.008478008612291888	-0.001853512186789885	0.000867120988550596	0.008189582810882712	0.001136849808972329	0.0018561392789706588	0.004600572877097875	0.005159234435996041	0.007332070152915549	0.011572007022914476	-0.003818543776287697	-0.00024671493156347424	0.006925563758704812	0.004800396098289639	0.0002224502677563578	0.0024379466893151404	0.010619619006320136	0.016385743051796454	0.0027983081852653415	-0.002819046040531248	0.008895061630755662	0.014075200463412329	0.013822229596462421	0.009566575416829436	0.009525139286415652	0.01844033852976281	0.017760713311145083
1.3125	0.012249804299790413	0.01122261623677332	0.009288146812468766	0.009237834383384325	0.011349446757230907	0.0068322788109071554	0.008322690548993705	0.011113814947020729	0.01101914617465809	0.012226385466055945	0.012398312680306844	0.011981996562099084	0.009129813836625544	0.007579813530901447	0.007420045003527775	0.005441458712448366	0.005444888798956526	0.007640612660907209	0.011625363124767318	0.01143202924868092	0.014296958403429016	0.011686488748819102	0.008589314608252607	-0.001711198518751189	0.0007059553332510405	0.008103244109952357	0.001390457499655895	0.002274540238431655	0.006092382001224905	0.005848732204322004	0.0074515192012768235	0.011284232360526402	-0.0034485309239244088	0.00010373947843618225	0.006985340779647231	0.004312610789202154	-0.00014560606796294452	0.0026464096445124596	0.010917046281974763	0.01601138393743895	0.0028410034108674155	-0.0019884853158146144	0.00900414555653697	0.013692739669932053	0.013261946028796956	0.009364697779528797	0.010263912635855377	0.019070040091173725	0.017734054003085475
1.328125	0.01066784347058274	0.010530314466450363	0.008233089710120111	0.008384297796874307	0.010801729021477514	0.005781149584800005	0.007176255568629131	0.010088630818063393	0.010260401418418042	0.011974457417090889	0.011856653570430354	0.01158659144275589	0.008908646722557024	0.006825748266419396	0.006736854324117303	0.0049389697600418	0.004831108602229506	0.007479987817350775	0.011991005329764447	0.011985888204071671	0.014428494760068133	0.011459044110961259	0.008148333712597378	-0.0020177272759610786	-0.00028673771594185383	0.007630613871151581	0.0014235035409001285	0.0023116190801374613	0.006957295525353402	0.005913717509247363	0.00724336244747974	0.010133133716590238	-0.003863899895804934	-0.00037207789573585616	0.006734958858578466	0.003169584058923647	-0.00034241968533024194	0.0017331872164504602	0.009797107520535064	0.014354191296297359	0.0017487322722445243	-0.002005579644173849	0.008579370044753887	0.012613670073915274	0.011930850095814094	0.008275153720751405	0.010204276617150754	0.01864560769899981	0.0163572714489419
1.34375	0.010308436152990907	0.009480139648076147	0.007201510601589689	0.007891201901657041	0.010374287707963958	0.005384301976300776	0.006343610344629269	0.00937515368568711	0.0094399307097774	0.01190056199702667	0.012327708350494505	0.012324723365600221	0.00937493556557456	0.006314210698474198	0.005852465698262676	0.0037907387770246713	0.003736896202644857	0.0076625537185464054	0.012607658829074353	0.013093748968094588	0.015110302664106711	0.011940004128700821	0.008531960521941074	-0.0027840031296364033	-0.0008569531375542283	0.006797887966968119	0.0018552577239461243	0.003026931123167742	0.008295623277081176	0.006035955608967925	0.006637000304181129	0.009456757418229244	-0.0041177369450451804	-0.0007628492065123282	0.006344977907065186	0.0025213169283233583	-0.00034283930508536284	0.0013786802534013986	0.00809701030375436	0.012613410557969473	0.0018113045282916573	-0.0016218806587858126	0.0071399441905668935	0.010499888594495133	0.010345418138604146	0.0071741616353392604	0.009837418221377448	0.01765140419593081	0.015150460148288403
1.359375	0.00906877515335509	0.008491202851291745	0.006022875381449922	0.007260196260176599	0.009766959981061519	0.0048008020326960835	0.0056232110422570255	0.00936233981337864	0.008703788416460157	0.011657468928024172	0.012264281630632468	0.01216499620495597	0.009505452338271426	0.005942266684724018	0.005488881788915023	0.004096373707579914	0.003125388559419662	0.007332364731701091	0.012084962852532044	0.012476004508789629	0.014957514838897623	0.011808775090321433	0.008989879948057933	-0.002311250954517163	-0.00023794152075424791	0.00666279157740064	0.0024555325508117676	0.004574064028565772	0.009038445318583398	0.005942389044867014	0.006456847355002538	0.008522620509029365	-0.0034256401297170667	0.00010484060185262933	0.006628740047744941	0.002989655587589368	0.0003774204757064581	0.00211216945463093	0.006808645999990403	0.010109461803222076	0.0017968807951547205	-0.0006160069693578407	0.006961076479637995	0.00994123015061632	0.009863312047673389	0.006711605910732032	0.009958156570792197	0.01676455230335705	0.01337843803630676
1.375	0.008521240282425424	0.0082233532142709	0.005417479384777835	0.006434962372986774	0.008920890640001743	0.004738322515913751	0.005517308252456133	0.008901580794190522	0.008280871610622853	0.011012518429197371	0.012381481262855232	0.012398627092716196	0.009755339253752026	0.005407216954336036	0.005307887704111636	0.004338064387411578	0.003429328289348632	0.007082934932623175	0.01183678264496848	0.013010847417172044	0.015522739350853954	0.01180232702754438	0.008773740704054945	-0.0021724196976720123	0.00020617400878109038	0.006992580241058022	0.003467197180725634	0.005214387375599472	0.009704960230737924	0.006660124887093844	0.006631763139375834	0.006887182584250695	-0.00396112292946782	0.0008325018556206487	0.006631760208347259	0.0031497272837441416	0.0008562109083868563	0.002660745275352383	0.006400175509043038	0.008351091557415202	0.001256061828462407	-3.7948785757180306e-05	0.006697060547594447	0.009475275380827953	0.009568344260333105	0.006252548069460318	0.010685866005951538	0.01650389685382834	0.012609342153882607
1.390625	0.007658540697593708	0.007635750420740805	0.005026336648734286	0.005990486324299127	0.008412994956597687	0.004907791463847388	0.004996749821293634	0.007779809013663907	0.00847628505434841	0.011243383918190375	0.012900699218153022	0.01304773990996182	0.010090723718167282	0.005232466418237891	0.004368766909465194	0.0033162586769321933	0.0027535162371350452	0.006600485905482856	0.012411172580323182	0.01394779980983003	0.01648468530511309	0.012230888570775278	0.008985104569001123	-0.0026975677465088665	-0.000474836808280088	0.006315437453304184	0.003209033911116421	0.0059587644514977	0.010476542987453286	0.00743099667452043	0.007683859311509877	0.006735756975831464	-0.004725076823524433	0.0006643206463195384	0.005887601440190337	0.002237267630698625	0.0005725028924643994	0.0025618368803407066	0.006431087892269716	0.007974797348288121	0.0013781111338175833	0.00022319655399769545	0.006173464807216078	0.008188971836352721	0.009185816426179372	0.005868074814497959	0.010644491136190481	0.015417716308729724	0.012226473563350737
1.40625	0.006541042127355468	0.0068766962853260335	0.00492594921233831	0.005294237486668863	0.007714296269114129	0.004353802208061097	0.004230535176611738	0.0068189764861017466	0.007726967998314649	0.010645963670685887	0.011865913266956341	0.012364995119423839	0.009556277495721587	0.004324855034064967	0.003463699482381344	0.0023066529363859447	0.0016367455100407824	0.006072921665327158	0.011657667835606844	0.013758106739260256	0.01658580554649234	0.012210850272094832	0.008949152319109999	-0.0033246491773752497	-0.0014268629340222106	0.0050604269221366845	0.0031047076900904357	0.006964729528408498	0.011496992397587747	0.008297804306494072	0.008836942726338748	0.006853701622003427	-0.005327030768967234	0.0009047000872669742	0.0054906563309486955	0.0018115179351298138	0.001335741809452884	0.003406157235349383	0.006864315578786773	0.007977736042812466	0.001679214893374592	0.0015398542338516564	0.005896167003083974	0.006874900366528891	0.007999731616655481	0.0052741277977474965	0.009801993012661114	0.013755504067376023	0.011014444027387072
1.421875	0.0055451461419579575	0.005753758759237826	0.004551744618584053	0.004853832462686114	0.006962843984365463	0.004521556192776189	0.004121090782427927	0.0056714656355325134	0.006503886451537255	0.008984920385410078	0.010618163563776761	0.01172614952447475	0.009308053025597474	0.004359239613404497	0.0031776958581758662	0.0009482034016400576	0.0010929383914344726	0.0056712430387960925	0.01041074158565607	0.013374978605861542	0.016465654402054497	0.012432009718031623	0.009187435767671559	-0.003627165633952245	-0.0020189622598991265	0.005391889932798222	0.003435292800713796	0.007997479090408887	0.012157167424447834	0.008552088984288275	0.009088436211459338	0.005805638242964051	-0.005239977670134977	0.0007381034738500603	0.005682566998075345	0.002304557361640036	0.0020337526919320227	0.0036442728829570114	0.006190699001308531	0.0066567403904628005	0.0014480818703304977	0.002073877649672795	0.005599099793471396	0.006186384259490296	0.006779718492180109	0.004376194466021843	0.008333793412020896	0.012278229492949322	0.009608723497149186
1.4375	0.004913251199650403	0.004433122478076257	0.003579920995980501	0.004519061088990384	0.006629067286849022	0.004010436747921631	0.003913487232057378	0.0059664365224307405	0.006574119304423221	0.009089039805596144	0.010579368600156158	0.011282474717881996	0.009250774391693995	0.00447833762736991	0.0023859994282247497	0.0006870798941235989	0.0018990558939549374	0.006255415247869678	0.010522791660332587	0.013613244370208121	0.016293466510251164	0.012582146178465337	0.010378010538988746	-0.00408454055650509	-0.0021988944936310872	0.006242401798954233	0.004988551524729701	0.009012247633654625	0.013445969484746457	0.009267199779424118	0.0096406848722836	0.005919463592999818	-0.004835396766247868	0.00014922625123290346	0.006486833040253259	0.002463580068433657	0.0018242472884594462	0.003923619083070662	0.0055943075509276245	0.006653052265755832	0.002279069073847495	0.001736124502349412	0.00559464173275046	0.005076030043710489	0.005030629783868789	0.0029906687253969722	0.007225486962124705	0.010966107793501578	0.009151392095373013
1.453125	0.0045490651114960205	0.003569169790716842	0.0025606595736462623	0.00378136268700473	0.005421184397710022	0.002910226409585448	0.004103081405628472	0.005592096532927826	0.006383396388264373	0.00873660444485722	0.009655915749317501	0.00968190944986418	0.008285926445387304	0.003242222359403968	0.0019532376842107623	-8.630193769931794e-06	0.0019079801736552326	0.0058805062319152055	0.009922878223551378	0.012949789245612919	0.015266274008899927	0.011724782316014171	0.009908864693716168	-0.0037666906806407495	-0.0020978331915102897	0.005398129808600061	0.004938470753404545	0.01010432319890242	0.01392407901585102	0.009196289270767011	0.009425998730148422	0.006322010923759081	-0.0039043983444571493	-0.00010162909020436928	0.006082000851165503	0.002527098792779725	0.0023181085067335515	0.004497484740568325	0.005125775764463469	0.006475261063314974	0.002633955067722127	0.0015852625743718817	0.004975889401976019	0.0038622733882220928	0.004342559331416851	0.002487322837259853	0.006601444078842178	0.009439394845685456	0.007703170998138375
1.46875	0.0031150776780123125	0.0026872849339270033	0.002107782269013114	0.0029648687283042817	0.00433137914415056	0.001994147685763892	0.0038468567043310033	0.005266488583856699	0.005275199425523169	0.007608685351442546	0.008357569490908646	0.008348924992606043	0.007547866630193312	0.002866490840096958	0.001752772508189082	-0.000603382577537559	0.001545070380961988	0.004740765143651515	0.009199255462453948	0.011738690175116062	0.014425638504326344	0.011216276744380593	0.010361011841450819	-0.0023086504937964492	-0.0017651340109296142	0.005146672605769708	0.00493007010081783	0.010180261638015508	0.013580428273417055	0.00852443706098711	0.009037952726066579	0.005892552254954353	-0.003032384190009907	0.0007600034659844823	0.005593591447905055	0.002069403040513862	0.002242572858813219	0.004303662094753235	0.0042041627239086665	0.0054181187355425205	0.0025921648048097268	0.0012678241400863044	0.0046887979093298785	0.0029677990794880317	0.0034055071286275052	0.001476023002760485	0.006195614366151858	0.008110457519069313	0.005717934900894761
1.484375	0.003219412724865833	0.0021979211829602717	0.00216378950572107	0.003322815871797502	0.003617600286088418	0.0019762602416449225	0.0037415433311252856	0.004619628344880766	0.004331993323285132	0.007042157149408012	0.007799487965530716	0.00740404122043401	0.006773344609155174	0.001993640388536733	0.001705051981844008	-0.0003580723539926112	0.0011094716624938882	0.004312290903180837	0.009613834423362277	0.011775768583174796	0.014350710516737308	0.01078267723787576	0.009122484020190313	-0.0020392928505316376	-0.001234325423865812	0.004320191754231928	0.004922307338529208	0.011331915762275458	0.014131960214581341	0.00836670208373107	0.008994865766726434	0.005362723860889674	-0.0031924049835652113	0.0009208734729327262	0.0050519442884251475	0.0011702587333275005	0.0021833215632796055	0.004506816808134318	0.0034977717470610513	0.004299213271588087	0.0018998212268343194	0.0013748812663834542	0.004036846831149887	0.0019618651043856517	0.002145459791790927	0.0005331292195478454	0.005421419991762377	0.00740071419859305	0.004389555286616087
1.5	0.0033115264857769946	0.0025202373741194605	0.0019404265418415888	0.0040560565030318685	0.0025372912816237657	0.0022646086654276587	0.004046221711905673	0.00433268028718885	0.003636378463124856	0.006012512875895481	0.006318233066122047	0.006002838068525307	0.005993624852271751	0.0015734918371890672	0.0016312242149069788	-0.00012882311129942537	0.0005815087904920801	0.0037777894380269573	0.00851001805490057	0.010981460037874058	0.013700736176542706	0.010434396195341833	0.008526729588629678	-0.0018321035400731488	-0.00024513454118277875	0.0034132320623029956	0.0052151841344311835	0.012374593259301037	0.015183368127327412	0.009370895844767801	0.009700822265585884	0.005470251693077443	-0.0029002592957112936	0.002034104808444681	0.0041899436171661366	0.0006450906555983237	0.002347794304716899	0.005640826723538339	0.0037836969597265123	0.004332608473487198	0.002404911593475845	0.001445523285656236	0.0034200466674519704	0.001005896942660911	0.0012329204939305783	-0.00012869273195974528	0.004726612645026762	0.006601303112984169	0.003122331260237843
1.515625	0.0026768580777570606	0.0025227033882401885	0.001932755665620789	0.003676021299907006	0.0013252021992229857	0.002415953448507935	0.004316220112377778	0.004241608279698994	0.002450060920091346	0.00493978696904378	0.00532018216108554	0.005376284127123654	0.00565867238183273	0.0012953981080499944	0.0007326288934564218	-0.0002586389338830486	0.0007053666529827751	0.0030299731020932085	0.00700404163217172	0.010155038016819162	0.012932582105713663	0.009896153511363082	0.007714511871745345	-0.0015081939054653049	0.000663386017549783	0.00267044190723027	0.0057099155969808635	0.013552443235334976	0.01597101435181685	0.010329979394737166	0.01027262728603091	0.005827558497549035	-0.0029731788992648943	0.003598796318146924	0.003780843416461721	0.0008933913020882755	0.0034895791755843674	0.007208746647665976	0.0045288064196938645	0.00440445871790871	0.002539680353947915	0.0018171169416746125	0.0025704181451146725	-4.2570734512992205e-05	-0.00012737333017867058	-0.001152242935495451	0.003795194394024293	0.005558215189375914	0.0025157628289889543
1.53125	0.0031001578507130036	0.003073260106611997	0.002187570632668212	0.005099920460634166	0.0008045089081861079	0.0018263828824274242	0.004545115568907932	0.0048518865674850534	0.0015270597839844413	0.003917129966430366	0.004382318872376345	0.004308868519729003	0.004439783181442181	4.73556894576177e-05	-8.32463672850281e-05	0.0004964794148690999	0.0003202765656169504	0.002238885478618613	0.005865346500650048	0.009139498457079754	0.011645805195439608	0.008534928469453007	0.005803929476678604	-0.002716523632989265	0.0015298538695788012	0.002844620440737344	0.005557958985446021	0.013574019289808347	0.015467447839910164	0.009772197710117326	0.010009037554846145	0.0058873791524092665	-0.003111292656103615	0.004733986750943586	0.0035291618085466327	0.0015852042415644974	0.004090523938066326	0.00792269014782505	0.004195458278991282	0.004223437188193202	0.0018677675921935587	0.0012891076747109764	0.0008586499709053897	-0.000411795120453462	-0.0004903230321360752	-0.00156351012410596	0.0024445977993309497	0.004825766751309857	0.0017973393376450985
1.546875	0.003841095112147741	0.003543715999694541	0.002199164582998492	0.005510553080239333	0.0005135342420544475	0.0012879233698185999	0.0051884922664612535	0.005800079432083294	0.00033618368906900286	0.002655536273960024	0.004009357407630887	0.004051555236219429	0.003594731885823421	-0.000839827099116519	-0.0006672909235931002	0.0005883007626835024	0.0005249649431789294	0.0009251867668353952	0.004500412166817114	0.008253593943663873	0.01093691527057672	0.00783497148368042	0.0045691523431742095	-0.002805336636083666	0.0024284353974508123	0.0032367780251661314	0.0047743006558448545	0.013126320482115261	0.01518604886950925	0.009727939298318233	0.009695976990042255	0.006158354581566527	-0.0029015679727308454	0.0048443934458191505	0.0032934578717686235	0.0014388797600986436	0.004188579448964447	0.008627912483643741	0.004938614155980759	0.004626036537229083	0.0011811373493401333	0.0009065410471521318	-0.0004131949361180887	-0.0006978930439800024	-0.00014344737282954157	-0.0010722920866101048	0.002404646776267327	0.0044833173500592235	0.0010724609019234776
1.5625	0.0036169004713883625	0.0031141921484959313	0.0023154245573095977	0.005231875092431437	0.0005355374294595094	0.0012299631409405265	0.005561672848125454	0.005422120611183345	-0.0005510656636943167	0.002170280137215741	0.003696253406815231	0.0036196095519699157	0.003168595291208476	-0.0007947530364617705	-0.0014899864934704965	0.000450750387244625	0.0002407805252005346	0.0003418576845433563	0.003490029787644744	0.007533514135866426	0.010069531321096292	0.007043164759670617	0.0037506867418414915	-0.0033332871040329336	0.0018308941536815837	0.0016636293526971712	0.00464741925970884	0.013205382062915305	0.014985720748518361	0.009002316056285053	0.008710593724390491	0.005846614646725356	-0.0030874249147018417	0.003907667161547579	0.0024122177746903617	0.0014377001207321882	0.005055868155614008	0.008903792762430385	0.005355651077115909	0.005220229784026742	0.0016429421073553385	0.0005125642026541754	-0.0017417450057109819	-0.0013268522925500292	-0.0002867230839910917	-0.0005107761360704898	0.0027079958119429646	0.004160141505417414	0.0006832961575128138
1.578125	0.003893023406271823	0.004178290267009288	0.0028180986759252847	0.005362953958683647	0.001226792682427913	0.0007657837926672073	0.005582874163519591	0.005536835448583588	-0.0008675030243466608	0.001936435625248123	0.003755572643422056	0.0034883728716522456	0.0030993544613011183	-0.0006462990990257822	-0.0010285539359756513	0.0010109851049492137	0.00024385140677622984	-0.0005402993818279355	0.003100675332825631	0.006774093249987345	0.009545964149583596	0.007011196983512491	0.003856879744125763	-0.0033261382930504626	0.0012856274624937214	0.0016270119071123191	0.003342466487083584	0.012753326585516334	0.014430786175944376	0.008936639223247767	0.008883544383570552	0.0061568572011310605	-0.00361834853538312	0.003521401176112704	0.0017720615694997832	0.0013135171015164816	0.006413508878904395	0.009842834330629557	0.0059880554472329095	0.005673655630198482	0.0010838404938112943	-0.00032436271430924535	-0.002155660504649859	-0.0009263177984394133	0.0004830265077544027	0.0008223348340834491	0.0030889505782397465	0.00412934158812277	0.00018821071716956794
1.59375	0.0038036507921788143	0.004403094918234274	0.002847211275366135	0.005636478768428788	0.0011247699963860213	0.0016038348665460944	0.005570874962722882	0.00531664511654526	-0.0018690554716158658	0.001044300350258709	0.0031726039334898813	0.0032214354258030655	0.0030803466215729713	-0.000557844978175126	-0.0005050741117429425	0.0018727057402429636	-8.685182838235051e-05	-0.0010873988037928938	0.0023207589169032873	0.006122211582260206	0.009319041343405842	0.007131663661857602	0.004350258581689559	-0.0026070339561556468	0.001680676147225313	0.0015567740891128778	0.0027994869567919524	0.01274543828330934	0.014273158273135777	0.009139974042773247	0.009126571638626046	0.006965167200542055	-0.0038604858054895885	0.00285055269687291	0.0013462328861351125	0.0011184222632437014	0.007218168617691844	0.01065319632180035	0.0063795146641496105	0.00580974823969882	0.0007947363483253866	-0.0008485826605465263	-0.0023417985816649887	-0.0006541557144373655	0.0010875854793994221	0.001303024060325697	0.003134487147326581	0.004268060352478642	-0.0003914891465683468
1.609375	0.003471095754707676	0.004899291084439028	0.003193171494058333	0.0058531203132588415	1.1816553887911141e-05	0.001556518644792959	0.005576054258835938	0.005164455019985326	-0.0023836755950469523	0.0006749503620085307	0.00302988685289165	0.002589049347443506	0.003127280532498844	-0.0008905669892556034	-0.000588817847892642	0.0026562523387838157	-4.09208529163152e-05	-0.0009691829327493906	0.0018656485775863985	0.006150762719335035	0.008956819589366205	0.007140206864642095	0.004123059182893485	-0.0028468852979131043	0.0020907798927510155	0.001770084083545953	0.0023598411818966268	0.011924936244031414	0.013930803761468269	0.009448517090640962	0.009341143048368394	0.007115653403889155	-0.0038647513079922645	0.002305554901249707	0.0014260870462749153	0.0016068734985310584	0.008112148934742436	0.01120889107696712	0.006522730001597666	0.005861667892895639	0.0007998778892215341	-0.0009355808592772519	-0.0022012003290001305	-0.0006590361732378369	0.0017279052757658065	0.00197173162123363	0.0029436458244163077	0.004135127630433999	-0.0008659364211780485
1.625	0.0034894537682703232	0.004491248975682538	0.0033730694674886765	0.0062422928313026205	-0.0003529583103954792	0.0017111353517975658	0.006522962974850088	0.005250296676240396	-0.0018075786487315782	0.000432127108797431	0.0026349284657044337	0.00231936572399718	0.0033375293802237137	-0.0006916934675246011	-0.0006272060025366954	0.0030030840542167427	0.0009040123110025889	-0.00048408944749098735	0.0020571464905515314	0.0059268805867759514	0.008048967155627907	0.006490352549371891	0.003969513563788496	-0.0031392799835884945	0.0020664347452111543	0.001978508861066075	0.00246240012384078	0.01108135295653483	0.01325357467867434	0.009387175275514891	0.008915936551056802	0.006626613797561731	-0.003885184024693444	0.0019637273420812563	0.0005498275742866099	0.0020940286776749417	0.00856961307581514	0.011255038624221924	0.006474798283306882	0.006294508368591778	0.0012160109705291688	-0.00037789774069096893	-0.0021908968017669396	-0.00024088956997729837	0.0028875441697891802	0.003174065935309045	0.0032033196825068445	0.004189269932976458	-0.0005051673098932952
1.640625	0.003756784010329284	0.004563907330157236	0.003521631407784298	0.005329230346251279	-0.0001917038927786052	0.0015785485971719026	0.006514525751117617	0.0052665444382000715	-0.0011276129145699088	0.00011614629765972495	0.0022047295991797	0.001804608601861446	0.0030940812051994727	-0.00034596055920701476	-0.00028061847624485383	0.003106552398821805	0.002023138329968788	-0.0005705474992282689	0.0017960656841751188	0.00519244849565439	0.006871905698790215	0.005192231363616883	0.0031552167070913128	-0.003177876694826409	0.00152864586780197	0.0022789670940255745	0.0031365453571197575	0.01062011783651542	0.011940438579767943	0.007921608781907707	0.007312372396700084	0.006120586617907975	-0.004052568075712771	0.0013991331914439797	0.0001082618982763961	0.0023360279737971723	0.00881121560523752	0.011089008406270296	0.006254280215944164	0.006630682762624929	0.0009682971569418442	-0.0006651188145042397	-0.002696640457725152	-0.0005456437502289191	0.00318224519432988	0.0038306292350171133	0.0039207158697536215	0.004290817037690431	-0.00037373116938397286
1.65625	0.004775793291628361	0.004993714649026515	0.003722730284789577	0.006049974046072748	0.0008360998472198844	0.00205219293711707	0.006732742919120937	0.005827967077493668	-0.00039948403573362155	0.00021571437828242778	0.0021211124199908226	0.0017109830499975943	0.0035861545147781726	-4.5509963820222764e-05	-0.00026183995462361056	0.0031849043181864543	0.0029940790089312943	-0.0001616510417079553	0.0016902424045838415	0.0044939914027054325	0.005760771335917525	0.004527147696353495	0.0028602595761185513	-0.0032796340747154318	0.0016253162742941641	0.002363855397561565	0.00372335760621354	0.00975502923829481	0.010441801976412535	0.006753809039946645	0.006038734419416869	0.006071201977465535	-0.0035043133546423634	0.0017747184640029446	8.54183395858854e-05	0.003511982492636889	0.009327520434453618	0.01052364597489941	0.0052421566186239945	0.006610297110455576	0.0018262755329487845	0.0003773392512812279	-0.0026905619946774096	-0.0001482686144299805	0.0037168031849432737	0.004177453933516517	0.003979824153066147	0.003961090689699631	-0.00039233874886122064
1.671875	0.005012519026058726	0.005514422089618165	0.003579886856095982	0.006650347971299197	0.0009982738818507641	0.0026525575667619705	0.006460535490623443	0.00585524418274872	-0.000133620691485703	-0.0004590394557453692	0.0013537436705519212	0.0011412915540859104	0.0034493827712140045	0.00018500852456782013	-4.753998946398497e-05	0.002324165242316667	0.003471620892696592	0.00039659404137637466	0.0017285521695157512	0.0033999272796791046	0.004904828591679689	0.0044020315108355135	0.00373120674630627	-0.003270183234781143	0.0005706827621906995	0.0031321832095272837	0.00397703472408466	0.009709072977420874	0.00945702472818084	0.006255230664964984	0.006447978696087375	0.00713739093625918	-0.0037483602260181214	0.0009591813810402528	0.000593801776994951	0.004089360337820836	0.00958571377559565	0.010187132591363479	0.00520844393176958	0.006973678880240186	0.0021904337423620745	0.0007510258306865581	-0.003111317080038134	-0.0006731185829266905	0.003973548921567272	0.004084382147630095	0.0034435963432770224	0.003476096041413257	-0.0002728701336309314
1.6875	0.004279023023627815	0.0045252314012032	0.002959895975072868	0.0060375019042112395	0.0008161421879776754	0.002300172485411167	0.005585982497723308	0.005701347519061528	-0.00020799428457394243	1.3781269080936908e-05	0.0016081559864687734	0.0009020239507663063	0.002706669268081896	-0.00015632819768143235	-0.00013537630293285473	0.0013430166436592117	0.003203452817979269	0.0006834441563114523	0.0021493740263395012	0.0034744310323731042	0.004833092915941961	0.003987451258581132	0.003517482284223661	-0.0037218389355984983	0.00021634349468513392	0.0033913512394065037	0.004277678915241267	0.009592182902269996	0.008482923792325892	0.005168375396169722	0.005709025700343773	0.006542335118865594	-0.004129355089389719	0.0007958286863868125	0.00048490250228496736	0.0039306300575844945	0.009424369788030162	0.009339504252420739	0.004828200093470514	0.0071615146502153944	0.0025354882483952677	0.0010695656441384927	-0.004241332845776924	-0.0025036742095835506	0.0033772450085962193	0.003814627803512849	0.0032145956240128724	0.003310385555960238	-6.839023626525886e-07
1.703125	0.004053606470188242	0.004177580459509045	0.0028299657453317193	0.006356764853990171	0.0013480000285198911	0.0021438247873447835	0.0052178816491505135	0.00608626839966746	0.00047360697271869867	0.00040377293480560185	0.002171629178337753	0.0012693666052655318	0.0021933895914116874	-0.0004790560167748481	-0.0007396361439532484	0.0012934628015500494	0.0035347972177987687	0.0007577409403893398	0.002550816511029552	0.0032626042404444886	0.004461666665883967	0.002860478369984776	0.0022725917740899606	-0.003827830424415879	1.63151561991981e-05	0.0029945446978672406	0.004237669291978818	0.009428503390518017	0.00787682244554162	0.004527014019731723	0.004927929342375137	0.004760325426468625	-0.0043677679728716615	0.0012157006072811781	-0.00035027578414883467	0.0034290235285880043	0.009413021482032491	0.008926799180335366	0.0038749672181438654	0.00652931408603763	0.0027950133378908506	0.0020851633442362074	-0.0052257267874665555	-0.0032247691953671163	0.0035379513632506133	0.004134704641182907	0.0030852552047690553	0.0030844682041788474	0.00028992078150622545
1.71875	0.004645152008743025	0.004684856525273062	0.003621463363015209	0.006194497691467404	0.0016151924937730655	0.00269523945171386	0.00501510510512162	0.006574177587754093	0.001815889708814211	0.0014157329453155399	0.0030994119180832056	0.0027036717510782182	0.003272971903788857	0.00010803636396303773	-0.0007569070949102752	0.0008140486897900701	0.004205053593614139	0.0017678453732514754	0.00335946730338037	0.003294053475110559	0.004614764539292082	0.003040799719747156	0.002321047616715077	-0.003551927134685684	-0.0006302885445620632	0.002776056219590828	0.0036958000477170573	0.008642958564450964	0.007243951084092259	0.0045683107222430405	0.004902728574234061	0.0038908185582840816	-0.004777955950703472	0.0002206347300671041	-0.000620001843344653	0.0028357120638247578	0.008873585262335837	0.008325618200615281	0.003209892939776182	0.005917385182692669	0.002557893062476069	0.002028783003333956	-0.004983307459042408	-0.0028547292458824813	0.00420921420736704	0.00510374334626249	0.0037816154304891824	0.004152240720577538	0.0011615372870437568
1.734375	0.004554041412484366	0.004816993622807786	0.0038175637950189413	0.006445228180382401	0.0023536913569841998	0.003299647625499347	0.005241130670765415	0.006581265606655506	0.0025584791255823802	0.002933604747522622	0.004331424162955955	0.0037955944873829138	0.003983484687341843	0.0010568169527687132	-9.47239896049723e-05	0.0011815652262157528	0.0040195274646976035	0.002061625273199752	0.004105763157713227	0.003493047696974827	0.0048233289431664165	0.003095396130811423	0.002338669606251642	-0.0036914228490786626	-0.00029653796227648856	0.002314184937858954	0.004142090464301873	0.007481201385235181	0.007019881962332874	0.004292836678723688	0.004893916682340205	0.0034521212442086835	-0.004794934732490219	-0.00046852744999341666	-0.00017825461691245437	0.002829123227274977	0.00870525305654155	0.007913026507594623	0.002997308204339788	0.006105466472217813	0.0029206950523075646	0.0019856967322994024	-0.005039794629556127	-0.0025584819159121253	0.004511054686736316	0.005809846433112398	0.004560183674038853	0.00518628514255397	0.002654615863139043
1.75	0.0039634058979572725	0.003907540146610699	0.0027533550222869963	0.006331408635014668	0.002293605719023617	0.00383124157669954	0.005156925667688483	0.006291802413761616	0.002628370447200723	0.003725723673414905	0.004740132880397141	0.0040543291121139195	0.004205690254457295	0.001774756601662375	0.0005052472862189461	0.001421291680480863	0.003410421614535153	0.0020536667434498668	0.004713094375620131	0.0037089246092364193	0.004747676667466294	0.002770559606142342	0.0022751787833840353	-0.002684137439064216	-8.822265499475179e-05	0.002032594504998997	0.004100820911116898	0.00688489118765574	0.0062426143704215065	0.0034242101886775345	0.00420845489425119	0.002804467632813612	-0.003424971650747466	-0.000742547032496077	0.000628632603911683	0.0030859675622195936	0.008513114022207446	0.007298015960259363	0.0023023335132165814	0.006266598528600298	0.003917644696002753	0.0024586692145021514	-0.004522285292478045	-0.0019132317844196222	0.004909118131035939	0.006357541630859487	0.004849670742987655	0.005241399194346741	0.003678104854770936
1.765625	0.004275064868852496	0.004442375466169324	0.0024277350457850844	0.006475389339902904	0.002936400611361023	0.004012137674726546	0.0052850904306978915	0.0060233944153878834	0.0026898077710939107	0.004118982201180188	0.004680911496689077	0.0034987562503374647	0.0036483734533248936	0.0016396796680055558	0.000967065995791927	0.0018097071762895212	0.002965572079119738	0.0026824923465028406	0.004514561113319359	0.0036486937635345383	0.004546286963159218	0.002239478996489197	0.0018696786770306061	-0.002192548212042311	0.0001399295390001498	0.0015074562164954842	0.004394522417715052	0.006161516759311781	0.005298799878801219	0.0027749003726057707	0.00359159491781611	0.0022484943008748816	-0.00271573709032964	-0.0003155411726766033	0.00017067998196580448	0.003370460166479461	0.008260981037528837	0.006642053654650227	0.0019623375352239235	0.006407207162510531	0.0035883619158994405	0.0024373934546019884	-0.004016889832564629	-0.0010345275823056	0.00572826636780519	0.007096753839869052	0.00520896403468214	0.005509740626439452	0.004236875602509826
1.78125	0.004233165632467717	0.004025180177995935	0.0019831392648484323	0.005944193419418297	0.0021739772404544056	0.003673411242198199	0.004825061484552862	0.005646126114879735	0.0023457821378542578	0.003551739113754593	0.003981302773900098	0.0030681531599839216	0.0035548882697185036	0.0015469794045202434	0.001273810854036128	0.0018756098419544288	0.002732893713982776	0.002420648105908185	0.0034374017326626928	0.002567344682756811	0.00394456188842014	0.001878106244839728	0.0018960757934110006	-0.0018384946073638276	-0.00012138312631577719	0.0015577057201880962	0.004153342091012746	0.005539377382956445	0.004478721355553716	0.0015923226877930575	0.00254532941034995	0.0017099094577133656	-0.0026109238715434913	-0.0001329474413068965	0.00026380792842246593	0.003018092963611707	0.007790946950262878	0.0061623045417945835	0.0018668800941668451	0.0062477985033183355	0.0034394358706776986	0.0022768785478547216	-0.003265967688639648	-0.0004721664328826591	0.005742591799935326	0.00681730005890131	0.005281342822127044	0.005371074192225933	0.004605918367633422
1.796875	0.003830067394301295	0.003686875427592895	0.0019585845322581006	0.005225478333886713	0.0012637503945711615	0.003597654728218913	0.005447590369658428	0.004772644661716186	0.0017960015252356243	0.0027328872703947125	0.003265685045334976	0.0027730540110496803	0.0035331809136550873	0.0014281073010351975	0.001245537844079081	0.0026334015507018193	0.0014732347699464299	0.001773279218468815	0.0025574190062911837	0.0024527576693799346	0.003499923044000752	0.0016157036676304414	0.0009595414128853008	-0.001541509650996886	0.0007501683488953858	0.0009924005232278433	0.003309980688572978	0.006145006394945085	0.0046047681506024675	0.0015389297244837508	0.0022445019247243183	0.0011487730531371198	-0.0021993758570715725	-0.00027102461081085494	0.00047089467116165904	0.0030196866318874527	0.0077521072525996715	0.006500684027560055	0.0019064992957282811	0.006429368194949348	0.003484162379754707	0.001796514869784005	-0.0029668001472600734	-0.00041875229799188675	0.005388465089345118	0.006667327240575105	0.0053093940834514795	0.005179727496579289	0.004603033547755331
1.8125	0.004155083242949331	0.0036827454801368733	0.0017058781901141628	0.005058981489855796	0.0016678834115737117	0.0028810258947487453	0.0048575948616417005	0.0036739101895364003	0.0017457604335504584	0.0028497683553723617	0.0036824605987931134	0.0025020925371791237	0.00291378449765034	0.0007222907210234552	0.001430854514183011	0.0027482515230076387	-0.00029852518637198957	0.0007863517996156589	0.0017930928559508174	0.00221660147071816	0.003045664848468732	0.0007314891336136498	0.00037141979337320665	-0.0016831175824336241	0.0017130665364675224	-0.0008562447445001453	0.0023310883378144355	0.005386285419808701	0.003449104506580625	0.0007715286439633929	0.0011678990475047612	0.0005550687725190073	-0.0015680631360737607	0.00041500117968098495	-0.0008426171727478505	0.0016911206948861945	0.007136859215097502	0.005753893248038366	0.001233239203429548	0.00641909711266635	0.0038267137948423623	0.0017748420301359146	-0.0031616132822819055	-0.00024084413598757237	0.005241618482250488	0.00643360746325925	0.00492529219482094	0.0049784139584517105	0.004523053235607222
1.828125	0.0034750581515254455	0.002620991422008956	0.00099796756694559	0.00425391909229802	0.0017494548548711464	0.0022368673788150774	0.003837073364411481	0.00230345334384765	0.0013767975033260882	0.0026416449902171733	0.003404230690830445	0.0016638304965454153	0.0024848266039043665	0.000419137671997305	0.0005499544320628047	0.002124209329485893	-0.0008043532703595702	0.0005346275793272071	0.0012507336301496252	0.0015172763494774699	0.0021417578813270667	-3.6692451976705344e-05	-0.00043146962343598716	-0.001942697244885494	0.0011452347273007036	-0.00168305142360623	0.002530289487913251	0.004759353812551126	0.0016050764708779753	-7.348238723352552e-05	0.0003242463892092928	-0.0003451805605436675	-0.0018321053765248507	0.00044224225348443724	-0.00035400093183852733	0.0018199974612798542	0.006009848980465904	0.0039700002176687125	0.0006427023875410498	0.0052399591193534436	0.003921593574341386	0.0017977451265323908	-0.002834817842813209	-1.5465332398889587e-05	0.004162351955892518	0.004966775395223522	0.003588013316038996	0.0037677609550883064	0.0036206832679454236
1.84375	0.0036714227448101156	0.0020493928459472954	0.0010868069832213223	0.0038878746272530407	0.0020334012660896406	0.0028001101250993087	0.0031489036744460465	0.001752337291236472	0.0010203363111941145	0.002927775865100557	0.003281017206609249	0.0017552467048517427	0.003184940023948002	0.0012342726025963203	0.0010036230203695595	0.0016559136041905732	-0.0020946929609635843	0.0004459017829503864	0.0008555903332307935	0.001348157721440657	0.00188487209379673	0.0005883687212190125	0.0004493744039791636	-0.0015413206656376133	0.000979235177510418	-0.0014891704078763724	0.0019327644680743107	0.004201122786616907	0.0007549649802967906	-0.00012727321591228248	0.00016696096863597632	-9.921519085764885e-06	-0.0007811071889591403	5.1445288988816174e-05	0.0008207354287151248	0.0022615056062932127	0.004821375472238288	0.0035856058239005506	0.0006379915110301226	0.005459043383598328	0.003981805161311058	0.001368575978995068	-0.002181893342640251	0.0008425842839642428	0.004039900170755573	0.00498200611473294	0.003790074540665955	0.00444487260247115	0.0038805224903626367
1.859375	0.0035338344561751	0.0011798883046139964	0.00041339023009641097	0.003618411021307111	0.0012774538190569729	0.0026919091542367823	0.002519810956437141	0.001402919617248699	0.0003650336991995573	0.002550175445503555	0.003042399604419188	0.0014779240009374917	0.0035164338161848717	0.0017792539907532045	0.001542482082004426	0.0016742027917644009	-0.0022451087683293736	-0.00011735187727026641	-9.005407337099313e-05	0.0010112438263604417	0.0014077845204155891	0.0009155849867966027	0.0010758103104308247	-0.0007792623073328286	0.0014174536510836333	-0.0009898128824715967	0.0019241340225562454	0.0038082576924352908	0.000601270463084802	-0.0003320360206998885	-0.0003673565754070296	-0.00046462733298540114	-0.0009458148269914091	0.0002542025518778246	0.0008505580779456067	0.0020985984985600224	0.00455516935326159	0.003386671989574097	0.0005138878826983273	0.005140515524544753	0.0037281186785548927	0.0014995622528658713	-0.0022651132137980314	0.0007460472115781158	0.004069670574972406	0.0051726797159062695	0.00393302550073713	0.004529166658176109	0.0037885190919041633
1.875	0.0032537093247810844	0.0015669740343582817	0.0009651579150158796	0.0035901019640732557	0.0010715787444496526	0.003064358973642811	0.0027429745474364608	0.0006760500182281248	-8.705497893970459e-05	0.001920219519524835	0.0023856123822042718	0.000999626268458087	0.0034516780797275715	0.001606171892490238	0.0018283062547652662	0.0012209615262690932	-0.0022391685197362676	-0.0006235773360458551	-0.000869328624685295	0.0009813386102905497	0.0018972515419591219	0.001154232703265734	0.00099166711588623	-0.00047578925732523204	0.0015558866114588454	-0.0012256329937372357	0.001859667431563139	0.003260182187659666	0.0008293703074741642	0.00020232602837495507	0.00029230028158053754	-0.00032917800126597285	-0.0006612412515096366	0.00016021993797039614	0.0005166803137399256	0.0023961922252055956	0.0046191374567570165	0.003397658008907456	0.0008537561923731118	0.0053565465816063805	0.0032385220474679954	0.0013525430650133785	-0.001876679141423665	0.0007504878589315922	0.004172886523883789	0.0051768785044259856	0.0033900041307788342	0.004215928578196327	0.0033218786935321986
1.890625	0.003003744861052837	0.0013113930115650873	0.0012099866464268417	0.0036033791489899158	0.0016293876396957785	0.0027777130133472385	0.0021247768003377133	0.00038978974480414764	0.0002160391115467064	0.0025197067137924024	0.0023836728407331973	0.0011521283013280481	0.003650663944426924	0.002066603518323973	0.0025051958131371067	0.0008481584169203416	-0.0026800552863278427	-0.000686528388177976	-0.00043282704427838326	0.000979911045578774	0.0024948149744886904	0.0016949822871538344	0.001685302557598334	-0.0005553971976041793	0.001404725843531196	-0.0012179086188552901	0.0019830821285722776	0.003515180016984232	0.0013600011785456444	0.0004603037550623412	0.0003711322817252949	-0.0001461109728552401	-0.000348217086866498	0.00013448672834783792	0.0005967217141005677	0.0021105853040353393	0.004659134904795792	0.0035184058360755444	0.0005305339524056763	0.0053473868931178	0.003378170554060489	0.0010817475485964678	-0.0020179638820991387	0.00048537577604292894	0.003613725653849542	0.004970541704096831	0.0023794370761606844	0.003318304245476611	0.003172759510925971
1.90625	0.002395176119171083	0.001027128001442179	0.0008923072047764436	0.0027533813219633883	0.0019729744031792506	0.0025792245229240506	0.0011163693998241797	0.0003436805680394173	-0.0003153458092128858	0.0024616087473987138	0.002013049730885541	0.0007402373128570616	0.0032933341921307147	0.002081878367880563	0.003059946410576231	0.0005763563666505434	-0.002435804688138887	-0.00024393516359850765	-0.0006248013814911246	0.0007335983784287237	0.002525592382880859	0.0015245275368215515	0.0021128087711986153	0.00024094096734188496	0.0018549532676843227	-0.0006823033269029111	0.0022429838165408	0.003726688987808302	0.002124834089772776	0.0010416431123303482	0.0003926272969692945	0.00012556923902593554	0.0004152263019932434	0.0008000954640010605	0.0005729834861995187	0.0017442118336475688	0.004965809802524745	0.003958638780750335	0.00031951617638696915	0.004757773468736559	0.003363906598133326	0.001798885312746279	-0.0020187891655950806	0.00019245428429712775	0.0035980761633254586	0.004767334049392957	0.002105337451212108	0.002329942930373363	0.0020853495749179273
1.921875	0.0018289558385731653	0.0003349099084516638	0.00016795167903183028	0.0020403021611855366	0.0011927281768294052	0.002316802059067413	0.0007131992286304012	-0.0002596143924165517	-0.0006554601364769042	0.0019083644088823347	0.0017570430500200018	0.0006281529385887552	0.0031409594404976813	0.0015232638455927373	0.0026923213532427325	0.00025601774104870855	-0.0015371114262961783	-0.00018169437535107136	-0.0003375292712007649	0.0010221850854577497	0.002708627145693754	0.001543223667977145	0.0014822447439655662	-0.00012274232285562902	0.0020065542397787795	-0.00043226401903666555	0.0020257143245544285	0.0033471202943474053	0.0023190096406324303	0.0013440609953249804	-2.8805147667299025e-05	-0.0006562210590345785	0.00046452881360892206	0.0007786778500303626	0.00042667069269555216	0.0015016682795248927	0.0036217332119122146	0.0027648380666505544	-0.001000492747334647	0.0036045659480805625	0.0028897100884933023	0.0022267210530117153	-0.0022175291349412875	-0.00012642839428735896	0.0028089086146792395	0.0036992460358305835	0.0012935878621647134	0.001778361850301735	0.0017186447104904801
1.9375	0.0007862431797548197	-0.0003044423763640225	-0.0006597896572202444	0.001518472153111361	0.00012032612576149405	0.0008396003358939197	0.00020988777978345752	-0.0007878433811129071	-0.0010067699011415243	0.0016349094046745449	0.0013483234099112452	0.00026210153591819105	0.0029264065728057177	0.0011350739496265305	0.0016701687694876456	2.5063929206226022e-05	-0.001109326873847749	0.0002730422653257847	0.00018247009720653295	0.0010015130781539483	0.0023803935298928993	0.001718888510367833	0.0014313498104456812	0.000353576522320509	0.0020945613792719086	-0.0008113615273032338	0.002459674756391905	0.003269993665526272	0.0022714739490766076	0.001509750820696354	0.0005052518215961754	-0.00011850300361402333	0.001152489404194057	0.0011744963310775347	0.0006051967880921439	0.0010340794076910242	0.0025773381581529974	0.002193311956943944	-0.0009649952262407169	0.003715575096430257	0.0035410123149631546	0.0026551898161415012	-0.002615137530665379	-0.001156572621403029	0.002191375485926983	0.002775856657535769	0.0007397980356472544	0.0014519943801133196	0.0019409160446230088
1.953125	-0.0001397289801388979	-0.0010094282813952304	-0.0013177500455640256	0.00107408914482221	-0.001250653711031191	-0.0005239093094132841	-0.000270958841429092	-0.0009255255019525066	-0.0018838347401469945	0.00025736826210049913	-0.00013705561286769807	-0.0014358200918650255	0.0015463818610442104	2.9085356800351292e-05	0.0008192272260203026	-0.0005438080515887123	-0.0009537629171973095	0.00016233522910624743	-0.0006265341896096288	-0.0003581215627491474	0.0015982012570020742	0.0011054669026634655	0.0005122420960105955	-4.0319417894352225e-05	0.0017365576921292813	-0.000393171317409724	0.0027959842103882694	0.0029472336522303523	0.0015983389690518378	0.0012838614755310118	0.0002781113478704356	-0.00043715896317735313	0.0007494892517570407	0.0007444931572536007	0.0006793445209041238	0.0013116409725625999	0.003127687587402761	0.0020668094715802	-0.0006919562234543264	0.003544647019953118	0.0027671750147419518	0.0020250159926945344	-0.003592646957258694	-0.0016184767402592116	0.0016701927568647079	0.0020236908050719647	0.00011548272450454534	0.0003125972027191892	0.0009344130245153792
1.96875	-0.0005278796979837352	-0.0007474869664292783	-0.001524557056836784	0.0013796804996673018	-0.0010629993987095077	-0.0003484117420157418	-0.0009740478271851316	-0.0011581116370507516	-0.0016726209392800228	0.00038920759016036754	-0.00037863503384869544	-0.001758106802299153	0.001374170431517996	-0.00016092430887511	-4.2718143959064037e-05	-0.0008592099038651213	-0.0009951997693860904	-0.00012195723538752646	-0.0007148609151045093	-0.0010442313505336642	0.0010385967794718453	0.00023553690407425166	-0.0005169719492528202	-0.0003270020621130243	0.001571117964340374	-0.0009029764158185571	0.0022687492994009515	0.0024089342303341256	0.0010322369664208964	0.0007039641117444262	-0.0008294990722788498	-0.0016550018983252813	-0.0005792604948510416	0.00044640228152275084	7.553476680186578e-05	0.0010026398696936667	0.0035567096737395333	0.0022374933745595627	-0.0004164752666838467	0.0034495881060138344	0.0018773467862047255	0.0011935111018829049	-0.004216019845625851	-0.0020677546912338586	0.0018108315109202522	0.002193210780387744	0.0006445678780437447	0.0008047473733313381	0.001361079257912934
1.984375	-0.0004203483258606866	0.00035571876214817165	-0.0019877139042364434	0.0018659338340512477	-0.0006382435734849423	0.00021569973323494197	-0.0009432359777292731	-0.0006846515330835246	-0.0012436835939297452	0.0007187498675193637	-0.0002435349793813657	-0.001681185484630987	0.001267714732875902	6.632681179326027e-05	0.00032086231585708446	-0.0005127972224727273	-0.0006048127019312233	0.0006119765734183602	-0.0006250028360227589	-0.0005894652167626191	0.0011965888144914061	-0.00022252735216170548	-0.0007886518527811859	-0.00012852354557253421	0.001652227526938077	-0.0006627525901421905	0.002797682090749731	0.002725424472009763	0.0008745344847284287	0.00028334961025393567	-0.0014253876550355926	-0.00203956547738926	-0.0009592093781975563	0.00036450401530601083	0.0009829353188251845	0.001864180613483768	0.004004207509569824	0.002446461748331785	-0.0005526953842490912	0.003417667275061831	0.0018420271342620253	0.0013708726211916656	-0.003403430303296773	-0.0011206941562704742	0.0023500372662965674	0.002594940151902847	0.0005651222541928292	0.0008850113590597175	0.002066058400669135
2.0	-0.00010043048314400949	0.0010548721358645708	-0.0023694918098044583	0.0019549893244402484	7.036898896330967e-05	0.0006163726095110178	-0.0011270651128143072	-3.4354646049905566e-05	-0.0002850294025847688	0.001170684170210734	9.179668779779604e-06	-0.00147308245068416	0.001538137794705108	0.0006883733127324376	0.0003286882711108774	-0.0011425416058045812	-9.202256842399947e-05	0.0013039537079748698	-0.0004669541754992679	-0.0005202673470193986	0.0008846206619637087	-0.0006638475621002726	-0.0011940732987568482	0.00012060909648425877	0.0008300653411424719	-0.0008660296851303428	0.003869630809640512	0.002927001803618623	0.0010689050337532534	0.00036631915099860635	-0.0016757388279074804	-0.002106641887803562	-0.0009493778314208611	6.402872459148057e-05	0.0010775658098282292	0.0022888710809638724	0.004377371908049099	0.0022228688874747606	-0.0009862906183116138	0.003020833872142248	0.0020580869128934863	0.0013056162744760514	-0.0030432833314989693	-0.0003573787587811239	0.002790936129167676	0.002355481031554518	3.852842783089727e-05	-0.000537595590139972	0.0013093619840219618
2.015625	-0.001048078140411235	0.0011419152549933642	-0.00231609216571087	0.0013808209681883455	-0.0005557289110583952	0.00015817457460798323	-0.0010867510456591845	-0.0006350645238853758	-0.00038413408838096076	0.000735815052757971	-0.000313490693224594	-0.0021273099406244	0.00098958523303736	0.00040052407130133363	-4.984144470654428e-06	-0.0013132612874869666	0.00023172769651864656	0.0014697634166964235	-0.0007923574554297375	-0.0009633807290811092	0.00011516912782099098	-0.0017573037985130213	-0.0019372527429368346	-0.00018828720494639127	0.00024399656831519678	-0.000677585753146559	0.004795484957867302	0.002745338682143483	0.0006311116827419028	-0.0004424791055498645	-0.002931481736777641	-0.0026720599926193245	-0.0009105700853979215	-0.00021837478125235065	0.000769790812046267	0.002636048145359382	0.00419081281797844	0.001836749428184703	-0.001784019236220047	0.0023012372394987323	0.0017309345348621719	0.0016269562212983147	-0.0034916026292194148	-0.0007119499779946637	0.0029010323487455025	0.0018689237418584525	-2.212533217971213e-05	-0.0016253937676083297	0.000956610479443043
2.03125	-0.00040296611259691415	0.0015608596033416689	-0.001965571386972442	0.0025643219909397886	-0.0003390341687918408	0.00035623179137473927	-0.0007109614103683271	0.00041131774778477845	-0.00011571572431421374	0.0006361786741763354	-0.00016229043976636603	-0.0025908519673976116	2.5743345759110525e-05	0.000259165684110485	0.0005322405582774081	-0.0006429436485632323	0.0012526102742413058	0.0021503587857296226	-0.00147403890696296	-0.0012300227375817486	-0.00010681094427127391	-0.0022716453531756997	-0.0028107616468332707	-6.496493006125093e-05	0.0005815989463371807	0.0002228413912234828	0.0044156662272143874	0.001851555706525687	-9.730999008752405e-05	-0.0005927265097852797	-0.0033925880386959763	-0.002848078656825237	-0.00034356875767116435	-0.0006292979960562661	0.0006055173056665808	0.0017591325810826675	0.003563703317195177	0.0017745608231052757	-0.0020129550590354483	0.0018821140831278172	0.0017995220761804376	0.0009919015312334523	-0.003965316066751256	-0.001059086177701829	0.0034857552016546835	0.002374054113170132	0.000928683445090428	-0.0010042103747764485	0.0010109655017004116
2.046875	-0.00021630023256875576	0.0013058713113423437	-0.0021151297696633264	0.0019876338687026874	-7.385967473965138e-05	0.0007232948250020854	-0.0003116599633358419	8.713855786481872e-05	-6.708155560772867e-05	0.0006083118001697585	-0.00033359440858475863	-0.003087713191052899	-0.0005982507500448264	0.0013145804492523893	0.0009207312919897959	-0.0006552048587764147	0.0011934575602936092	0.002350162686343538	-0.001960812811739743	-0.0013775924198853318	-0.0007208380149677396	-0.002601796442468185	-0.002722244628239423	0.0010542577780142891	0.00023622269254701677	0.00035655543906614183	0.00433382264454849	0.0018458206846844404	-0.0001341246417723596	-0.000531943859095918	-0.0035121794702718035	-0.0027542080963030456	-0.0001684785122051835	-0.0009240324870916083	0.0004894957155784141	0.001736422657268122	0.003853856720525073	0.002074634663586039	-0.002467693695507478	0.0011896433585206977	0.001648307927098358	0.0008632763929199427	-0.003143736140918918	-0.0006390157126588747	0.0037024018572992647	0.00270651513710618	0.0014271172539565668	-0.0012771115874556926	0.0006945196280867094
2.0625	-0.00020294388377806172	0.001588588100275956	-0.0017427257262170315	0.001550676608167123	0.00041117910004686566	0.0011153183528222143	5.479747778736055e-06	-0.0002053956064628437	0.0002007783274166286	0.000491845399955082	-0.00033793493639677763	-0.003303536114981398	-0.0006001587229548022	0.0015869194234255702	0.000697986880550161	-0.0006157285359222441	0.0015525747294304892	0.0023217862064484505	-0.0015903339968645013	-0.0008392640564125031	-0.0005631583022477571	-0.002986084530130029	-0.0035232909489423037	0.00036042218562215567	-0.000179106104769744	-0.00028484073700383303	0.00490485331392847	0.0030229068303015082	0.00082766630353035	-0.0004015278595034033	-0.003710101215983741	-0.0031652732868678868	-0.00026511637988733126	-0.0005381889874115586	-2.3116411466617137e-05	0.002305628665453696	0.005035679941647686	0.00314314384595491	-0.003008833150670398	0.0010048313197330572	0.0020680546382209285	0.0009001315251225605	-0.0022906508515006863	0.00010611119214445352	0.0040819049390847795	0.0031111787357076537	0.001209549121267628	-0.0017254941750707077	0.0007279728786670602
2.078125	-0.0005401299655204639	0.0016081872570794075	-0.0021467013109941037	0.0009012322057969868	-0.0006008927273796871	0.0012118081678636373	0.00014149766211630778	-0.0005372328087105416	-0.00038989012246020137	-0.0006669763883110136	-0.0012357132087345234	-0.0038213735359022396	-0.001223644267884083	0.0007834135205484927	0.0006085585002438166	-0.001012018634355627	0.001519197365269065	0.0014310441736597567	-0.002456420875387266	-0.001257198309758678	-0.000848353627952747	-0.0034075872972607613	-0.004402041112189181	6.240726506803184e-05	-0.000331784660897938	-0.00035292201209813356	0.004160392130870605	0.0025214535387931393	0.0010057721883640625	-1.069874333552434e-05	-0.003789554102695547	-0.003830801253207028	-0.00023023536532491563	-0.000592973181483103	-0.00028395265726430805	0.0015195890591712669	0.004647691565332934	0.003409163776814239	-0.0036459927447140216	0.00045525605673901737	0.0013660153868841006	0.0007509097398724407	-0.0023506680321588647	-0.0004861437977524474	0.0031481645884923635	0.002245950616998016	0.00034583934939291794	-0.002710113232024014	7.894235277490224e-05
2.09375	-0.0006111643102485687	0.001062372668820899	-0.0029954172903671862	-0.0005663805262884125	-0.0014896412467351183	0.0011564926826395094	0.0001400334411300719	-0.0013319080782821402	-0.0009513446682831272	-0.0015986633996362797	-0.0023144004022469743	-0.00464218184206402	-0.0015439634968061	0.0005916447844356298	0.000580111464660149	-0.0013664414047525498	0.0012570082413731142	0.000960495142498985	-0.0035857385926647114	-0.0018482764367945491	-0.001988785815774463	-0.00390739873982966	-0.004707383901541106	0.0005355368033633567	0.0001575635382323526	-0.0005430970748420804	0.003892621589329792	0.002548107018810697	0.0008033465004700701	-0.0004577378713293001	-0.0039196395897306505	-0.004219763050787151	-0.0004304055793909356	-0.000550057939835824	-0.00013589605514425785	0.0010997279692674055	0.0040283250738866625	0.0029834469973138767	-0.003966489285812713	0.0006657309524598532	0.0014220096869394182	0.0011859111546073109	-0.0027837884583277626	-0.0013181817368604243	0.002136315614916384	0.0010316447587683797	-0.0007367035810602829	-0.0031620653986465185	-0.00014392632074304855
2.109375	4.304025787860155e-05	0.0006284559696723591	-0.002885483106365427	-0.0005065326928161085	-0.0009206071728840471	0.0007813054347934667	0.00035547863226383927	-0.00044099217629991474	-0.00043435476218292026	-0.0013664681406226008	-0.0024006682688195724	-0.005267273410572671	-0.0016787284606834874	0.000700136210070923	0.0004038795188535005	-0.001729045353931724	0.0015064281357908271	0.0012069661532223108	-0.003573756120749749	-0.0018464741995558142	-0.002634225398651324	-0.00441690826555714	-0.004736336016503628	4.2544820462353525e-05	0.0001809771769330837	-0.000914105074480176	0.003264404666697374	0.002119282610510709	-7.36121459340211e-05	-0.0012062549867550842	-0.00429836353941937	-0.004427271976601333	-0.00029597991815535354	-0.0005981896742014214	-0.0007357734342804178	0.0006146211599116214	0.003642483482690295	0.002580499043688178	-0.003820073217502795	0.0011220714659430087	0.0017482149647548794	0.0012769960914738477	-0.003501928957484779	-0.0019130550310364925	0.001648165751248598	0.0006117110082414001	-0.0010788181876705493	-0.0027055501595896203	0.000607145436515566
2.125	0.0003294056652521249	4.324488327256404e-05	-0.003070227670832537	-0.0006745646824128926	-0.0002296433289302513	0.0010820904572028667	0.0003388131153769791	-0.0005132947961101308	0.0005645449427902349	-0.0012041998255881482	-0.0020101552079722753	-0.0049693295863107775	-0.0012542057753307744	0.0009699143178295344	0.0005093378567835316	-0.00213951705081854	0.0015165343589615076	0.0014228935178834945	-0.0036589564275345764	-0.0016773892741184682	-0.0024537654251616916	-0.0040789744263747705	-0.00416924137971364	1.6586738638579845e-05	0.0008184048056136817	-0.0017406347085852758	0.003028459963388741	0.0014365550559887197	-0.0008982197672594338	-0.0018244698119815439	-0.003985497110988945	-0.003903060557786375	-0.00033869898761622607	-1.2568903184728696e-05	-0.0008909270907679456	0.0008345949943759478	0.003375866712303832	0.0024807794456137345	-0.0035402489826083182	0.0016367072614229983	0.002050034308922477	0.001302613178268075	-0.0036101757039432416	-0.0017249696393264458	0.001700051785155665	0.0009750923432875425	-0.0008189383894205094	-0.002099881692265626	0.0008258498550276272
2.140625	0.0002855461350918631	-0.0004156163864536211	-0.0036006409500259906	-0.0006988541819737293	-7.275332754943519e-05	0.0009054403519257904	-1.980444067157805e-05	-0.000329384116048459	0.0002944461506558582	-0.0020711056335130707	-0.002278833874152042	-0.0051340939593501386	-0.001151696526358137	0.0008404647232964635	0.0005430409393738956	-0.0027470825523778332	0.0022633430155110544	0.0012092055861558037	-0.004399910377105698	-0.0018891931802500039	-0.0019922592146031093	-0.003893578890711069	-0.003191694473844109	0.0008575119340093806	0.0007650802028365434	-0.00173938000225462	0.0030386752434424123	0.0009883382241241633	-0.0012771427485859022	-0.0019921765706385486	-0.0034751658255117945	-0.003387511162645751	0.00041313881811220197	-4.170539323240518e-05	-0.0010569879726972432	0.0010664259703389689	0.0033291721367277203	0.0025398080702871083	-0.0030110999345197343	0.001638287178502651	0.0017935241165105253	0.000984556415642146	-0.003986889478983358	-0.002045014436589554	0.0015207693191769066	0.0011468621290987358	-0.0006040507745638024	-0.0019734813628019764	0.0009121544164372608
2.15625	0.0011788091738708316	-0.0005934696455369703	-0.004307079887439613	-0.00032267575970763575	0.001119579590158537	0.0003146185597870499	-0.0006562968992511742	0.0002574394176917849	0.0010222994149444275	-0.0007003098246059381	-0.0008560429654608015	-0.004033988533774391	-0.0009351595566840842	0.000911898200865835	-4.697349504567683e-05	-0.003240987117169425	0.0017141305361292325	0.0017179147529532202	-0.003305677067146462	-0.0006123204831965268	-0.0009629724654587335	-0.003448974771890789	-0.002227736059285235	0.0008552031911676749	0.0005574993556365371	-0.0022294080612482504	0.002810500081977807	0.0013715940585825592	-0.0008828283695038408	-0.0010741168895037844	-0.002445482608163729	-0.0025270576064940543	0.0013072555535472929	0.00046562532661482693	-0.001384740901994519	0.0010722747480031102	0.0036900160769619108	0.002737432493813685	-0.0026999832782166775	0.0019048278161790221	0.0024433688377030194	0.0020264726859750225	-0.0037667118172976187	-0.002120778398239054	0.0011168301454745233	0.0006990150912315584	-0.0006492096887086518	-0.0016761572946052184	0.0011800709296949207
2.171875	0.001386147810262628	-0.0013675187503395137	-0.005079854151699692	-0.0006368022732203826	0.0014708290866110474	-0.0011124899319838732	-0.001640918517659884	0.000156576739391312	0.001194554485846311	-7.175180508056656e-05	-0.00010311241494491697	-0.003324351765513711	-0.001525953333475627	0.00024911303771659734	-0.0005354475637432188	-0.003975668107159436	0.0006454986505559646	0.0014534856920363382	-0.002780869146226905	0.00044237264082767067	0.0004717630858067423	-0.0022006691942806356	-0.0018270111570018344	0.00044625658374570777	0.00028685240540653466	-0.002471515312208794	0.0015360171208158135	0.0011546699504833668	-0.0002753594992100261	-0.00013214526989031584	-0.0018118729451089167	-0.0026476847000594717	0.0010555154643952847	0.000986791522882413	-0.0010304619965609163	-0.0001967655960470438	0.0027451340749394147	0.0025371626566993654	-0.002785091960686259	0.0022101384005509318	0.00239181197975995	0.0020869428524747493	-0.003454927455459256	-0.0022313056550046896	0.0003169584830175154	4.727393388748169e-05	-0.0007895857415860519	-0.0014896116190357134	0.0018536546085670125
2.1875	0.0016382663758122361	-0.001470916043035686	-0.005022847978034406	-0.0013692761393031105	0.001888321788283065	-0.0012674539611907676	-0.002064660575706512	-0.00022534818854182958	0.0013275878940476105	0.0007672281994018703	0.0005249014677247033	-0.0024901012671762145	-0.0017130710184574127	0.0001445563742890954	-0.0004766687809024006	-0.002892318596423138	0.0009489782460150309	0.0013642857113154605	-0.0026379419170552863	0.0008092367264907807	0.00126543726073578	-0.002059968982212013	-0.0016416069585829974	0.0008635348753159633	0.0009229404604411684	-0.002956784242996946	0.0008514415298122912	0.0006014994967699749	-0.0003231252121622674	-4.744998004753142e-05	-0.0020614581735571846	-0.0030278887730673886	0.0014234736911021173	0.001663959928555414	-0.0016390255244914443	-0.0009490632626693695	0.0026309560402296484	0.0023763762117596345	-0.002964671980589628	0.002236454934075027	0.002726588299992727	0.001459829589293804	-0.003168919348536292	-0.0015638713142834605	0.00026571392663754523	0.0004166284459643066	-0.0003443570923991501	-0.0008088049489742843	0.0025432684109546245
2.203125	0.002095276187174022	-0.0012011486542178318	-0.004828802973497659	-0.0005858869233634322	0.0016592658503213897	-0.0012397246726322919	-0.002567006542813033	0.0002795458713080734	0.001467356261855457	0.0006271625403314829	0.00048552879416092766	-0.0023155430098995566	-0.0018501428101444616	0.0001406033765306347	-0.0001873145462013781	-0.0020815662370296194	0.001490707151242532	0.0009571496055286843	-0.0026928799561574124	0.0008796969639661256	0.0013516313396394254	-0.0015560014522634446	-0.0012949222713359632	0.0006768364633899182	0.0010825638055393938	-0.002393760272389045	0.00030937796946091113	-3.645110846264288e-05	0.00013986920093884693	0.0005923887278186157	-0.0015242295834468679	-0.002887436913442798	0.0017819682834669948	0.0017208544577442808	-0.0012666388633078896	-0.00034392501911497677	0.003252392704598606	0.0031000162824057044	-0.00253038385999389	0.0021604916413707543	0.003219449028256349	0.0018221318219730164	-0.0018495370473829097	-0.0003042592012207024	0.0010154870641599701	0.0010399731167126448	0.0004968991270288825	4.269553301128326e-05	0.002717009850312024
2.21875	0.0030520513260853476	-0.0012964992347406223	-0.003992791823111475	0.00014571041683666408	0.001810968276549829	-0.0012339590350165964	-0.001634932283195667	0.0008679072474478744	0.0015779380140884315	0.0005644746939651668	0.0001848640647949651	-0.002165041645639576	-0.001212160079739988	0.0003183650187565945	0.0006267876247875393	-0.0011568583606276662	0.0017588128917850553	0.0010038333799457177	-0.0025818409048952162	0.0010478624073584797	0.0020769119131728076	-5.352737061912194e-05	2.4049542844295502e-05	0.0011973792177741415	0.0018828160129487515	-0.0019639005447970705	-1.487846820964478e-05	0.00030379944291780703	0.0010566881668637508	0.0015956508985254913	-0.0002845515817170963	-0.0020029702689498665	0.002340535167604685	0.0028727057040669026	-0.001062039120006375	0.0005564551014686003	0.0038299139312584886	0.003949288453441113	-0.0019492077317408985	0.002185853566697915	0.0032817367697134613	0.0025651958101661878	-0.000451435203285655	0.0008335754409017681	0.0019515927619067953	0.0017499152632808545	0.0015353622315160465	0.0005104066629428416	0.0023631144664250313
2.234375	0.003654631491372129	-0.0009610407785899611	-0.003460204671137035	0.001082054793369025	0.0020217753262841143	-0.0009342853787529748	-0.0006520422262838111	0.0011919857119210065	0.0014484703540802002	0.0005154550806764746	-6.39824167592451e-05	-0.0022417898260755466	-0.0015127638645935804	0.00034330828348174693	0.0007257626035425347	0.00018522321479395032	0.001974631648045033	0.0002941967402875889	-0.0022171409480506556	0.0012404588705976494	0.0024250917791505343	0.000637945069684065	0.0006557141896337271	0.0010744582454208285	0.0031691888201748953	-0.001106515369610861	-0.0001804983359761536	0.0009266847744584083	0.0018175844947109	0.0018467276284354738	0.0004651933559216559	-0.0011284392523066345	0.0028310426394455137	0.004149104766111122	-0.0001643092473386787	0.0010373817349318415	0.004529688722686842	0.0044070366937376095	-0.0009286094573326409	0.002946037409128621	0.003347450803266838	0.0033335855190671283	0.000696102125220932	0.0017074211995350198	0.002408836605900433	0.002574577541963663	0.0021511599625227973	0.0007401195915008429	0.0019171230800566264
2.25	0.004252438442199491	-0.0010546721139689907	-0.0028479220782173797	0.0011707782177836634	0.0019321433443110435	-0.0011732898245099932	-0.00027792035834863784	0.002100109001912642	0.0018761950865155085	0.0006210065286722966	-0.00016606600838713347	-0.0024786358495475723	-0.0016103502595797182	0.0002959260134957731	0.001393341488437727	0.0010840571922017261	0.0021506032047909685	0.0008619004744105041	-0.002363400103058666	0.0010241834257612935	0.002049382196855731	0.0009477030158450362	0.001173042244045064	0.001976198679767549	0.003971900907345116	-0.00010451535636093467	-8.427864086115732e-05	0.0013636794261401518	0.0013477211279678159	0.0017232483718544246	0.0005728633143007756	-0.00031403137254528703	0.0038479438371723518	0.0054784445819677785	0.00059896589955315	0.001053485873126192	0.004642247449373827	0.004359460849082097	-4.10392094636336e-05	0.0034998100978555157	0.0035163920112609047	0.003400841988332104	0.0013906572363339364	0.0023492570064263417	0.0024990655190777035	0.002450487922033062	0.0021405994484666735	0.0007642508950084448	0.0011598641893215244
2.265625	0.003952149848191766	-0.0010440075533324489	-0.0024803628737572582	0.0010555906716035678	0.0017848311545094475	-0.0016037817389587873	-0.0002300766012922395	0.0023117737713619136	0.001741338297870243	0.00043110039696330204	8.288083060392637e-06	-0.00230001074669417	-0.0013667396662640386	0.00024564598861616106	0.0014388334020623006	0.0017095782008254901	0.002078348721261136	0.0008978864148957655	-0.0027103858243208378	0.0010517743867239915	0.0018628533274750226	0.0013541682885261253	0.0016042532937717625	0.0014275360270403325	0.004412758098624181	7.311221852432937e-05	0.00035139646497555076	0.0015844666049815714	0.0013066766638075932	0.0015898230602033436	0.0007807094982126728	-0.00018493662610126195	0.004289790369512048	0.006284219038207084	0.0006945497516426258	0.001492617221265391	0.005058385971096868	0.004633457177260425	0.0002505174532416277	0.0030818956714938396	0.0031796172668691726	0.0034398254509142136	0.002091295330319554	0.0027624536422081293	0.0025304235256044193	0.0025516151537885888	0.0024354667039006017	0.001371356172603555	0.0007430919329635798
2.28125	0.003186721459496766	-0.001906211650930345	-0.0030207521398551763	-3.435001417528838e-05	0.0012558269838336856	-0.0015611908514983953	-0.0007341038377489895	0.0019049432565225288	0.0012060709588695318	-0.00030414986758842133	-0.0004218961461447179	-0.00226114953547949	-0.0016195476811844856	0.0007663703087018803	0.0013500682289304677	0.0016724140172300395	0.002024839448858984	0.0011379310657503084	-0.003036990523105487	0.0003806989814620465	0.0010300462461600545	0.000473157265514601	0.0016000850591808558	0.0008116303593851626	0.0054928675366682	0.0006388650712324306	0.000557764814584516	0.0018156499078031628	0.0010395852237707003	0.0009146825015704963	-0.0001612981934158597	-0.0004554046390694566	0.004352292709518224	0.006738545629195869	0.000882184949296061	0.0016099054802907631	0.005570263658592011	0.004838164195098216	0.00023533088751719332	0.0022792326075432357	0.0032275918521918355	0.003938916345941834	0.0020797964200028217	0.002431790723130689	0.0021234081475995483	0.0021931034181761786	0.002644369367044419	0.0010427178698591889	0.00025742544967215507
2.296875	0.002866829259437509	-0.001211753670941107	-0.0021479309187270703	-0.00012406100431689994	0.0017892449934151955	-0.0009299691519117914	-1.5790485122124664e-06	0.0018995510603417643	0.0006696158976410516	-0.00020580115451593884	-0.0003034646862943191	-0.0021990141840433353	-0.00208384856232442	0.0004568775650113821	0.0013128457554557826	0.0022637457615928723	0.0020188241258438213	0.0003081165836192667	-0.0028270382055779917	-0.00023584723530802875	8.729070614208468e-05	-0.0005434366932604462	0.0006599155603908002	0.0011797798644693103	0.006143255898496136	0.0005375432750952313	0.0008119193778838962	0.00241337061743252	0.0010076990191009827	0.0005745952959841816	-0.0007459335087332874	-0.0005683028721250594	0.005101237399503589	0.006964593741577119	0.0009516857946437085	0.002543013417744078	0.006466789223486558	0.0056699047832807995	0.0005315754257026129	0.002148217079229653	0.0035799172110273503	0.004763565860048402	0.0012414096220254578	0.002466271520825103	0.0025532009109156205	0.003377245991669042	0.0035242665035184473	0.0018359356618020684	0.00015962555771693588
2.3125	0.0031490608991589395	-0.000950767035874378	-0.001768663601251319	-0.0005495366305694916	0.0020955849729944022	-0.0008656434481963515	-0.0004475342051591724	0.0019718994881259277	0.0010800601288792678	0.0005853680057043675	0.0004042259213747457	-0.0016543843594263308	-0.0016478450503200292	0.0007573725315523916	0.0013578435668023304	0.0014084252370594186	0.0024296402640175073	0.00020335274748504162	-0.0021351411938667296	-0.0007383575758467487	-0.00046539322502212597	-0.00048265467048622666	0.0010749065317213536	0.0007676538254600019	0.006241140366182662	0.00037732266209786756	0.0005635288753182977	0.001529208290594397	0.0003641791990958154	0.00045626639257534407	-0.0011382453871192411	-0.0006122317819972523	0.005119966313941404	0.0066828136390540745	0.0008291886741062626	0.002539091919607017	0.0066791591845685614	0.0064749793498776855	0.0004749104082293343	0.0018776942855765811	0.003440744010731578	0.0050997019410715435	0.0012527341466920916	0.0025594439124688507	0.002836650927201845	0.004516233947651926	0.0049489742435980585	0.002992621119483374	-9.556103686918505e-05
2.328125	0.0029611596575705333	-0.0009911926637869329	-0.0012029629840981215	-0.00043252267059870066	0.0028194327955134214	-0.0005548386310692876	-0.0003826119333098177	0.001978219981538132	0.0013126107616699301	0.0010621153021929785	0.0009767466348421295	-0.0009261792489269283	-0.0011621862344327384	0.0008185376937035471	0.0014255261950893328	0.0011503581772558391	0.0025684990920126437	0.0005016365554183722	-0.001178354942749138	-0.0004085330641828477	-0.0008244415250374005	-0.0006584060729437624	0.001024609652813524	0.0007957581685332116	0.006187091860920191	0.0011537795558979268	0.0010507930885069073	0.0013987022219225764	0.00022798324644099922	-0.0002792646082525607	-0.001588584083947353	-0.0006526949015096762	0.005002024411078309	0.0070865316340132265	0.0019205762357159984	0.0036167087979265488	0.007614783191820606	0.007334505891776644	0.00011388870188966393	0.0014972853125073016	0.003516328614205122	0.005716329481219873	0.0019179487528163009	0.002911117950861808	0.003407806124232593	0.005347096777404659	0.005350219341926277	0.0032174623513128607	-0.00024211084237322212
2.34375	0.0030315798881929367	-0.0007277219629031606	-0.0006650191062362865	8.425469404755858e-05	0.0032801669251057318	-0.0006153175490908325	-0.0003692839207360521	0.002346046268939972	0.0019554149388568477	0.0013746957294642926	0.0013657070958288386	-0.0005064211989520117	-0.0012682486762059853	0.00022374747168214527	0.0010656007667421362	0.0007796438208970358	0.0029308605240657925	0.0004661758677684702	-0.0004353214186266996	-5.792385200038552e-05	-0.0008666187772178091	-0.0003713659360073507	0.0009434488616534509	0.0012565551791340114	0.0070442424883367495	0.0011729681747965515	0.0011756993415474426	0.001207473487011157	0.0004996473318897188	0.00033650345430942253	-0.0013785581017145888	-0.00010961654334096238	0.005167369211812911	0.007621480384841561	0.00180423729470931	0.004113602053257637	0.008172330334673461	0.008368509830324911	0.0003239504439989105	0.001292792332242243	0.003380939064663835	0.005778629481210373	0.0015228562173433603	0.0028158036409877242	0.0038484434568090363	0.006203462689882144	0.006075860300916247	0.003167100198334083	-0.0005948572055785917
2.359375	0.0029064224392641334	-0.0008203067060094327	-0.0011405782115161856	-0.00014878178189974277	0.0024809597816783935	-0.0006052940083463909	-0.0008073283301200717	0.0017964541853871196	0.0016445842455141246	0.001245956307684537	0.0014395995342056267	-0.00014521487173624337	-0.0008187634404748679	0.0006751030363375321	0.0017223558890691493	0.00036162447941023856	0.0024998354841955007	-0.00025629444571677594	-9.067090054486471e-05	-0.00028454674757085743	-0.0005953652958851308	0.00037659719200746624	0.0016921532282140107	0.0014889111218508333	0.007401385729463072	0.000980179404723458	0.000883410938695306	0.001585471393991611	0.0010381595542639844	0.0005950180377112702	-0.0012842594587709755	-0.000656779449491296	0.004918034565343987	0.007993938407162204	0.0019994426877929074	0.004216355119569926	0.008686159981880336	0.00909229081007652	0.0003349288148456253	-0.000304208102170378	0.0027081489544798385	0.006431504743522965	0.0021819657878950236	0.00306495992699638	0.003983221319504082	0.006357038056012243	0.006353270030012936	0.002843567152740434	-0.0011969332699663937
2.375	0.00229130129882833	-0.0011151162725582253	-0.0005648628750350327	-0.0005649241345963673	0.0019802345283096655	-0.0015820046508451923	-0.0009427797820535488	0.0007531796640250832	0.0012539771230876795	0.0007901517668869928	0.0016156875593878795	0.0002295496524311602	-0.0007700570386077743	0.0003433444784604944	0.0013925225473940372	-0.00023066618814482354	0.0012752812501275912	-0.0013588620225618796	0.0003901751944795251	-0.0007395316468318924	-0.00032230677461484445	0.0009791903459699825	0.0020070771570317447	0.001911103562451899	0.006695511331781745	0.0003893716407219472	0.0005272517446428537	0.0018284974226844496	0.0007939325296320021	0.0002470394567353651	-0.001190648163901642	-0.0006169943852000869	0.005150637785845902	0.0076308322255499664	0.0030507559247780593	0.0047066997874935625	0.008925688621820882	0.009152094228193164	1.502984669059515e-05	-0.0010788969637360423	0.002198799875623081	0.006478676165716024	0.0031861327050137335	0.0037680977438867558	0.004246616460295627	0.006278959628980374	0.005944249918684363	0.002246510409167968	-0.0020682561524154154
2.390625	0.0023664533786359244	-0.0017293133409111761	-0.0006557361222803593	-0.0012620474997675046	0.0014001879244460724	-0.0016852092812769115	-0.0011296459939330815	-0.0005320517986547202	0.0012052904145093634	0.00020325363439042122	0.0011564648782950826	0.0006443765945732593	-0.0004316717668189085	0.000772079557646066	0.0011695386681822128	-0.00035356577864149586	0.00018328766454942525	-0.002535462120795273	0.00019179657683707774	-0.0008542007650248707	3.2359460601583126e-05	0.0019219795591197907	0.0030976970272604378	0.001970766921294853	0.006042265158612281	0.00016395131242461503	5.889000749448314e-05	0.0023438639458618128	0.000704417936867685	-3.1185365514829755e-05	-0.0012832580949179828	-0.0010344556050768006	0.0046017132117412984	0.007259199640247971	0.0034032881318125873	0.004090508733861497	0.008230779750738293	0.008442422846565023	-0.0008718000644876156	-0.002426858244871255	0.0019193667103536427	0.006758089579307125	0.0032494512590346856	0.003664395494342898	0.003937880514422431	0.00552611033199355	0.004953755490714684	0.001043718695291318	-0.003061026748036966
2.40625	0.002908096555620432	-0.0011645210499409587	0.0005622761680569965	-0.0009815182696911507	0.001293917602743022	-0.0011723906733095645	-0.0008056163933360949	-0.0014019568669027648	0.000569925524177961	0.0002849300522939302	0.0010791887496452545	0.0006304373993771151	-0.0004063937900355086	0.0009762119632796384	0.0008872790640452877	-0.0006584548740647733	0.00010783376928884536	-0.0030696609916049055	-0.00011304903600830584	-0.0007156364707043394	-0.00014500852339551784	0.0021759010385721924	0.0033814208960393443	0.001234049943741411	0.005396155314520002	-9.295818745158613e-06	5.339968047337607e-05	0.0025608541327528656	-2.7658173348754644e-05	-0.0002228010642284062	-0.001247711112955585	-0.0011288246576441451	0.0033973359153606	0.006350873061455787	0.0033014612577972	0.004044301230533165	0.007658829665888334	0.007068022683961317	-0.0020176072546746584	-0.003430575590755325	0.0012399379993439652	0.0058221813014824875	0.0036790905947327703	0.0039187521811982155	0.004349739869576296	0.00487742648110725	0.0030870121845509857	-0.0007795451383572072	-0.0037197187310084702
2.421875	0.0037824446364538742	0.0006091925490181894	0.0014898917637765408	2.1190851111896335e-05	0.00198867599665391	0.00020812082948395982	0.00030768609431106595	-0.0009912466310197487	0.0009775414029718377	0.0008902218098228332	0.0015229713753797114	0.0018240014818729834	0.0007840863623641781	0.0014376593157066964	0.0015258670930052177	0.00017749149119481445	0.0003415312108700164	-0.003122624043317046	-0.0002671236801688792	-0.0007328243693336845	-0.0005684488918632269	0.002287766396693769	0.004083876870572567	0.0016349551384337246	0.004912127987336134	0.0002862727822503075	0.00016044577487264177	0.00200739165302366	-0.0008191203756723553	-0.0012833505178605265	-0.002103706838533981	-0.001641772931907326	0.0025223746721167116	0.005721216788697347	0.004032080643810332	0.004639111017058895	0.0075931401981506495	0.006134590198053047	-0.003204993621329777	-0.0035222146922023966	0.0009195386330247857	0.004048039323242847	0.004441704436612781	0.00534394124733808	0.00524475802667439	0.004885393625590951	0.0012142359220888466	-0.001343622054446314	-0.002458903778460808
2.4375	0.003217023430624977	0.0012769516310072505	0.0017859972722362727	-0.0001084877410903573	0.002059634938086674	-0.0003862937694066204	0.0004709219880169258	-0.0006857751577626914	0.001998301115236245	0.0013570914345109486	0.002118573090410791	0.0025349970395836864	0.0010953907505609096	0.0022443163092248143	0.0017833118938142434	0.000855955871520564	-0.00016297005931846796	-0.002715252441703342	-0.0006951184972422197	-0.0011486804458400001	-0.0010117234953213484	0.001775500447547529	0.005263759667286649	0.0031617422799172347	0.005300553828419652	-0.00037927161283732855	4.592594777932391e-05	0.0007113893239875324	-0.0021152094239369037	-0.0027216408256208525	-0.002935904636979103	-0.001368523969722446	0.003430759781622328	0.006214255037775729	0.003538112225942314	0.005270260854740627	0.008495900183334015	0.005550720791870844	-0.002964627984329127	-0.0031130748218856754	0.0008742929203435779	0.0026623014389770107	0.004623285430716351	0.006466364348307252	0.0067439757491229105	0.005958593348987051	0.001702841545920819	-0.00034366974141448737	-0.001407577127974946
2.453125	0.004092297679744661	0.0013952483904176916	0.0024421044181508478	0.00020592648070305586	0.0016076382773462683	-0.0011267085254075937	0.0010331387115002145	-0.00016967541305348277	0.0023485616489779203	0.00025760491407709194	0.00090742762258742	0.00156680205345765	-7.178476662375032e-05	0.0009875377974822186	0.0011915727460291236	0.0013357869000174105	-0.0002480953737133973	-0.0030472879134322284	-0.0025441674792091363	-0.002408447483321652	-0.0016069965151928045	0.001228540952433832	0.004659702640492469	0.001922452903818339	0.005060399509966373	-0.0003060976276174188	-0.0008127016182697844	2.0860880613327027e-05	-0.001987487662881904	-0.0020791055794688873	-0.00258985421678517	-0.0016618988418485969	0.002350844343891367	0.005785474109870847	0.0033007075369823726	0.0053684153954236535	0.009212696405302267	0.006889005687844474	-0.001460414806206245	-0.0030254909263021544	-0.00035795784278889185	0.0018052736937534063	0.005319480631442275	0.006335845944704488	0.006905246857786551	0.006741341399902012	0.0030842641281196848	0.00044404956279322507	-0.002157565674133366
2.46875	0.0049677478964440525	0.002798424643697217	0.002115288085769862	0.0006803247408242897	0.003016201554282816	-0.0012863998039392755	0.0008892222947906702	0.00021859283733647317	0.003047161232098006	0.0015562455810140818	0.002913819591049105	0.0032122377619089094	0.0010270340659189968	0.00043420504516689107	0.0004638553655240685	0.0008459180477075279	-0.000995154348856886	-0.0030720452923560515	-0.0010232619766611605	0.0008690272428793832	0.0011967288868618199	0.0026627820916473866	0.00459480574936606	0.0012498272059019654	0.0044650723924860355	-0.0011354858870618045	-0.0016089172826468713	0.0020776096993358807	0.001615719182882458	0.0018722907872870565	0.00020664373296312987	-0.0009229031857103109	0.0024950151630036997	0.0067416594247333705	0.0035627369499707127	0.005008309317054227	0.010040463852055837	0.009368929927586579	0.0004679955425672233	-0.002955081412801519	0.000487550426623784	0.005413144453268614	0.007856141266529448	0.007273170079861302	0.006423336971784011	0.0066731377271935345	0.0035519838595064355	0.00048248462844640015	-0.0018412882200209424
2.484375	0.005278027465101332	0.004218834401399363	0.002559400664176792	0.00043433105602161957	0.0037506831635255367	-0.0014734297699760645	0.0009859901736490428	0.000318223173962906	0.0037096585321705787	0.0034575020195916294	0.005650329971103929	0.005454154798644595	0.002688383692293428	0.0012571772851515562	0.0005745295435190201	0.00010887476528296248	-0.0007341122685829759	-0.0030679522853461092	0.0025034283200511707	0.0063873520877677946	0.006581502832705155	0.006537492951611057	0.006288456940092146	0.0014169202113407664	0.00418010551657062	-0.0011060139491746667	-0.0019584583846153692	0.005258680472616106	0.008049402330652811	0.008621582764317282	0.004974110845068935	0.0010990932409185917	0.002736083729450911	0.008662162988912314	0.005173729890520918	0.004103363571084628	0.010010692424839363	0.011840314941946418	0.0023324536392465233	-0.0025935578043572603	0.0028972319130843973	0.011773357103811577	0.010868385288631544	0.008405495394254104	0.004903374577406794	0.005846232906606019	0.003485421842196956	0.0005913406581385061	-0.0011183025781065226
2.5	0.005468635843135417	0.0050773667258908976	0.0034721656469628216	0.0007498249993659556	0.005252992128953337	-0.0010002937007811852	0.0012237039103638382	0.0003436850005527958	0.004244643211131915	0.005876581056509167	0.008374503394588829	0.008035747800022364	0.00518546773964772	0.002695719336043112	0.0014830932836048306	-0.00035913499305024744	-0.001179844466969371	-0.002920527478636359	0.005700598185649141	0.010907762253191322	0.011154329364171645	0.010438645142130554	0.008798847126308828	0.0018765902728773653	0.004321346376673319	-0.0008292033788166008	-0.0022036737616872417	0.008280247333459556	0.013317458862729836	0.013954871165333315	0.009406901072361506	0.0037740434177976566	0.0032345291576348243	0.01068454874912277	0.006390731975989184	0.00384556623903336	0.011095346347428859	0.014791535335825756	0.004455607361160218	-0.0017957464617211372	0.005058659115456976	0.017597827930376297	0.012567899492569267	0.009198373978142627	0.00459966894190984	0.006401572581671644	0.004233151068183361	0.0010222649638308213	-0.0011936401977436617
2.515625	0.0058642120682634415	0.004911391191126313	0.003865892521571368	0.0009895168579532765	0.005595863796770573	-0.0012516363814938814	0.001880369143327698	5.999357726977905e-05	0.0035455587261822076	0.00646094175754115	0.009415260667447	0.008623684023041278	0.005767487821867689	0.0030949771346058695	0.0017715686306473799	0.0002726046513998881	-0.0004435081616975367	-0.0027541495612240395	0.007811192227745778	0.013531025155680254	0.013462115410948172	0.01237215354340151	0.01003948569705244	0.0017818882304709404	0.005361272330628708	0.00019536457621143198	-0.002236902904405724	0.010848686527469908	0.016590259080112447	0.016555286769289523	0.011745413875905797	0.005513503757538274	0.003491249660146423	0.012137230974622071	0.007255730208999012	0.003826532090897672	0.012216811371035873	0.01666849642060697	0.006174081595963799	-0.0005017149178456748	0.00608054018302937	0.020120364060858265	0.012403120181988924	0.00869432161707664	0.004370318018482066	0.006911174245760776	0.004782067972701043	0.0020642266717914026	-0.0008081096602836624
2.53125	0.007215962948976085	0.0054509457773747275	0.005295170133467764	0.003154084150446579	0.006342647614656016	-0.0007437210773787228	0.003827161912340671	0.0012701473671768327	0.0035113808218738994	0.007362152321729809	0.01032119428709848	0.009511768398806453	0.006387440842809155	0.0032676093454938383	0.0027644099209283013	0.0017965895029192324	1.9957267795689404e-05	-0.0030910845005564626	0.008440553373657168	0.014633101494109724	0.014483494582236744	0.013360698043834418	0.0101339644723339	0.0021893628290854394	0.006600596309363027	0.0017044728811015375	-0.0021618239115923643	0.012602721543225925	0.018598972554900683	0.017895940714515744	0.013748598957317882	0.006779591963277198	0.0038142038568366845	0.012968229583930225	0.00824451136722928	0.004285305866505951	0.014315289678052068	0.018755905580474064	0.008998273161705584	0.00154891325510107	0.006370935641461984	0.019923736236523836	0.012077747355215251	0.008972600917331874	0.005674538523908268	0.00872994476230815	0.006211890169652179	0.004053561438195174	0.000458814347803127
2.546875	0.009414572679906997	0.008100920845754445	0.007745097119914135	0.005921865667914972	0.006832759530516342	-0.00026409623824292795	0.0063692530442494896	0.0025481637203483842	0.0038568081305129453	0.007620132320880657	0.010571444797096773	0.010015131119871512	0.007105749934271444	0.003296599234454334	0.0037377875778474845	0.003285412082914263	0.001160180804436095	-0.003349087778769899	0.007919135584961623	0.014131229615304618	0.014888376223098021	0.013561366857902612	0.010036943684099242	0.0020964728260878473	0.007438151746464427	0.002104874478391139	-0.002311212051426992	0.012800452030205633	0.019056945384363644	0.018492122925817967	0.01490448075637687	0.007900958959180571	0.003577172393852379	0.012750508241151693	0.008519641878956463	0.004847155611787457	0.015728962059074546	0.02002570815384388	0.010414226027205587	0.003323081696908048	0.006713329302147031	0.01864975531352684	0.011309124539548066	0.009609359240857884	0.006938171049114317	0.010130893677705899	0.007386774951010011	0.005478309956379235	0.002108879236038774
2.5625	0.012426324894477148	0.010003456691629253	0.009613339591305703	0.009193409169529331	0.007727624154358637	-9.991283586714416e-05	0.007875693368259818	0.004522965825162828	0.004747606456658104	0.007765714069682872	0.0114618368093943	0.011017673410242424	0.00806656982167624	0.0023807523713912813	0.0037771723233163356	0.004293755837716162	0.0020831542351515964	-0.003002599326282507	0.007127546926494688	0.014729778234323022	0.0157880854952964	0.014029549551196396	0.00963603452546522	0.0013965408485091756	0.008241003909643042	0.002151205654081423	-0.002098458746331744	0.012100031157024205	0.01954713526647538	0.019053737523790915	0.01567988547612913	0.008685144373157528	0.003669610414362978	0.0131344842739054	0.008181459421757608	0.004790940266684629	0.01584990107221529	0.020797140738068265	0.01185111845843494	0.005214823770074872	0.008204132178798318	0.018417320935986935	0.010707689129048958	0.010162805648724316	0.007792639624676667	0.011358251963974908	0.009241513593588024	0.007783758424920961	0.00460431724168302
2.578125	0.014417014713399113	0.012100912421010435	0.01059597886633128	0.01172288958914578	0.00868183879647404	0.00010888198157772422	0.008337038796162233	0.006633682991378009	0.005752882141678128	0.009318464822717943	0.012673946301219985	0.011929980234708638	0.008465282397810369	0.0021985980798490345	0.003977013059193268	0.005035394089645706	0.0032250550721073523	-0.0019480255872622366	0.006856728089042008	0.015321350807789713	0.016299591227289058	0.014642594038741663	0.009864215997367864	0.0013326584128662943	0.008699321339372545	0.002828467442304827	-0.002645639915135689	0.01111164577305317	0.019562436801788863	0.019537724062683993	0.016372978838626297	0.009341046401823405	0.0035467577283270655	0.012713118479587138	0.008565913198981433	0.004719197361555416	0.015187361690914258	0.02089789884048514	0.013028874830342829	0.00651072809996549	0.0092401496716775	0.018720334232784807	0.01081733286846429	0.011250216377084144	0.008948909972968978	0.012695986135440762	0.011290147496038117	0.010321371629834175	0.0071506612360281
2.59375	0.015900192619301378	0.013558841386111454	0.011223287169559625	0.013054604475473752	0.0095763537289713	0.00025087515532504765	0.009759312399546615	0.0075826657586731015	0.006454762988141738	0.010635841212933882	0.013826617882295977	0.012647980425390415	0.00871697821567068	0.002368505590129644	0.004000903916312382	0.006892676145071164	0.004381653881864622	-0.00046480347157284996	0.0077607480343431234	0.016183509764960035	0.016360893030650914	0.014613596891285852	0.009851748123764992	0.0007888792606536299	0.009234911162639036	0.0035564822755986825	-0.002260723559879807	0.011033291410421952	0.019758067233487962	0.019615554918709678	0.016620028970646673	0.010429194430025745	0.003432699127779415	0.013310593766459534	0.009254727879306302	0.005599048180738464	0.015094825328560546	0.021703384921420366	0.01471649628947489	0.008161992027817177	0.010534954397007823	0.019522024714387954	0.011533504258841277	0.012273719042423182	0.010374986742681358	0.014530614559771494	0.013878736109472812	0.012852527205541264	0.00945893558091484
2.609375	0.016452783183194698	0.013789564339094795	0.011491376772755756	0.014144888974260538	0.010188083685352466	-0.00023133911163313313	0.009970725129824132	0.008863548946101219	0.006492774974140048	0.011544769423198886	0.014553250675089658	0.01260938982013613	0.008100483019370585	0.002160739549435675	0.0032499713444849474	0.007413954719959292	0.00534054635791108	0.00033637441229075196	0.008518240849662106	0.017089857102837412	0.016303285397589205	0.014697416924173012	0.00992823195992969	0.0006839923793449998	0.008703162614256143	0.0039464027180656554	-0.0016699527794116875	0.010333433299092577	0.01981908418238163	0.019749790686182676	0.017325980693567545	0.01167786552105099	0.0040449240303132685	0.013340323633019579	0.010042166747734883	0.0061031183606246485	0.015379187680082396	0.02282578501617536	0.016601772740250452	0.010107125045033171	0.011812696998822503	0.020340843114536256	0.011288510146550834	0.011934901267522946	0.011156376992585138	0.01630578166223131	0.016502347483765334	0.015446904982673005	0.012129077373538166
2.625	0.016318466112716125	0.014478879747912288	0.012324810709105804	0.014244829292874784	0.010024051539949142	-0.0003171142772771418	0.010365145216928795	0.009393116956925952	0.005044672505755443	0.01141772632545326	0.01495845005265437	0.013089735902030952	0.00836376669940364	0.00205588738899678	0.0032595311029581355	0.008790046567446553	0.006210468255449087	0.000370925129391253	0.00854085677092371	0.017546474980190397	0.016658986365655437	0.015191345178755	0.00997389293042943	0.0009987784724216908	0.009886730559810531	0.004978329902223777	-0.0012265401849617774	0.009683519283862551	0.020529297657776623	0.02078394991112873	0.018731116526760162	0.01222767524768642	0.004023327463073656	0.014128711117155034	0.010607500409241766	0.006056278375763213	0.01540995652321726	0.02410146994079696	0.018291168042924254	0.011413640915998257	0.0123146971949609	0.021111744432710113	0.011193691683001817	0.011031244712648913	0.010863881633849815	0.01702723670459818	0.018609061231836678	0.017110509116901085	0.01358791182283312
2.640625	0.017228825394704474	0.014805673395312625	0.013131806789897383	0.014712669169239235	0.010251489157235482	-0.0008193096495233476	0.011439960462303134	0.010362986649852246	0.004811446875100956	0.011226389458170161	0.01492161793867126	0.01274055293179117	0.007935468279174528	0.0019079349003732204	0.003466921322979033	0.009703451188397594	0.0075849644126719795	0.000759550191287417	0.008761358112678863	0.017264621774666013	0.016662925339187496	0.015349759004311635	0.010153792120399885	0.001346832892159	0.010239707009168342	0.005741846395540051	-0.0007324518577661365	0.010212173666513991	0.021315079275518657	0.021820576663594694	0.019675024680327623	0.012776507035596296	0.004811956148478203	0.014615166391740786	0.010878417664207518	0.005538387717388104	0.01600406212892267	0.02501116698840633	0.019208493496262236	0.012762012478196994	0.013738551611459116	0.02305108648724854	0.010545698227360845	0.010019823725451715	0.010878842024249024	0.01775300640729256	0.019956948435878984	0.01802033819258213	0.01493888268014416
2.65625	0.018183836372918448	0.015183178723964375	0.013981893078016583	0.015359419822925702	0.010072990471962839	-0.0012480035977205262	0.012897600608994253	0.010796737833879888	0.004416611135820858	0.011623545846669003	0.015333161354647018	0.012995303107891232	0.008164381049573422	0.0025476095761405304	0.00436457188334316	0.011475753258855548	0.007740528089561849	0.0005967750345007517	0.00919650356809143	0.018150433290429646	0.017444031371269375	0.016287319197726902	0.010678517038468272	0.0018801714279106819	0.011433091084472834	0.0069803188584046435	-0.0007672568295674864	0.01081538301659748	0.022422544714936522	0.02311969574075192	0.02127477087196894	0.013568539130210411	0.0050917596061481165	0.015449776859895792	0.012340592700638808	0.005232284282101318	0.01695413936395198	0.025991341839835515	0.020402183075930225	0.013336881551367696	0.014454377169022337	0.024802802997874095	0.011111016070935875	0.009881196677451954	0.01107823637430556	0.018587105834740214	0.02071639728237642	0.018801838980289177	0.015543500123021659
2.671875	0.018510109960334375	0.015813438530312852	0.015684009972028436	0.015846712846541777	0.009767834760714323	-0.00033006015173668856	0.01437922726618126	0.010568858093756716	0.003257339842093643	0.011826123458740767	0.015676064155559288	0.013273182860575616	0.00854035469237715	0.0034190782062069047	0.005784992381813936	0.013078782052616589	0.00849042575500789	0.00033676332095637916	0.009747644932940603	0.018679006437014322	0.018565895850770175	0.01742427994031459	0.0109935924585443	0.002287446184436703	0.012779216119088232	0.007761999798822217	-0.0002405566381639801	0.011736081904837192	0.02373388579871971	0.02484131361125037	0.02326893756398931	0.014672424565651454	0.004520822601625696	0.016251624800497667	0.013632818771293386	0.005060363835946191	0.017587477929191665	0.027339674474205822	0.02251989223295823	0.014662294538720744	0.013831687066704035	0.0258792151522357	0.012082996248500422	0.009954044426558539	0.011281699189567007	0.019283788334723793	0.021927570442494472	0.020296247114310974	0.016666228466601752
2.6875	0.019691181064990813	0.01611213373398641	0.016103644875693136	0.017058414698112756	0.010140180570306256	0.0003905297533492558	0.0159093972244591	0.011850997779401951	0.003311571083668241	0.011927587951504393	0.015649302949896082	0.012982872762950137	0.008146368687448557	0.0035081889829598365	0.006485504988813773	0.014108541073710512	0.009799885687243659	0.0005039216834120452	0.00929582788667176	0.018463330746453722	0.018345489247440127	0.017000236618332564	0.010784825356677175	0.002556994002952706	0.014679958869237453	0.008222090442723129	0.0003550170367816463	0.012755910915439017	0.02553298877319321	0.026360414904775097	0.024708101572468878	0.015796453855000437	0.0048121481006091925	0.018664276308845727	0.013987620276748203	0.005689676137990318	0.019474806873313356	0.03064560909406282	0.025248570659096005	0.015553412054578076	0.013673237705370411	0.028245644515845925	0.011770956520922481	0.00959617874614196	0.012672806456976105	0.021783928363583983	0.025001906903344206	0.02264206222462235	0.016781309084035457
2.703125	0.020854395095375365	0.01697207744437037	0.01697431614011293	0.019080752370064145	0.010334635826438898	0.0008000686735613272	0.017711675685131923	0.013648675382137298	0.003675694891717285	0.011404310065699974	0.015363288932712748	0.012230483174789697	0.008167011543991975	0.003429170229355805	0.00803796675754711	0.016283147159265356	0.011993247619830071	0.000643102324102074	0.008456044311606093	0.018294364464236424	0.018473277857992798	0.017466622730717064	0.01086436746409163	0.003201528415957	0.016773648234084247	0.010276357408292825	0.0005560835968935862	0.013543686006596545	0.02750892888288945	0.0287850261782296	0.026237082201987505	0.01733138867566595	0.004964695626404137	0.02085523583809845	0.015170924999983982	0.005729324616550002	0.020731629833608167	0.03372009880840778	0.028624845380545594	0.01691541979671456	0.014366702617553528	0.03035363617236726	0.011735801538452505	0.008896895049474551	0.01372416334634181	0.02395236451702658	0.02834153910371242	0.025560267658147496	0.01775255836546421
2.71875	0.021445494802901522	0.017428349993861048	0.017620493078720757	0.021035759430378675	0.010012987576192244	0.0005945021694060415	0.019184417324140668	0.016080246365163475	0.00412788711983012	0.011203603664398543	0.014608277811203153	0.011136695981258526	0.007481824509159196	0.0026323291029257236	0.008105010064900853	0.01776045606820844	0.014018101690453477	0.0014905785967130214	0.008612112909031567	0.018209322314942256	0.01820563467190368	0.01752063186140731	0.010677212274367775	0.0037587287632049994	0.018865477305371314	0.012024200492305681	0.0012937452833284625	0.014168460939754369	0.028644430020358415	0.030544018832733853	0.027318838285282254	0.01863312942441553	0.005443943326827139	0.022415177573566324	0.01533021172217559	0.004787862488592509	0.02117059565789532	0.036177158216014506	0.03132598532829434	0.018285259197000414	0.014652507242863067	0.0314992074505426	0.010834508133120835	0.007590677111875266	0.014172165771014988	0.02579484540328849	0.030903990723891182	0.028004119341494514	0.018849666800815613
2.734375	0.021989157603820787	0.01843237827415578	0.0170719938876573	0.02212389637134038	0.010260887326148804	0.0011654369562165811	0.020073332809261046	0.016906478465534745	0.003569158053142019	0.010764369697426446	0.01413002288318239	0.010466074146097525	0.006983015811420046	0.002160427690250799	0.008092824471532367	0.018519681034376845	0.015991534701606726	0.0013491608304320834	0.008189061639131977	0.01831945376470685	0.017910191559349187	0.01735169366875198	0.009941312076989561	0.0037129379896214234	0.020161497965455057	0.013292825825919863	0.0016834596928674728	0.014777273667277768	0.029871950449887663	0.03238049230130855	0.028885915130376815	0.019128618868126068	0.004788668132459861	0.023231051021139138	0.01629762593511259	0.0043038509218604306	0.022718666477885563	0.03923821006901562	0.034707419264304915	0.01975419807713479	0.013981512188911438	0.03227263776789187	0.01079885030630976	0.00719007568914094	0.01524724587216042	0.028084876376669853	0.03405053284659516	0.031361453629142486	0.020337926084175707
2.75	0.022078073831835354	0.01897962183575146	0.017330566221062327	0.023038178274509845	0.010815649360711176	0.0016503131191711873	0.02062784203590127	0.017977813188917936	0.004072038192680339	0.010718440814162022	0.014375427717459388	0.010183152416720987	0.007522424292983487	0.0029988979265908712	0.009129384838161059	0.01955060386826517	0.01778776386345271	0.001693642338796053	0.007835241682187188	0.019131257983099205	0.018508606342948042	0.018362846055242698	0.01012640007538721	0.004986857049516402	0.02188716068631038	0.014952570700552314	0.002181469513379852	0.015086804470047354	0.030974591756239532	0.03423428738824441	0.03121621012687683	0.02001408825744875	0.004015907226857962	0.024387481878511606	0.017437959909148048	0.004612286104838858	0.023838289466220887	0.041335749858990314	0.03737576335042832	0.02093530833371915	0.01304645894560963	0.033063084456080104	0.010905213817022742	0.006893566239159554	0.015828261330716485	0.02997822955949232	0.03650832822313532	0.034486112929153025	0.02168377974303439
2.765625	0.02202713744773064	0.019430151297638077	0.016867052477027755	0.0236350066610612	0.010896268056239933	0.0017099280201364308	0.021524491318268703	0.01868147041532211	0.004774040449410677	0.010550556852831506	0.014302840747404844	0.00980671905563213	0.007182218396337703	0.0030828777824353894	0.008733509314697584	0.020857325627002866	0.018901041848585008	0.0018299202798516489	0.007464207819793955	0.02070154092507437	0.019415526773082094	0.019011867459630592	0.009684110390662682	0.005100024399507674	0.024329599319025876	0.015980392729397865	0.0016209707280722796	0.015085771097801626	0.03204980958253145	0.03564014090661658	0.03257167322153691	0.02040845512528904	0.003604507801355794	0.025826037533261115	0.01778672180371359	0.004565310830366797	0.024911129087558947	0.04330070056021214	0.039291527663590384	0.021525969717185945	0.012383733066963032	0.03395713974896353	0.010537555953487755	0.006260066851973533	0.016463634520187044	0.03167017915984616	0.038901729055214676	0.036389500921359286	0.022201037593185903
2.78125	0.02299113877816126	0.02068969630236097	0.01656148562215094	0.023778129792481194	0.011102047166787088	0.0019030340830795468	0.02191017925651977	0.019473525378271007	0.004727394381188787	0.010629952340968885	0.014854576595826074	0.009954447517520748	0.00696176868659677	0.0026910435932222753	0.0092257554148091	0.022315034456551076	0.020183661649934948	0.0026645461039151996	0.007144796327338554	0.021281739408732393	0.01999720905441791	0.01919295998523012	0.009870803469675593	0.006231854890211252	0.02607293392156862	0.01657758157234639	0.0005133804013894405	0.014216603303793818	0.03246274403572898	0.03611783580272458	0.03345476354006678	0.02155172997590853	0.0034544136229669674	0.026828713712893658	0.01789370416663587	0.0033850482883281074	0.025055998045718297	0.04466274364385754	0.04096865846659057	0.022084298834670335	0.01162387378863059	0.03402393310971093	0.010262479301309213	0.005955679249018431	0.017333970201434568	0.0330367775663035	0.041471617892966606	0.037822745682206005	0.023069389152806253
2.796875	0.022904648641997483	0.02075674312072806	0.016243690470582807	0.023758658979386383	0.01105426406429615	0.0020700504857813938	0.02190349221928045	0.020363215336692518	0.0050462577055441216	0.010537549226137343	0.01531151260714978	0.010473045019898564	0.007548366655828431	0.002501056496294041	0.008559503708966076	0.023158575914567336	0.021795872162329033	0.002784142247401178	0.006459150173577654	0.02145336005196441	0.020605081997200615	0.020022907291422597	0.010066601898870431	0.006947274558478966	0.026979665824910626	0.017541212038486263	-0.00023259717563632875	0.01319349799596239	0.032113207774818874	0.03674637515796349	0.0341734123416245	0.021912531557609326	0.0031397462968016042	0.027009901637211443	0.018526611546985806	0.002431361359776929	0.024609860696364193	0.045134749612770975	0.04099617594765732	0.022264493862167	0.010683795751538128	0.033186243585078046	0.010610021254979073	0.006373794033424929	0.0174821571650682	0.03364183926023543	0.04307306094560772	0.03907679506810382	0.023733840737259017
2.8125	0.021856352512259036	0.020171967206988484	0.015094146552019082	0.023099449886285584	0.01183459164458327	0.002612957652308978	0.02162160001316806	0.02144026665191632	0.005989340553060174	0.01174842127948068	0.016260296588006894	0.011143762554274872	0.008289535640506074	0.002494921068137046	0.008352635362825822	0.022804870986146853	0.023446045480523026	0.004362135438714177	0.006813925347523763	0.022439158827182837	0.02156041849520989	0.020991080967360177	0.01042335798847489	0.006789209198905155	0.027023058716440573	0.018771644291700796	-0.00032562296837568283	0.01188131358649116	0.03156344688613899	0.037395460373954845	0.03500644993036985	0.022428646302432752	0.002208969363709912	0.02675082433706848	0.018367106842924842	0.0012124522847443587	0.023221876070601867	0.044093501224415375	0.04142968739615753	0.02261322275735438	0.010166475184087176	0.032520296989241616	0.010958962352015078	0.006351288524456322	0.017186432040762156	0.03356366152875125	0.044254134176298976	0.04048886551754549	0.024666237900964914
2.828125	0.021127240090572742	0.02053264027053956	0.013905902575061191	0.022993947839495377	0.012663783834432252	0.0032282658862641256	0.021099995297845453	0.022025920345913618	0.006893951245001517	0.01264892196195433	0.016578112078423145	0.01118031466321554	0.008312522061169147	0.002027563702358748	0.0077853655500803145	0.022966344351880254	0.02397414811712224	0.005271207418991253	0.0069214735412970185	0.02285433744546026	0.021237616549478845	0.02031102591427043	0.009469136677216739	0.007302302110474557	0.026919642832945102	0.019471615919610486	0.000190336475498043	0.011660174660210031	0.031009659968549385	0.03658973448909819	0.03405588979367167	0.02162228210363537	0.0021482660766196206	0.026751239708755748	0.018465531955007462	0.0003080800466705114	0.022568733486696146	0.04378688877914101	0.041846726799849424	0.023159289895556868	0.010624654148705304	0.031703117235156245	0.010778882633894682	0.006210524300695397	0.01732070018770173	0.033843890437856315	0.045336823398247364	0.04181652898550965	0.025810260348953305
2.84375	0.02065139652695507	0.02034377460659016	0.013072658429155126	0.02222052161814645	0.012037083832547068	0.004105385558796115	0.020384276026743465	0.02210007141693495	0.007823199311678764	0.01205114801414311	0.01574185602949001	0.010512635100167245	0.007949698654192617	0.003067770641064271	0.008350414026062935	0.02299497581552714	0.024350939778378232	0.005093335290439427	0.005937202431960031	0.02253913168096915	0.020772951763774472	0.02014559106901288	0.009045466055977159	0.007747383232344873	0.027022370451595633	0.020012480433797462	-5.082469433546066e-05	0.011352398628514494	0.030878115093219093	0.036842282465659085	0.033524400740861895	0.020814316696487367	0.001575837175187189	0.026620731739967596	0.018601845722878353	-0.0006919462641235441	0.022021028996095992	0.04332646906841546	0.04202325323203695	0.023933193885022776	0.010208009878988377	0.030500270414631814	0.009991003037430345	0.005158540839329362	0.0164153255027486	0.03358173589222133	0.04624306212645024	0.043312625272665176	0.02653681697556749
2.859375	0.020374779240228236	0.019952613697387277	0.012377052588271908	0.02094568344036816	0.01200038721144665	0.005043336728704162	0.01915396883559879	0.021926450356841088	0.008490072755375878	0.011626965529285372	0.015036124430480413	0.010126311751082539	0.008236310014035552	0.004485572798876092	0.009618499346834142	0.02305145790014649	0.02361273266142234	0.0053223827126203105	0.005271092383190989	0.022079188958741724	0.02057586652226746	0.020161000726511703	0.009007384659707896	0.008398655310156756	0.026207057797000742	0.019707769236993043	-0.0005315738162607886	0.011050948555930518	0.030899454886093736	0.03670245933535625	0.03282622960359731	0.01975116684916429	0.0012251591630047186	0.02597330150892958	0.018370746745495124	-0.0009067346109077334	0.021810372063919205	0.04320310592884198	0.0419179966149386	0.024053412314970046	0.010292628944898751	0.030154331843368708	0.009939380909781904	0.005317323619965464	0.016420546162407845	0.0334993853000924	0.04653569583315402	0.04380884547717869	0.027369172242470086
2.875	0.019770823419094086	0.019661037041805683	0.013033913527033291	0.020195603023421427	0.012570442701689898	0.005397794154123403	0.017830976716504666	0.02089569183299318	0.008931129824304662	0.011859760130755603	0.015301204135175795	0.010419303429262072	0.008374536063638516	0.0050701786822173744	0.009720438397198449	0.022975188391865232	0.02221195150632411	0.0049395619193091985	0.005730906804092229	0.022658078046515585	0.020589255564846098	0.020174325874540953	0.008359645723248831	0.008174751375554479	0.025442188215674833	0.018790389760397375	-0.000886184282717295	0.010984613507025643	0.03128631321160356	0.03658934849081561	0.03180614236625843	0.018429136820486747	0.0012971631367690861	0.025745231215842067	0.018137566299992615	-0.0010141843114979566	0.02238012766756583	0.04279205969069153	0.04148734372283798	0.023929400043562053	0.010512670726166106	0.02964821462519467	0.009862458822317422	0.00547280550817959	0.016215767548419534	0.032713011518353596	0.04590054994914681	0.04378297088551335	0.02765288364607841
2.890625	0.019081174151506276	0.01948245670355391	0.012641594672459178	0.01866295144536707	0.012706028600223362	0.006129008540301584	0.016408873270847835	0.02007072249543853	0.00888658018084243	0.012449013709556311	0.015620058920467273	0.010860901200794615	0.008734756184276193	0.005688860185910016	0.009881679363752482	0.021692294007516467	0.0211419100407511	0.004741339190513827	0.006024972902378067	0.023225372866727413	0.020735410143970512	0.01958540510968305	0.007715910114347935	0.007878674822859467	0.025774744508453296	0.01820555637241341	-0.001348463914473541	0.010830450322828256	0.030682792415609582	0.0353695368161425	0.030067878756381106	0.016616843876545318	0.0023385333421174436	0.026324307557661086	0.01721981474547647	-0.0014708512811921538	0.02195730170351453	0.04095242293551564	0.03943343680002727	0.02264976642181864	0.011793129310535732	0.029753884859383108	0.009271683364931959	0.00543810043745907	0.015799792553298175	0.030913605191744863	0.04372663458925672	0.042534500561305325	0.02711506705963984
2.90625	0.018544024147558957	0.019069009750091938	0.011783927028591278	0.01767794095649151	0.013069069012999535	0.006302386369497981	0.01552693482954055	0.02060311608365737	0.009489660756662488	0.013717487990652444	0.0163819030742161	0.011222044914029538	0.00863458606036147	0.00610461023170501	0.009613272064598277	0.021303464705124498	0.02092118257423863	0.005053473892621696	0.00680255240004044	0.02457142514176667	0.02140307680820115	0.01922542680404149	0.00762457911769161	0.00834876336157322	0.025821715121855958	0.01754625117573596	-0.0015498330616537715	0.010595697371172719	0.031080613750964402	0.0357041688694153	0.02954063410870731	0.01573346571149159	0.0033437771839089693	0.027012017303786707	0.016662992214332917	-0.0013129765371559187	0.021892929403111338	0.040198954311199485	0.037914997406187465	0.021547275647753848	0.012137816840549931	0.029337535460945217	0.009119982636912027	0.00544510884792544	0.01569726985762827	0.029840325348777695	0.04233925164832044	0.04189961626689183	0.02662813609931618
2.921875	0.017203653763863257	0.01805406087660231	0.010301682856061234	0.015655220198823372	0.011706931225489825	0.005826155793329235	0.014005429751705378	0.019750716295675375	0.009446726995520294	0.013153567133122124	0.01566833009128459	0.010558005722123199	0.00791059276962187	0.006026047263731016	0.009782925614854322	0.021296962240012363	0.020555190561935888	0.005266506139014382	0.007092130224918947	0.024845627608010547	0.02155956453643739	0.018664351539337078	0.0071011149513651615	0.009526704689778853	0.025832838073256426	0.017977941635763273	-0.001748220791341737	0.010153264424297958	0.031185596261639147	0.03581183278001845	0.029148568538948892	0.015158488182350993	0.00432760646508541	0.027416524232830853	0.01636975197470747	-0.0017162525735329836	0.021095136972871843	0.03967595522699412	0.03740552077069879	0.02148110320995329	0.012091628010966814	0.029117151745595038	0.008717096981126816	0.004784777935128659	0.015065097075421363	0.029212689370615406	0.04207611106103286	0.04218074199816328	0.02685943599208258
2.9375	0.015128664144140203	0.015426754878717475	0.007671254192246124	0.013393700162487221	0.009900623143767006	0.004089082844438962	0.012378302245633677	0.01842600052623311	0.008810921187978238	0.011921621819055872	0.013972272351384162	0.008821598906069993	0.005787205164961051	0.0041691536898724735	0.0075705501367338	0.019397988473065196	0.019448665423260535	0.005145301826996729	0.007315309386467561	0.024349596456158907	0.021057372432551347	0.017361236015494795	0.005231741469469853	0.008601714548422023	0.025897216351586393	0.017531959671759977	-0.0014555350644513965	0.010795285534550203	0.03181985497067217	0.03626026157289743	0.028813677822472527	0.014470309612806886	0.00479634438524954	0.027981795807136223	0.01596967646619305	-0.0014794981863815338	0.021004181215539576	0.03925162160594482	0.03670779848471284	0.020111321788863278	0.011395113851176576	0.029743079445324838	0.00802893181098625	0.0036741742049343886	0.013520861088181846	0.027456037397496403	0.041025843887473455	0.04083143849275075	0.024489305482711644
2.953125	0.014764628665579949	0.013914913606276969	0.007137463500839658	0.012289720393891913	0.008861264976439997	0.0037837873387616128	0.01165494782035239	0.01663312573218718	0.007845790343708359	0.011635159052093513	0.013927073913509957	0.008723602598183788	0.005286795223946683	0.0034765640826663	0.00726253601606004	0.018077017471659927	0.017832760873716325	0.004905475379200652	0.008137386449379846	0.02528742018621415	0.02188599326473195	0.017687477078288792	0.005294479645090178	0.007760314724873751	0.025388690701220185	0.016882645405712538	-0.001698501230612237	0.011734587434330025	0.03342704582028091	0.037828457131399776	0.029439629818079995	0.014959026368524064	0.005091411736793816	0.027197908573725726	0.015740134031511845	-0.0011313991621136666	0.020655999120208435	0.039113339448522313	0.03644331623218022	0.01929036147266743	0.011383839877089486	0.03031981084495783	0.008402509929146618	0.0035586422491178382	0.012577423753100447	0.025983790354803204	0.03940195726463571	0.038959263381548224	0.0230298152891919
2.96875	0.014141032297629863	0.013522867864230648	0.007465748815593543	0.012192232832603622	0.00845149322412908	0.0038176992384251207	0.011573001625947654	0.015445874026045203	0.007137921184767038	0.01228469553461764	0.015448717854451389	0.010497736581601202	0.0070717465598136185	0.003988710010889918	0.00726695858174935	0.017276544764172286	0.016773894809011834	0.004438796102476772	0.009394460916519165	0.02718048868700862	0.02389813325899013	0.019424520481425133	0.006432132390909828	0.0073754723416641355	0.024313437822274863	0.016939797281520442	-0.0017295191704761238	0.012849081968670361	0.035443023522384466	0.03951926934532821	0.03055205472628586	0.015353485074592754	0.005586419539758936	0.025937157322186977	0.015408147784182803	-0.0014231812849175185	0.020224503651843407	0.0391344019328244	0.03597986699896864	0.01871470399200916	0.012008544465061277	0.030659348954213784	0.008642709285777529	0.004261269923881627	0.012755326411570423	0.025370074959937483	0.038042763189878315	0.037214269815012815	0.022732303445081925
2.984375	0.014224523038137704	0.013503643617150373	0.008915223288204288	0.012887405550554832	0.008007300955068786	0.003550129086943343	0.012879063977743499	0.014671665738569572	0.006570092149195262	0.011860472775151721	0.015386682690586895	0.011277339648222551	0.007416665603523142	0.004169717359764036	0.008418411386810477	0.018464294110890477	0.016073374624829738	0.0036060532322153447	0.009256954875309021	0.027256594307255	0.024203971622046083	0.02032353124814108	0.00746279246523045	0.007331501186126843	0.023767174663953484	0.016255117289438202	-0.001864556665532291	0.011596068274229765	0.03486250529531389	0.0390142846503295	0.02943818599305814	0.014952348096994684	0.005169778196432162	0.02468084261054173	0.014441610928042792	-0.0011972507389145903	0.01920229289398776	0.03743428349262103	0.033779910672456025	0.0173703771433793	0.011640524503309279	0.029080073843942955	0.007571806653868407	0.00425307173281908	0.012997676618397236	0.024800078436965124	0.03650442353991821	0.03601220057462342	0.022406644575676184
3.0	0.015013748477213085	0.013662892021238804	0.010753307791310363	0.013985755294561386	0.0070033137046266345	0.0021918299433309587	0.015382707832031883	0.013760894710867434	0.005458507838193327	0.01064330132503528	0.014373017568141222	0.011033077873435104	0.0067627779731992636	0.003385881133726798	0.008485543145798146	0.019517158257076516	0.015295917888579424	0.0035829718253808096	0.007990137225715444	0.025774664181517436	0.022431223723106086	0.019273259646433873	0.007964556640945374	0.006352833437267691	0.023140081003657543	0.01638288997055497	-0.0016935596329858526	0.00964182111347327	0.031488817546051	0.03520729443989694	0.02604840272688307	0.013489563616167289	0.004494837354286574	0.022909072021138854	0.013506464792590123	-0.00018119816668331622	0.01806841948418878	0.03453111741691828	0.030515198415378107	0.01629068065667525	0.010391410821466707	0.02495554349734448	0.006009370286483318	0.004340607995254686	0.013291654567001387	0.023898176907096058	0.03491103005944751	0.0351417119600228	0.022365785685542504
[truncated: 12 more columns]
