# Supplementary material for: Joint control of visually guided actions involves concordant increases in behavioural and neural coupling
Source: Commun Biol. 2021 Jun 29;4:816. doi: 10.1038/s42003-021-02319-3 (PMC8242020; doi:10.1038/s42003-021-02319-3)
Supplement: Supplementary file 6 — Supplementary Data 1 [file 42003_2021_2319_MOESM6_ESM.zip › supplementary_data_publication/Fig. 8c.csv]

	Fp1	Fpz	Fp2	AF7	AF3	AF4	AF8	F7	F5	F3	F1	Fz	F2	F4	F6	F8	FT7	FC5	FC3	FC1	FCz	FC2	FC4	FC6	FT8	T7	C5	C3	C1	Cz	C2	C4	C6	T8	TP7	CP5	CP3	CP1	CP2	CP4	CP6	TP8	P7	P5	P3	P1	Pz	P2	P4
-2.484375	0.03854441336006857	0.028030429183854722	0.030383117187739117	0.036823257093783465	0.033641019533388314	0.0319434960372746	0.030010294538806194	0.035285562444551034	0.03235634433222003	0.03069927144097164	0.027475884824525565	0.026343157060910016	0.027203144296072422	0.027462780912173912	0.030011080672011303	0.026931239120312967	0.024243185510567856	0.02809806363657117	0.02304271182511002	0.024889100180007517	0.023725374974310397	0.023065368423704057	0.017777831462444736	0.01925482033548178	0.015025511430576444	0.012506042141467333	0.008772787696216255	0.01117654019908514	0.01791523566498654	0.020863505743909626	0.0184523959440412	0.012277907051611692	0.0029527820547627925	0.002411052381648915	0.00012958025617990643	-0.0013593435869552195	0.005944931131671183	0.010405002150218935	0.007596248597837985	0.004417024570284411	0.009848575749856536	0.013985522600705735	0.021213973709382116	0.028963122610002758	0.027316620812052862	0.021984763839282096	0.00982913764892146	0.015372167283203453	0.02595504301134497
-2.46875	0.03836957765743136	0.02835560789098963	0.03050576890091179	0.03694342446397059	0.033704758062958716	0.03163390888366848	0.03002521982707549	0.03613790457020514	0.03284394081565552	0.03047325274674222	0.026569304952863602	0.025792011246085166	0.026736856228671967	0.027481691481079908	0.030380083968520922	0.026875852039665915	0.02485061969346134	0.028758491936605422	0.023106203740462662	0.02382337167946389	0.02300088738556951	0.022339278916479088	0.017215539285098204	0.018440964352339505	0.01469007310224697	0.01269337284611538	0.008896930038463324	0.011326722985540983	0.0171398782171309	0.020523086200410035	0.017876915508531967	0.012157418014248833	0.002486147658783011	0.002389731505536474	-0.00036259105836506934	-0.0019173626962583513	0.005631889245705679	0.009909957344279973	0.00640047946217237	0.003810944163706154	0.010322033823467792	0.013573624877608381	0.02166545921936631	0.029289933480322362	0.027701244893250987	0.02225403015036136	0.009121053121634758	0.014736323477700352	0.026197010162286462
-2.453125	0.038031967380084096	0.028516080195549874	0.030110369023168458	0.036931719590211284	0.033767751685809345	0.03204959163849708	0.030773584387497978	0.036543342529330405	0.033733340352773665	0.030261353642708856	0.026566224171983777	0.025649197679013015	0.02695282525382936	0.028160054911859335	0.030703545565484092	0.02735000243410468	0.024653649036190474	0.02972829081991222	0.02343731781002134	0.023391091870144008	0.022510922187939285	0.021648648934205993	0.017707393286400475	0.018855718753184193	0.014987481982825557	0.011683294323302108	0.009328536863904446	0.011457943727145902	0.016478537156945094	0.019919759139884263	0.01701173449982889	0.012266440392704681	0.002685044941608794	0.002287620649440214	-0.001156165322754532	-0.0027260050061158835	0.004952457694162149	0.009465180529514328	0.005501437117345631	0.0033536312053911387	0.010020666741183959	0.013167954084929078	0.02216638922691345	0.029234173311851918	0.027669921942288057	0.021798962820321323	0.009402978973230346	0.014891451480798424	0.027158910280559213
-2.4375	0.03776669831713662	0.0291595730552217	0.03044760818929717	0.037429366316064264	0.03407897698925808	0.03233365364139899	0.030949697230244055	0.037082496358198117	0.03414244204759598	0.02943617244018242	0.02641357502434403	0.025744258085433104	0.027665806119330227	0.02917122741928324	0.03078312468715012	0.027556138997897505	0.02490009754546918	0.029589580034371465	0.02252036305726506	0.022731351750553585	0.022193036042153835	0.02170867964159697	0.018457152798146127	0.01949109815286647	0.015215935744345188	0.011816626493236981	0.008764711528783664	0.010092601246287813	0.015497754069292569	0.019499620504211633	0.01617360960226506	0.012887911798316054	0.0025441265432164075	0.001928050274727866	-0.0011108885730209295	-0.003469181913533248	0.0034710176929365843	0.008441951335407793	0.0045731400488875805	0.0031782827834831552	0.010088843199628172	0.013340308927581646	0.022425632551312448	0.029572583991102873	0.02753500638063997	0.02133751274086535	0.009818181180162356	0.014675668417476117	0.027628983490285464
-2.421875	0.03752881668042392	0.030754682008409872	0.031149689008816494	0.03861867552623153	0.034422383809578606	0.03296104591572657	0.03211393207893707	0.03806525863474235	0.034694800721626964	0.029071926057804377	0.026890083053149282	0.02645826879888773	0.028888775476661976	0.02985155660426244	0.030530250701121985	0.027482515812152997	0.025420689035672694	0.029701748385559768	0.021875258660475082	0.022522356535773724	0.02238784721121192	0.022353989374823868	0.01962460644717794	0.019913475656358058	0.0156944872927852	0.011517784697934986	0.008736133435741067	0.009616019506938755	0.015559093264164403	0.02002037350903265	0.016634466149844228	0.013207068265182897	0.002578209334751591	0.0014198346121702342	-0.0011832405405584722	-0.0037343390755268046	0.0036841745022684336	0.0084754534822423	0.004444596869143424	0.003196276041853707	0.01004912925127428	0.013522195725818165	0.022895527200307696	0.030907085468061268	0.028275522270268992	0.021529636916238815	0.010462659155018627	0.014564864966087044	0.028186262282542885
-2.40625	0.03748644750448875	0.031127108505461364	0.03193754031963181	0.03933635082430555	0.03514672438614071	0.033315864799078554	0.032855408044997605	0.03964813082784531	0.036272461811313404	0.029999043606221677	0.02810725576709956	0.0274353152140975	0.029711411416064946	0.030055870779324322	0.030776273424271493	0.027754503599135207	0.026491529573104345	0.031048882473260164	0.023292224190663548	0.02342840872661327	0.023205732414498925	0.023295500822132453	0.020558653818443417	0.019957337970845403	0.0166642644428066	0.01177234654314816	0.009978096897248179	0.010350292798830197	0.016488040339027066	0.02081344689358957	0.017528282132116147	0.013828082528198138	0.002716870383301284	0.0020292398694436997	-0.0012974427081644535	-0.003109910822240636	0.004127186653204262	0.008847828162834049	0.004667908663395792	0.0035365474825084673	0.010890614784148055	0.014363040495663882	0.023163310857489704	0.0315973750082776	0.028660982014844193	0.021402429090812802	0.011381824236013926	0.015395373117644339	0.029387700639199467
-2.390625	0.037463503732578826	0.030912989232456313	0.03268629927188158	0.03953498036134988	0.035648689034860584	0.033497555460780856	0.0336117335682502	0.04069607779383659	0.03707226507831365	0.030790727061685175	0.029301102011231706	0.02840891983360052	0.030283926526317374	0.030451258865650744	0.03155801530228928	0.027449890144634993	0.02769388926026295	0.0318949636304751	0.024312965445278677	0.024410644720774144	0.024034271575510503	0.02377751761732725	0.020222714974079282	0.019635306044074242	0.01716278264648281	0.012065743352286518	0.00978725908207707	0.010457550000865012	0.016425785067258402	0.02096449736854993	0.0179105856717797	0.013466375328425784	0.00252248801625683	0.0017024243687046691	-0.0015850378957111388	-0.0038811701990198342	0.003002555941202445	0.007874069520039485	0.00396185859281104	0.003337828000076115	0.011392422244534827	0.015243551036110147	0.022986331931315364	0.03180480753071606	0.028288748068735003	0.020715309120714665	0.011589281423948706	0.015513589547481388	0.02974703935906291
-2.375	0.03800934136525029	0.030871693056542426	0.03295548692476587	0.04064399872440845	0.03657807141426019	0.03352130494313314	0.03336620470799971	0.04196340017952025	0.03823470530041959	0.03132975599728525	0.029884977726032956	0.028950348938815297	0.03039945256896317	0.030123045085929334	0.031413603900000454	0.027401484042638913	0.02809939724393189	0.03346901652403176	0.025502159010648028	0.025206294003874065	0.0248195894761011	0.02424689156614477	0.020717213081661613	0.020708447141805662	0.01783629402634688	0.011878859042190016	0.010910628893179819	0.011521970364265144	0.0168574465882557	0.02156682260065281	0.0185675855835143	0.013456835094257259	0.0027587377044255845	0.002223219997540582	-0.0019934553070925175	-0.003829178927117027	0.0029567177407443523	0.007816666178405285	0.003970455756643787	0.0034739107093628265	0.011987834031606326	0.015192174154799431	0.023660102556459606	0.03267998134251684	0.0285607828758657	0.020913289533928035	0.011792169640830252	0.015494595328345896	0.030307739891577513
-2.359375	0.039486524038511564	0.03191321372287348	0.03304027853300795	0.04169894028455019	0.037308665027376266	0.03306152080185711	0.0339051726681646	0.04310582198668271	0.039779692687443455	0.03211192665039562	0.030956745671574026	0.029739679564954713	0.03058245605789125	0.02957105099922046	0.031189177464693785	0.0283209566550795	0.029413117497006168	0.035214488132623956	0.027252370257338045	0.026213145913789048	0.02563371593132615	0.024990799871739	0.02108246898278594	0.02156403389526531	0.01901940700481646	0.012822528590913863	0.012565519493364263	0.01225443704170175	0.016902447104803285	0.02168360918876715	0.018738287728046997	0.014010876882821321	0.003124293878499884	0.0017198132525663822	-0.0026530355389695615	-0.003849165758583695	0.003025649458868429	0.007010927714873105	0.004463381320238114	0.004726645490154624	0.012412862187920837	0.014832970922725508	0.02465912343468517	0.03425708203576505	0.029509676177985965	0.021720695309340954	0.012314141589013162	0.01601899692323059	0.03209844045341015
-2.34375	0.040057173266541214	0.033537893078755585	0.03365658144466579	0.042194183962419626	0.03810506009031087	0.03313515123445541	0.03468599831685424	0.04344426321331411	0.0413352174917236	0.033615234890021384	0.032621046470012516	0.031123389693675563	0.03187648014863953	0.030658668384421616	0.0323881151387468	0.028847248910460623	0.030375315682613292	0.0359478015336208	0.028626003389945254	0.0272792029161792	0.026731142326025293	0.02598592113718041	0.022039642790332437	0.023040972417220473	0.02001882396871224	0.012985271794605069	0.013053392589426949	0.012465068069286645	0.017053509659308474	0.021453629550524055	0.018708513217279687	0.014333361177705228	0.004188735054049176	0.0017506636504549533	-0.002913053164957091	-0.004361818864708766	0.002598908415529877	0.006351230634027161	0.0041975348518462855	0.004837526322808117	0.013874477124772966	0.01620690632262267	0.025343013228848577	0.03481743976008147	0.029471654442022554	0.022163770510815084	0.012708639079937712	0.016340762632898985	0.03338334993459284
-2.328125	0.03970577920554206	0.03486501258666976	0.03469755458645522	0.04240485946647823	0.03881068639457226	0.03368415468721651	0.03506600856781006	0.04320175126194954	0.04124968640971929	0.03447443782351911	0.03394655174924992	0.03185784582747146	0.03229595888988115	0.030611622636206447	0.03298440721118823	0.028522321139462292	0.030515258276136593	0.03652461975580081	0.029252913570962845	0.02790227464574855	0.027494709112215788	0.02636793723650044	0.022707262949552387	0.023095922935317502	0.020334590546553954	0.012431310897227377	0.013910927876713686	0.012663501780480146	0.01775621434499044	0.021892047664005078	0.018551691190805287	0.014173694042256102	0.0036162722299195593	0.0018824405560735613	-0.0029899600078351794	-0.0038922927036765032	0.0025974796386435627	0.006045580940553919	0.0037262368830852212	0.004099831864004954	0.014961075255996548	0.01759211239113938	0.025927091133780777	0.03592502822866663	0.02969781567226164	0.022216026624664664	0.012966099311597645	0.01574031503405422	0.0342624785611406
-2.3125	0.039904643630143254	0.03614138287957758	0.03646300438558683	0.042765569780021905	0.03946334109641612	0.03411976209608838	0.03537668474309612	0.04400459125172347	0.04247348154895007	0.03506974228657782	0.034951957769226286	0.0327369530850774	0.03323491699193255	0.03178189479513094	0.03405180093832314	0.02911415759008378	0.031818067940184845	0.03776331840781495	0.030302587925689295	0.02859283718280494	0.02859372161619831	0.02786062293453142	0.02471790337585844	0.024512658212915994	0.021394843794405462	0.013945904991123826	0.014845015830360353	0.013107967632822692	0.01870670184143819	0.02319228351407219	0.020525512789026833	0.01520987261319533	0.004025321075459942	0.0023096413671737535	-0.001254751640954055	-0.002933718934400531	0.001774259837111458	0.005481922268518247	0.004390045930631459	0.004899828130146488	0.015639519234923682	0.01814085441583302	0.027569143919390627	0.03741958947503008	0.029740258886886296	0.02173668434843421	0.013280747609678656	0.0165038273204118	0.03523843428120017
-2.296875	0.04014422093750909	0.03709373339079321	0.037210724945180115	0.04360789037309587	0.040248231939040126	0.0349615853279829	0.03594278553500772	0.04471952146850526	0.042474491405300796	0.035091483313590285	0.03549102279357612	0.03333704533870332	0.03360869375756011	0.03243252672255039	0.03459782853606157	0.029795868520159273	0.03264074901817367	0.03820599514292553	0.0310303965350613	0.029249214523588307	0.029592439330008345	0.028913215501233935	0.026713936252053826	0.025980418315157294	0.021881059225415812	0.014269247619085944	0.01557200589159038	0.013331912667490542	0.019857090576260818	0.024753411710844376	0.022601471422240137	0.016966245084768163	0.004609383004208212	0.0032318306373781526	-0.000755222532825428	-0.0020264000741008203	0.0015819289314094932	0.005477618920849636	0.00525253753294237	0.005795063939876855	0.01656377102481201	0.018674864261993208	0.028805286932038144	0.03862419092329219	0.03056232498202007	0.02217255113646388	0.013877763960044831	0.016670086816884578	0.03618947970680893
-2.28125	0.04146037901518866	0.03874551877961494	0.03812976834597066	0.0446615619584918	0.041363305901177226	0.03497700840234756	0.03618937669089064	0.04577732302404911	0.04333918399643153	0.03551486374344677	0.035749026254052296	0.03389134215831291	0.03357326902914792	0.03272091146791354	0.035019285865564596	0.03099201093427837	0.03305229109246284	0.039469265181105585	0.03146386380685726	0.02959008784382604	0.0302272061642725	0.028927393909543752	0.026291567482985556	0.026146663576946595	0.022671078488929196	0.013993488698906731	0.016490632720524444	0.013806986814597622	0.020363859686767682	0.02539888268802315	0.02269022832624614	0.01689159239176661	0.004685990505095106	0.0027103230793727564	-0.0010579658803180792	-0.0021803273280966095	0.0020975870778784157	0.005744649248663336	0.0060693348874337975	0.006385139396297745	0.017470592661993578	0.01940869686222868	0.02977107490878552	0.039329407960758546	0.031283709564013405	0.022746245469897987	0.014395130029879511	0.017087835411075503	0.03648629889357835
-2.265625	0.04254911088282824	0.0401473504382011	0.0398624905385077	0.04523905315436423	0.042248411756008866	0.03543804871151224	0.03732672375626862	0.04683677654829808	0.04441522066481411	0.035774588817730546	0.035753919725539166	0.03389978969353251	0.03386738750850782	0.03295832590229111	0.03564986415440217	0.03215339509770274	0.034514405380468814	0.040678078951896166	0.032406118346261795	0.03037892687425483	0.030786087713204326	0.029418223327957092	0.026534495037049056	0.026811226323479785	0.02352931195637211	0.014752801306894981	0.017624444590182975	0.014299582206876948	0.02126375793013722	0.026653870299924165	0.023240582481957973	0.017180601676227526	0.005162836602539756	0.003520171884156298	-0.0009445055431569927	-0.0017718215356580913	0.0018516570140491239	0.005614347691880539	0.00712537016661372	0.006936930678784847	0.01850420025875792	0.02058275746530853	0.031409676535986364	0.04172052044887096	0.03212517055508215	0.02301961883640615	0.014227377460338175	0.01748559607895004	0.03779689381481148
-2.25	0.043134194624144584	0.040896881162188946	0.041007472784258425	0.04574173286091536	0.04304962756577879	0.03578062636952382	0.03820619773759972	0.04677627373021096	0.0447240344597958	0.03591185652185232	0.03616734677925706	0.03454346385551617	0.034863325650803745	0.033719331194879486	0.03660551849316107	0.03232082943432033	0.034827854589093474	0.04085696685360744	0.033145205990877	0.03157082996331155	0.03225686153455172	0.031075154559221118	0.02747710905969143	0.027212709770537913	0.02426000953419134	0.015080833404499571	0.017907923439634033	0.014299830235540868	0.02253020551870577	0.02845766207901761	0.02449181558913551	0.01798573761479929	0.005192984601308126	0.0037388295400887727	-3.248132998123765e-05	-0.0015247151051880792	0.001184696762356907	0.005118597191176378	0.0077241701601451496	0.007072337516001425	0.018791169626638293	0.02116018234664807	0.033656420337501915	0.04398156944662333	0.033021341275889425	0.02355376349296421	0.014846775145269931	0.01795921832381282	0.03879418136784807
-2.234375	0.043602539761923256	0.042288265214301644	0.04260306959040463	0.04668632745742798	0.04313025708543137	0.037321493966737763	0.03940392893273383	0.047318034409545365	0.04476765706203878	0.036573883255186956	0.03662190922768786	0.035526510304771365	0.03615398143883795	0.03515745517797768	0.03796593168954132	0.03306125726085156	0.035486339661292735	0.04077249470865354	0.03372199365403503	0.0326879655214725	0.033585585001856086	0.03228283086791635	0.028679248853586616	0.02795948220882565	0.02470427204389125	0.015102056686009746	0.017056643724208696	0.013963003153912723	0.023320817737840116	0.02986148135969415	0.0254236291104462	0.018498552257369738	0.005355668397169211	0.0036758374044438824	0.0005499845487065613	-0.0016953748039668427	0.0005914567067520693	0.005269489932106808	0.008317657170118764	0.0077175602549687024	0.019250252010533587	0.02121696998656262	0.0355337533634156	0.045345406793057916	0.033941858587786554	0.024988294462673366	0.015220825257711113	0.018963067699223755	0.040408965479582545
-2.21875	0.04381885822876939	0.04187504891306162	0.04257190556963906	0.046874750219285485	0.0435871422116179	0.03751751939125825	0.03902178993448615	0.047821629140526054	0.04455594241153449	0.03662170563693508	0.03714688422624022	0.03587436747620813	0.036157395550981165	0.035315452521172117	0.03796508391387761	0.03320204531773925	0.03582434586714953	0.040823241765610876	0.03391682000365108	0.03324695599876577	0.03443422216223553	0.032310016150586304	0.028533903416246176	0.028620424296241252	0.02482296604430303	0.015626834001159294	0.017178698952193372	0.013910111914447043	0.023769433074630798	0.03083859566831961	0.025712016923353075	0.018437607758460216	0.005988784984219819	0.004319792287424207	0.0014659128501079977	-0.0013181472117139493	0.000765564979519695	0.005849639172083698	0.008549978036899119	0.0069934967119479555	0.019296130587463267	0.022239397233352064	0.03660687087103724	0.04681952579412609	0.03500202791765332	0.025948417955078185	0.015414881985634565	0.019293756160186602	0.040661148057552055
-2.203125	0.043949076940771194	0.041465346424956806	0.04210364161990583	0.0472879178239964	0.04377353632444283	0.03671002270421013	0.03853058560052887	0.04788111122325063	0.04495478360913694	0.036860943106148625	0.037570354290073736	0.03610194076318294	0.036149921570904554	0.03473606980405748	0.03696067383280024	0.032663258630782364	0.03543542943662033	0.041128146648406985	0.03425110352691263	0.03345256685570348	0.03464987326879054	0.032359269226435575	0.02833149095531553	0.028255962641560474	0.023150890559190885	0.016143531823763622	0.017882408560399198	0.014539091504411772	0.023641127793234774	0.031041190080577506	0.025728793360758572	0.018608679341559763	0.00464974675069243	0.0035918969893828034	0.0024272294976981357	-0.0006002703099511564	0.0012761183432303369	0.005554561130702495	0.00921815405599773	0.006637918054047986	0.018645031214691698	0.022110362112289294	0.03688501635333523	0.04663837947882712	0.03535986298229545	0.026171603333204986	0.015824480541050436	0.02004813322564587	0.04134015697054565
-2.1875	0.04443797694402747	0.040869400568772106	0.041015439285547475	0.04755236709643214	0.04314919844036922	0.035781656042672694	0.037785384035669264	0.04751242646016181	0.044490279909223315	0.036220469111140116	0.03751117782376241	0.0360919940227177	0.036086597514804454	0.03423011408885941	0.035676722077187153	0.032215173449367286	0.035413301493099424	0.04097063927911222	0.03502663420222234	0.03475597730430309	0.03569896046537906	0.03305115091789048	0.028452063619624823	0.027607961266767234	0.022416440496454016	0.016962935808260228	0.018347292990802087	0.015988519878374064	0.024828819750109688	0.032510841824114324	0.025957577832741663	0.018861630494939163	0.0048951359582133595	0.003515623203747964	0.0026672894397052004	-0.00011044377097277903	0.0024995863990625367	0.00573411541618043	0.009682575173792429	0.007125738209288102	0.018525507755111904	0.02258011690864805	0.03673748060318758	0.0465201202314347	0.03540946608409286	0.026294915517792106	0.01581775275990367	0.020571813781862146	0.04138881071994547
-2.171875	0.044613798544742164	0.04132662394549698	0.04029349915799685	0.046810616229777224	0.04296024702489376	0.03552479824284092	0.03661518516018987	0.045658078184351324	0.04308262642007321	0.035658304067328575	0.03797885787207633	0.03673577522567939	0.03651312615256756	0.03457439520861953	0.034869192232145	0.030765992950182407	0.035101123142521826	0.03992943102493882	0.03515018307371065	0.03602528384071775	0.036824705719482154	0.034231175272725525	0.029383680273895152	0.026630798960104583	0.021738619749521605	0.01810801565006841	0.018337559190695175	0.016978700476465748	0.025594581951736473	0.03333137424197048	0.026713231834582983	0.01943162835377734	0.005336660395914805	0.0036032523843459786	0.0029368204930506183	5.9312634402886036e-05	0.00335078508942388	0.005569969600765034	0.010148803304764442	0.007905744455638342	0.018499871375388464	0.02274040344636887	0.037140553793869914	0.04669875188264996	0.035257006622850896	0.026379193039610983	0.015795850061113014	0.02095211872801883	0.041293598664924505
-2.15625	0.043846544809639454	0.040817799023352565	0.03914048675214872	0.04614549226826057	0.042647551163099706	0.03526294764596969	0.03519188535974536	0.04464812509249896	0.04280433323001489	0.035239913582336156	0.03796751827649132	0.03635335614671931	0.035860481509007516	0.03379674819589127	0.033864987543711325	0.029964942764490844	0.03541341521777212	0.040465578949078915	0.03549586059525609	0.0364535033248103	0.037107128743082286	0.03457611876074225	0.029209352208999916	0.025282523973146453	0.021078318811487407	0.018984789747628385	0.018267699505668134	0.01714187923644204	0.02581160344998352	0.03370910705270944	0.027244299434823916	0.019834047518088482	0.005012148403329775	0.004140134481713176	0.0036092051945161075	-0.00037249560682539595	0.0029158276127418505	0.004572253728110809	0.009436577599262818	0.0081315732706571	0.018387100630206987	0.022897402667695133	0.037641200399957594	0.04647742663510144	0.03424162489827722	0.02581206839240622	0.015081400470808148	0.020735689240973444	0.041517853550612924
-2.140625	0.04251064665149897	0.04053022670559585	0.037953963056497744	0.04520227297907695	0.04160173702985048	0.03432345477049239	0.03392820837907493	0.04418875011615455	0.04203331110184081	0.034496462054084985	0.03656479120254517	0.0355359052273343	0.03473253033589572	0.03294866429059766	0.03282942640944384	0.0287655143532902	0.03532106163911521	0.040221767220646146	0.03559047603303043	0.03628208786831237	0.03687601056881249	0.034360462054610255	0.028745135277858935	0.024867002287646756	0.020672533538891	0.018506186711601914	0.018783429809263907	0.01689565498381853	0.02577951472485438	0.033604031454888175	0.02747662477195263	0.019965742575004698	0.004414270482811844	0.004587969719432294	0.003558746736962348	0.00025598577631171795	0.0024546721915385205	0.0035309874801896513	0.007863175333477556	0.007845977833494545	0.017892909102374687	0.023001907346770167	0.037396478198934345	0.04587649898603559	0.033029402350075544	0.02406350101227872	0.012591823161346837	0.019358425645623355	0.04078409511130303
-2.125	0.042092952062375844	0.03988082152209245	0.0373781990565476	0.04512335620820522	0.04105828002793714	0.03367623669910245	0.03291044053039514	0.04348984858952463	0.04141216988209635	0.034016309000435285	0.03645183191401884	0.03561309792858083	0.03454303157050163	0.03269748995371628	0.03199642179533839	0.02736645035329275	0.03442053267499432	0.03978207865729928	0.03518202091800049	0.03622970599681139	0.03675875477492809	0.03444666233845055	0.028948557446710765	0.02319304468110204	0.01952101380302338	0.017979881714563817	0.01866100659244694	0.016209771804278718	0.025017045065760614	0.03308604788035154	0.02794912882527569	0.020708841888699682	0.004008728102780879	0.0044982443156186495	0.003830828721402213	0.00042600845044944436	0.002572782071365509	0.0034375182149233297	0.0075282801990397274	0.008052959450287745	0.017706663624267094	0.02236364220152609	0.03739168734755367	0.045668227365240455	0.03270509101421339	0.022840323264244945	0.010979745775694027	0.018875944294268265	0.0407303434680216
-2.109375	0.042312827846035364	0.03985520449932665	0.03729351168585708	0.04504058107268065	0.04055332638672553	0.033393321398762055	0.03228807224659249	0.043658375390805304	0.04109090901911259	0.033027100976323706	0.03586264073674102	0.03520080628804863	0.03417147826403379	0.032148543125367725	0.031214684410952032	0.02674331947710016	0.03476942479610443	0.03933953701052815	0.03422658914641943	0.03519010313320905	0.03583883136161603	0.03377034682780504	0.028282822924666107	0.021916239033453168	0.019244482390058694	0.018173827411374077	0.018817466555628926	0.015197591797914356	0.023600640101358296	0.03234260939934756	0.027315517551323866	0.020769789884798228	0.003125944675412029	0.0046658761784783565	0.004760688671376556	-9.45439183851704e-05	0.0029303826799150557	0.0035423047258518634	0.007627208670601249	0.008396057927166111	0.016968928664573467	0.021387901296839117	0.03681277767755091	0.04532193331979215	0.032691849488765	0.023168367345351725	0.01195393658708781	0.020176139268733094	0.04156138584949076
-2.09375	0.04078943236963824	0.03956375131383538	0.03686892047699075	0.04467633324675262	0.04013313878094778	0.03334502272773534	0.03190268411999568	0.04368827152065933	0.04109477797755971	0.032735762954689565	0.035425593679246956	0.035065178244258276	0.03373453128733672	0.030861493536667693	0.030782002460910007	0.025942448427667842	0.034779104334302244	0.039321576873771844	0.03384554606163874	0.03428843121509999	0.03485035092598991	0.03247243626974523	0.026564625359606	0.021023776405490933	0.019026364473393186	0.018160146800801157	0.019261614978313447	0.014971679108566605	0.023284282576059922	0.03149828934110701	0.025928996759466826	0.019819858274422585	0.002639461719081737	0.00437190099619329	0.004603705124463886	0.0004305679933167994	0.003940752608468756	0.004284469690173864	0.007535307449870743	0.008085765899159015	0.01613370598643087	0.020584209124353946	0.03571826205588877	0.04444726244546473	0.03312265135755297	0.02364176734117791	0.012661972676869481	0.02121464640513295	0.041984198201680555
-2.078125	0.03920876781921834	0.038540029630530624	0.03540818885958288	0.04332437750417739	0.038626953231869265	0.03274617446004413	0.03179730273550376	0.04149692514911294	0.039452298078686	0.03143332119507249	0.034422909189015624	0.03441828406212153	0.033244683196244296	0.030335523164831103	0.02991068095434457	0.02530791863100603	0.03379693066235632	0.03842808031477034	0.03311145144398324	0.033380586572457106	0.03355417237999063	0.031375509384088215	0.026022866496350616	0.020166657690424472	0.018825392684084362	0.018562176905106753	0.019564693317806813	0.015210123546421529	0.022897767182439566	0.030649420991539954	0.02462306956294924	0.019016587059013546	0.0025187130100675858	0.004212987832943327	0.004495734110241756	0.0006291623005381553	0.004972064613684779	0.004513125505764037	0.006828054960351437	0.007272968770121224	0.015426061482867227	0.020024983826442622	0.03470768840052187	0.0431232494302094	0.03258412600844167	0.023395568592241033	0.012032220046967268	0.020595484203658997	0.04107881445088424
-2.0625	0.038725051237270235	0.03740134434774518	0.034038959676763625	0.04188815136440098	0.037809567927615716	0.032694971468299625	0.03146634919103235	0.040240466594696045	0.038003646023571494	0.030593089357716964	0.03395986227260437	0.03359382401540643	0.03235473702952731	0.029525259416550396	0.028922144073294475	0.02466663361992687	0.0330298061016947	0.03790418743155897	0.03330158615717664	0.03334963588276878	0.032686231494881215	0.030633118469268084	0.02585879366379231	0.019648197945207356	0.018026659188763006	0.0193166118231602	0.019905350788030775	0.015610072622075677	0.023349657701328397	0.02989311683923006	0.02405633416492492	0.018412590946536512	0.001922630926128477	0.004436085232009645	0.005137047148309648	0.0001701905235677259	0.004881958556507015	0.004499545801081695	0.0067592084407806395	0.007566654124821071	0.015207765449304134	0.019926378907985053	0.034121995139867065	0.042125083738937974	0.031526674970518795	0.02281478725199122	0.011129869613796473	0.019541900482727213	0.04043264460051432
-2.046875	0.03767835658727563	0.03703184334444813	0.03240464238260756	0.04011580215301365	0.03727977790404111	0.032369980867952106	0.0305585388055988	0.03872893580701202	0.03662959203356877	0.030142514751059935	0.0338694722217042	0.03368924689712003	0.03238424120936543	0.02916126816999167	0.028093369340058415	0.02399983679642901	0.03190121285733767	0.038111588126048444	0.033690235624089834	0.0338141062646173	0.03273394592106342	0.030417537153698503	0.024930534558370708	0.018469883012585342	0.01683260191930458	0.019199885037960485	0.02014774632989429	0.016208648042811545	0.024001387972384693	0.030122366012074055	0.024164796993136405	0.017017631814815103	0.0012846056517446414	0.003664354134525638	0.004521158139687032	0.00045962893818796147	0.004782393400091678	0.0044132741546491164	0.006685088518270277	0.006981853285105899	0.014862191578140482	0.01980518387645134	0.03413302937988192	0.04176798318512738	0.030706144447322004	0.0219669186626561	0.010329624802398029	0.018998532730620354	0.040460590567090546
-2.03125	0.03624397938401671	0.03684268791694194	0.03162814691895619	0.03864935848396271	0.03655801904387772	0.031777351652272044	0.02973586638690904	0.03802493787370622	0.035636604226601774	0.029260026462725363	0.03310278314456809	0.03314733983424958	0.03223741622205125	0.028936716669704765	0.02831526802110602	0.023912994196871297	0.031741316872648896	0.03734187916852534	0.033041189913637935	0.033993255370296536	0.03305752263404429	0.03059603871552099	0.024991030886303632	0.018824985349783673	0.016238276724470778	0.01854408972621968	0.01968930682342034	0.01624428479699418	0.024261831282638015	0.030336048547178508	0.02475752735044807	0.01645895360270515	0.0016626925178570672	0.00388692035630811	0.004557777103036642	0.0008750162727665156	0.004546927861520089	0.004026111576968106	0.007011247021728196	0.007225411446415819	0.014969291456509382	0.01994940781441983	0.03423380164895207	0.04068090100772679	0.029734019085299223	0.020874528746935538	0.009913755455636419	0.01926734612789005	0.04087236060513533
-2.015625	0.03603200434008613	0.03677767151966691	0.03104663365520537	0.03747497241711244	0.03616217311937362	0.031976789725013076	0.029457285883836448	0.03755156652769074	0.03449207746743923	0.02896362692990806	0.03296410672483034	0.03328632336342707	0.032168937870301305	0.028300585399847478	0.028018002849421464	0.023752195356792072	0.0311812576954253	0.036562675470486285	0.032365021482110026	0.03357697280589491	0.033049959852360186	0.030443031073082237	0.02456598521093838	0.018981160398107023	0.015318030363414437	0.017596829760259426	0.018752229475649074	0.016753952275030314	0.025138048105873168	0.03043664712458849	0.025262649659998714	0.016722146794199942	0.002159477906388929	0.004085567081347108	0.005209816235583276	0.0015978431445546448	0.005380255315685645	0.004752706187719014	0.007129296983475797	0.007150006206938997	0.015336807869607583	0.02076266363146715	0.03461673934943974	0.03992245481349528	0.029636343027232216	0.020915063436405035	0.01044875790248625	0.01979817664832808	0.040773533983156085
-2.0	0.03535831110784784	0.036477089114487174	0.029729354742448776	0.03725899748387747	0.0353127152309753	0.031171816447749735	0.029078185302205385	0.038028932630550114	0.03441647820873186	0.028352396839181893	0.03235124624770833	0.032771935081109406	0.03165292947087437	0.028122772031929345	0.027051425087847747	0.02292529771802947	0.031686411960981785	0.03645659170579165	0.03194780116464244	0.033493120328057555	0.03320959457196295	0.03071825631777756	0.024483986757695676	0.01868309545898228	0.014182478905422614	0.017872515488852513	0.019306498012156226	0.017059790769417306	0.02577531518181786	0.031112095387652517	0.02591033704811707	0.017096391196537296	0.002765993875800632	0.004511969001032412	0.005346913673565723	0.002073006998398341	0.005336493498180062	0.004777035713777878	0.006910863827215508	0.0075542641156062015	0.016245199648255947	0.02216055485769175	0.033978899172507224	0.038688902463763955	0.028409061796264724	0.019678759781527333	0.01072599517647177	0.020068490148696584	0.04036298568826169
-1.984375	0.03380183738481719	0.03633952233940363	0.028582186030689627	0.03640408959181514	0.034201908887553145	0.029746927286032586	0.02883750309702009	0.03704616405302659	0.033743352512829006	0.028209899947978557	0.031757376051973554	0.031975352321751416	0.0304280171636492	0.0271443750243634	0.026075101218521014	0.021435818017926066	0.031696592341177166	0.03577148042386398	0.031602442504663486	0.03401725732255727	0.03287733145989478	0.03077112577157095	0.02487295851969975	0.018435020398464987	0.013915854773949831	0.01790342660387978	0.019015285623027012	0.017880723760754336	0.026153989811427893	0.03191465667914599	0.025991032886668108	0.017471776448655874	0.003766501728387084	0.0054741135551012125	0.005105036530585494	0.0021438820869661866	0.005785052756982623	0.005127624259330332	0.006130389656755142	0.006747170249582268	0.016864746797364206	0.02303720300551504	0.03359798283781856	0.03755621206946671	0.02741927795432275	0.018145209841895847	0.010655105347541393	0.018897395004387363	0.038731250853743404
-1.96875	0.033184271270874886	0.03645870042964816	0.028867812070529908	0.035904294167994524	0.03410784297157079	0.030007390095852314	0.029094597103539854	0.036233205249300224	0.03353594046784565	0.02826855611638166	0.032089062350564745	0.032665163508499975	0.030646291805896907	0.027297742757946254	0.025553842604858802	0.021102846501162276	0.03131479520816356	0.03548585046082735	0.03189459127024748	0.034781575424131	0.033182518533430995	0.03103957234416157	0.025441665481776	0.018661562440684065	0.013036695208097627	0.01771867898060009	0.01879007407660538	0.018216257184394635	0.026698546175612136	0.03216945205349475	0.026895824680104853	0.018208078321185893	0.004217411938589067	0.0060572245636649315	0.005647147100535222	0.001693594446987845	0.005632470030104741	0.005877091875663609	0.0066254607925657185	0.007107935589556291	0.017053485111682677	0.023172893616720102	0.03301948190201074	0.0369502121116966	0.026511915292940103	0.017787301493808628	0.011243909678887576	0.019004062023304867	0.038047657755669206
-1.953125	0.032379252417013046	0.03570442667696625	0.028137418429832906	0.034856680571101605	0.0338203638268169	0.02903360236377921	0.02849379215622321	0.0360746064921841	0.03400471752975136	0.028149418445536867	0.0324969705339754	0.03295663826866076	0.030570502061164007	0.027179789333604275	0.02456433073093649	0.02058979028952308	0.03166933936299756	0.03518895813031122	0.031949133733178314	0.03556289565749467	0.03410716505022719	0.031115091931496863	0.025392829487100244	0.018021587000112048	0.011917404411360622	0.01741213462082669	0.018346207024296745	0.017705358206876555	0.027288911372306757	0.032773563859518615	0.027336033014580607	0.0180702439880406	0.003456628060666844	0.006333511104458012	0.006218596565304324	0.0009612176978407661	0.00496313171897782	0.006240865041036159	0.007590335202985443	0.007973544939886779	0.01701241418486461	0.02370758810429834	0.032167547126300634	0.0358137272298336	0.025244920144905335	0.0173098451574333	0.01208658423856832	0.019465949840378017	0.03779701746534556
-1.9375	0.031801056012045595	0.03478788184584118	0.027383103594183923	0.03381673400144791	0.033776137948734686	0.02833903880964499	0.02827758778585121	0.03564660786651075	0.03408566834405065	0.027780684357276188	0.03245345677714795	0.03319953486789018	0.030793447652831672	0.02674239285843214	0.023200012574670838	0.0197464086159016	0.03145932376210112	0.03420679829432629	0.03111649533675518	0.03503686679059683	0.034601461002603175	0.031731740540271856	0.02600270990515128	0.01729230203782208	0.0112420781631954	0.017937842413084583	0.01760345461370889	0.016785302216885612	0.027534893319534605	0.033033069173689	0.027741774125024675	0.018550503526057582	0.0033486056279798506	0.007068801712011919	0.007045502756955102	0.0006866237352369353	0.00508328751893714	0.007019835413666442	0.007965302740922197	0.008263874758267776	0.0173724490130553	0.02446737207574188	0.031979838700499384	0.0351302937604487	0.024476477626012638	0.01673865082557313	0.012497747606539633	0.01907602195860818	0.036951259174384174
-1.921875	0.031790398654993626	0.03460944603284588	0.026665466882695908	0.03292288474040106	0.033694572374224664	0.0270767042400621	0.027297258586622776	0.03455990576185286	0.033712029061280194	0.027996417332906275	0.03227309794165194	0.03293871466303244	0.030301886540837587	0.025525926196132788	0.02264158706529997	0.01979391204658896	0.030865623883437367	0.03349605177063495	0.030996066420630086	0.03486447756877169	0.034564472420606764	0.031388953248097096	0.025509021990001202	0.017404401185922326	0.011998113817389822	0.016840405852963158	0.01673991250572726	0.016316385648678988	0.028333932772511616	0.03296974888653494	0.02762661043088883	0.01813397252262803	0.003772535226016771	0.008402863051742315	0.006861541999387555	0.0011112210399005563	0.005042837554356083	0.007113716402091086	0.007797112895059399	0.007949217515124474	0.017932805872987956	0.025398788713209795	0.03172945362748578	0.03492978054564446	0.02459236163922469	0.016355263095465488	0.012288851710036398	0.018293399189133197	0.035843350563663987
-1.90625	0.030111182772088796	0.03363701126436354	0.024850329026594408	0.03131161036435515	0.0327202936867252	0.024888867395929992	0.02613145160721615	0.03240012009628117	0.032118125970009716	0.02719922405667603	0.03160778689198196	0.032046207180246714	0.028863530833041294	0.023541236913297327	0.021634149423334748	0.018966252490645274	0.02965893599030096	0.031861682794988154	0.030722578126005828	0.03450673776678741	0.034642527461983263	0.030661959876306356	0.024468641547719015	0.01721297559561208	0.011872978569590487	0.01616391909919912	0.01666015300379513	0.01610068528098054	0.02846027188061271	0.032900237978901715	0.02703000424662605	0.017883179042837583	0.003914192158845253	0.00877661460544914	0.006423546851146966	0.0010251897620037198	0.00466016170103103	0.006732005451340228	0.006725027592619881	0.0075472733471542595	0.017070913664065303	0.025583413991262204	0.03125931319082156	0.033776608761399984	0.02358916747252806	0.015372919273067965	0.01181087699951604	0.017604527632647658	0.03457023073569872
-1.890625	0.029521093492076034	0.033498418152157684	0.0242157478176523	0.030084452591836452	0.032068650634028015	0.02436679636812187	0.02490702036302537	0.030596574931405485	0.03143572470871732	0.02728791009867564	0.03153121474315412	0.031928770032573085	0.02864034335652832	0.023112229257822036	0.020827093955449526	0.01749028938647825	0.02849672089359956	0.03103858984541148	0.02994982588570565	0.033842188818380234	0.03482193204108626	0.030782235506922006	0.023737479429109955	0.01660999429295771	0.011086115816578968	0.0156359109620098	0.016122508750413544	0.015841964702121913	0.028185754580772483	0.032899173244368286	0.026893883440061474	0.01767637168522924	0.003114198613911867	0.007405519124586135	0.006451430122251622	0.001118993293493986	0.004531861314171692	0.006580295332241803	0.006033767970075132	0.007386755023617297	0.015812859617290086	0.024325226433575153	0.030923166079446673	0.03339458105619997	0.02301355099771172	0.014839851287251803	0.011785263760248198	0.016934647914604285	0.033504420064855364
-1.875	0.028465855613467282	0.03278225437970832	0.024139061674941332	0.028421406855341048	0.0315386657952331	0.024158507844549603	0.02450393980834633	0.028631018148735164	0.030015452287625522	0.0266976889455691	0.030953798320842905	0.031936128825600464	0.029754472116474064	0.024168807609385112	0.021219536233365942	0.017542524032614894	0.02719062564428896	0.029495496395975353	0.02886728786979802	0.03259180218447	0.03522978755645454	0.03178778461879119	0.024844721166300588	0.017903790835407562	0.011370468471432105	0.01490816738223657	0.016146230617414402	0.015531104581896216	0.028467784344684333	0.03285238518146798	0.027224960492458195	0.0178196354303509	0.0032281367180985398	0.007834099081810564	0.007029679940387723	0.002198500675149262	0.005036279880732764	0.006692164210835472	0.005858839384745807	0.006927957385778427	0.014981926907785237	0.023999542003730313	0.03135053544829134	0.034100049844710156	0.02357181890401989	0.015118983043066692	0.011875738421076676	0.016302870275103486	0.03246028912835754
-1.859375	0.02799518009996973	0.03187477830797434	0.023537194779828498	0.027271063649095595	0.030711763782892375	0.024191024946048856	0.023375914336065763	0.027228641521651296	0.0287504708772758	0.026767185260541736	0.03122941213659942	0.0321922977338545	0.030564042548576253	0.024996340277357375	0.021769108675653116	0.01707697140518576	0.026304148748749867	0.028355447645299136	0.02883274171690573	0.032081757811829446	0.03626186371548101	0.03305049987975508	0.025791073369327934	0.01781976268393919	0.011631089393631555	0.014736196224112064	0.015074951242422686	0.015119154413696378	0.028410515558789484	0.03284150306135416	0.027785157425387296	0.018138962547527625	0.003618498738796916	0.007686945662135259	0.008141831235843711	0.002521009708289057	0.005165557053260272	0.006404212232791906	0.005284619238227606	0.005994435859611258	0.014839365938678383	0.02438732699956745	0.03194753028219566	0.03441099271876737	0.024182136519812047	0.01504607216702425	0.012137924080525409	0.0158992039388977	0.03153610786393983
-1.84375	0.02668137357395608	0.03156534792797174	0.02373238493455574	0.025676564022433013	0.029854283930035308	0.02449333951699373	0.023026941428543068	0.025365050491382136	0.02748439937568037	0.026256683655083178	0.030443726241355763	0.03106447053141892	0.029501945374067872	0.024467639450449497	0.021324913590797225	0.016757733217673376	0.024418575473828242	0.02702880847209599	0.02805368312401697	0.03125005355104804	0.0360741640557535	0.032355202466715124	0.025299084570724516	0.017403193225618452	0.011047819157829509	0.01446468584399554	0.01414862920937594	0.014607288198385504	0.027661815105238928	0.0322196361492388	0.02743136873759795	0.017614278881956123	0.003228045770083554	0.007859834120608866	0.009377342610969208	0.0034790272620739415	0.005561459757154807	0.006276189544587396	0.005259833863237873	0.005604584951652214	0.013929935230407864	0.023819733632262797	0.03216731579741463	0.034257628134218975	0.02380705529358238	0.01454635167028755	0.012109693546699418	0.015662918737507425	0.03008068007766269
-1.828125	0.025302264172933065	0.030203883105423303	0.023125025365152395	0.024695833830628545	0.02786662944126874	0.023448640923015775	0.022241774838767013	0.023994894853240113	0.025435360783012582	0.02495156659351778	0.028987211058847606	0.029041376383975148	0.02754585370857967	0.022848020936362446	0.020238314574817194	0.016298750566784294	0.02351826327503659	0.025810634007211775	0.027097121672704817	0.030284792382735758	0.03494888357818127	0.030832693143747748	0.02412330937513616	0.016342010324297006	0.01111064397264272	0.01448224430787377	0.014074872573837638	0.014609428428229876	0.027482407391653398	0.03201985257910565	0.02648158007650636	0.016593194656888955	0.0026455096551217137	0.007786255551036447	0.010309238906484098	0.003974544844822958	0.005155568773989217	0.005763083888450637	0.004872135535697453	0.004678739930386655	0.012943741917843	0.022734997776569798	0.0315364349342417	0.03306987766991369	0.022573805748834275	0.013175891246646643	0.010912830374059013	0.01448661573595018	0.027315879019442945
-1.8125	0.023227400943869724	0.027337686842656694	0.021934225769655313	0.023160409809315753	0.026183370123908388	0.0211806311905093	0.021421244872908574	0.023101843034964986	0.023719089507358147	0.023512946406845002	0.027540289191529156	0.027375057036988438	0.02655987503385404	0.021761559596052395	0.018328283555820234	0.016325512423645706	0.02278677604335826	0.0249640085385181	0.02629110701964237	0.029408631031401455	0.03406954357633367	0.030616584431845693	0.023837513418402522	0.015488005836959928	0.010778262524399906	0.014168174457154237	0.013577360186900478	0.013962628578883595	0.026798312208848075	0.0317244577803649	0.02605252806461067	0.016461078950669616	0.0023328312461671887	0.0077906000544317065	0.010713502633552707	0.003638945647981018	0.00425633325939998	0.005049011518713087	0.004542090717586688	0.004244826057401951	0.012003070958598983	0.02166108623787295	0.030383449420332907	0.031775034905876964	0.02125403227400966	0.012036673835245893	0.010293294154689648	0.013668513725860976	0.02582453432260081
-1.796875	0.021706926124170422	0.02603804381651571	0.020256384534877724	0.02043233406729996	0.02465479802340269	0.020140017435187473	0.020773758950599585	0.020874821761390196	0.020510137197561562	0.02185740593704395	0.026048631631419995	0.026022432325407862	0.025571975484490396	0.020483313663862645	0.017585773114115	0.016133514768444	0.021418656810419635	0.023415130167268216	0.025135743542341514	0.028411650212001406	0.0327961043221876	0.02948465074878186	0.022859588079154492	0.014740522531792522	0.010634175289305858	0.012517732352716849	0.011503369978163392	0.013199778451235034	0.02642031953946571	0.031040593568468465	0.025354860175866634	0.015711501155601583	0.0024155712519132065	0.0071334487991407515	0.00946034243388567	0.002939735844847746	0.004298796069633681	0.005510033568134532	0.003967549874505494	0.0033534330083057283	0.011547691281884908	0.020721440960187465	0.029055669694207607	0.030193690187297763	0.02047827599744778	0.011996847961563617	0.010086093320569488	0.012654422799823806	0.02436051534023136
-1.78125	0.021068677632138134	0.025532826627022588	0.01988974947598763	0.019227736818720587	0.023874777201126563	0.01969496964593418	0.019590288485960627	0.020299273982527666	0.01975914197973907	0.021479180923779494	0.025809402391314507	0.02567619608453242	0.025956931410473772	0.020447603265347426	0.018155222001951188	0.015901858432334846	0.020193846382971968	0.023476267256774007	0.02410874579218216	0.027876849519088864	0.03231137366092298	0.029761494067497552	0.022830842912662776	0.014861928927712143	0.010736398940935032	0.011253289016894995	0.01034066317952238	0.012437628785846755	0.025359508419251144	0.03004128982720431	0.024679595863563008	0.01482765432447195	0.0025720631310832687	0.006660886306781322	0.008689669161685742	0.001588532925961772	0.003931334128719754	0.005337390187196434	0.0037949454272165895	0.0025141936712316237	0.01161981119948905	0.02104576531564817	0.028235448827035724	0.02894708761014044	0.019709449319634587	0.011933024099562317	0.009812347959086764	0.012525980599457398	0.023187717038672416
-1.765625	0.019884647423168644	0.02416542188730091	0.01898616083199158	0.017993203905643896	0.023532446524768602	0.018847554916283114	0.018586559836694504	0.019014969103591284	0.01916146667790599	0.021298404570552522	0.02560592016670853	0.025455704715568572	0.025885416404344143	0.019742983824107795	0.01708872665767558	0.014900951855815947	0.019388761592563242	0.02358123438898474	0.02315719996695407	0.02750026695430279	0.032066913747985384	0.029967188101727514	0.02264577382884454	0.014749257266521454	0.00980269220599439	0.011150249803904444	0.00939616431714967	0.011427981677115895	0.024709998595062642	0.03004937097139191	0.024627381970640273	0.015350209218740928	0.0027638856234261768	0.006357932087848894	0.009136201854562386	0.0017735984467435629	0.003774136882975654	0.0052939943270757794	0.004491612937636091	0.0032342970749596133	0.01232691938712378	0.021088126278482378	0.02780485732082525	0.0279571040533483	0.01828024098649621	0.011115484569199908	0.00928931087410092	0.01249682679772377	0.022839097410906107
-1.75	0.01825654596905224	0.022545485853333956	0.016680177312809973	0.016235991031862795	0.021507185024529463	0.017403095023473723	0.016651582917984343	0.016745554152294062	0.016922742512542756	0.01969736792962067	0.025100372533779593	0.025047218933468684	0.0253858252777718	0.01855194108793512	0.015433695539832116	0.01364637742517516	0.017945409705862402	0.02250070687441621	0.021895334124565125	0.027414481714367868	0.032293840416241434	0.030223456281237304	0.021700809674803166	0.013245219746022486	0.008761210553348064	0.010168056297698059	0.008035771851427852	0.01127616955582198	0.02512100729127269	0.030677053320687264	0.025116089830407872	0.014912086311960593	0.0030438156565651296	0.005755771759868367	0.00927865076228045	0.0024056365393335	0.004189593020419125	0.005631277014617808	0.004176731797633693	0.002446743898326531	0.012174847931601108	0.019896173349115996	0.02650065629532037	0.026555985491722823	0.017411884875036775	0.010527149503468535	0.008392491212362074	0.01096848036395386	0.02116944677727588
-1.734375	0.017653026932384817	0.021154164033941925	0.015480160433799028	0.016076487173722852	0.020642022229731084	0.016353179636644198	0.015437513031065464	0.01623425540055905	0.016234285407699646	0.019192613515770063	0.02454220678191632	0.02424955875321757	0.024357139150379226	0.017375724436715246	0.014073845860548318	0.0121471972001018	0.017302871799620333	0.021686004963703452	0.021091651372262276	0.026888871580013074	0.03131352235213854	0.029365761065855624	0.020428778223867995	0.01209816267946735	0.007425611493272299	0.01014770059264265	0.007367504085414112	0.011388845302053596	0.024701603331777733	0.030009527155198158	0.02459012988838367	0.014368762308731676	0.003951208590297029	0.006035802541009616	0.008911610877839848	0.002300999993167352	0.004514139023376629	0.006070713931694627	0.004459171259077266	0.0024854532326571642	0.012472832200000995	0.019602716248482466	0.024509293207665907	0.024424649914726614	0.016652130370493977	0.010451687191380187	0.007869876881886739	0.0107324413722381	0.020556197673431597
-1.71875	0.01712460326962173	0.019640205436735413	0.014763097587274388	0.015487771620973945	0.020174647064413874	0.014481422043172643	0.014114561944734306	0.015248973469715566	0.015574157290393487	0.01830842528870562	0.023120331777317916	0.022213996644859436	0.02205999363795854	0.015208037989214062	0.012331384222488851	0.0106895550590707	0.01618815836554859	0.02041451996192336	0.019594650471117348	0.02495115569563495	0.028745445713866502	0.02701778938062489	0.01828191801905632	0.011363210412673653	0.007030962510907557	0.008629165945967543	0.006725510103569832	0.010951677348930388	0.02330047163995914	0.028262156824348496	0.022643670471734368	0.013355676754144952	0.004559429542860016	0.005941195698687807	0.00736668749304954	0.0012604296498466283	0.004479074015762308	0.006246116768397769	0.004277962118794676	0.0026601699006278067	0.012183472176548093	0.01916817348683253	0.021833190228790045	0.02210493642342044	0.015419319248758256	0.009736753001925535	0.006598182376001205	0.009530283528147266	0.019394941569771618
-1.703125	0.016481182957068085	0.018861280690180136	0.0141013823391404	0.013920745856012218	0.019146750663639977	0.013275833241641522	0.012841203223069897	0.014425848151586252	0.014409494574647397	0.017595184640958904	0.021726845529519777	0.020585007726913317	0.020578568734345028	0.014023832255043089	0.010979494522325694	0.009559489133243915	0.015182593275676481	0.019249479404606973	0.018322927155531944	0.023258794584580755	0.026848626742139458	0.025210085278376936	0.016521973541239278	0.010177620474132709	0.006660196167649702	0.00806004866863077	0.006257787148933857	0.010966242442373186	0.022204567799872166	0.026773783344833647	0.021269362706516404	0.012265813420526683	0.0040542243710660845	0.006351998588070273	0.006108253651837004	7.121532980818302e-05	0.0037025547644589096	0.006381285341922194	0.0043935488589340824	0.0028621439705602825	0.011616528106969781	0.018208706425502895	0.019682954938616604	0.019631974169169553	0.013718806737824708	0.008521134487818927	0.005987567250849679	0.008947348169749602	0.01875592315918766
-1.6875	0.016209329420235008	0.018750377059041055	0.013577366914250887	0.013827801388106308	0.01843689470551908	0.013234499329701065	0.012842163049208466	0.014316566361230798	0.013630058712442406	0.017692253656423417	0.021339943120256066	0.01983102249869262	0.019860357139259578	0.013243251759558917	0.01028144986485131	0.009252457856200635	0.014981120656011626	0.01872684988193214	0.017987231150618753	0.02280768151395023	0.025452780688647182	0.023884414648637175	0.015457364596659317	0.010031563379743601	0.006910768193483819	0.007452453646692447	0.006076518434565514	0.010723385549499653	0.021348072509863415	0.025862289055658037	0.020694988616742193	0.011936552758561448	0.004463599785231054	0.006766494383919052	0.005332151419133879	-2.217540459241718e-05	0.0033778029843233525	0.0068074075428739885	0.005055225681280718	0.0041654831467894836	0.011724136013071984	0.017556333425454797	0.018769503373187037	0.018901804328197613	0.012932195562461857	0.007881565019488335	0.0056353062245761976	0.008890387884457595	0.018720761261647567
-1.671875	0.015004746487829835	0.017528492493511294	0.013693534478079528	0.013322272983168659	0.016992054064758122	0.012380331521853805	0.01248490264697466	0.013710040727164596	0.012352322685183026	0.01653396246401826	0.020207326440140606	0.01877097998512909	0.019327908800914884	0.012302877783076838	0.010140264371875674	0.00894628444530099	0.014471199147351399	0.018253035080851986	0.017050520272459836	0.021734546273251	0.02434113638009876	0.02281263335607946	0.01385158471239265	0.00953960907936562	0.0073965847706858765	0.007709771365625784	0.005734584052697755	0.010293304642664225	0.02045164501760155	0.024650414701318367	0.01983544712420553	0.010419590056699235	0.00391373906750232	0.006571325435652397	0.005567991227508173	-0.00044088188442401586	0.0030474620347376914	0.00654061464156257	0.0045951951702591035	0.003827002036268823	0.011079259689722676	0.016560801040031947	0.017691965703852473	0.017666659847600387	0.01245213133370271	0.007532678979623597	0.005175458593294024	0.008538679621415213	0.018163715151604264
-1.65625	0.014250315586104989	0.016550399733023368	0.013106618527672254	0.012920719519024714	0.0156805676073418	0.011602948498330079	0.011678201996255666	0.013369852414325579	0.01194524314487353	0.015665501117473467	0.018503271671943367	0.017153291753493248	0.017674469543271697	0.010716641217004507	0.009483847522642464	0.009001348391757346	0.013848935172427445	0.017653555344440974	0.016521601181011647	0.02039057753281668	0.02294593071419513	0.021447232610080393	0.012702453671954573	0.008429288682532388	0.00722582234593574	0.007304195017786697	0.00510735967727669	0.009506200609030202	0.019772482622647657	0.023796605179086328	0.019307970214867964	0.009765912598231808	0.0029457056807586923	0.006709509038773831	0.005437316873576492	-0.0004367731511592865	0.0027149974943313283	0.0061846723430790005	0.003849726100452244	0.0032065836916444824	0.010772255875053816	0.015566646528895944	0.016624273336492478	0.016624013205000666	0.011631487202248537	0.00674533676210558	0.004106519034485246	0.007922469146433287	0.017219638673122973
-1.640625	0.014571503532351926	0.016360258538043126	0.013228447394794784	0.013496212719473988	0.015461049644363812	0.010968123562633991	0.011628248140914366	0.01388958000461571	0.012361414905171841	0.015197443461511284	0.01726936982013285	0.01639455253025517	0.01677470017457381	0.010231173707870767	0.009698538041266146	0.00909705167869106	0.013109467408139609	0.01663685423845891	0.015747935784747823	0.01926121958604199	0.02197930549737066	0.02034190272606793	0.01208429760299623	0.008303573471494019	0.007022977035376243	0.006518493690236937	0.0041190979871316815	0.00929325223332853	0.01916571327019483	0.02243094894802198	0.01841587107628584	0.009220513912441674	0.0029147490567993373	0.006733847843133844	0.005261297634569928	-0.0005561551894061268	0.003261606881278567	0.006854336455580779	0.0035792364957160316	0.003383877640590072	0.011222053252470231	0.014689907454885543	0.015717235556803644	0.016106988437240944	0.012058070104103535	0.007056270999601111	0.0044907240750035275	0.00802061945432797	0.01700797634839546
-1.625	0.014244553161552176	0.015516753727570175	0.013182723939826247	0.014179315860383212	0.01584335590887349	0.011731353227514774	0.011903444671770558	0.014403337170369923	0.013119255867786705	0.015541900170501322	0.017308035830501466	0.016766586760059	0.017329656274523587	0.010151921410579235	0.009487444315163884	0.008950110917794518	0.012384605733677745	0.01663129761000164	0.015739017754094677	0.019187989924103022	0.02151124175870791	0.019873540179105476	0.01211192379705608	0.008733396249590441	0.005794085434172302	0.006714848970295862	0.00382829068985302	0.009071118157953606	0.01874200231395662	0.021545815840363504	0.017682045686524362	0.009132741655776044	0.0028179719054605814	0.00602947007282637	0.00597799225943163	-0.00030033306684345006	0.0031046414536831436	0.007367721872287803	0.004075305408332497	0.00411051950068213	0.011102167595527134	0.013841607281938196	0.01535426207119599	0.016071064314019168	0.01206257359299343	0.007347700790705858	0.00535709577598027	0.008638167078606785	0.017730946629308166
-1.609375	0.013907997973728926	0.015344179287785665	0.013268995366524905	0.013823493057861925	0.015310344460885972	0.012084663449786603	0.012126477654965129	0.015104911598609761	0.013869214965961874	0.015781793196219952	0.016948166652582586	0.01650312035344541	0.017257597256684677	0.010046672257885803	0.00934048755443655	0.00926056831376627	0.012282941775629297	0.01609279826261627	0.015631224744720385	0.019275281304726378	0.021184946032008156	0.019569510594010353	0.012117896974086762	0.00865245095337741	0.005299855100020068	0.007335484406212345	0.00362947897228878	0.009188937087310478	0.018491886300034822	0.020967941969865934	0.01756192682078108	0.00944976955797756	0.0028726625780109314	0.00534830674296245	0.006563390398514457	-0.0004250948528351728	0.0026708264129410965	0.006929103273432702	0.0045007940905634316	0.004804847591731232	0.010783757513854653	0.013443127696518786	0.015375039807986468	0.01536864628578769	0.011142768895660992	0.00719899551186245	0.005825659407128115	0.00924786585092079	0.018147259356919677
-1.59375	0.012368244369281457	0.014949605509173125	0.013867369608487935	0.01267748355276126	0.014095909532625229	0.011782033555209636	0.01227508035954088	0.013992007053457201	0.013001762214116752	0.015531992679461837	0.016393830091692506	0.01615370730869472	0.01647402748349123	0.00900175105780363	0.009580877118423814	0.009656600470771081	0.01079827754292637	0.015262097353115678	0.015349644966772758	0.019402997649740426	0.020954062434611842	0.019409522134810685	0.0121718959955615	0.00964530541896238	0.005333249989780598	0.006296124157961458	0.0032260256266454235	0.009842148566758625	0.01871176833519712	0.02090898365713656	0.017743396351579576	0.009846559082507155	0.0038914306947845033	0.005120727649773471	0.006096758987405337	-9.924836267600767e-05	0.0029567903431598095	0.006652283870789688	0.004458208889445814	0.005092321132542566	0.010704276157775893	0.012917586701223626	0.015092461672611534	0.015333946619648486	0.011117829947033897	0.007048089969612192	0.005209372295394132	0.00893475036136806	0.01748339866171591
-1.578125	0.011304494288742717	0.014307181286858395	0.013514200341887772	0.011182997256400994	0.013347309131495422	0.011715092917438597	0.012026598036754876	0.012561533489497378	0.011727790971053764	0.014476179500343278	0.015763708110898732	0.015810159244574608	0.016482661105692388	0.009089290769770742	0.009998991987959015	0.010089788271579891	0.009909049957059324	0.01422053612259333	0.014291326410602778	0.018438453692942856	0.020231677011906868	0.019040708361717406	0.01287005867343396	0.010904355585807934	0.005361880268173991	0.005641428765375167	0.002649960987037048	0.00955908621835988	0.018215630740451162	0.020342141133733095	0.017590475536417217	0.010192431690666127	0.004882453050814206	0.0057995602825030804	0.006066967552760616	0.00026052935572806746	0.0030537180253304543	0.00604215711937286	0.004432868476578733	0.005076327390270308	0.01071297166054137	0.013074325327761472	0.015878169672214427	0.016363710950827226	0.011517461948096752	0.007038106382242404	0.0051731630621361544	0.008348331181196045	0.016328462440287694
-1.5625	0.010465032979846	0.01407101719014463	0.012977102096192539	0.010537150147138163	0.013020843971753493	0.01259230675350409	0.011444380917237141	0.011614760209340602	0.011629439305397681	0.014794115320546553	0.015544512658379972	0.01573732327669859	0.01680994565831497	0.009821359789930284	0.01050798372598365	0.009739363577682524	0.008758117590332404	0.014201198029331863	0.013917023316025734	0.018175176274962724	0.01999188408954069	0.01872671119635925	0.013535998036968522	0.011501636705361307	0.004715149811818265	0.004623222403461113	0.0021732374338171213	0.009468845184892416	0.017772873188368975	0.020762180315796287	0.018093757127644494	0.010661444231664064	0.00522940615483094	0.005153321347825113	0.005867418373236432	1.7661215679254383e-05	0.002840359535184689	0.006305223585513886	0.0054493936221660984	0.005124073186743771	0.01040081005776301	0.012335042760241777	0.015698476147372277	0.01687789711431833	0.012349627137882634	0.007897523351130076	0.0053904562548268585	0.00817182611208409	0.01577200531028211
-1.546875	0.009529399502207525	0.013890801626257599	0.012240399958682247	0.010494807673967443	0.012603523148573003	0.012587057857308537	0.010497782600577921	0.011689555839984678	0.011981448721417109	0.01471206403512042	0.014999972353689373	0.015553345251828433	0.017044957727193832	0.01025405724067241	0.010080427180309926	0.009521013585617766	0.00853588174941251	0.014543699854402802	0.013304754276759923	0.01803570636548102	0.02027571579092182	0.01884294142946601	0.014334537892136723	0.01226150059956126	0.004567272306303494	0.003852967063721735	0.0024530159003916196	0.008918233425356447	0.017583414685850583	0.02102908061351627	0.018551598524209113	0.010996355085808318	0.005557517899433151	0.005184391792863607	0.005167059924860951	0.0010950718809908722	0.002795995818451047	0.006552233759430237	0.0060463568050181495	0.00495160755381221	0.00996584459207952	0.011366791875116179	0.01590885079931468	0.016531109949573873	0.012792100332444534	0.008860151878616307	0.005647039580071578	0.008071600075345487	0.015565480911755003
-1.53125	0.008635441825026647	0.01306745947804302	0.010910967673407868	0.010278995789121836	0.01207425023894757	0.011691552323463838	0.009220820310292765	0.011367172744940035	0.012001637349021621	0.014226783375488595	0.014178879116661847	0.014152621489483864	0.016027936694445088	0.009947690996341407	0.009606102206453216	0.00947828431671951	0.008565082220593467	0.014173615819890984	0.012833011453039944	0.017375782650196923	0.019629801786504687	0.01818774826824665	0.0146294254634995	0.012057396396994591	0.004661921288425219	0.003505673643667251	0.002057662481092848	0.009020042140036821	0.017648488783743234	0.020723820384591817	0.018494833749718963	0.011208932637237013	0.0056830741930752994	0.005549239827087149	0.005219127039890736	0.0014360275425133295	0.00248931524110958	0.006722076028381707	0.0056178635568358	0.00433206589659676	0.009779600310139358	0.0113657460315153	0.015270099800545722	0.01585248372039132	0.013014334146282636	0.009296899614855646	0.005581186711060582	0.007739620287611615	0.014297653599714976
-1.515625	0.008784257440129294	0.012677317508496344	0.010362434982653213	0.010248230924480595	0.012021857494255528	0.01179916665860219	0.008692810639331583	0.010743801575154066	0.012423375769867562	0.014861962347640655	0.014434156916104257	0.013985079352278263	0.0160569722764194	0.00988610323984176	0.008937647672428283	0.008074017328908667	0.007434904290130362	0.014177450950955971	0.013028563256375492	0.016959607735043392	0.01896802227711305	0.01757127558812499	0.014076985046267509	0.010938248102320358	0.00360765478835674	0.003047810448333621	0.002038572303717956	0.009129400504752994	0.017157439104630613	0.01967559524346143	0.017316999953800406	0.010678901115898042	0.0056673614410101434	0.005118871678132564	0.004675216070609167	0.0015222614914819133	0.00167613546946086	0.0062269894609926265	0.004781094528152607	0.0039706103329081085	0.010105982440290973	0.01120192216039868	0.014769270154647528	0.015227878223231527	0.012455928974668495	0.009077705448123651	0.004983105274732225	0.007372010392282391	0.013829408059245906
-1.5	0.00773674121737713	0.011536697138217278	0.00930718248418998	0.00944711350603029	0.011005057377042248	0.010776707482000348	0.008289301884360611	0.009929479760467074	0.011483719162060878	0.013740203448105604	0.013441090751439334	0.013323247554944828	0.015464370624977164	0.009089097057585604	0.007973814444267192	0.007110391856986098	0.00687187185685616	0.01335455220832955	0.012022567430540221	0.016329324000980704	0.01844051341759041	0.016662525129504502	0.013834265421610325	0.009864171362460183	0.003300764795858413	0.0027055975428083912	0.0020248439948773013	0.008611617988208309	0.016382306080777197	0.019678935152478517	0.016664572741137817	0.010137973737437278	0.005158957589083002	0.004143243820726639	0.004296078912739176	0.0011958637740463018	0.001073232659837231	0.005363638023845851	0.00452531790942885	0.0035228628374170514	0.009405478870030492	0.009979179711081088	0.014578017080202699	0.014539661377784795	0.01145716470782645	0.007869619198027067	0.0035859962517861277	0.006152765837032348	0.012841871049022301
-1.484375	0.00691338864271529	0.011232508378452622	0.008740880023106001	0.008818190949386916	0.00996635535848327	0.009979588321584743	0.007812447065953165	0.00801729416125454	0.010257140558678657	0.013196063294890337	0.011980342434253544	0.012335775393876248	0.014349989185575396	0.008496836046106182	0.007837328310051817	0.006785554223461077	0.004829834529664368	0.0118154791649431	0.010664012376219034	0.01531690456904471	0.017775687883840874	0.015003548219101503	0.013124017964582891	0.009145820746198297	0.0037894377164775506	0.0021115554962307216	0.0013438360550935614	0.008731444443401414	0.016585320110607427	0.019461330980993806	0.016337762115290387	0.009478196396958082	0.004511470739089418	0.004473531615440151	0.003464632254326716	0.0007955956496516591	0.00166464505600743	0.006096350681036711	0.004436178042669781	0.0027581772388657554	0.008283478452358394	0.009774549707071856	0.01448661603499204	0.013790665712440387	0.010838813002919778	0.0068422968521190345	0.002340680635825265	0.005131118634017185	0.011510022182483226
-1.46875	0.006041424733120948	0.010416184071800672	0.00848493997582409	0.007069568283623084	0.009412879747105762	0.010544909490272402	0.007585446705343201	0.006130352820764529	0.00863777332706377	0.012282563466578722	0.01137494882568717	0.012396840848668943	0.01408538076793775	0.008334864408243447	0.007917012128746136	0.006271567632211372	0.0036938153352821246	0.00998708937986521	0.00975196473300457	0.014985444623744116	0.017569688163348474	0.014415076954173855	0.012568472081329673	0.008463799742457923	0.00335019803897012	0.0015775674459291623	0.0012403389177052305	0.008803020455525256	0.016350513661745936	0.018841024360153825	0.01617178480955772	0.008573245140723884	0.0032513268961338326	0.0046277545610792	0.003642384405247867	0.0013814591919071972	0.0026688644851674327	0.006656066719006049	0.0042620746906322894	0.0026216157275484875	0.007752362595056184	0.009869764366885646	0.014266852661967278	0.013485557225067168	0.010540974020841531	0.006421798057272099	0.001255659491289407	0.004664955340558663	0.010686065000481904
-1.453125	0.0058216870907926935	0.01040510313177947	0.008619117381749674	0.006883417926292168	0.00845684016821906	0.00982094929786399	0.007906275859568268	0.005190067572402768	0.007236177433514968	0.01129041183157824	0.010763101011980325	0.011726466726395301	0.013155391867439904	0.007718092267168686	0.007390087921521626	0.005493434629170224	0.003088421141728759	0.008453691244358196	0.009008218714188842	0.014999900234397501	0.01745625048642978	0.014117711892322405	0.01167200889904052	0.00812177912448533	0.003121273422584636	0.0011368386971298606	0.0010675993922632187	0.009240157090243884	0.01673058276064694	0.01872253224719316	0.01583019829558907	0.008182324412337039	0.0031751254224218427	0.004390430831699632	0.003068070820881985	0.001395919543574564	0.003277691543917172	0.00712867128313519	0.003474170542904176	0.0023193821281893177	0.0076744537334889175	0.010485433905705577	0.013451954559423029	0.012797998555470258	0.010211840708507225	0.006086874916218221	0.0004404375795274973	0.0035044564865529537	0.009070459217764438
-1.4375	0.0046933441888540985	0.009795554666197859	0.00842957473360002	0.0065283927309792485	0.007441423076670617	0.009403637499781325	0.008506243693409488	0.004627067016554065	0.00637662976878346	0.010462131630629302	0.01035046357428655	0.011519164496985469	0.012803105730563402	0.007685611152555794	0.0077399300877004865	0.004943367136365851	0.002747338966764801	0.00798459407815244	0.008729053042043234	0.015103812565212139	0.017256543890107424	0.01365114660875406	0.010985524623538367	0.008654043826390989	0.0035922147435485385	0.0018664354385691695	0.0010306815762305631	0.009255544104962609	0.016395764565095304	0.018020843470003454	0.015165026010072325	0.008746229932876303	0.0033942528767511248	0.004880159537424334	0.0028913444315548987	0.001176684896927327	0.00336040612164652	0.007061316428007558	0.0033615085761994124	0.0022464535606559364	0.007845417351927609	0.010339685957296752	0.012819678522646427	0.011925521038938314	0.009880225348751992	0.006017200151109137	0.0005470359465107322	0.003133542119758204	0.008682594413403421
-1.421875	0.004436962143518031	0.009180360026584821	0.008042073575779796	0.006010494430665858	0.006761485594324768	0.008766314081003656	0.007758843305055052	0.004359495280368719	0.006105063171708025	0.010074647693545557	0.010366369993425906	0.01176869225455448	0.012512988963862881	0.007572108157910406	0.007847369559749495	0.004351524857338518	0.0020464450120925904	0.007396712106856285	0.007957314399618554	0.015149173574172892	0.01707466075895354	0.013455330965462054	0.010330791922751815	0.008875041446299293	0.004089728850522079	0.0015147371388593456	0.0007145958836190403	0.008320538041880354	0.015468513243831694	0.017483925295528023	0.014882009429857134	0.00954800182953477	0.0037238017830532044	0.004460359280346893	0.0024197646329412238	0.0006846351723652333	0.0024812378105707467	0.0060328541090711955	0.003482868362334557	0.002347216452471912	0.007517597632249818	0.00983513894607313	0.01194260410265997	0.010504779062466696	0.008640708663733676	0.005186835466884076	-0.0005666463926900178	0.0026836426579393445	0.007933436465100386
-1.40625	0.0034955362090840934	0.008223137311870233	0.007575968862511218	0.004905172027065419	0.005966309015639127	0.008456387459500548	0.00700043776887469	0.004048858949681744	0.004886001656996086	0.009797518700361251	0.010240317579882686	0.011526618857169523	0.012276003928855061	0.0077200592801091265	0.007168285061925417	0.003309307462768629	0.0017750318627804517	0.006656019783167722	0.007754007767653092	0.015166984946699814	0.01753663755953312	0.013455308321863414	0.010046995832817629	0.008286721642070916	0.003547319985227659	0.002588055812520906	0.00046935923164710404	0.007476315618259832	0.01524604035075754	0.017427810817025602	0.015033177119039464	0.009629945651977324	0.0031218240357702596	0.0034368151857051997	0.002351239003473893	2.335124590899795e-05	0.002138018808182096	0.005488179303938523	0.0037021463343990036	0.002818333203322254	0.006115109275560826	0.008842182529042475	0.010238027066225185	0.00862234176893253	0.007218489839397079	0.004578487638877959	-0.001081365134450607	0.002697231128695421	0.007466422917786986
-1.390625	0.003702341289317701	0.006955995329190045	0.0077553124603582544	0.004014122449734714	0.004913386376574636	0.008008856064407155	0.006357076187850907	0.0029214181937277316	0.0038625724730081855	0.009388028475223109	0.010024305566912518	0.011501203919760884	0.012397788296220824	0.007826057316560765	0.007028819358674809	0.002936238591792062	0.0006889026961289346	0.005778187059331685	0.006889410442090594	0.014197190644335934	0.017131078720558433	0.013293138425797223	0.009034797162939867	0.006973032496171072	0.0033010829996783287	0.0020221928367391228	-0.0004146961189690046	0.005923246639576973	0.01387574793479871	0.016347072226926683	0.014538196590729057	0.008990707754855975	0.0029699957703996915	0.003040380246238783	0.0016526028295629658	-0.0008605740440543741	0.0015335148826125077	0.004656740002246806	0.0042454463909962215	0.0029971188545459882	0.006411859655054286	0.007920403341995553	0.00915202999894973	0.0065985927012661705	0.005796008938341401	0.0037850873006391337	-0.0010492435889318586	0.00237560776877217	0.007090763840824366
-1.375	0.0030539314793713856	0.005496116523318051	0.00674626266991254	0.00316712983767502	0.0035887903592083602	0.007682217047840822	0.005970575218088925	0.0012882710550911724	0.002155368565581739	0.008148784255899955	0.008820369192835641	0.011114687909139321	0.012584809932741336	0.007846827408502576	0.007541858113836497	0.002640164969488978	-0.000606108718784526	0.00429394803395553	0.006159324845066294	0.012894231479003792	0.01647351876308676	0.013552737387362868	0.008921058994019404	0.0066047245258232575	0.003942186105268775	0.0012256112386239693	-0.000901740969857201	0.0050949268508702515	0.012634248650283553	0.015437274680880363	0.014589685668761376	0.008717050135601312	0.0030409687125938943	0.0035453999531455337	0.0010269201040500775	-0.0009373443350341404	0.0025448603577387986	0.004964770091464743	0.004609203565632924	0.0028974484390346333	0.005927223051548936	0.0076989326498733135	0.008479646490013693	0.005400268826633692	0.005582798377145082	0.003581123844196554	-0.0010145303065655753	0.0016215220057347324	0.005651926802238449
-1.359375	0.0013274003569677007	0.0038849024567753077	0.006051658022624906	0.0019422209308686434	0.0022848837514175104	0.0059757053502835335	0.004604839648527559	-0.000215063092764467	0.0010260873590596021	0.00671463913313346	0.007079828931273369	0.00885616391315125	0.010309145622886717	0.00609958114073379	0.006357377314088808	0.0012302834482397884	-0.0013272668584249914	0.00337555703590624	0.005070814266218804	0.011056817825920006	0.014481644931947812	0.011893561866600066	0.007959012695937417	0.005350148791330866	0.004048029237310402	0.0006199498784553725	-0.0011221866792766378	0.0040133717193384655	0.011604488443117589	0.014454374357592314	0.014448541218735044	0.008586434900644235	0.003465967866941355	0.0035036601417232304	0.0009852089991909453	-0.001518094033235684	0.0027305553579935805	0.004366238763032016	0.004563010821584612	0.0028847624140325933	0.005812077270820737	0.006762688106391579	0.008003851853572996	0.0038959003810305147	0.0045754412305541335	0.002351633051875979	-0.0016788220149464906	0.0013445787073578686	0.004276597232092172
-1.34375	0.000781369062315207	0.0024801178136840464	0.004284095989714842	0.0009976122096759354	0.0018051678431220352	0.005077991116559133	0.004146697718533687	-0.001265317280922318	0.0007480864529497922	0.006081836271914653	0.006530624750303105	0.008299598522717134	0.009500466557801701	0.005066240273299627	0.005096650263658376	0.00022763701854273678	-0.0017175345215946435	0.0034996121772564947	0.004972564446507022	0.011096636578440667	0.014139434434764554	0.011774180736392737	0.007146236268454231	0.004325791157316417	0.003901147609576583	-0.00011394912144169211	-0.000626763905165717	0.003539640613598749	0.010970132727379678	0.013858503702795132	0.013927847241575364	0.008111388693214394	0.002905759564600885	0.0031441159881069325	0.0006261104805162177	-0.0018322988937143237	0.0020445496782485863	0.003651294704468455	0.004461115902086021	0.002743929582356941	0.005446981068234891	0.005879139917669818	0.007316021285078023	0.0026219093066174536	0.0035405656963121146	0.0015589050948619843	-0.0023487997794291006	0.0012430235398369406	0.004191924829501659
-1.328125	0.0009491888813499827	0.0017618960118852556	0.0036884900684526654	0.0011088601837400346	0.0009900739300064743	0.00401144775096327	0.004313165787607431	-0.0008585439150920138	0.00022414589766412974	0.005197037692414597	0.006390518683474511	0.00812975028384244	0.009822343394625932	0.004568111116532237	0.004982642569666495	0.0003782888350542635	-0.0014167448505759239	0.0023949881055159495	0.0047405088320374485	0.011449277400970459	0.014350942317469162	0.011816547307898873	0.006461520900484174	0.003919320009299554	0.00428287610411644	0.0004093224473763257	-0.0009191753852064721	0.0038770518556702884	0.011429173998476472	0.013562331354478374	0.013060881255660206	0.007101683950168081	0.002979520327062346	0.003246688545914367	0.0005112307822855655	-0.002252218284411356	0.002572951914044097	0.0038862806242832447	0.003719097454450093	0.0020608595106750725	0.005476410497794859	0.006159238494001329	0.006121992677799426	0.0024170415563276038	0.0036695517769203432	0.0015268882722011766	-0.0030333815742778826	0.0009061677556019276	0.0035208133922424167
-1.3125	-0.00017481291433796287	0.0009192735480610282	0.00367667532118503	0.0005437958912807517	8.27519514132291e-05	0.0032500300825631712	0.0036048994050361218	-0.0009232134994817898	-0.0009621200035326183	0.004113346064696088	0.005431044369470328	0.007768497563665733	0.009827553393552079	0.004345626302529127	0.005052730170427821	0.0006584360380657017	-0.0022321307100355626	0.0019560033309971915	0.00422102625016123	0.01128116601612419	0.014215987001080066	0.011890140175819398	0.006280764669645578	0.0036279831227147953	0.004201278928667307	0.000509075727313757	-0.0019384885323233902	0.0036584089044481515	0.011584007713827305	0.012796390467337914	0.011698524595703929	0.005886577733326704	0.003068983487901278	0.0032620745187159628	-4.274648090358823e-05	-0.0036048436755663714	0.0026732117490610107	0.004161954324808903	0.0029326620300707874	0.0013106852595228702	0.005293749453267082	0.005944061189075001	0.004891422205400886	0.0015449796570464968	0.003924722517695045	0.0019472170679364353	-0.003112642344785854	0.0007810474795405753	0.0030319258570671082
-1.296875	0.00048067519455798904	0.00043676784553099425	0.003074975296658522	0.0004998361197067425	-0.00015839944826439022	0.0030976182199083267	0.0032117846800247206	-0.0010299213405232876	-0.0008835212676785887	0.0040666747008799575	0.004999645111092832	0.007627116910589394	0.00926509958517272	0.004465220402926207	0.005299413169268519	0.0013358348936890253	-0.002442117941973265	0.001775787420774577	0.004153979645343498	0.01123338719480671	0.013623169320635498	0.011251617525704204	0.00616995346499607	0.0036429171217605472	0.004708991083316505	0.0004521356844634283	-0.00269892144278856	0.003514805001032073	0.01160117365361657	0.012134097662055865	0.010369861967046746	0.005569362745154649	0.00439821981563	0.003786159402807243	-0.00014160070568323136	-0.004263344596984098	0.003166821345803328	0.00452568822511239	0.0030762873589992522	0.0016445861314423383	0.005742335603554238	0.006311159479082562	0.004207576112821698	0.0006248505029361695	0.003944894218875561	0.0023998688251595014	-0.002163325430592522	0.00200164297275478	0.0035553921945393084
-1.28125	-0.00012279134825803338	-0.00013903923681937158	0.002829035930335522	0.0007646874873898923	-0.00011196064879186452	0.002241983725616592	0.0025110032234806567	-0.0005851112713571638	-0.0004246144730132073	0.004175333366947598	0.005020470608724281	0.007772089220816269	0.008827531669521705	0.004264058996704989	0.004659887806337792	0.0012334332190221176	-0.002717779082013294	0.0023773099557729436	0.004438436281634495	0.011452879174612463	0.013541756849735975	0.01100863841129467	0.006272055508452468	0.0030279065191280096	0.004586236085742712	0.001303376853957161	-0.002008018959804758	0.0046448967666947285	0.011701489878760185	0.011220958032208728	0.009341561913606711	0.005074166962003801	0.0039912525709951295	0.0039939352631336075	0.00012119067541789263	-0.003933630068786442	0.004103799745280412	0.004791313078021631	0.003032548521150602	0.0013639854383654892	0.00629264049930498	0.0067441796491038986	0.003981340883183293	0.0003942281240597367	0.003599613030382898	0.0021875721373362466	-0.00236948887759354	0.002648773862165399	0.0036831643665209413
-1.265625	-0.00031422995089087636	-0.001124699004139984	0.002001491501869168	0.0009367077772481025	-0.000142323286854662	0.0016459579608635976	0.002534265402937308	-5.281977500999346e-05	-0.0005978677203529514	0.0036276938262744807	0.0045034191338345405	0.007038538977212738	0.0074711828610816156	0.004109493654686958	0.0045614227885380386	0.0013239579721812333	-0.0025909182528266682	0.0020822608246817255	0.0038453433517133817	0.010670883068814873	0.012067543902958278	0.010191154660424218	0.0059527598183194644	0.003730481053207768	0.005305342242354527	0.0026079677962115968	-0.0013558426944655366	0.004764649501885288	0.011268529647531977	0.01025493029737845	0.008522709854878486	0.005174775212071836	0.00491522591910325	0.0037088945813593456	0.0010377335071098059	-0.0032756938773673026	0.004737632564501837	0.004979337367694825	0.0029772340421914123	0.0018715299607720225	0.006012512635061284	0.006053577060811222	0.003378205633634934	-0.00031532495195278897	0.0030680162612043206	0.0018821909179678187	-0.002710605866741389	0.0027620880835456775	0.003802137823367957
-1.25	-0.0007096788063790882	-0.0015959011790982914	0.001258041974506341	0.0001600752249942161	-0.0007463155314326286	0.0015611211834766436	0.002927066038500925	-0.000928463862510398	-0.001550668636627961	0.0034751520201098175	0.004490187620103825	0.00639658147119917	0.00690322822338203	0.004228407092386988	0.00493696643752628	0.0017020689614582808	-0.003372788688284345	0.000780878949444741	0.004276931511776638	0.010788099328055977	0.011166012745525223	0.009773195345769637	0.0063932491117157045	0.003665588970761746	0.00480676102306461	0.00210531412740238	-0.0011342136742314324	0.005573353951331228	0.01110840032924898	0.009643021353986115	0.007484753197059035	0.004219420172739774	0.005453447475520079	0.0035901973642467055	0.0014133667435089591	-0.002650522542899125	0.005610911462281365	0.00486768274276983	0.0016371915931813418	0.0008026421739486978	0.004816114413551986	0.005350973515305668	0.003340198141813744	-0.000471758923958987	0.0027508415005286224	0.0013367027568165213	-0.00345558920816984	0.001356666930951178	0.002585577854188159
-1.234375	-0.0009547111512802076	-0.0021520709691685625	0.0010288321238476783	-0.00024656330861034804	-0.00024848448229022326	0.0011583028026507236	0.0020186382753308862	-0.0010730548528954387	-0.001595436711795628	0.004221852286718786	0.0049260077183134856	0.006164833116417867	0.0065311340149492025	0.004445883430889808	0.005144465641933493	0.001037961826659739	-0.003541353467153385	0.000826878083171323	0.00490739058732288	0.010862188250757753	0.010551582503831014	0.009049513158970512	0.006679484169580974	0.003485784647637047	0.004058996802450565	0.0023145265644416214	-0.0006518401656649076	0.005582366051385179	0.010444277367787436	0.008939664596982765	0.006636462609458249	0.004003112547798083	0.005507237685378641	0.003163845473318361	0.001616863504750654	-0.0019919492449844258	0.0052704749628901485	0.004134628999236156	0.0009572498645866289	0.001069162691692327	0.005116653756704182	0.0060865826744702645	0.0038791422310168857	8.228459337260574e-05	0.0025362533546285705	0.0003380937851034105	-0.004207929555559531	0.0008319851709529758	0.002385682619933505
-1.21875	-0.0013940206757979468	-0.002082828934362624	0.0005998715758323669	-0.0006278675908106379	-0.00019870810210704805	6.892795208841562e-05	0.0018136855156626551	-0.0006723068130668252	-0.0013285784341860562	0.003679993833065964	0.004172792471945286	0.005213060646201484	0.005420787255570758	0.0037305883248336612	0.004361388797406107	0.00072539265602245	-0.00348679671442369	0.0006691604969091714	0.004370091715827584	0.010120121267391369	0.009547475969884544	0.008261932677123695	0.006603161162638571	0.0031437358746188694	0.0037084227056766394	0.0015171371749602258	-0.000983817935048137	0.0053464979864656925	0.010200168632582062	0.008458904348663055	0.005969881423516199	0.0035145394620485606	0.005431406374555081	0.0031006832999992185	0.0014045113035535905	-0.002185820587328635	0.0047354533104226	0.004006181376098539	0.0010161729864194059	0.0005404641793575138	0.004936487512895838	0.0065808144317998085	0.003476970677729696	-0.00013906016829423606	0.002144880188279785	4.00793447624892e-05	-0.004407964157871902	0.00040815792162902654	0.001979952573310584
-1.203125	-0.0009307286258263048	-0.0013283770844282118	0.0006911395554197952	-0.0005690494028385729	-0.0007216514350147918	0.000908082872047089	0.0023587770119775087	-0.0005589042499195785	-0.001288207437028177	0.0030652435358206275	0.004085153581399936	0.00555616187666601	0.005938354000682012	0.004280452273087576	0.004905667947605252	0.0018215161180705763	-0.003105081254034303	0.0008770908403676003	0.004472265165532008	0.010247836826601997	0.009373868867987767	0.008254006144125015	0.007213268888517632	0.0034095307149982546	0.0047495169279955	0.0017256024584639817	0.0004022249089757679	0.0060182148808962665	0.010067289393191459	0.00846271924674511	0.006277631857665255	0.003227107462589629	0.005784970289096236	0.0036693534431378795	0.0023040562934511398	-0.0012642003302971716	0.004500710945285391	0.003899209067458287	0.0016810750472359358	0.00045279333426151425	0.004885084510897286	0.006966911863128189	0.004251698072766885	0.000723645996185951	0.002445930574322119	0.0008155252642382038	-0.0033977529747062363	0.001217459246981889	0.002726092981174588
-1.1875	-0.001126494791992627	-0.0013969003572128712	0.0012302015849854798	-0.0006221850264410023	-0.0011493298385175875	0.0009993680461775512	0.0027782007586210967	-0.0013542602886445821	-0.00175712812342681	0.0027712698763934897	0.004197496210690588	0.0055692139314487575	0.006589645869098604	0.005020137602696195	0.0053226537653245035	0.002540440938901156	-0.003174259213847108	0.0007260660990141332	0.004570693441201002	0.01041014918591827	0.009511326342180836	0.008347348787356167	0.0075790495844557885	0.0031880797789199276	0.005488895837333985	0.0010865203686989844	0.0006566265627043321	0.005994284595362842	0.009566872409777716	0.007878414189326577	0.005934500737930648	0.0031578253398038213	0.004935171519173309	0.0033135511221189518	0.001526965876109898	-0.001536270062206313	0.0042359692684840414	0.002947027175105177	0.0018474939279258251	8.571366779506207e-05	0.003598828925169073	0.0072446622027200645	0.004063101861538599	0.0008471443215967156	0.0025813905318500473	0.0015491432248381897	-0.0029119798527972307	0.0010958059225231408	0.002670617529656738
-1.171875	-0.00170399406888464	-0.0022792843798015382	0.0007193912751972675	-0.0017887087087729014	-0.0014406528498795979	0.001044670275587123	0.002264542118064128	-0.0018941455316962674	-0.002103115851059556	0.0021546874602790924	0.0046161975129507486	0.006012557470239699	0.0072151707019656895	0.005797334948147182	0.005338448926340789	0.0023003235444775784	-0.003103573218686506	0.0002701782330404967	0.0036888456670567393	0.009849058325926308	0.009963355597574265	0.009209970897063612	0.008551464043557644	0.0036792646627873183	0.0055722782646626	0.00026490862655919044	-5.15491370606469e-05	0.0050132571879657915	0.00864349871990271	0.0072456340029020795	0.005877526826225221	0.0038949071458773687	0.005744120257440954	0.002653124731295975	0.0006980538833886385	-0.0019382742117159068	0.003913434738569777	0.0021165020094485953	0.001808073339634575	-7.006680825725198e-05	0.003703630999370944	0.007651381258619949	0.004343638860154897	0.0015759584799525327	0.0030157947359839453	0.0022503229595258745	-0.002102808022755198	0.0006639632505539339	0.0020842489370807016
-1.15625	-0.0016910602993448266	-0.0031609680139808916	-0.0005666497556376271	-0.0026250288356095552	-0.0010949539493594785	0.0012824825978896115	0.0011841641578939743	-0.0022967202305153476	-0.0015128941740840673	0.0026052744768094273	0.005170225631445646	0.006128726713359356	0.007180142943980172	0.005352116562426091	0.004814924672245979	0.0014647356190835125	-0.0036662883590906858	-0.0001013411078019999	0.003707752766786143	0.009509180358145386	0.009962812360026874	0.008931640982336831	0.008779594535008073	0.0037362778582291866	0.005256134499359177	-0.0009882291633402929	-0.0007708951852691825	0.004116146021988243	0.008027031557867303	0.007318323250365211	0.005618714663432911	0.0044297279557213185	0.005697992871864699	0.0029839056893251835	-0.00034207193530164657	-0.0025261482696805615	0.003132516099140048	0.0017312226198555436	0.0015744793170597404	-0.000752072100294754	0.003627002222037845	0.007728643014706904	0.004301441420102492	0.001601328793913126	0.0029702797663048843	0.002152168264728971	-0.0017198513549374183	-0.00039155629347078504	0.000907425649347715
-1.140625	-0.0008862055474310182	-0.0022357942289090715	-0.00010833211181306978	-0.00213352135324385	0.00018260495853610336	0.0015327508910559118	0.001153132421313785	-0.0025168956955894826	-0.0006446774874348194	0.003463357586588245	0.006003641767892987	0.006321072077844292	0.007226742745842785	0.006006161461118609	0.004701024419046007	0.0012565342127345502	-0.003936495748348534	0.0002016448386712	0.004247997055063024	0.009270668763201683	0.00943132231477648	0.008550729090347885	0.00923879728652537	0.004502822620816005	0.0053650108246074526	-0.0013605060275949654	-0.0006497782102087513	0.004229419335024432	0.007479554756719154	0.007093472857377492	0.005442783735361445	0.004706363868899643	0.006424532456003362	0.003241773945876503	-0.0003251252535847016	-0.002397997049774858	0.0028743008229866972	0.001831680427858373	0.002046699071070179	3.988154930993915e-05	0.004244104417739436	0.007623701385455206	0.004639516687893775	0.0017826216935645789	0.0031308040517615153	0.0028939136769622563	-0.0007272124756127595	-9.281308030040236e-05	0.0011968583039561054
-1.125	-0.0009693427826277911	-0.0024648579652421176	-0.0005524572552531026	-0.0014826303668087348	0.0002734463269007392	0.0023739725449559044	0.0012455455304007045	-0.001424720867362339	-0.00022464898065663875	0.0044097722646256445	0.007161673938389868	0.006965884417877532	0.008042959987869835	0.006646541049121879	0.004369862619205378	0.0012819197800126858	-0.002945362951140851	0.0011651283974060788	0.004878705727605848	0.009381336837031995	0.009803435381036252	0.009442543738987296	0.009782893490773858	0.00452586635769876	0.005465943257149775	-0.0014791011632041772	-8.056304941419511e-05	0.004057393698894884	0.00713482907449361	0.0076066128152888265	0.005843707057647407	0.004694940941408277	0.007305563034606166	0.003259851796246949	-0.0003624388962634839	-0.0018784505533403716	0.0023805674631148578	0.0016486945780343377	0.001846764888614416	-0.00014676618520752526	0.004558850644389168	0.007244392717257142	0.004924323165323585	0.0021752432425273583	0.0030572288982511965	0.003005912953813095	-0.0004919885657727718	-0.0004273546161130071	0.0017151882027974352
-1.109375	-0.0010616452898830175	-0.0024713868773687865	0.0007103799423930468	-0.0008444724808214232	0.0003412319492781535	0.0036677340292953888	0.002107102129957639	-0.0006672666408121586	-0.0005781448911875486	0.004588783323197276	0.007219719310523942	0.00677004863973707	0.008407864929631614	0.006779936457178337	0.004954832277144305	0.002437373509746976	-0.002080280741211027	0.0014360912784468383	0.005154487451363821	0.009012971521588042	0.009640752547420561	0.009529213157657068	0.009679744340246543	0.00467500656232005	0.005807696596730238	-0.0017743216234521243	4.764099576277658e-05	0.004021307034417987	0.0069993957207771015	0.00853196798125282	0.006396513877552934	0.004440484946826473	0.006811648287839489	0.0024251327035017312	-0.0012060360168106854	-0.002135732328679296	0.002392869649338536	0.002451866694900673	0.0023594496204168538	0.0002460933377733454	0.004609035147586838	0.00730514851748012	0.004621572491305415	0.002187700166541617	0.0029598767119750845	0.003566696454072371	0.0005535945310839452	-3.7137125036679206e-05	0.0028590539470314978
-1.09375	-0.0013610758083814289	-0.0016833479487104342	0.0018839952594134957	-0.0013422769086901098	0.0003163342160405591	0.004044238275673706	0.002722853794693947	-0.0009816944584599696	-0.0005393714527599514	0.0045506090093113015	0.007213004218647257	0.006654447561595589	0.008032897353405132	0.0063942611392121766	0.005517658016469795	0.003210908768232912	-0.002001614028995391	0.002289852546527982	0.0057488107937388126	0.008364736253861338	0.008812038425821811	0.008408699556457577	0.00900629543029936	0.005054941785056144	0.005407032534458267	-0.002197634452022612	0.0002353383708395995	0.004371274236473255	0.006418910931097343	0.008460010527051054	0.005640683957608417	0.003687509728479199	0.006292989241774194	0.0019051234754442702	-0.0020039260358316823	-0.002040180518088164	0.0024646046338602902	0.0027623828675132243	0.0025474788330029697	0.00021141396136954428	0.004188094901837758	0.006842755767866038	0.004184039329629741	0.002416119049303234	0.003726532601285726	0.004302856279537082	0.001352332033275161	0.0004690986650530249	0.003771124911145307
-1.078125	-0.0009654114983277395	-0.0015093375332071446	0.002057096459247987	-0.001246180001180619	0.000507096471847035	0.004552134615369141	0.0024617689428851008	-0.000558466772963584	0.00021640174090862275	0.004142308312293608	0.007535765357897617	0.00671264425618574	0.008095768597559071	0.007071480015292763	0.005809853561368072	0.00342093184699479	-0.0006697701188386418	0.003203132696216926	0.006084539159201085	0.008336813413188792	0.008442259616276714	0.007633399378391914	0.008966165216406807	0.004879530446487479	0.004446583933895454	-0.001310733045102097	0.0007417010667268187	0.004094773018732667	0.005820029211463407	0.007930096820928156	0.005324851813475107	0.0037416060076793656	0.005608601524727419	0.0013155849737813696	-0.0011424326396081597	-0.0018391842109849676	0.003035611059749499	0.0035282425124023575	0.0034368861197435763	0.0007577539072372019	0.003123493149178103	0.005912673525745049	0.004328904976136983	0.0026516782760154455	0.004363934251887258	0.005467549117383896	0.0026347396111304987	0.0008120915852487087	0.004309710510278819
-1.0625	-0.0012194921044283546	-0.001396491601190064	0.0016085340641438961	-0.0016542489604034927	0.0005754543468356133	0.004377253145503346	0.002082977327518165	-0.0010467844869708643	0.00010890014818869531	0.0031111568248888945	0.006517807015916333	0.005616134399315342	0.007472424168372527	0.007071649520366918	0.00570829985808814	0.0031012203602585942	-0.00040162489749491216	0.0035018524853512646	0.006322800812631613	0.008330679604114266	0.008890940505079926	0.00854046958265826	0.009488329233136028	0.005102796389473951	0.003617286364897154	-0.0007477019200450741	0.0009898474425426684	0.004417899955296889	0.006130494986427948	0.008607593539636582	0.006156117886712309	0.004403407749487087	0.005895787588087842	0.0009525302608381026	-0.00025302803114755077	-0.0014485802705166862	0.002788830077042803	0.004120975101250224	0.003926263875109725	0.0008830798033159226	0.0029307039512787014	0.005265819744090549	0.0036452317028306423	0.0025246969715226443	0.0038156669703312217	0.005376521063590189	0.0024080103923552086	0.00043585702660493554	0.004153341185883619
-1.046875	-0.0014939853980251883	-0.0008529588376404718	0.0016212762784562074	-0.0021782011026516557	0.000710659270407632	0.004479788833486964	0.001779900141991675	-0.0009572109116561478	-0.0002603455912321806	0.002610849298071116	0.006084316928172484	0.005392374529037625	0.0074325880210381005	0.0070474856584041845	0.00590387203010323	0.0027778952731750905	-0.000305763230426237	0.0024816417600959538	0.00556711369426921	0.007929147555842064	0.009068848483730107	0.008701725024729967	0.009546696925826836	0.005546609289012849	0.003202632599277422	-0.0009250992035958916	0.0005508566631760914	0.0038874673540703953	0.005692331393947825	0.007877754903165623	0.005565207238396397	0.004235691041685641	0.00611041777592618	0.001123946494772099	-0.0006023425856255926	-0.0018573356297565623	0.00200400062603876	0.003991006527212448	0.0031794297272426776	0.00025639657687861475	0.0030327522646985015	0.005691192380618304	0.0034021303930785508	0.002680221451737452	0.0038226056145504116	0.005211923438764643	0.0028084636345738546	-0.00012371411503409036	0.003755085257580504
-1.03125	-0.0021765607263660057	-0.0018168554815929383	0.001312810991657898	-0.002882900065742433	5.702931084670126e-05	0.004931248957154822	0.0016971554228803142	-0.0014262202512782096	-0.0009900332923280075	0.0027109426719107432	0.0061313346028327945	0.005145847285166383	0.007942265726160257	0.007250226366159041	0.006544136709999293	0.0027531500389159193	-0.0005059113173047081	0.0016126750502735375	0.005264390568481758	0.00713783570108717	0.008919998300370935	0.009102394481305964	0.010104008979396895	0.006255705581861548	0.0031299206137191506	-0.0009409946025698446	4.768207872984931e-05	0.0033628863802732667	0.0049670052641886285	0.007384881057078019	0.0056104008031979905	0.004320561198983342	0.0061635406309505925	0.0008810633058601525	-0.0007789098455759814	-0.0023402670107316227	0.0019116876166663133	0.00414587964914972	0.0031363078574941027	0.00018823447753675283	0.0026800751395057885	0.006012754453695379	0.0027058906911406667	0.00278181959874928	0.0048831241496372964	0.005481021066952962	0.0033570760111615527	-0.00013929931046732235	0.0029337142419535666
-1.015625	-0.0015647348947823048	-0.0012603695213329047	0.0015320489346777322	-0.002759648463688791	0.00022298990752460667	0.005922841576102655	0.0022567428328329696	-0.001053684690486989	-0.0008092657999441144	0.0029788968437060247	0.006073259648110252	0.004568705265410244	0.007496774099126924	0.0072180565941380335	0.0065157544740941375	0.0022171980468556284	-0.00010216842929366976	0.0014533229637891053	0.005293386289849877	0.006696627815836109	0.008225374048925005	0.008827441255562007	0.00956495904829353	0.006201429385691881	0.003082365891896188	-0.0007225169392768294	-0.00035375891402509294	0.002403245623281691	0.004641955115948804	0.007217169582145288	0.005150946661888156	0.0035705812624655664	0.005322802581940777	0.000542223516094964	-0.00033908101340784924	-0.0029004247800912706	0.0012336101910477737	0.003720230143517256	0.002790396394993877	7.83421695814468e-05	0.0013571925839642063	0.005017836619299487	0.0026725109375547616	0.0029667363181943075	0.00514306775003206	0.005082861269329442	0.0038352880248567088	0.00018222323124064132	0.0031085970513231587
-1.0	-0.0014764557825401425	-0.0005901514799916185	0.0012648991963942536	-0.0031729484908282757	0.00023854038881836458	0.006790328181523364	0.0025857722182990985	-0.0008925780872232281	-0.0012978121201740577	0.002735227218363434	0.005800841323798522	0.004195192584302276	0.007896733353845775	0.007551335351308808	0.00637553984997794	0.00217982642352581	-2.980327990371734e-05	0.0006276824977248907	0.0042662942811148245	0.006209411995951086	0.007562437921296805	0.008807670531678014	0.010030063218437135	0.006098418403416872	0.0028328944827080704	-0.0012458127095669625	-0.001624941658519674	0.0015040202852105722	0.004990344913676381	0.007518658912886167	0.0049420675073633905	0.003579671523766592	0.004046474624192342	0.0010476600582478568	-0.0001009153900668025	-0.003181537811178714	0.001182814477942884	0.0037274005910148842	0.0019103054772131145	-0.00040822181617841127	0.0006857185027911328	0.00495676081336569	0.0030064770398894325	0.0034896344805019908	0.005725003147381358	0.0049360033037373794	0.003961627104945365	0.0001435841084457934	0.002751245489344001
-0.984375	-0.0011997982510365546	-0.0007189902156824246	0.0012058930324656103	-0.0029016377520747483	0.0010583932453300804	0.007496112577791791	0.0013849800219759346	8.078740793280304e-05	-0.0005219044338446111	0.003208255293429829	0.006180340674472973	0.004477839830542507	0.008445078355725855	0.008018148933479097	0.006086674993275665	0.0012243918230524287	0.0009298737568315119	0.0014565821387805046	0.004976859979797155	0.0064785110174852886	0.007716097027878277	0.009273996363481274	0.010172521649838017	0.006109045847551897	0.002138007920530072	-0.0019741052805329674	-0.0009461156150791794	0.0016596254060459615	0.005653900498873554	0.007399522524792701	0.005199113510025199	0.003980189203866757	0.0035399291024077683	0.001221457976498641	-0.0007958310889080167	-0.003068488250573864	0.0013141498493496329	0.003956883767750696	0.0010890779201872646	-0.00039035993395373223	0.00029730045644100757	0.005375472863670438	0.0027015944186132403	0.0032845070702023802	0.0056793494324665515	0.005230423298780806	0.0038696113653713836	-9.104024502448738e-05	0.0027403370244428516
-0.96875	-0.00042007380397990346	-0.00014975631202105433	0.0023178602365078404	-0.00229186506185215	0.0023107310524210336	0.008494631150824716	0.00058569403263391	0.0012170652677014004	0.00041487809339741944	0.0037524150182434825	0.00694037297507748	0.0052403109846636655	0.00887825534446165	0.008544430026086047	0.005605227702767479	0.0007211440730316099	0.0026774193582241425	0.0031798360927496106	0.0053175560431554915	0.007175055088009685	0.00819247494218871	0.01007821249513654	0.010416709404671565	0.005494667793391273	0.0015246521652443334	-0.0003777276608161628	0.0002894574750825996	0.0023395777272526173	0.006320117063296493	0.0078075641300529245	0.005780820102518192	0.004682915187731851	0.002818099698924925	0.001048359923879616	0.00010519946517888457	-0.0021380779708124464	0.001964885101187974	0.004104605200700462	0.0011336712952470407	6.191156571730972e-05	-7.713985578448047e-05	0.005122073236270808	0.002768133609788492	0.0037906501616816967	0.005991738932789303	0.00537540992081631	0.004317187110427767	0.00012890711077488958	0.0034912544630060437
-0.953125	0.0005860610748641193	0.0012176661046396475	0.00353736961260438	-0.0016912044782657176	0.003276205374277197	0.008041497733211144	0.00020812953007407487	0.001995390106458217	0.0014920585526851937	0.004811716327094473	0.007737415563315153	0.005488517205230891	0.008775329073978355	0.007881654205266386	0.004743816841437365	0.0005124977265950293	0.0032509674012544563	0.003861673682695255	0.00629015798913315	0.007289238984230906	0.008187156848725863	0.01036771804356249	0.010284821929235476	0.005505493324017152	0.0020694126898888497	-0.0005697574975783937	0.00045539011480286715	0.002695492038037628	0.006928216390952003	0.008641121268738061	0.006830608568998286	0.00521757541646366	0.0026275245807482863	0.0013077420240733772	-0.0006213354186911602	-0.0022904085082700474	0.0019959824916440994	0.004519764202996157	0.0020320296025602147	0.0009183172252960504	-0.00011718682362698019	0.005898785247700289	0.0022889176603712257	0.003584201756166294	0.005555761069990695	0.0054717620776500555	0.005199785635340959	0.0014491169022221584	0.004821907395671588
-0.9375	0.0013077531097223983	0.0016575273359194398	0.003448353213025257	-0.0016519315191544592	0.003817961853928864	0.008064509814721533	0.00036177302968098957	0.002348128856920084	0.0021255025058053434	0.005677817505784333	0.008766858925810084	0.006368857718007348	0.009059245631215162	0.007825404481263832	0.004601800061936956	0.0006620180793106556	0.0035177168476366203	0.0044102319254307075	0.007291194295976311	0.008069695443555246	0.009048954675381537	0.011035492185328621	0.010474206024082378	0.005718015743332217	0.0031408838724019004	-0.00033933851918845905	0.0004769384482642636	0.0026503232365939766	0.0072158932103775445	0.00969607241495396	0.007826615649901215	0.00578307576070074	0.0025111109513090923	0.002140085519386048	-0.0003344476092024706	-0.0019555605362256757	0.0012839557719416916	0.004239805830002297	0.0030699061244376935	0.0015297476929845288	-7.785230409353971e-05	0.006545932996959891	0.0026170081808231773	0.0038285313989035786	0.004643550020409748	0.0053213037550449375	0.0054832986505061855	0.0016156571567989887	0.0053328565292758865
-0.921875	0.0018372278624156023	0.0017798189328459557	0.003923029346333351	-0.0017397962627001106	0.0050241573415405584	0.008296524952311302	0.0003265482024289668	0.002211305306991562	0.002396580394997727	0.00613788299888256	0.009534789624740369	0.0072917903162306175	0.009649546896253015	0.00792084337444976	0.004517883650260046	0.0008487187122227624	0.0038905371562577783	0.004351724078878761	0.007440540750394575	0.008445208578632447	0.010192333438317292	0.011889727135712746	0.0113797516671184	0.00588399908010615	0.003347239666618407	-0.00012994644057471306	0.0007265484338859097	0.002437642577569932	0.006984005439881003	0.010374484535714146	0.008616577278007752	0.006819117575651035	0.002740050625288859	0.0024893125868402422	0.0007728426629910245	-0.0007354799163294956	0.0009034928836626932	0.0034707806567894294	0.0035627706864033827	0.0018032407475402578	0.0001803686609491706	0.006812352272027056	0.004377367184497416	0.005440105112211313	0.00431023914279649	0.004715603636577725	0.004774259330588393	0.0015429249149747192	0.005445067542314064
-0.90625	0.0019453143002465367	0.002111587079707533	0.0041567303065676246	-0.0017046479741111397	0.005593202583258972	0.007647483277833089	-6.19803904555738e-05	0.002160202061349992	0.0020138718304224313	0.006554033764405176	0.009910700673935935	0.00738550003443379	0.009619475904401042	0.00738185609516222	0.004183679143898189	0.0011574776777706574	0.004401127970777452	0.0050528889536508356	0.00789255666313693	0.009343322343920591	0.010868480042699958	0.012309723859652877	0.011435461898508947	0.006090874649817124	0.0042909277515718715	0.0002807250828482211	0.0016473313851747661	0.003447076166048646	0.00752729335508775	0.010246917765471153	0.008766643844137435	0.006326857960812049	0.0037608279002597556	0.003635463383761817	0.0011870611750055104	0.0003065607568714768	0.000915528682526201	0.002927224143058993	0.0031169463589321824	0.0014793652007938363	0.0014892840990796685	0.008286859819781967	0.00519402688369155	0.0062253930256702	0.004728997926576994	0.004023780362331308	0.004590664748684503	0.0013317764649400487	0.005479844997171313
-0.890625	0.0022955842163355556	0.0027772337925853208	0.003679871663916856	-0.0010835037188371643	0.006228505010949448	0.007164651248604059	-0.00024066523765213786	0.0032828652969328687	0.001806071912869811	0.006556851702043787	0.009499360964400693	0.007584536197828129	0.009405638609314338	0.0066356541821733115	0.0044429902045521885	0.0008730440167710185	0.004290155726266676	0.005639077052182984	0.008136519939580467	0.009398387415080834	0.010606345650739969	0.012362180145282764	0.011043471534321725	0.006085389666259289	0.0043061563279479746	0.0002087569737341255	0.0016471100214403122	0.003891507572552655	0.0073043818381847815	0.009712734350614483	0.008335745678050444	0.006038890886702575	0.004342928109690547	0.0037250972614856436	0.0016940663394052536	0.0009548999209073372	0.0007923827855847776	0.0025929188181180508	0.0025041179527761416	0.0015260877553373575	0.002701652152609313	0.008658351242775097	0.006489728111773729	0.006733722519129515	0.005467312812106684	0.0041455757716903465	0.0045932269014883785	0.0011180239395798708	0.005290740163763985
-0.875	0.0031062441943504383	0.0038272370060440154	0.0044788395971409045	0.0004050686358823441	0.006751996905950364	0.007224785670405254	0.0002957753913506167	0.004863225383451209	0.002982124366099015	0.007242331354063936	0.009915237681707368	0.008282309770584107	0.009717295179143548	0.006613173238292802	0.004265825928086997	0.0010313325503375382	0.005073585244826972	0.005995327713389997	0.008588514651637524	0.010788684795988957	0.010791321902070194	0.012806629276019521	0.011444503455641098	0.006569889737875201	0.0040894090765505094	0.0014372246630955487	0.00247688035669853	0.005050468040280975	0.008130537802207983	0.010183732915902511	0.00846176780614769	0.006527566041768296	0.00534448039252311	0.004775590047938749	0.002439804805908352	0.0016380283799662721	0.00159181501949206	0.00314054065165692	0.0026384368713479487	0.0018622601870447396	0.0037087487522512673	0.009477658610558137	0.007584214358939789	0.007759054290363565	0.006534200697205961	0.004763860467937775	0.004685636294016149	0.00115607266779989	0.005502015523961745
-0.859375	0.004101191449444741	0.004361008424893953	0.0037742221480584703	0.001346269758141716	0.007333827195543563	0.006531416598591022	-0.00045119738206267357	0.0058738166932016615	0.003730932675534859	0.007596377757727169	0.010331765153387096	0.008371277072001249	0.009506931461510248	0.006003874802263454	0.00369861270301044	0.000738944153272314	0.005669213947840035	0.006654556590365246	0.008976651501143351	0.011511973364395089	0.010958997586567421	0.01307468812156003	0.011707927033421583	0.00678760064765811	0.004160963755566627	0.002297335872935946	0.0023831668921047823	0.006253393230144866	0.008723629152882495	0.010479380696779117	0.008455540673458018	0.006892785185482353	0.005409488611621782	0.004894184824661352	0.0026759408065117896	0.0013918780430685728	0.001517018215963617	0.0029892552076489663	0.002616566594224423	0.002276140113826841	0.004469531495124102	0.009734060656046494	0.007966790889622644	0.00845038837287575	0.006687893575872295	0.004337661096360535	0.004787455058976775	0.0017017508333083242	0.006294049177449778
-0.84375	0.005168095571571029	0.0050367289688438175	0.0036163745215162637	0.0018601336050778627	0.007716062269173563	0.006181283656042069	-0.0008259610098320991	0.006346605529688532	0.004121245520946104	0.00781000289862277	0.010679138266277732	0.008325809775851668	0.008952469902578742	0.005876112735131755	0.0032873951364308595	0.0007900748838437721	0.005633734830189497	0.007141955802217126	0.00944878407754004	0.012584671981039719	0.011532754899235442	0.012965968006756156	0.011316998271649937	0.006320676719769836	0.004131102547398768	0.0029959084698930384	0.002981284999350464	0.007332146726548671	0.00958045239385683	0.011072349398091319	0.008122832301887683	0.006581983802607283	0.004900416316422707	0.005005878704832867	0.002318585080138291	0.0013752834987826646	0.001358779780275654	0.0031756527023389935	0.002583391492953524	0.00220545303018298	0.0046805156700429505	0.009520485464599915	0.007513990451116115	0.008203169982880353	0.0061128153334720995	0.0035892031650291757	0.004467793792719022	0.001332512471708469	0.006599364605426672
-0.828125	0.005713143221510108	0.005340259778313339	0.0035651222511660307	0.0023120368452509863	0.0075598301540594545	0.005375158843526151	-0.0010502621847990668	0.00675915157480631	0.004021822001595865	0.00763087507802993	0.010207000336959027	0.008064352185465395	0.00787975565472152	0.0049345404986524954	0.0028858238048997007	0.0006703248363919556	0.005139649839838967	0.007323081079084659	0.009060144791146741	0.012458306223561522	0.011691153750871309	0.012843575846636668	0.010580527503043414	0.006108894277713261	0.004453517477668356	0.0037949482444673776	0.002945425786310807	0.007497685315320269	0.00987205963829183	0.011141572712222114	0.008151807566173374	0.006547490080993157	0.005013267537287902	0.005816410499392077	0.0028067085280781613	0.0012390824209433048	0.001120466343127191	0.003378801213693805	0.0022920682284166107	0.0017446631212806097	0.004449919685066561	0.01013494121725671	0.0076446278606454145	0.008605201047612355	0.005801805353257805	0.00330574898107443	0.004154496020055376	0.00039982325324672274	0.005890075473871548
-0.8125	0.005027139508456457	0.0050348964228760455	0.0025695507974887732	0.0019484162476146594	0.007226782881480176	0.0046800327210803514	-0.0022703584341797977	0.007329844366176985	0.0036907012516167017	0.0068219439810491165	0.00971532129769912	0.007883683824911714	0.00744138871668838	0.004411699308548123	0.0029842959134839474	-0.0001873496119515039	0.004892997283604927	0.007104989746585489	0.00775921224267222	0.011531027045566588	0.011662121315021068	0.013166096311761067	0.011145821580794291	0.006429054724867456	0.004111470805946737	0.0035042013420024886	0.002484684078081045	0.007168877808726393	0.009159513557096943	0.011209996417164803	0.00864894789410755	0.006929195718839765	0.0050618885376024995	0.005497861966432538	0.003227188406162895	0.0013892210728954524	0.001174620156234596	0.0030496229679556563	0.0015935409435769543	0.0013901955680921674	0.0041242660518037155	0.009764195093885064	0.008390484859410208	0.008736417701584287	0.005970802796218777	0.0034087906448021952	0.003887635776482057	-0.0001115344883146463	0.0058353067666757855
-0.796875	0.005399615916758194	0.004728606482967734	0.0022814300158643165	0.002110705840459559	0.007466750179810333	0.004389288039237727	-0.002603017042565625	0.007787604758050293	0.003212658636039123	0.006328365847002715	0.009960333735216409	0.008562406490091235	0.0074071152688702565	0.004623289662413299	0.002491564356023446	-0.00033789757144404576	0.005305926350411027	0.006569383037276566	0.006968873729056213	0.011842015414731576	0.01208010031550657	0.013528021069942043	0.01094842174788937	0.005941818346036598	0.003811616392340511	0.0037069874844746662	0.00274072932661511	0.007833962945733219	0.00982197793200612	0.012052974593825639	0.00930028681177646	0.0070520838722586635	0.004697437552749761	0.00493331595644122	0.0036085149185964838	0.001594979944638908	0.001755497304839082	0.0032435728411655874	0.0020068267942406235	0.0015404974663397297	0.0037699742011682246	0.009071786684216931	0.009207075796439312	0.008639343124832522	0.005383971476112493	0.0027151224872795864	0.003976954257814214	0.0004843162227189168	0.005861848912900314
-0.78125	0.006145507741416622	0.005602284148335457	0.002961185513413511	0.0026223318418487906	0.008236953672894742	0.005016986667760648	-0.001801924688697909	0.007928378750511911	0.0025366298854351045	0.0066547456779517235	0.01054107589297928	0.009435586383915506	0.008365274587413296	0.005255585951999819	0.002474965152214281	-0.00023934881319291889	0.005146436771610752	0.005866794800385833	0.00758972667681519	0.012874875671695919	0.013009123370284214	0.014381629438139499	0.010590332849824335	0.0054866232530912384	0.004315855145432579	0.004098120552953333	0.002380965405609459	0.009098131816426758	0.011068105306912912	0.013317316106986254	0.010862822698254605	0.006722394557800726	0.0033868788683321326	0.0048405432564322835	0.003661516826832667	0.001533591721090488	0.0025517832866171373	0.0035071884747594597	0.0028462076443247497	0.0010436547454446554	0.0035158034588675946	0.009536354455667606	0.009514835570007563	0.009015016758348792	0.0054633096006000414	0.0019977724405634946	0.0032568584025284507	0.00023296823201235384	0.005467398127075284
-0.765625	0.006606418240698986	0.006426079804077745	0.0034399240874336103	0.002628714026650414	0.008349518856266513	0.005783551593776792	-0.0019764894677791744	0.008703238109592348	0.0035141033644322307	0.007441233372082934	0.011321477548335679	0.010635199514217675	0.009311484557110816	0.006312440487090498	0.00312605380131572	-0.0006394264171831309	0.005626633390784263	0.005889417117577978	0.008284531673416496	0.013775288636679761	0.013994554703822359	0.015526938915718347	0.01098648178303847	0.0064786430652020496	0.0035259460448287426	0.003935251865141254	0.0022181939712027088	0.009641119645675645	0.011472429864807055	0.014418064360506832	0.012327383074443787	0.007471611861910787	0.0026150134799536318	0.003961457632658494	0.0037711485390900636	0.0014133410964859649	0.0022462007793365045	0.003024963883217424	0.002906541444826871	0.0010005384951000452	0.0029797650407999755	0.00923095419366291	0.009845205245073884	0.009270772580930498	0.004736774469347438	0.000794937543105334	0.0026829224050743507	3.556062438292429e-05	0.00528721435694024
-0.75	0.006591302163542423	0.006745859963120893	0.0036071868904400616	0.0026402789619169196	0.008020058227702975	0.006213442586158635	-0.0010835360517376103	0.008356380148325116	0.002861562787438743	0.007061190137756057	0.011582189930049936	0.0112568031065166	0.009598047540930566	0.006740556772274431	0.0037043267773697154	-2.6663782773539423e-05	0.004410157690290362	0.004923307597346138	0.008058830269146711	0.015084293653490021	0.015397869078151416	0.016672257863683627	0.011204272171016782	0.007060965924756602	0.0038277464540442453	0.0031427210516994817	0.001670627493876964	0.010502324941626284	0.01269035262084799	0.01567486955827917	0.012667356355814263	0.00758896729676053	0.0026476383733097463	0.004556448839139193	0.004106174581102096	0.0012417992445989511	0.0024333895540621596	0.0037342795405493233	0.002741673804121092	0.0007460275228368118	0.00362379910366144	0.009947025347719319	0.0106848081224598	0.009948582600918599	0.0044564172778336795	0.0003567734762327746	0.0021641392899255153	-0.0002566062874393538	0.00494520815263968
-0.734375	0.006444977136561647	0.006965342722833156	0.004149560391670093	0.0026413943258376095	0.008099802715878467	0.006199017816106789	-0.0009842132742051036	0.007954204012639821	0.0033050282101612536	0.007136995589826256	0.011584798135299935	0.011375639944162685	0.009611700922687306	0.007250777943409048	0.0043149374963832084	0.0007928432081826031	0.004673133650794625	0.0051100916491122915	0.008352730478509329	0.015792925446294247	0.016061405854998156	0.017350798816187306	0.011471085448283702	0.008442050246958387	0.00534022333304165	0.0031363436311949043	0.0016393882848205975	0.011066351126646622	0.013799791983910837	0.016548472791328095	0.013072923079744215	0.007741261413320899	0.0033253338006034028	0.005023018040810711	0.004498857457656413	0.001486624484823551	0.002534439384180587	0.004306435481339577	0.002628726453986019	-3.530923422658816e-05	0.004115059901960194	0.010772952367551625	0.011527736505377107	0.011108929502370302	0.004912080219946801	0.000463699726969935	0.0020128261239733547	-0.0003771597170270979	0.0048418825284898045
-0.71875	0.006269127367704641	0.00721322592580691	0.004254148583277129	0.002029563847463578	0.007679499525693245	0.005869428828737	-0.0006353539123665541	0.007077572584967129	0.0025399773025128526	0.006100263879488921	0.011043355090077967	0.01089418146875687	0.009264501298821415	0.007498352933907881	0.0047587940855009945	0.0021412571004475467	0.0048388454224550514	0.00469920463510789	0.0073676530388183895	0.015540835727006198	0.01581493829144165	0.017022215310134925	0.011475375771988183	0.010063532802450936	0.007627141060947906	0.0024533754505682735	0.0012279062037123367	0.011739503202261404	0.014664850538247265	0.016958904801867902	0.012808206966292346	0.007601295373751782	0.004145399882690981	0.005994787380222988	0.003872137794678565	0.0012082250730600208	0.0031322983093559744	0.005676281334308442	0.002580343309455202	-0.0007877204450778663	0.003412963473238051	0.011301500629633665	0.011468939401675015	0.011452385722077452	0.005629557415522868	0.0016268832971945812	0.0030428094119997694	-0.0001894740737043321	0.004216274060308933
-0.703125	0.007261607020336669	0.007847118937388587	0.004857561970129609	0.0031492959256866015	0.007499361469399446	0.006140213901380776	0.0006966315791942179	0.0073228634661063555	0.0024737353989621623	0.0053216962012811566	0.010569900390692055	0.010475888500604925	0.009503911617503035	0.007634168675213005	0.0054141837368661076	0.0040507225763576574	0.005643058638088405	0.0037309533887309953	0.006923425756394863	0.015491271379869432	0.01563526708923746	0.01664219587109983	0.011594015764421784	0.010947735358786303	0.0083086965358234	0.001981036106008105	0.00033368999720551074	0.01266397227300331	0.015966234574443662	0.017266789061250166	0.01275524045631755	0.0077142343332525344	0.00395177291939035	0.006098694817046635	0.004362482488431851	0.0015648241962480825	0.004784505791030824	0.007930307370406809	0.0024329168227268383	-0.0011915880051674322	0.002338638747096411	0.010838174169475679	0.012324443345414693	0.012762638286221772	0.007101495188544504	0.003537798777688295	0.004506837442750111	5.3808907978236675e-06	0.004050796176306904
-0.6875	0.0071417971776099876	0.008067619681241922	0.005258766991755692	0.0031531585555057973	0.006873295224795584	0.005703740630997345	0.0011714569991454482	0.007295831327792257	0.002182311845535878	0.00476942269015126	0.010304468462709337	0.009922514068966848	0.009308947010504198	0.0075760455627460034	0.005206856108270585	0.004014696646663651	0.005621741397771984	0.00325268323358614	0.006393945020681713	0.015618166414787993	0.01581267644360196	0.01719985300733242	0.011760504762060009	0.011182980571174995	0.00799770902376622	0.0021343895699828864	9.603758808225393e-05	0.012992660340387374	0.0168341646756744	0.017794202841469087	0.013628323741431813	0.008182906149886548	0.004175290261628106	0.005584091930359136	0.003948620415758342	0.0019795859116129577	0.005932741868309677	0.008982223601196892	0.002396612841403112	-0.001684268651297316	0.0015828862378839403	0.010890350443332864	0.012198106077266856	0.012759352300781757	0.007745487605279777	0.003990478484774939	0.004604617072618567	-0.00032626243482809515	0.0034600709390360863
-0.671875	0.007670365693047643	0.008896821097005158	0.0057372870091057845	0.003569951711665453	0.006399058104580036	0.006022363597730873	0.001789896294940263	0.0069176478878944184	0.002035364805487916	0.004329323946149088	0.009806071831553709	0.009184498238028027	0.008734438515966758	0.007552091854449827	0.005636125101045763	0.005037306764279492	0.005692998762242496	0.0029114245659002335	0.006132639254428795	0.01559831149643287	0.0153443467876059	0.016837897937512024	0.011257167888106778	0.011464112380053848	0.008275692374445498	0.002086198196047917	-0.00024988042105178465	0.013733051432063803	0.017736711737234144	0.017963776740361936	0.013941771973622962	0.008174204386159544	0.004540421324782074	0.005464487960853148	0.004349382109830912	0.001881580211193068	0.006194791360758245	0.009804189309943468	0.002762390093994327	-0.0014716809237143025	0.0016574655543081462	0.010445096442708746	0.012281758835888468	0.011732115186168813	0.007370986405294389	0.00372484161198372	0.004571483671315946	-0.00010677354875952006	0.0037123374448128745
-0.65625	0.007199641488841735	0.00890562289278023	0.0063968324742745605	0.0035626540891826155	0.005909795252227923	0.006370738539408194	0.0020689262528321706	0.007097007783158915	0.002045839186757803	0.003810539987171069	0.009253800830992986	0.008457942254608497	0.008491120729013346	0.0077291504218010235	0.00548491146764718	0.005830002125003375	0.005839164223289117	0.003519742316711927	0.006598934761132114	0.015315141039900481	0.01465850936856441	0.016376691980985923	0.01110661267885007	0.011184799415059388	0.008005906816651986	0.0022545366184203884	0.0011787954477767925	0.01441862271676655	0.01871792646124959	0.01824082004604861	0.01472720873716753	0.008315507019869984	0.004339375323615969	0.0060229300523133135	0.0049585584260057654	0.001919359073508531	0.006313368064002134	0.010475922579644248	0.003360033902572468	-0.0018138279672712087	0.0013304143853019924	0.010312396829249337	0.012577670378959738	0.010673356393817812	0.006682160162017681	0.0036573052399035077	0.004698356200242415	0.00011919857934117317	0.0035173001582734288
-0.640625	0.0075164505047723654	0.008814618381438776	0.006964671220339369	0.003973247506655753	0.005522649027989246	0.0068858102942613185	0.002662522078026086	0.0071446893911343064	0.001878994284197688	0.003331032604910433	0.00845007727330085	0.0077944984202986236	0.008289015918853693	0.007604197156615556	0.005228934982733335	0.006306204741122201	0.0054737574304454025	0.003655161810456775	0.007065157266333699	0.015289761289022864	0.014535594110566308	0.016704037611179955	0.011535245255799964	0.011287526963860728	0.007909208390628919	0.001832551954430528	0.0013185345989768394	0.015000631660223007	0.019826318696141244	0.018942238952149637	0.015932911468553357	0.008938295237021521	0.0042631198419258	0.005772401182184694	0.00506688492896501	0.0021305152591367003	0.006985629303380847	0.011008491033135216	0.003768023609882221	-0.0013673894049134106	0.001491570589132607	0.009893495895084925	0.013064841981395148	0.011312543851090595	0.007546511641703546	0.004579256978468038	0.005176705879057409	0.0003731413817149587	0.00362886478069413
-0.625	0.00812240839295555	0.008772556293115486	0.007937427987053524	0.005192056501982734	0.005252529680728912	0.007945929472225544	0.00409716566791758	0.007868335109378677	0.001874275365844369	0.0037405708240839885	0.009050214732997119	0.008667193027213216	0.009182250367302913	0.008549761411268264	0.005680249472425203	0.0074351546551042706	0.0051802900445181875	0.0033415273821447043	0.007467388815712184	0.015354406280675904	0.0150902987945301	0.01734236002957914	0.011481731804087758	0.011413259978871793	0.007604260157677345	0.0013390245239861542	0.0009475079161347822	0.015150472661480308	0.020547953073401005	0.01895146809401922	0.016257397120352835	0.008124051676713862	0.0034260032698512077	0.005069578301481669	0.005109264701604843	0.002520497370278463	0.007848722714697942	0.011804842931451277	0.0038876331236679107	-0.002050975599559024	0.0009746770199853926	0.009351644129492343	0.013503235575626604	0.012688923766836524	0.008747264975681901	0.005645714863203466	0.005894104248727672	0.0003315683454275131	0.003376309620216489
-0.609375	0.007857957886881196	0.008798684457724448	0.008454593450005632	0.004492407440557145	0.004912729146417405	0.008589018098427914	0.0044191342545673255	0.007022300397511572	0.0013577450896264053	0.0036698384705232457	0.008751227022730745	0.008714896682067774	0.009461314810323529	0.00840310708153993	0.005949532779050059	0.007721852304894128	0.004893198733043391	0.002228022318740841	0.007206088263774291	0.015474570395235787	0.01496664161531953	0.01706655966117978	0.010959173319861293	0.010556219748104922	0.007631997193675489	0.0010588890636427095	0.000732281486489228	0.015114659984828905	0.021412731753662227	0.01918945363140665	0.016215487121371552	0.00727824377536308	0.0020548749016597867	0.004211852911976166	0.004538113156741019	0.0021162106277188286	0.008190295326494379	0.012875614641234278	0.004125263589776296	-0.003085175558226183	0.0005816861666971818	0.008928456297144293	0.013198608225502539	0.012297906109597533	0.008276489566924283	0.005858038684891653	0.0062115208515024275	0.0002531679827370681	0.002449799416353926
-0.59375	0.007778671035475781	0.008534727645019302	0.0070263764820992945	0.003600091232510749	0.004697538021719083	0.008501832571346313	0.004693809436867013	0.005425522838777397	0.0010798253992106766	0.0038261480163782834	0.009053444387973286	0.008987018449988681	0.009754753245942993	0.008330722477694508	0.005672751237580087	0.008291154838298098	0.004210817138664424	0.0022069875325541944	0.008023779181530698	0.016345471248496325	0.015536673222959508	0.0173582001356408	0.011283824141719379	0.010003138380125166	0.007670795058947988	0.00030405128563870676	0.001221791015996132	0.01494860349339433	0.021601508487947285	0.019118883355986327	0.0161698846379295	0.006540869496529922	0.0014029375030077062	0.004967212490737438	0.004006226472847629	0.0025527943507768214	0.008382726967101916	0.013161641638725996	0.0036157229100354017	-0.0037408737873192875	0.0002634398522786796	0.008668347611092031	0.013251466980727855	0.012012499390402808	0.008160364018112886	0.006043750363460276	0.00592083374504	-0.0004112304246518761	0.0019206718578061554
-0.578125	0.008068029873538763	0.008405500536900945	0.007044783479068428	0.0034944900835398585	0.005094782305241097	0.008888280251994729	0.0038472187705338003	0.004585735613363795	0.001433313565212302	0.004522339795948937	0.00980103409383446	0.00920718947891146	0.009973795717814937	0.008151182331494056	0.0059126282983925195	0.00802157487196382	0.003486439307744149	0.002814919008233119	0.00871083429083228	0.016934394638519736	0.015965698822401463	0.01774978160392493	0.011359836129122414	0.010773733974201605	0.0073507119435817	-0.00017805345123633742	0.0019959939265390856	0.015368412027601152	0.021538259694352746	0.018987364298664034	0.015854103799210862	0.0060750507574994115	0.0013538677070755512	0.00510064975824207	0.0037597537026158533	0.0033662181293038886	0.009102293074829505	0.013657075486844406	0.0028022764367051423	-0.004514109494630247	0.00011898852317244746	0.008663289761170746	0.013190462185593787	0.012192376144230365	0.0087793204234913	0.0069564490357151955	0.006052826152881607	-0.0009454792460019234	0.0018901244911830872
-0.5625	0.008351589454105125	0.009128761163447052	0.006556479187565856	0.003821624763077125	0.005550635966574191	0.009117871639318764	0.003147825824999018	0.00413551881647436	0.0008210452710045501	0.005090576688962756	0.010589550528675318	0.009922542306594551	0.010411239694803953	0.007956889212073293	0.006520690735123935	0.007399196538608521	0.0030746409727726133	0.002989686801447533	0.00932722120633116	0.018332833400927485	0.016755017335526645	0.018380353844258936	0.01151544561826654	0.010790654303855262	0.007642543502151966	-0.000459413041244261	0.0021977647847961634	0.015625196654582396	0.02178854990634136	0.0193563426961191	0.015393846738152205	0.005135227699065581	0.0017390105553204195	0.0054844137692271035	0.0034936298499815164	0.0037522978578635956	0.009094006077793893	0.013730500126257539	0.0018415450846077873	-0.005609499022830278	0.0008436763571808114	0.009407450523576699	0.013212928909342735	0.01233973996131681	0.00905328345079397	0.006816639935277635	0.006015317733545089	-0.0015275432298949454	0.0018877578724641353
-0.546875	0.007800374162616208	0.008453581103822216	0.005918305297382176	0.0030020634934771807	0.005123558054037858	0.008914871065644547	0.0034352024318650364	0.0030461947440471706	0.000592223974672379	0.005111540146754123	0.01049776200670749	0.00979886082932353	0.01014868181955535	0.007156855653738603	0.005776068696286529	0.006913945416454226	0.0021461193027789705	0.0027591311736614443	0.00928915839176625	0.018862294300924988	0.01682331045376486	0.017904217244358735	0.011206285512889736	0.010289392177946865	0.006985802578856237	-0.0013760270600869263	0.0015184192277956754	0.014935524421161972	0.021801653756119775	0.019792558316839858	0.015531350250239485	0.004345637705409899	0.001711101530236192	0.005670770303549943	0.002890705576282926	0.002827648304082686	0.00862799112983339	0.01302409857166822	0.0007830872593331151	-0.006594082174706273	0.001127503765746951	0.009800479968544096	0.012417810887563973	0.011946592313324799	0.009170885619823821	0.006536081386730075	0.005805761720694136	-0.0020004782577416336	0.0016250708722509444
-0.53125	0.007998127686732914	0.007994349108776078	0.005131951649673283	0.003300807951018214	0.004522734472993761	0.007788005570182577	0.002821525721810758	0.0027786980965174733	0.0010620892979204654	0.005644493757426971	0.010241041128756479	0.009360067098168657	0.009901585565057758	0.006689806622307515	0.00490669834180153	0.006761484366143123	0.0029101532622007654	0.0034452229669113877	0.010031407714268425	0.019191709929145873	0.01727919222030323	0.01832023437600583	0.011396820814843523	0.010143475281074643	0.007010703394189477	-0.0011216297949431463	0.001821475080214441	0.01553581224870868	0.02294346202397719	0.02152955448545981	0.01679806825995911	0.0044650040101259945	0.0015715621644631027	0.006290738750249147	0.002943282607702713	0.002266722483909689	0.008929392276331782	0.01304673273480148	0.000849868875957327	-0.0067868874975829385	0.0010632592544425278	0.010554241127101705	0.012471178618852719	0.01179636794840917	0.00866131491093256	0.00603070675683739	0.005732240434736013	-0.0020822427002713086	0.0011638154377578759
-0.515625	0.007620962454529945	0.0076823935029096905	0.005152642005123198	0.004417554890460451	0.00523543281306047	0.006650340574560687	0.0028734840103425085	0.003562918752868427	0.0024967163713881745	0.0063557888774084855	0.010488873210852035	0.009457846952136606	0.009325081502902321	0.005711872670508456	0.0036816250649280846	0.006215582828735933	0.004048940807115287	0.00518548343970906	0.01167808921309188	0.02034294999903068	0.017891572689404712	0.018472916676546446	0.010698431513446849	0.008950159221421927	0.007016414107056335	-0.00014928575183148496	0.0031886254902929066	0.01666565618797904	0.024844092276180164	0.02339446566766128	0.017296744490158743	0.00399925637175329	0.00186676646117121	0.006754423265374498	0.0033419632934965195	0.0019653797207865864	0.008865656391571974	0.012982836808077991	0.001514686836162582	-0.006591047359688673	0.001766125694848597	0.01141999140381813	0.012846926908241584	0.0116205566424469	0.007649867722648196	0.0052312404732219875	0.005400116206146777	-0.0018291229527676478	0.0015540825028438122
-0.5	0.0075846114174055405	0.006816657236777246	0.004328473843634129	0.004954184318194166	0.005443241561442847	0.005930363206425681	0.002725961781106889	0.003742178133688867	0.003184758914721897	0.006908774288604036	0.010382880861288867	0.009168873194721528	0.009080772096058353	0.005162955838022754	0.0035013552755117417	0.006297683076718385	0.004450006570550613	0.006449601810891182	0.012212431314401329	0.021134464352508077	0.018221297033596782	0.01885468136460986	0.010794669471215457	0.008786878560204058	0.006641190126538276	3.901457530446351e-05	0.004849443766579498	0.017111620046489407	0.025947651930619032	0.024564993986859917	0.01786245737457648	0.004767013383752783	0.0029060432047117502	0.0068859727878589185	0.0038017722228687488	0.0020514184696367012	0.009138464521674905	0.012887999694794417	0.0018068296049023047	-0.006017387539031915	0.0033283229684457185	0.012540732038905844	0.013511035996452847	0.012039696463034488	0.006546678073937074	0.004721994932697271	0.004811824034550227	-0.0017839367501437664	0.0015254887577611953
-0.484375	0.007696029671933502	0.005832807524711825	0.0034218146814964713	0.005712094918999355	0.005457573193416465	0.00527144854713697	0.0024026065366342664	0.003773451183224097	0.003855380869936198	0.007572691777750151	0.01064391303807497	0.008708716131513939	0.00827304209160502	0.004095002147369087	0.0026921079261228442	0.006191143377509434	0.004688454561983235	0.006589988374616951	0.01262798678362742	0.021867094381013884	0.01907403435834567	0.019183159118620098	0.010492092312779278	0.008414664761221501	0.006083136354573071	0.000932297483086586	0.0053679938951972875	0.01639686223352328	0.02602618745295331	0.025039994600228967	0.01874416074715555	0.005669249568018131	0.0026782314678712284	0.006284618805511855	0.004071777943909183	0.0009866697149846005	0.00823824190592859	0.012299098711810074	0.0026359153853263706	-0.005699861046741717	0.003915266195690492	0.01237452116329223	0.013057163504709025	0.011213440462597646	0.005793548841029406	0.004372425191104412	0.00507786528323777	-0.0014370673467055894	0.0019730439060367646
-0.46875	0.007402388918853831	0.0057404072373174134	0.0038527930795680732	0.005789368093246594	0.005424224986927584	0.004588537917516078	0.0026953256799970406	0.003693860859493725	0.00436860008048825	0.00803803559829248	0.011339197209599661	0.0089488863828592	0.008771443762816489	0.004350463871378452	0.001857473936979659	0.005623399134492502	0.004942459199810401	0.006643176055513322	0.012647711057798005	0.022529618203407153	0.020044090697774665	0.01973865732579725	0.010725185193587094	0.008306021965108813	0.005675228824838996	0.0012116645200876519	0.0045130944017728325	0.01555541119305417	0.026017547390074468	0.02551291969139129	0.019003437994979323	0.005903224018402398	0.0023060730105498805	0.0068244603782659395	0.0038346805318724363	0.00013248696777736768	0.007386846846566186	0.012180430651642381	0.002906454127514735	-0.006213397967076162	0.003981348217348568	0.01283126453636214	0.012536887091118842	0.01055676939577097	0.00519377299133339	0.003859959094552323	0.005175503343343735	-0.001281881700924714	0.0014721811807248742
-0.453125	0.006923437332443427	0.005752939899684862	0.003974044678034261	0.006540020740794716	0.005966405224899063	0.0041895834845490755	0.002803492787643336	0.003497174789663404	0.005461590981576591	0.008919776356196962	0.012165796352201141	0.009437643142882734	0.009233923105057329	0.004523278912529349	0.0014091656082200644	0.005352603209030349	0.0051633995710290035	0.006603223055935814	0.013437860250996891	0.023250965197803453	0.020303363003768025	0.01988373455242254	0.010695929534267633	0.007891668932279572	0.005342089940677397	0.0007749540789518505	0.0038830231613246726	0.015363377140602097	0.02583564374508569	0.025178806984331458	0.0190207505133003	0.006291076960769715	0.002723359043011442	0.0071101774112321435	0.0032557341270148753	-0.00036871552874799817	0.007305490344879218	0.012380956459674053	0.0028668741171713917	-0.0057349814131157474	0.00482585440913681	0.01331834109587362	0.012634299595083576	0.010238404769916087	0.005009732866164995	0.0038640951941488312	0.005625273235636996	-0.0011261488863965497	0.0014768043794902042
-0.4375	0.0074803823314141486	0.006336137314792723	0.0037295931484550237	0.007233636907767504	0.00684339243452996	0.00422150767990388	0.002873608813388273	0.004099838284309954	0.006661752081708982	0.0100953175963582	0.013109760070801713	0.01033794271061197	0.009964137867063983	0.004538957225668128	0.0017774091451428831	0.005322294068173505	0.00608697922925785	0.007623762690491276	0.01429424597590696	0.024164826865307985	0.020883917663013563	0.020411208263249138	0.011493480973877012	0.008742282944149337	0.004350266707479023	0.0012071108649251983	0.0037129076394194272	0.015637464647443266	0.026514048250101042	0.02562441668706015	0.01942320698290132	0.006933228415437043	0.0038718070543836804	0.007124899978589383	0.003893591184169054	-0.00017079511744668707	0.006671866374199453	0.012438242572534364	0.003230750329385046	-0.00486475737488945	0.005806578331976198	0.013517549246898852	0.013620110570991528	0.010635490104323252	0.004567734256852418	0.0036139869363978503	0.005669146553555038	-0.0010344659036491065	0.0020338791931862944
-0.421875	0.007537631388549926	0.006188679102342576	0.003887069635675289	0.007811255083652213	0.008031423396460013	0.0047770911070983855	0.0032161816488951445	0.004479806785820983	0.007610644400119782	0.010915262729395182	0.013927893596701324	0.011229333438677713	0.010495971482305322	0.004680283798370511	0.00237713530077599	0.004992971176397987	0.006148295864113607	0.0076568449381738905	0.014659209066303447	0.024457814136985688	0.020968580180488063	0.02023084230022505	0.01156669069387135	0.00865372406260576	0.0037390627527202013	0.0012809581588953734	0.0036560038177412936	0.015639594226377083	0.027296397562895435	0.025855876557761802	0.019669384893495588	0.007090663252165541	0.004451150242311996	0.006670246319845319	0.004196708044037223	-0.0001565196696901694	0.006446218269411474	0.012381507029931526	0.004213231425455888	-0.00425656093575526	0.005908808003005106	0.013716435746755452	0.013663503724092151	0.010553767884266563	0.004588498419616371	0.003595672419760376	0.006218329543480649	-0.00023996821837499738	0.0026203076718957163
-0.40625	0.007543056103168055	0.005959562392672524	0.0040886705537559465	0.007750806895819551	0.007766076406551292	0.005103297437017318	0.0032536706610699186	0.004688322727452033	0.007368389965267852	0.011025177833653288	0.014212489570491016	0.01163525526644662	0.010753405769355595	0.004786173002503347	0.0017111725810536882	0.004925737995654345	0.006039316393435001	0.006845747830811888	0.014263770010438747	0.024381816131062807	0.0210544386995025	0.020089417125564068	0.011343024432426319	0.0081093612650875	0.0030316024029161783	0.0013939631622633896	0.0039771308423951265	0.014909497974440456	0.02731113482732326	0.025794369750656188	0.01969429778982885	0.0067684964298678095	0.004853266783175059	0.006288392381247831	0.0048639680404448885	0.00012325329162194977	0.006428515795778367	0.012365431746002287	0.004193022096296772	-0.004379092960152775	0.006569728677277453	0.014220267957716715	0.014184187215869315	0.01115392795909429	0.004895505250897258	0.003720407490618527	0.00590270075481385	-0.0007441368536092341	0.0025072322125197386
-0.390625	0.008082656771875918	0.006932501448318362	0.004419595496801776	0.00781236024631653	0.008496198315697256	0.004764725820859894	0.003199162175587844	0.005220088352507446	0.009023380989674479	0.011631259255955229	0.014613963279407472	0.01201912013348192	0.011029098052677	0.005091355668082542	0.0015692266286350786	0.0043897787858441	0.005667097322293558	0.006359940703259781	0.013905603834427894	0.024335959320887925	0.021079502362408676	0.019951353815849872	0.010909625815111212	0.0072091113426722584	0.0024952113853942137	0.0013919359582359903	0.0038524596951901914	0.014457660319749266	0.027364241890609264	0.02583671142347157	0.019764076417777686	0.00638434998691082	0.004706894478294999	0.006207430617359932	0.004318094106565695	2.721255295909941e-05	0.006576109615707537	0.012820905981061514	0.00443020262173377	-0.004787067967117764	0.0062059619027422745	0.013550897373352199	0.014132715007872321	0.01091062645718921	0.005414378436398692	0.005103703786153347	0.006456540872750338	-0.0010291981059708632	0.0027674677083268763
-0.375	0.007986323290970177	0.007226070424076169	0.005191334302071482	0.007533487862383481	0.0083548551046988	0.004810721258400008	0.0033658824824669862	0.005658598601439735	0.009087481115784612	0.012014183634892105	0.01491036861552857	0.012513452675193548	0.010992780746892094	0.005504004714020993	0.0017860306856164244	0.004083413384796586	0.005405132297892123	0.005138076771982014	0.014049386250553653	0.025085802492685615	0.02172134038992226	0.019844126363750547	0.010264647876465461	0.006631346273934469	0.0027564180149056484	0.001603927311953157	0.003419385661254637	0.014143415307626129	0.02744208553340286	0.025750997668365017	0.01943948312982684	0.006257437677959388	0.004162840836215764	0.005829055054346099	0.0038354808930307627	-0.0009333950642030686	0.0058056075416970995	0.012501914985477924	0.004725731293365243	-0.004570673021953553	0.006489352617063559	0.012957691514748149	0.01364624620473478	0.009986894991016015	0.00438464330509305	0.004195907464600168	0.006675379432272166	-0.000668751890771091	0.003495926078176126
-0.359375	0.007069659658009186	0.007370353001169861	0.005160119691754517	0.006480472692055627	0.008012411976233124	0.005477359556243755	0.0032482380978763104	0.005206647817976773	0.008797846738889347	0.012043987424112857	0.01486070736136753	0.013287715980550275	0.011439091750071384	0.006090522021986544	0.0022003914142260327	0.003433679094450781	0.004569129264200456	0.004068677438772284	0.014237621112260967	0.025169452477712184	0.022097631031647323	0.020651572307542665	0.010735105338972062	0.0064317262062104415	0.0021507934208784716	0.00021436342867673375	0.0023766475438605993	0.013853370564174839	0.027378734299418284	0.026243141596205534	0.01975678226153832	0.006105947680771351	0.0036920893006026747	0.005193503943155519	0.0035150034935213627	-0.0015859668521443382	0.005213118399842643	0.01191351965535432	0.0038944572006585076	-0.005564105295343324	0.0061520759831182655	0.011961075369617902	0.01314088617800735	0.009923681535292416	0.004525929185911081	0.003766843398625497	0.00664371233433485	-0.001166400994407013	0.002686610526870936
-0.34375	0.006601510898326524	0.006679642607923597	0.005360959086101502	0.005393498908961192	0.007844050094718114	0.0056926208453660365	0.003303618630161509	0.004760206927312538	0.008924353402107954	0.012819828897772823	0.015466705724247732	0.014051558726350777	0.01206113417283632	0.006495979314786382	0.002604664949103608	0.003040599124506116	0.003601500083459541	0.003810842144594062	0.015328180052165408	0.025460483646020292	0.022341593401506543	0.02130689629702829	0.011235823779134079	0.006222473661182448	0.002818912052316591	-0.0009747807751409709	0.0023776659276336432	0.014336028572870418	0.02719905278063379	0.026545985085249413	0.019646640404243954	0.005464658653363585	0.003800928918644786	0.005923763496684842	0.0032825887079525272	-0.0010284775868058204	0.0051873404794605445	0.011762989882845432	0.0033536312006617664	-0.006072663003578782	0.006165057315956801	0.012759553610521834	0.012480236741248518	0.009861749265110121	0.004547535203164444	0.003678502624097746	0.006167559350433294	-0.002267333347117528	0.0020541692807455546
-0.328125	0.006553311558673158	0.006992796564009041	0.005529555116663687	0.004789234931558894	0.007745961562613956	0.005939621970173903	0.003626599298149813	0.0038963113038334996	0.00798765179788461	0.012283388467039913	0.014947325491084485	0.013819198710552882	0.012299394220463	0.007036483174306341	0.003910385223571211	0.003073396079707891	0.0028565942906425335	0.002943586773471907	0.01556885330210207	0.02486025358084589	0.021870445972308517	0.02188161516096443	0.012138088363644783	0.0067171629052609205	0.0028277632896788417	-0.0016630196245387197	0.0021679783312720247	0.014430717180948705	0.026430108595741332	0.026141522418765818	0.0197854395955801	0.0059764831559732555	0.004384000398385979	0.005711390470969491	0.0034730564133496956	-0.0003167538437992334	0.005188568535959348	0.011223826685454696	0.0028937498031154974	-0.005612932838266716	0.006563640883541666	0.012647571170236915	0.012260607886128127	0.010398293210164411	0.004846174168778816	0.0032833224201567644	0.0054164833170943895	-0.0029940314299892632	0.0015240769547745004
-0.3125	0.0066846355293819215	0.006338336999760941	0.005031003647309263	0.0038428797939559444	0.007311392618430545	0.005969223910869914	0.0034707345126662402	0.003401736571686342	0.007228449919784908	0.01189585893007461	0.014420273354335222	0.01347374233228038	0.012516235280781985	0.00804358145687729	0.0044338168954709545	0.003153543802909553	0.002575841435464099	0.002247802243800834	0.015502678358461707	0.024116852425504477	0.021193330897949635	0.022350039624143392	0.01320732010062784	0.00782671368215233	0.0029264702810905875	-0.002206161990761757	0.0021405013336334377	0.014543609751854092	0.025593042440596035	0.025374875497072936	0.019874221987265628	0.006969686719821766	0.005634350577020086	0.0049473108956590295	0.003449621218169341	0.00024528641370125115	0.005513651800356456	0.010542082600295544	0.002412496105534956	-0.00554154327546712	0.007054798900935566	0.011867243523010985	0.01249104214948602	0.010598073940491304	0.004922525503206998	0.0029209756292402746	0.004827157655381597	-0.0031491933390498162	0.0012221257522469387
-0.296875	0.006536016690370161	0.006334353989223019	0.004759263266169001	0.0029462494276231155	0.007060771557735279	0.0056743066816125065	0.0030494011720293202	0.00271632659714669	0.006931130839984689	0.011563829829538009	0.01353282994532492	0.012932037978316657	0.011958361560391494	0.008236050349660217	0.004724735414492897	0.003220399410929531	0.0020515964497462846	0.0019704349397215992	0.015208239643834531	0.023529751040041447	0.020181789016351103	0.021931460313498973	0.014007255842443556	0.007898787843078025	0.003326880501117557	-0.002478297078050673	0.0020528838147583885	0.01418529498623684	0.024577155547012806	0.024426266466616654	0.019726088689640164	0.007760564037744189	0.00582796608094327	0.004196041228715331	0.0038599519117269664	0.0006106677727075293	0.005008137322329275	0.009897246709442697	0.002365182311041281	-0.005771293622092344	0.00681182614644058	0.011569526124367258	0.012352547596674413	0.010245108234812506	0.004736873539513908	0.0022418827866204083	0.004526613999041728	-0.003400686953864351	0.0004210379091091454
-0.28125	0.006714155749068596	0.0061180027318187055	0.004405252070864662	0.0033949517928704154	0.007152043796668295	0.006161223545495887	0.0029594635441753782	0.002342156693339348	0.006686199401156045	0.011323897425609176	0.013078730224515311	0.012274401905597188	0.012146325596768292	0.008487763535231351	0.005061119887477617	0.003200516605284065	0.0006936670702998527	0.0016905504046007991	0.014720145158935338	0.022417969605885445	0.01945362018304877	0.021851622266694903	0.014450319984462112	0.008499395351100248	0.0034020983905065803	-0.0025694355252198877	0.0015613529656548053	0.013586614100495354	0.023061466639046558	0.023520374787040055	0.019509891766938382	0.007882976383552887	0.006102817181817955	0.0038405663261073643	0.003322161867254181	0.0005069570208434016	0.004728645394789055	0.009078528836835176	0.002202570019289851	-0.005479596756049432	0.006658111893921159	0.011168465700393426	0.01224368127877824	0.010659986041719093	0.005335276020923629	0.0023072379699442536	0.0041621012729592625	-0.004008709511253983	-0.00011695479042828083
-0.265625	0.006638538400875404	0.00501758493919624	0.003632024207036011	0.003086651535704732	0.006477428359721671	0.005423865703414776	0.0020121454283071214	0.0020306302467361093	0.006223705734214491	0.010104576844605617	0.01194936926185619	0.010996412386884914	0.011500984258600511	0.007799971936037764	0.004599583079107105	0.002742379065603018	0.00021479036659002304	0.0009044079284649343	0.01372300614893902	0.0206171767480555	0.01817804335732944	0.021090433083008973	0.014339820109307766	0.008324987682863138	0.0030085856371442786	-0.002777131625043694	0.0013745603908319026	0.013198953843675554	0.021869148674886672	0.022589368652552365	0.019333041112986393	0.008185550291091203	0.006821773792034946	0.0027030355151509864	0.003067153851225157	0.0003065803030040115	0.0047570058959536254	0.009354039921890944	0.0023749279098410625	-0.005117136596527416	0.006350402492535068	0.010176766611402854	0.012656337511725724	0.010583051638286633	0.005493702346575447	0.002612011952442117	0.0033968479685427154	-0.004807798068213742	-0.0015732490894151852
-0.25	0.0062188592361053455	0.003781456800788874	0.00284712485736236	0.0032549550145631657	0.006233760691247881	0.0044522168842377145	0.0020642642281018197	0.0018913772626547142	0.005946454423246905	0.010079478737316095	0.011695218726526947	0.010669562115799636	0.010931796167278662	0.007050441708997823	0.004094590277236421	0.0029816252950695342	0.0003150747852487257	0.0009195166523568333	0.013297813726239838	0.019503810827154668	0.017358099253033287	0.019748341152444483	0.013717126741539687	0.007595819380367175	0.0033246730832615866	-0.002795850808615796	0.0014958554798795375	0.013106612931005656	0.02141895249951631	0.022141189870308154	0.01906191666639643	0.00798261002637446	0.00806345347664319	0.004163621756015345	0.00321352606988512	0.0006377250276273117	0.005530297727091238	0.010804394667502493	0.0031429423950612547	-0.004628065461292863	0.006735770373779815	0.010809643307584337	0.012863005104009062	0.010064588363457005	0.005753891539643519	0.003623538064130116	0.004303368053297163	-0.004605844282195903	-0.0024818889884045347
-0.234375	0.006573034886969253	0.00386972647102084	0.0026041223609354347	0.003151002002414316	0.0067460381833370775	0.004127717193841818	0.0016252713103313	0.002259213215438649	0.006400128062523436	0.010479594441130757	0.01192157092737034	0.010847800348619785	0.010892677147057838	0.006447090893925633	0.0035607286961749198	0.003062119288370013	7.952683081384748e-05	0.001572410954395309	0.013718259365668927	0.01843322175554931	0.016139302332885564	0.018233204871648923	0.012737659076810815	0.006472034752368927	0.0027133420870086413	-0.003430694570124615	0.0018621320457896217	0.01349247673060745	0.020376787381246687	0.020510091580217705	0.017722812783904373	0.007366310649376828	0.007922757427195393	0.00469969283149112	0.00210941066761734	0.00037947947275824846	0.005659021672909148	0.01034107111627236	0.0025442010024562477	-0.004413150854816195	0.007316683974931948	0.010935748928022803	0.011888840573374183	0.009291893837507814	0.0054919234054978	0.003596454353828449	0.0039364931202726435	-0.004448611167026684	-0.002074852894293144
-0.21875	0.00563398785161553	0.0025188407613313756	0.0015054674528073519	0.00235824502306059	0.0054181742947548624	0.003376778473102604	0.0008338495797943323	0.0021673334442311896	0.005747690622229129	0.009130137365809787	0.010767125754500739	0.009718097200311604	0.009980785759398713	0.005411132992594503	0.002527922106673941	0.002411519517772831	0.00019116496241622372	0.0017422090924810619	0.013433876374620013	0.018090244848281145	0.015494178974768147	0.017382000625366344	0.012315447683795356	0.005975869583198801	0.0017829453689046204	-0.003122134537989041	0.0022889837564434856	0.014297486696159467	0.0200314192683436	0.01994370934990002	0.017619830364128574	0.007439932151464745	0.007556640083203092	0.004075159586500376	0.0012427095556631685	0.0006156292976811529	0.005882179326727055	0.010094104529707692	0.002308362605981529	-0.0049351801222655926	0.006823748700116994	0.010191828341339715	0.011200921310228295	0.008057561473106035	0.004905281490391644	0.0026914777175989003	0.003036624754895456	-0.00470324766356498	-0.0022604560654144734
-0.203125	0.005344271793728694	0.0018654111598152667	0.0005107929078803864	0.0024993819766677915	0.0051838015133398585	0.0031809479289222507	9.073618057300336e-05	0.0026540421582467387	0.005130552695482038	0.009297290164977313	0.010967125894967466	0.009427749004680663	0.009668696473818272	0.0047449416946619746	0.0023119861449231393	0.0015505694842431693	0.00013687795726582407	0.0019213542051147669	0.013198520371224732	0.018418337730690838	0.01582561387331225	0.01710322393773822	0.011949500448827166	0.004808778525330126	0.0005428018048405647	-0.0028249093651538716	0.0029284351988508204	0.014327645057346673	0.019637128413887695	0.01980773207033053	0.017857765278313308	0.007573464766755933	0.006775612841011025	0.0029049344186205415	0.0015242010271322216	0.0007570860099804122	0.005704373103071703	0.009789541117606859	0.002416253922274336	-0.003929870287174708	0.0067146135072107425	0.009547087835380807	0.010486321221105755	0.00737345138186356	0.004694279539398849	0.0026542314823018386	0.00287341172224842	-0.004119828826515004	-0.0018415722821373492
-0.1875	0.004543589672539383	0.0014462423860095441	0.00051824747788487	0.0016802993734017946	0.004723192995879799	0.003242995502660051	-0.0004932211697450839	0.0026011550395196536	0.004517654326627962	0.00943286577530671	0.010735019916319288	0.009205509774619713	0.009294854652398498	0.004159799823537469	0.0020843239326495677	0.001508904094225727	-0.0005756348411523505	0.0022942503608646804	0.013120932423043996	0.018201265064999462	0.015820554306264965	0.016890806204173714	0.011709522988530808	0.004194544386336929	-0.00015127661754377186	-0.0034256174883921632	0.0036951884918380528	0.013797907496336848	0.01860325502238993	0.019249455514363946	0.017633384885266425	0.007502783404197544	0.006657738031935878	0.0025835164211457594	0.0007072086111293175	0.0008441784824753995	0.004895057674730197	0.008789423830512533	0.002464384886116022	-0.002998272408876801	0.0063749732711585235	0.009584030020050704	0.009342738334089518	0.0066155455468106085	0.0038585421221796422	0.0019645554886665193	0.002654391067335382	-0.003986175518366508	-0.0018593652406707407
-0.171875	0.0045623321318998935	0.0008197820396162569	-0.0002715101756621152	0.0010173236572882161	0.004380408360157162	0.0025334892503451555	-0.0011560977000044659	0.002188428171211854	0.004618588270386681	0.009212627122178674	0.01080142971186433	0.008758769079577178	0.008627774647902698	0.0034624505031388255	0.0010334004997275769	0.0012468402077502106	-0.0007110505335731432	0.002429069468053058	0.013298345411385526	0.017836886260192843	0.015213858458446338	0.015855138283222915	0.011027368961367755	0.0034143196477089076	0.00015742414398118855	-0.0036010950105264785	0.0031004447941086256	0.013452823585248552	0.018605013960041106	0.01909337337128818	0.01714298960287124	0.007203907819348388	0.006141256238333881	0.0028469422075431796	0.000999418171340949	0.0005553789796067576	0.0039972757891519	0.008768827670428437	0.002488820315920748	-0.002991776049748296	0.006837020831881091	0.009410128442686983	0.0085811682860367	0.005226285330718383	0.0021826293959748	0.0013434396518277937	0.0023803068354027344	-0.004071449156617746	-0.0020428739459021016
-0.15625	0.004530216350394767	9.450086508877575e-05	-0.00030321624653879554	0.0009666007870691828	0.0038332811614964156	0.0017950616631424055	-0.0009885232400847598	0.0017773047991795465	0.004439477843698114	0.008996545825721115	0.010484582954086363	0.008535856965454513	0.007981743046548218	0.002686433191411197	0.00027173621347174046	0.0014187681255862117	-0.0011688678059726954	0.002282677832772606	0.013262928527547046	0.017471012490568684	0.014726308220997453	0.015249949204735458	0.010627501120325178	0.003080538287758827	0.00020095314903301187	-0.0030311444599647073	0.002852653675381589	0.012735552992671728	0.018504862079862506	0.01896207460667938	0.017383377728401685	0.00823058016540017	0.006530870029382641	0.004073954903287813	0.0019371577334823086	0.0006852416743640787	0.002895430545322597	0.008031944812682924	0.0027626085429801606	-0.0023842931492254137	0.00810284624749329	0.01014865799661493	0.008216220184112898	0.004782834884827026	0.0011085153673775494	0.0007536474789958447	0.0013505402821465395	-0.004325443264679052	-0.002341124646773096
-0.140625	0.004060046988888644	0.0001605887329787947	-0.0006164852282381616	0.00108648781751981	0.0037503076047869397	0.0009795981553907041	-0.0016063870105426758	0.0015908066513475206	0.003968355166580295	0.008422095533751417	0.010251504204541106	0.008263262716354802	0.007848796015605331	0.0017269475327339023	-0.00032400446134488446	0.000658462978026364	-0.0017884517030324787	0.0012594952713698149	0.012249833956593648	0.016380550841859076	0.013830724789295345	0.014679550752043724	0.009983689396176488	0.0026138397050090136	-0.00031341640224127334	-0.0033796051814533714	0.0024246016924735158	0.011107565189013258	0.016662304260535166	0.01728907086653635	0.016320739495859014	0.007945506082614883	0.006059593308964395	0.0038681243218888993	0.0013748095137998463	0.000761712109670043	0.0017694030771963297	0.0069546888407785445	0.0021792178129544483	-0.002644273056648672	0.007711537554860115	0.009691724414005875	0.007341141201322898	0.004627523029921576	0.0008260347472969443	-5.2234172471798956e-05	-0.00022732166034984403	-0.005499514032271691	-0.002834601662470959
-0.125	0.004472334962338209	0.0007360378571320325	-0.0008129519039357547	0.00131699254270643	0.00384334875489003	0.001040036603808403	-0.0015241423025145195	0.001876958302455023	0.004274371916835662	0.008253887604223565	0.010580704070162029	0.008076761389384046	0.00733099956123624	0.00136714637192199	0.00017773318686522543	0.0016700118037988431	-0.001429988967720419	0.001070761852315627	0.012116622435860336	0.01548723304294981	0.012466420819691848	0.013518874999135733	0.009035913327534218	0.002467487205285579	0.0001615054963622242	-0.002759074665027583	0.0023768849845509977	0.01021508462872589	0.015009034186368808	0.015086367714684457	0.014316281970241106	0.0070419335850601785	0.006260079657658934	0.004015329972753534	0.0013925452658440918	0.0014071193087147548	0.0016295946930767967	0.006573220493737608	0.00152959285187535	-0.0029626829433254897	0.00729222092195414	0.008801996929105372	0.0065936815168242905	0.004141213395632804	0.0007801766449119895	-0.0002882152519305237	-0.0009094513865420595	-0.006436312745063333	-0.003032054958748631
-0.109375	0.004123330372385681	0.0003915188193786889	-0.0015721605741418898	0.0011786630973801948	0.0035649661789648236	-1.8834398360922933e-05	-0.0013705905876122415	0.0014159828009724152	0.004444871723535471	0.007882359838185948	0.009995122061809525	0.007324787127436139	0.006609684141585604	0.0007938033755635843	-0.00042211669133394023	0.0017233150728316105	-0.0014884154661558568	0.00037837409181520345	0.011308973679842894	0.014837108850770164	0.01145980260334909	0.0125808171229437	0.009136857054545543	0.0025492422631941737	0.0002395375704509206	-0.0027034191763959823	0.0017220829206053168	0.009488011305074906	0.014126127667259425	0.014083085206220858	0.013008935729158112	0.007522208290174604	0.006738093658350408	0.0037483398788026533	0.0010204806225374342	0.0007963016385474475	0.0015464209136553109	0.006045515846926719	0.0016788910899776966	-0.0022944575932342557	0.007300053487415426	0.008511078462470323	0.00569270322448574	0.0032468625402543696	-0.00010438102472107858	-0.0010787794148200192	-0.0012992537493119016	-0.00640697282506153	-0.0035842697077896448
-0.09375	0.0032254079123958945	0.00013268666953081265	-0.0011717788402165752	0.001194194535491988	0.0034006254014116166	-0.000524803579901345	-0.0010613980251946487	0.0013094431924400851	0.004507508511596825	0.0072467989171855155	0.009916316927410662	0.006549787695985287	0.0054299087496474385	9.549243550281972e-05	-0.0008875734027242288	0.0011444552088505588	-0.0010708679910749197	0.0008496391485095956	0.011200237809680403	0.013897877850104124	0.010330819484079257	0.01133916037506424	0.008818168519064784	0.00213632820523344	-3.303174962638877e-05	-0.0023090220522135494	0.001988885540777119	0.00810535993805388	0.013309811311773955	0.013300577652989887	0.013096705710631795	0.008438379433937371	0.006250294261553791	0.004042139730881899	0.002207000403723214	0.0011538285645656288	0.00113318549701944	0.005123094917507842	0.0026244009262882174	-0.0010557735455222427	0.006336120632477104	0.0076465711626951816	0.0063773548463359475	0.0024991413345560433	-0.0014272243832238018	-0.002264607301913202	-0.0016219664714299143	-0.006149527593515813	-0.0040196373534854505
-0.078125	0.0038798766676336528	0.0009128676436375826	-0.0003135304291390639	0.001752212829887867	0.003743428713642061	-0.0003371857332240324	-0.0016645840631099417	0.0018573896322777728	0.005668582732323557	0.008061987871769816	0.010601371561642736	0.006633944044006057	0.005073514359537512	-0.00019036159792449326	-0.0009521914398646913	0.0012582458948600106	-9.14589807507582e-05	0.0015389581327326595	0.0107731227442855	0.013237969722831621	0.010097712447895901	0.010562487780407536	0.00823170950752683	0.0015583622094709425	5.99319399043452e-05	-0.001038570562377572	0.0018034697350231	0.007742546580266208	0.013410960172768683	0.013608826446579769	0.013551546525559389	0.010025393340765732	0.0072292786964681	0.003318632450827863	0.003148850242723711	0.0011578897647268604	0.0018240581324789674	0.005435673572355882	0.0037115562008693814	0.0006540192058309913	0.007627637492623763	0.008153215766651557	0.007568127656122669	0.0027054666890762745	-0.0011025281564798206	-0.001893057355482597	-0.0013309562753420323	-0.005238320911303163	-0.0033866708996356464
-0.0625	0.0039300328644458205	0.0007608273532241583	-0.001045357308612438	0.0025893992960845935	0.0035057667293585835	-0.00024305031402036548	-0.0017356247117277235	0.0021855120692634957	0.005463121592765674	0.007684385104948887	0.010235689469845965	0.006630106590455398	0.005373583143227734	0.00037857195129618046	-0.0003336375120852608	0.0013588076602900402	0.0007820064027328044	0.0021803604628075845	0.01079433923587203	0.012567487984779292	0.009904134197131497	0.01046602508140495	0.00956020097946748	0.0025353482404170792	0.0008007665780951356	-0.0005069170671049506	0.001965276361443102	0.008087966218590736	0.013871439058493706	0.014170570904389024	0.014911288664006862	0.012318387642153539	0.008154659494175575	0.004278388361126417	0.003043387277284637	0.0012037899574352195	0.0026456009538378565	0.005547778261825442	0.004796577335218899	0.0023861320631112905	0.007932639284990727	0.009334761314676143	0.008100418630783679	0.002787058753892779	-0.000874112278688699	-0.0016658900334732608	-0.0003228235993447015	-0.0047412732637894806	-0.0034444019664078953
-0.046875	0.004563516757480101	0.00035462960368022324	-0.0013377961280639284	0.002539258828619495	0.0028722743183607234	-0.0007190039948909543	-0.0028696666049654596	0.001209516248491127	0.0047591661663318515	0.007164867775281891	0.009014273419597884	0.005803370226203697	0.00497822390316287	0.0004040127823827788	-0.00026829084963537754	0.000569783247237865	-0.0007760864915326238	0.0015783814364112914	0.010157860978506506	0.01135097376536578	0.009690386784495787	0.010499221803911496	0.010669173405040056	0.003285729743220145	0.0005554538336582481	-0.000793350173626095	0.001519474945962429	0.008349306200398133	0.014298842346761376	0.01473046088940464	0.01667718561948277	0.015297306419233792	0.009058056590583874	0.00484046357596526	0.004566499245265731	0.001525914389276295	0.0023578209744300692	0.005296510676271282	0.006789089943049475	0.0035745209170272574	0.007281552109634504	0.010762031244667014	0.011457169386267197	0.003618425030435901	-0.0013973532943055034	-0.0028537908547150437	-0.0007297082542208954	-0.005533915365595022	-0.00570893694384722
-0.03125	0.009287236718228087	0.003282539121573791	0.0013075563008897006	0.005712160305120051	0.007098358814937455	0.0013962540309876204	-0.0021545397343288642	0.002745870850594656	0.007280284783337265	0.009533534554066136	0.012129600031767041	0.008852651003326172	0.008253198067541235	0.002659622475039214	0.0013483864146110135	0.0007855406234739349	-0.0009519868894130923	0.002742546470835805	0.011919343483168632	0.013901944593089865	0.013513375376351177	0.01415354168657359	0.01403019135905197	0.005605555814690888	0.001026069125509821	-0.001522488461341709	0.0008906696224585175	0.008675371020217426	0.01629556727129966	0.018305402027908712	0.020474380813539028	0.01806519094243413	0.009930600486404728	0.005313805281184613	0.006796416001452599	0.003469573475013021	0.0021647950197802857	0.005239761990378611	0.008342180955514778	0.004005263256840408	0.0077424279472324995	0.01406784747960046	0.022372991789598017	0.010242634918540716	0.0003458393402979709	-0.002800452407063858	-0.0007612506684381515	-0.005954510654555633	-0.0072953993425471705
-0.015625	0.010259181349829305	0.0035268744628410786	0.0015800153574673458	0.006419694237411022	0.00919633379962761	0.0034154189401306213	-0.0014577171321434434	0.002524052158696577	0.00826482625270728	0.010468514992680866	0.013982442073847778	0.011677723957836861	0.011796815591515042	0.005850298271980137	0.0032175448257476093	0.00061091193347238	-0.002518568531377241	0.0034699408774031327	0.013564050348941236	0.01636504462803714	0.017637119893333875	0.019324393064016475	0.018616105348337443	0.008998365269508212	0.0006157350726425648	-0.002574623637337936	0.0008947778202127665	0.009971692045292002	0.01967390127974795	0.02233272514422424	0.024734033580170945	0.021222409745678305	0.01056447472947184	0.0050878196489065886	0.009972193974681432	0.005350547295529395	0.0024606853956356646	0.00624932829523459	0.009006330691772747	0.003670701151713729	0.008156454109121114	0.016884886856132653	0.03212317933212035	0.01573754286073381	0.0021312518423656003	-0.0019315847173857037	-0.0002232501283288002	-0.0057118056167382745	-0.008131888252682984
0.0	0.007307720297831111	0.0005723021080484614	-0.0013625764637254178	0.0032628588378429413	0.006707832615938969	0.0021336350473575294	-0.002463138540042564	-0.00019893956778105348	0.006393719406332821	0.008046077168546616	0.012144071073271335	0.009983366527376348	0.010746933665359393	0.005667379131773486	0.0033465369313489647	0.00012017413391731679	-0.0036650772788561882	0.0014651375357061624	0.011717569036409258	0.014713873853906989	0.016728727205190808	0.019885488238651307	0.019963004655437544	0.010326633519434835	0.0010740047357103322	-0.002991015341831371	-0.0001802705752197653	0.009326847484044266	0.019634954631328583	0.02224720181839075	0.025528570398455484	0.02282757747452706	0.011164766491856427	0.0050409292489348445	0.01155842915759422	0.0054353541490854695	0.002651030517881736	0.007026158869848587	0.01039084856165573	0.0027126573724672197	0.005893101438414305	0.016902176925214007	0.032810099769267256	0.015414278669049963	0.0020559161144774406	-0.0016756946104578673	0.00043654355686157943	-0.005062947608530521	-0.010288203033269383
0.015625	0.00626479018246755	-4.278080596122891e-05	-0.001717221236322075	0.003040243510622531	0.006001446314621716	0.0021343775326386092	-0.001882824681524653	-0.0006089454429456965	0.00581036462681368	0.006231939216377214	0.010116086958441883	0.008400923768931534	0.009296965044268291	0.005467287870851578	0.0032683417986845596	0.0006330047617666423	-0.002907724573742598	0.00026871302222843953	0.009930171829182655	0.012231119582429529	0.014130159359774552	0.018098967917467235	0.02009734731982462	0.010391169867943972	0.001992221290129237	-0.0019949170993641017	1.540540251880884e-05	0.008502339372353163	0.01840284712961875	0.020637970964889972	0.024807954698917455	0.02402498466835823	0.01271756020723842	0.006395011761924252	0.012010813161032275	0.00477652266563382	0.0026559685400570745	0.0066153846273664385	0.011910672904923559	0.003112313404562883	0.005370902153663338	0.01664869172964245	0.029761347340536305	0.012843645911198109	0.002216534284161753	-0.001992919680196792	0.0004295829450711608	-0.0034077555639669297	-0.009423466515727341
0.03125	0.007994466457603266	0.002635669970186427	5.448837619042024e-05	0.004171979695092887	0.006199367454973981	0.00386275869095698	-0.0007005648338235914	0.00018884189194068313	0.006305314280325547	0.006251958551001735	0.009598426753655076	0.008645059273112566	0.008871309932146687	0.005808238731697201	0.003298871851438889	0.002001859122538008	-0.0015131936583202333	0.000471388239384396	0.009539583171135745	0.011938401567749678	0.013285142707172782	0.016187826299574225	0.018913352687377483	0.009858212352264672	0.0032247335519059563	-0.0012295987806282937	0.0004902829668026243	0.009024687994678971	0.018840473605087026	0.01990635342808673	0.023824926279485226	0.02304377736290917	0.013830832607345656	0.0072940381265652835	0.011523154229507782	0.004600847617257387	0.0037962286536640023	0.007007189143223513	0.011725846043555066	0.003847408341243863	0.006869475066196173	0.016805308451876045	0.02736668746219948	0.011864000716013835	0.0033902084207511505	-0.0014302899944595993	0.000258775387192145	-0.003163181449053809	-0.007902579108485953
0.046875	0.011564783821813761	0.005588769636233337	0.0022761072447792683	0.006778944734105607	0.00849153650633525	0.005243905854877084	0.0017578831582795828	0.0020476656733080744	0.008846428813558304	0.008044112406787462	0.011042568058473989	0.010015423562435899	0.008920726866926998	0.0059560515859629955	0.003741976794844959	0.0031317316417698747	-0.0007316750605241395	0.0015533500525634735	0.010700064004049636	0.013837448949925602	0.014305986033286899	0.015363743563648313	0.01802917005843483	0.008373429617495275	0.0030364422093043684	-0.000986450347409118	0.0005117759457789362	0.010343833232764155	0.0203049419389572	0.020399615383939817	0.022896288707852364	0.021637549943989143	0.013884747013798915	0.005926548823481426	0.011437293922062964	0.004868694575270638	0.004358054418116808	0.007001585796388099	0.011184462884557433	0.004921109659335343	0.01022668748628348	0.017629534797742964	0.027840842364821584	0.013209684479079442	0.004127760392293567	-0.0010866623139008879	-0.0003392957733012736	-0.0028113034903071822	-0.005022760896099499
0.0625	0.015451898297760636	0.008585642601246946	0.0047111467021750284	0.010230143707303796	0.01209306133823702	0.007369731564540416	0.003624068648787215	0.0052286204503616315	0.01231972363893874	0.012165207162252046	0.01520094769075513	0.013322052324656396	0.011154451098991557	0.0073068215569946915	0.004097937616461422	0.0037884703488089144	0.0012510629989265	0.00547141571805696	0.015065617643995211	0.018834049254655837	0.017569054651539774	0.016701224131975324	0.0174382474826416	0.0074008554514875865	0.0020053631102200597	-0.0001586443424457684	0.0011862233688589186	0.013101859448943287	0.023690265615005045	0.02259838624377153	0.02425823705998482	0.021092032769229264	0.012580216547939926	0.004365348297869787	0.01278547090878419	0.005876331195759121	0.0038802114489953966	0.007632467240910046	0.012045866847620346	0.006525468232575804	0.013626030227169395	0.019009283767081796	0.03147169767180458	0.01696159872226417	0.00519542908295989	-0.00015538264997303486	0.0005175932674319483	-0.0004232283332385123	-0.0003091175894951448
0.078125	0.01925364601192996	0.011827785614514141	0.007222365564666688	0.013547417101653992	0.0167077649733983	0.010564025928033516	0.005448597180657089	0.008221203777065967	0.016948944004252554	0.017505706450901926	0.02162699734326452	0.01920899961842224	0.015661976672708987	0.01013227025832748	0.006001290364656598	0.005325228147557937	0.003248383634490892	0.0097332984325476	0.02122935891384259	0.026775706047192215	0.02440993203781545	0.021018014394212515	0.019075907176011243	0.007846437249099836	0.0026974031105055475	-0.000770110503071919	0.001998305969755165	0.01631708102650009	0.028042851272039114	0.02613763904082589	0.02642499488865724	0.020302423372049815	0.011054779471373876	0.003625122434459627	0.014024301280733198	0.007396645944390911	0.004328171280212701	0.008636767568532377	0.011984680421301163	0.006730191735550761	0.015646439702686622	0.020131062995642424	0.03783554828260094	0.024489906628150492	0.009710573051415849	0.002614698762772605	0.0014675333488412435	0.0013625141931697727	0.0042284492345061155
0.09375	0.02350967086822493	0.015763928934757133	0.009757921984419226	0.01744419617461972	0.022225074167363346	0.015056717634433881	0.00884704371146654	0.01149076358997263	0.021569682750850916	0.02383759708609432	0.029219110345002262	0.026633337279781698	0.022313089948147534	0.015302871260792017	0.009608150455460419	0.00765579123981297	0.006235501848277636	0.014013285053079017	0.02778756383340806	0.03506874777376652	0.03291799568105489	0.02802868406288326	0.023665459887706675	0.009877508038334782	0.0039797077915864065	0.00020486093126237392	0.003123690236679977	0.018585334619274363	0.03133410525042564	0.030229406651778847	0.029456475130427862	0.021432704047765583	0.010939800171763636	0.0028081065916921943	0.01722227211575955	0.009604577592108398	0.005342142246081494	0.00891935754843871	0.01242347998340847	0.0071224909399461465	0.017368936343700625	0.02139005339704454	0.0473827348992927	0.03441957114264369	0.01653220061562024	0.00755473047029227	0.0033694997837301344	0.003810466290451586	0.008687584049766883
0.109375	0.027829791785916314	0.01944478921359405	0.012195103080011904	0.020500001311302186	0.02632204770925455	0.018148655944969505	0.010820879868697375	0.013870611193124206	0.025107711972668766	0.028578280052170158	0.03523839415211114	0.032646290166303514	0.027508846198907123	0.01933374027721584	0.012737686990294605	0.009671016025822609	0.008130920918483752	0.016576228079065912	0.032148005010094495	0.04111469580675475	0.03968846027273685	0.033733095490606504	0.02732925190066453	0.012310620455536991	0.004923758062068373	0.001217074872693047	0.003407127535319887	0.01874763832656754	0.03359758581500501	0.034131747286301105	0.0320152701693587	0.022428965463768692	0.01055181403644383	0.003770851142689935	0.02028821939602494	0.011781874351436272	0.006668828101828695	0.009500821774418	0.012856767181074247	0.007245548139326275	0.017227931022353003	0.022515307716093957	0.05694614025996998	0.043314977642148735	0.023274287875392475	0.0125526053016074	0.005965133069548756	0.006487053536693566	0.011138097664297675
0.125	0.03001939981477335	0.02144961729645729	0.014441938459640369	0.0222499694529688	0.028897949839301874	0.021031555067747832	0.012456187297357247	0.014931423822417855	0.026004857552470638	0.03138070515124127	0.03956625601276755	0.03745621078633121	0.031401462911162525	0.022110696928575636	0.015207334142178296	0.011235085650332622	0.009061368403490633	0.017925829137675466	0.03476866812561639	0.04552059774287045	0.04516016885463614	0.038260783068835735	0.03042728957370855	0.014055787888355552	0.006043638609116897	0.0019863948866259305	0.0033973621786572037	0.018691242602653802	0.03582235508365557	0.03753257098142058	0.0342684845905751	0.023671159625519068	0.011557761393487454	0.004158386285416782	0.024023685813881458	0.0142273026809562	0.008170555043034256	0.01018395066494122	0.0133872844176949	0.00806587349215988	0.017627195635577665	0.024419389804825185	0.0644817148335278	0.050231507048010826	0.027996505587361754	0.01597876789746806	0.007682065578410402	0.008816784266309696	0.013020181946922093
0.140625	0.031119347363710404	0.022220045718131586	0.015057101286947728	0.02325532536196988	0.03060308610438369	0.02267159413313493	0.01343390266993083	0.01578642762324307	0.0263091680186335	0.033089920214843006	0.04239510742481798	0.04063252750784159	0.03383838688605465	0.023529690655414014	0.01652174163609743	0.012411682520178147	0.009726530170883051	0.017949673809926025	0.036024098796769974	0.04816026781918481	0.04885877735214308	0.04189442093484104	0.03266097015584819	0.0156699670580565	0.0073895347357392895	0.002659454380045645	0.0029493066540453583	0.018915133026894182	0.03857006232719869	0.04152781195007264	0.036777018173597756	0.02486384997901041	0.013003224978456273	0.00640205438103294	0.027032084530219436	0.0171697833633516	0.01055154832356493	0.011959793555615762	0.014067412973963656	0.008801404247060418	0.01797381547075929	0.02691661182034295	0.07085752872226295	0.05590760410996154	0.031864797172602266	0.019475555341341533	0.009488898457493632	0.010168362577678636	0.013996681687422097
0.15625	0.03073746096342802	0.021628866251558066	0.014759489998687059	0.023664948740042747	0.030409064912237226	0.022143909393344076	0.013555910589639097	0.01588760075828759	0.02651228316826746	0.03279627359297592	0.04334546397440135	0.04203318406362087	0.03460515716578812	0.02336962097324431	0.015826991464928143	0.013674302835715935	0.010652424796717241	0.01804422405839432	0.03605951916433696	0.048884664993966	0.05062076989852358	0.04400827116332948	0.03407113489229232	0.0168335334979929	0.008778955816706003	0.00383582490057961	0.002771087556902785	0.018979039217811078	0.04010989250382409	0.04473190251737833	0.04011402709875256	0.02746592598268762	0.014344045740290311	0.007465319865150377	0.029706341121345757	0.019673222571145742	0.011850273399613798	0.012812572432449088	0.01640045957319671	0.010788855489226989	0.01712423363205744	0.028043747390620412	0.07539952524239198	0.05944031139370054	0.033708314131945374	0.021316970873158425	0.01067425821092911	0.010926279683189932	0.013850798955900245
0.171875	0.03075044770957902	0.021872042131144555	0.014240270503796637	0.024695518195221665	0.03143882078002207	0.021816000997205265	0.013177348154567881	0.01740945490892045	0.028030178498011083	0.03361716119688936	0.04411604459164664	0.04222237572539598	0.034563520707888526	0.022937858616933225	0.015644396789139137	0.013564772150130012	0.012460055721749085	0.019494260127248707	0.03640472655533813	0.049088193374336696	0.050975142966490236	0.045371153950691225	0.03568035825155676	0.01717947465367615	0.008268547183251939	0.0051420155679807065	0.0028741350048221647	0.018628658005036415	0.040771688995300794	0.04712231921730563	0.04301400161348283	0.03080781428143382	0.01505317515693605	0.007317701836291235	0.031897209119051695	0.021118427228066138	0.012156213249545545	0.012878959803492762	0.01842298989649862	0.013174982508644462	0.016875161085044964	0.027977962419390677	0.07856576708290959	0.062004193640314044	0.034714064886793496	0.022129510808736087	0.01135962111875415	0.011581055690112408	0.01442299474729225
0.1875	0.03100119499285938	0.021844856813549994	0.014109147945418954	0.02507955848413985	0.0329895626520738	0.02211261935008224	0.013489847898017614	0.017884851872804575	0.029106024315115064	0.03476654859841801	0.04498191406019032	0.04296193041082006	0.03512961011147127	0.023023661802290006	0.01571254635346122	0.01348246875932091	0.013590490131173283	0.020589033735450357	0.037043027416802946	0.050086569925770166	0.05206047296524048	0.04687232244759798	0.036596224550157784	0.0173966629197821	0.008024511986877769	0.0062110896105878055	0.003143076814012602	0.01834361878281925	0.042015502077993004	0.049743810668587685	0.04592439960688353	0.03332565459422767	0.015208804130088538	0.0072516465523222	0.033823234215378764	0.021276833198498935	0.012199675128795207	0.013034820210850739	0.02018728156108409	0.015036013750795973	0.01755197957972996	0.028980453917756676	0.08056969600729644	0.06327781114960089	0.03476529851395753	0.022407614951953293	0.0121995561523363	0.011734126604278573	0.015231852067518047
0.203125	0.03248077532916795	0.022368910262594	0.014025819255039096	0.026148967177141456	0.033869945101469054	0.021874239968019536	0.013423204561695457	0.01895246426574886	0.030447468414786273	0.03512286015320569	0.04550595534965396	0.04351714784424985	0.035246419301256535	0.02297883472056128	0.016105750075075774	0.013121695041263592	0.014769168436760082	0.022311487785191274	0.0372531135333702	0.050864955212455244	0.053329389472492036	0.04873348157852888	0.03837511620949954	0.017512131528928877	0.007709998555947095	0.007386777776991949	0.0038308120958390644	0.018368846410885452	0.04293188718147576	0.05200403155758977	0.04848349173553288	0.03600658010691404	0.01553639598423615	0.008065491440356709	0.03537129117175937	0.021402054361533373	0.012257483912981116	0.014240824023727328	0.023219010059256105	0.017370897327782586	0.01848695526714437	0.030349801387637855	0.08131278377841226	0.06284322603605688	0.03396365472544858	0.02264641706569819	0.013161299168132246	0.013090007740538567	0.01664030273677781
0.21875	0.0330715951800812	0.02265531993471086	0.014542970235925167	0.02690718140802346	0.03449313036398962	0.021749466010805917	0.01399573406088166	0.02034806050360203	0.03144099169730907	0.036056978156557305	0.046550245094113055	0.04453383576765191	0.03600915919523686	0.023161906153109157	0.015863187312788796	0.013186606724048033	0.01734261236852035	0.024591335881268606	0.03801732638385147	0.05199136093724519	0.054929560946766286	0.05096043248195201	0.03984143107081763	0.01776537410914898	0.008372257684823126	0.01051082342164591	0.005683821780257859	0.0187288336455822	0.043062632670626044	0.05341963028186001	0.05187526405788958	0.03897526478394866	0.01668827888206579	0.009833315759897232	0.037664417969062926	0.022380642796633765	0.013112201265175826	0.015364821848925203	0.027562707505421714	0.020916070567909627	0.02061640650499612	0.03234935116488487	0.08164125731418607	0.06282700044102967	0.034247913732542656	0.02291972909588367	0.013802758866222575	0.015208840573905036	0.019404047360876576
0.234375	0.03466267295880243	0.02457950710086152	0.016184075619094074	0.02854645401966991	0.03563228026032448	0.022310002241283655	0.01569923496535921	0.022938687878195196	0.03214554680744186	0.03656657154206187	0.04741369572002441	0.04547491725825239	0.03687168744945666	0.023714766969624178	0.01633187410188839	0.01393501919155824	0.020548427663743495	0.02538508045254275	0.03752804526593536	0.052545667183585464	0.0561495978210587	0.05276487146802537	0.041889315191656354	0.017442679624946323	0.009482822896097786	0.012958291116228792	0.006662882015370996	0.01854090218548663	0.0426324541127542	0.05436109176371247	0.0550075612962246	0.04273820146918297	0.017221449688076974	0.011680433014407753	0.038969469314906746	0.02298436121782288	0.014474435203010217	0.016768847894854843	0.03127350372960791	0.024737377651035786	0.021978597930865363	0.034078188333660366	0.08157510806486243	0.06308780214749277	0.0357085863553948	0.024543653073487805	0.014993349357973784	0.017643637303990545	0.022004464217025087
0.25	0.03723771154182032	0.027908209664747118	0.018875303864479064	0.031481476995395496	0.037234508991241456	0.022792796522844584	0.017860254528932272	0.026162862835917622	0.03351700289640576	0.036823609634302555	0.04811603012494743	0.046260479459306225	0.03753554095746949	0.023874581392738035	0.01719299010001123	0.016052951267920435	0.024302238668315112	0.026953272375976667	0.03722791296895593	0.052353374933591115	0.0566806687740609	0.05347016286104918	0.04334757612668909	0.017860441765515135	0.010773935494944454	0.015006643492961302	0.00728478281525895	0.017780042288359256	0.04181509972549975	0.05496096526185283	0.057095744437538086	0.04572034736629575	0.017579916145768947	0.01217336203553714	0.04037515544623602	0.02400940241641365	0.016262250173895154	0.017989126878092065	0.034597561203918305	0.028935538330188137	0.02336738813755801	0.03382563310442492	0.08161718739429488	0.06408012404572219	0.03764256286813179	0.026664019096642733	0.01707488253014162	0.02072790210368112	0.025084198329932406
0.265625	0.04043880118988454	0.031079575534386096	0.021396125748287885	0.03464397243660642	0.03875474138185382	0.023660038100206292	0.020154708361951636	0.028931228082365125	0.035201150155626235	0.03708467241376638	0.04848676696419716	0.046718516224063936	0.037846254778560254	0.024333438376197593	0.018913522618822752	0.018274442211259158	0.02778005540603772	0.028238693776074797	0.03712907088920474	0.052062254457268864	0.056991587381344286	0.05389854214154184	0.04465017890324816	0.019295806372974768	0.01249600548762828	0.01684090462513268	0.007542296731844545	0.016488765133544803	0.040332961035892366	0.05434456947259605	0.05730573609471321	0.047470570728182795	0.01810364378034137	0.012122596823610365	0.04142513714032248	0.024779474758543075	0.016664349602069705	0.017574565621907824	0.03588687942683464	0.03211753081995994	0.02511326391249895	0.033411251302459276	0.08187786987036816	0.06509144191513769	0.038875475930399264	0.027624520534300246	0.017798976926133036	0.023056527654989622	0.02713023570831865
0.28125	0.043806394864805046	0.03352954956353642	0.02371512574609369	0.03729550635325722	0.04011912348214537	0.024220946081914007	0.02300104471578379	0.031454989928170106	0.03576683188439347	0.03679609581522527	0.048777889786288144	0.04702076695393771	0.03785620719427243	0.024363606557017192	0.019658299619914034	0.021133993286639452	0.030993024964118376	0.02865693042986095	0.03707546872319654	0.051944796950556336	0.05677202229853719	0.05333496299572289	0.04446580297953915	0.019539646030170842	0.01408497072989121	0.018833015736890956	0.007546753482893109	0.015234904340468347	0.0393663817550987	0.05357152193319052	0.0569211139343679	0.04828049836214632	0.017640755759202875	0.011971352002001367	0.04232974475016817	0.025716850052413066	0.016314207539107884	0.016603134234901517	0.03684073004988022	0.034049937454983595	0.026094565144740046	0.032308799607380936	0.08221289759967476	0.0662956900690915	0.03988039667892736	0.027796740556368604	0.017596927004342434	0.02438789395382628	0.02890024803346023
0.296875	0.046217717754188925	0.03653738620341755	0.026171830645762385	0.03917343870270997	0.0426426240708679	0.025124491751194	0.024442634518891282	0.0329700410249643	0.036472464894177395	0.038330164202488956	0.04997435179539025	0.048171526158694175	0.03848260758677498	0.02465869732404826	0.020224127825349568	0.02269548219628632	0.033127863197296395	0.029271221626549958	0.03725321087986231	0.05232984679751098	0.057177508887980365	0.05332161388651002	0.04424192708684131	0.019273938616970555	0.015475555934244767	0.020219198358245195	0.00699774129279831	0.01413220182294026	0.03903189655393362	0.05300003639422357	0.05643055118853226	0.048633755516493696	0.018391657527536152	0.012327261822065338	0.04256183404941112	0.02616610982804559	0.015799630130641163	0.0154996482655406	0.036904383484215944	0.03586665965849534	0.028254214971093462	0.03225606605410576	0.08340622069517849	0.06871826369024348	0.04151310418965295	0.028539834087132475	0.016910598787944764	0.025002153078094124	0.030463660653913392
0.3125	0.04906859986367636	0.03971606397535652	0.028943074238486587	0.040982872026506814	0.044627247098833325	0.02690219066571444	0.026637660354026593	0.03487722015124746	0.03867853207193548	0.03973789773881435	0.05116515980334953	0.04905620538047515	0.038882894779089835	0.0253825178326224	0.02212976495939074	0.02454636327456683	0.03491440540528856	0.031038632369677542	0.03869728214922361	0.05326975143980235	0.05747898384288419	0.05296636683051474	0.04476819715928286	0.0197583768851473	0.016750147787388415	0.020467185834422707	0.007621498400112614	0.014360732672503217	0.03962698727846146	0.052871081861667335	0.05586452242132509	0.048287340765818955	0.01939672357402742	0.012396177228856687	0.04266588371247053	0.027606409420695855	0.016278386977501214	0.014956406032433733	0.03652933480916545	0.03655069081191868	0.031111594603862612	0.033264650954515675	0.084863232052885	0.07164608330931514	0.04352708220249042	0.029353075090330093	0.016279557871166618	0.02582344391121296	0.032189851542352696
0.328125	0.05169617310166359	0.04293178943771636	0.031231316574849188	0.043341904843691735	0.04799222569272388	0.028016169113107024	0.028157028334680943	0.036494150932412595	0.04094971827289555	0.041008949314709754	0.05332571491599083	0.051098141292459334	0.04021784618962556	0.02645219030237058	0.023592375696171074	0.026059061486739664	0.03697883128770627	0.03246313470299356	0.04069024477794301	0.05536871333606541	0.0594836900185328	0.05416156460123602	0.04555001873522997	0.02051619705162011	0.018672529913601466	0.021810746035771444	0.008634475607686909	0.01456661568954587	0.04095239951275289	0.053839979530312124	0.056040076100907756	0.04771415810100734	0.019970502972137184	0.012586890981765464	0.04316424992284738	0.029248217315762305	0.01697389455512166	0.014900864960509352	0.03660793137532892	0.03714695357775781	0.033693372542620635	0.03432248014723882	0.08701739628450014	0.07489951191237196	0.04593433775153244	0.03049687958555296	0.01610937255900353	0.02732010238687508	0.03459153603762388
0.34375	0.053071668930351736	0.04573893271153793	0.03319944200338796	0.04513717692170758	0.051041501289000736	0.029597081776591948	0.029566314499243164	0.038117231386422645	0.0431625570752658	0.04413471190491691	0.056342114601284264	0.05360147452447563	0.04200095784617588	0.028051282488740982	0.02541718997526914	0.027235839754575865	0.03915776106296107	0.034515354555333035	0.04331154611427337	0.058595106843858956	0.06214343182364246	0.055818860960425806	0.04653044897131622	0.021728551725391298	0.019414018641691656	0.02259587289590854	0.009712412371300161	0.015296224722987972	0.04322874834761024	0.05531147188739851	0.056373343296581876	0.047479074960574505	0.020783890900202096	0.012627494754269719	0.04390639374905732	0.030383951870317106	0.01749616061570123	0.014990386763383868	0.036373355440446176	0.037910128419753164	0.03644791896222159	0.03600298628443852	0.08969389283447526	0.07827415558276699	0.04824538528337143	0.03196300766430795	0.016983200795948505	0.02879874346544966	0.03686614339239895
0.359375	0.054462828126270325	0.04678688766434789	0.034045874775620176	0.046425617509521545	0.054190903319977224	0.030677097765146755	0.02938412904040888	0.03933956897817552	0.04537358480738476	0.047167966375127435	0.059626573836430906	0.05616979114129208	0.04410126555012539	0.029631766726379283	0.02609612453961745	0.027414445468457414	0.04072404032340273	0.03694848573068157	0.04641958700958639	0.06211692476645112	0.06549427391728387	0.05808631869731471	0.04749980114866048	0.02175477949276683	0.020175787480548026	0.022640835406491533	0.010436186450533569	0.016001527151092886	0.04598667118698359	0.058055844297632574	0.05763021816674154	0.04746339158155024	0.020166992957820186	0.01306915995082818	0.04482319080270827	0.030803809664212166	0.017750206351047383	0.015601807145867497	0.036788765119854364	0.0387134340358898	0.039104055427014825	0.03788752759573981	0.09250888684764505	0.08101968974806369	0.0501101143861888	0.03339616791345179	0.017942195306386566	0.02976363392226631	0.03935345318168402
0.375	0.05462751981103793	0.04681939730653539	0.03391863591969013	0.04654217162169516	0.05558767361799255	0.031736092851497234	0.029432161241129507	0.03964970945380628	0.04696583503391594	0.049151509650982916	0.061852409644052385	0.058503325108904394	0.046010551205836234	0.03139953276695451	0.027381419175071642	0.027508808589482216	0.041900037042796615	0.038724335132474155	0.04919585052412003	0.06565924445167184	0.06895705221104435	0.0606225603594794	0.04887953731231391	0.02243174457689747	0.020731712435372175	0.023279384162742646	0.011114216467831284	0.01800828365376219	0.0496336180716753	0.06107779152225703	0.05911286590562668	0.046937688998878	0.01996735833818093	0.013959743264422286	0.04616877679000027	0.031292453338392076	0.01795101207681	0.01661381699341291	0.03722512130625546	0.03881881115958095	0.04103799089789391	0.040301753651510806	0.09507077175658196	0.08305281275534071	0.0514073237485718	0.03433872130699456	0.018681046878919007	0.03078459813259542	0.04111337185022421
0.390625	0.05533969028329011	0.048276665789308025	0.035304123209789394	0.04757870988978539	0.05766409313073382	0.033406879450194535	0.030951317285507686	0.04061172935180366	0.0485313682584092	0.05129952488932758	0.06425957293249666	0.06103450257796794	0.048145711387041955	0.03323379427311011	0.028609553014393895	0.028450328130566048	0.04280816805548966	0.039559523918433113	0.051662656385451554	0.06885463376529515	0.07253804241190664	0.06340782237821259	0.05055126695660874	0.023345716844778507	0.021419288974720986	0.023839898785809055	0.0118424556334503	0.01952581987497979	0.053192607453092934	0.06446894407272338	0.06169241765746847	0.04727996713481843	0.020199694309849293	0.01486599732306786	0.047564307699212806	0.03201029140036553	0.017970945825800298	0.017660228040767834	0.03907342087477446	0.039839449408464137	0.0422652299166657	0.04227002708939835	0.0978664546040818	0.08526986794313415	0.052797511784592646	0.035866028790587735	0.020549654541537166	0.03317812115419656	0.04342775817494839
0.40625	0.05531550437444821	0.047788378277618906	0.035597280925139786	0.04822122920304537	0.058527068234980106	0.033721869648434225	0.031108540491550228	0.04093829074990936	0.04894738891161978	0.052309605106711385	0.06569036697037518	0.06317924896720797	0.04989274295512587	0.03436329281539656	0.02888602020975668	0.02885040893452242	0.04273913758806884	0.04004717029165476	0.05339729872066527	0.07155771907418966	0.07604163984069601	0.06638487737509421	0.051713503466453405	0.023553512967191638	0.02222850151010789	0.02398722848156467	0.011710695846704765	0.021280162956099958	0.05602584959124215	0.06740527978399768	0.06395604558601917	0.0473435565829277	0.019407291479365086	0.015591082224273124	0.0482333418331109	0.03200277683790773	0.01791632317472249	0.01859068040139391	0.04017097550095059	0.040198506432352586	0.042692138184793296	0.04376510952133685	0.10008592284284532	0.08671182866564778	0.053776727232616395	0.036921858359892215	0.021504138415912165	0.03489701078506187	0.045443820767104626
0.421875	0.05480774383177049	0.04660041354363784	0.03503683134913445	0.047948451992124316	0.0589667908847332	0.03479119492694736	0.0314784565998707	0.04038262359390501	0.0484356299857609	0.053089261089917274	0.06661811958329053	0.0646936099161394	0.05187053992776782	0.035543857322772966	0.029614548711106182	0.029547010140959173	0.04215991678647697	0.04012135571683757	0.05478331288904883	0.07362535330466927	0.0787396838015411	0.06901899463264272	0.052874354130472055	0.02443061215453781	0.022968535881955177	0.022593938279896975	0.011517614591866732	0.022778702469076963	0.05781691077572759	0.0692814661655575	0.0651782521046698	0.04725524806417525	0.01962448456324637	0.015527718962403014	0.04835786176263355	0.03200608333572745	0.01851448928937316	0.019646942708641292	0.040622321097180246	0.040390238049440086	0.04325607130303979	0.044839908042922615	0.10129522068891675	0.08827559706405737	0.05549873241689056	0.03858437588205561	0.022580567392287774	0.03582999838981778	0.04732007722486742
0.4375	0.05418975398060866	0.04605072515551001	0.0348834739997983	0.04778975781518966	0.059635572321712974	0.035141713594202886	0.03226312799961306	0.040416059776907785	0.048213474359363316	0.053167507172292974	0.06705606575123965	0.06522740554064513	0.052612238624715243	0.03664452665252611	0.03013115554349497	0.02963631312304642	0.04165153680369258	0.0401830095659534	0.0557176771981176	0.07468592021614313	0.08008783014083747	0.07091455828631296	0.0545199821703136	0.025663066834204072	0.0237621594540542	0.02242931874934584	0.01215343430521898	0.02373363986844197	0.059036561415996405	0.07043771814787761	0.06601860166992993	0.04693088694475591	0.019405730377184228	0.015763890650123357	0.04869022009661421	0.03246783313516062	0.01837591975927353	0.01959527447470464	0.04032658024225384	0.03985342117957771	0.04251049750018865	0.0449146080063656	0.10210766012314706	0.08969738112064078	0.056295263255015014	0.03906364532886073	0.022989036643411963	0.03595453181769699	0.04766897157533094
0.453125	0.05466306695016101	0.04548396783065982	0.0355644665658474	0.04761919332668185	0.05991014847531915	0.03569623962102923	0.03268240063916892	0.04008216393413022	0.04754628314403817	0.05318174996064044	0.06715891660423949	0.0652632259298116	0.052563235789421014	0.03670186377130449	0.030907419207505882	0.030493254552129655	0.04131393893621862	0.04002640458274982	0.05594260134967044	0.07488699299283326	0.08055721736163832	0.07144040297716855	0.054408385779242965	0.025898434481860022	0.024119696974594262	0.022027391049778088	0.0121971438114997	0.023499118979088962	0.05892587995986105	0.07029038505352218	0.06585335591807961	0.04595501245930791	0.01857345894386526	0.015590711717959494	0.04943337003933266	0.03289946971926838	0.017473689587495754	0.017882232065312566	0.038570826128125194	0.038548426469787955	0.04197344514541328	0.04460525210015476	0.10372910192236304	0.09147035530768335	0.05710638063610531	0.039054873154964295	0.021852733253035696	0.034994408988859506	0.046989768010098486
0.46875	0.055612125078914686	0.047629440861055625	0.03814494861289859	0.0488898424373474	0.062404759461060166	0.037602292955853045	0.03506304665934294	0.041981884906999764	0.049403062884630346	0.05455752015113831	0.06868966022739187	0.0665753806650173	0.053484665101859716	0.0378884795391059	0.032437899376964195	0.032456341688521205	0.04303243514150381	0.04194424441084266	0.056635726572130805	0.07543358257971704	0.08162617536727339	0.07228640411049128	0.05491300276480615	0.026525301655055955	0.02463498532306403	0.021702406635449735	0.012541433438309468	0.022727661550743506	0.05740541608538478	0.06930521570611745	0.06469641917501576	0.04323740815743804	0.01768097030435456	0.015651242737658323	0.04879931629402563	0.033057811681646856	0.016850469174096362	0.01579549452289939	0.03586807667743415	0.03719351317267865	0.04304522302700207	0.04444115579826757	0.10458697315771133	0.0937411512422841	0.058807525306474415	0.04038217170163989	0.021429583682038355	0.0360411693691276	0.04988005377235823
0.484375	0.054534327716100964	0.0479492403799668	0.038683790760114786	0.04794676422316115	0.06194363054819405	0.03780075162649155	0.03613384405180113	0.04286965926294215	0.049325873728957956	0.05503831116948277	0.06863686313154176	0.0661378562625032	0.05252063269726932	0.037681862121098676	0.03261266510089626	0.03335146729368717	0.04444581158459186	0.04287740290164947	0.05616251095198095	0.0743228183593601	0.0802592056337744	0.07095960556762293	0.05377084079082124	0.025720800110138952	0.024882766406517477	0.022693684900877996	0.01323609618411865	0.022685664979508146	0.055480296950554474	0.06653121791314334	0.06243319577770308	0.04065555259585381	0.01708104476274457	0.015508817369118333	0.04676111738663167	0.03180683357350063	0.01713905215729028	0.014884101448114962	0.034229932725429534	0.037235549610340965	0.04471306955674663	0.04274699434172362	0.09895387621945702	0.09154457987751811	0.05943791908212006	0.041737428022315726	0.02203348043258302	0.038199673837516455	0.053601949964649974
0.5	0.05368490306427702	0.048899543657898906	0.040250213828403505	0.04801067757653073	0.06017140928888694	0.03600953058630694	0.03625629590824246	0.04477610940230079	0.048540020873770115	0.05311893842881545	0.06577128682984039	0.06290538030443713	0.04824574292870239	0.034252849569020326	0.030656216840725392	0.03395113339065574	0.04649123116396368	0.042468167247716335	0.05264744950691238	0.07043613734422252	0.07523849250283092	0.06585845149820671	0.04975611738627776	0.021963590197265147	0.02550334584666416	0.023819825949613006	0.012725277442950756	0.020316805079346523	0.05134369301376864	0.06196101308451034	0.058455819613300264	0.03878462853608653	0.0169895699393237	0.0162173597374931	0.042891924758441745	0.029425172950141132	0.016852660581935196	0.014172347213025205	0.03431007517501712	0.03948755130404606	0.04607616168432287	0.039617600274505095	0.08881273333681747	0.08577558913420943	0.05884705827338621	0.042440338525921106	0.02331153873819858	0.0399556762073189	0.05617453628219664
0.515625	0.05697202757000923	0.05406298671732657	0.04537569389212877	0.051350617804564534	0.06281083018984646	0.037754641356877984	0.03781936864834279	0.04869286613538861	0.04984772416064516	0.05394756882451475	0.06578506635851226	0.06229275116929785	0.04696156510617584	0.03319103575777262	0.03069526301842416	0.035089379153214396	0.04932590376120061	0.04388631147594424	0.05200066760298796	0.06872368051845115	0.07270686717238277	0.06228828073944896	0.04648809299687855	0.01990603027807083	0.026066783512942494	0.02445288288872689	0.013303180773073109	0.019203045434551314	0.04920623421203345	0.05889971469587181	0.05484849633212434	0.03655504331545671	0.01641027365330956	0.01573258088901639	0.03967839253600687	0.029356564313638957	0.018267301958985627	0.01434655070770532	0.03388610809779493	0.04135109341004863	0.048360456340014936	0.03705425391672179	0.08374067998956888	0.08476047459989786	0.0612163896090351	0.04454603914637119	0.02507680276175961	0.04182157926261425	0.05992766129784286
0.53125	0.05966927455738187	0.056128867575898765	0.048157729930244385	0.05298541239462793	0.06377372473143623	0.038417790364474055	0.03832389146555215	0.05077877757139504	0.05093609564937651	0.055012926657218485	0.06634407696546987	0.062161385681247336	0.04663437632261776	0.03270237932447344	0.030251174187287688	0.03599610970995855	0.050219270458910614	0.04530767024261877	0.05246631101472303	0.06861125787254423	0.07220936772355344	0.060845356853678825	0.04385141002858291	0.018300860180170277	0.026453155430499465	0.02400273036910221	0.01321578115457669	0.018185474174970295	0.04782942038727924	0.057669815758708866	0.052503163530491295	0.03388565951026976	0.015051578043494374	0.015002101054415106	0.03769175345078111	0.029720705390354853	0.019036730099469424	0.014249984495108947	0.0327436710242182	0.042068117577582595	0.05039935396052897	0.03655859515420161	0.08260523303179071	0.08598094690823928	0.06264242893084884	0.046408322057686746	0.026765275242360075	0.042523785849334673	0.061799401929602024
0.546875	0.06023189863190055	0.05609521169681102	0.04795263314153999	0.05431620189337991	0.0644040553481318	0.03816592038492672	0.037932844902388754	0.05167485475540161	0.05093081403101678	0.05561826664488763	0.06656461623497308	0.061814892425900325	0.046434698859229684	0.03259628918021917	0.029970832471735775	0.03553416640497744	0.050595543906092645	0.04578518857015297	0.05235210596001707	0.0682430568500422	0.0718771857325919	0.060940101323649284	0.04286104266648181	0.017378154525067656	0.025009355065412818	0.024254757628659716	0.013277738935721572	0.017495757968572435	0.046699422696838154	0.05736202042317018	0.05201525314478204	0.032848580868449065	0.012531020236201585	0.013921459147240967	0.0376963202143088	0.03069691404234618	0.01905875501979608	0.014249680563807487	0.032805899251252414	0.041705163745791654	0.05032666374463588	0.035728804988320914	0.0836447273613885	0.08740952566586202	0.06294213539222256	0.04730731712188572	0.028128729171294255	0.04282296730089001	0.06196837029710878
0.5625	0.059700141614302996	0.05531403669156134	0.04804813644150272	0.053944786329520863	0.06414664241019637	0.03808080782473553	0.037598767504096034	0.05215025293873623	0.04989454855676741	0.05513508615549654	0.06617863249775838	0.06107076336629689	0.04621344045772276	0.0327048524748534	0.030229818506632	0.034948438999708745	0.050119861250277606	0.04511437092442065	0.05158271852124017	0.06744421524635982	0.07149920256852056	0.06128816775162704	0.04291965675074607	0.017775739595526828	0.024803399632219225	0.023529379500541837	0.01309534276369959	0.01637596120890521	0.04620169289410114	0.05731370389694348	0.05259316602023319	0.033299230877310036	0.011431029124651104	0.013945799780776725	0.037935623980592935	0.03138330055080587	0.019955319864675403	0.015060240792809054	0.03351702750660479	0.04146098124329001	0.04813565929653123	0.03465575427399017	0.08485713950358331	0.08866765650454908	0.06391144031658769	0.048337489808909596	0.02975015586707741	0.04373359293967951	0.061575169372372326
0.578125	0.05837122754892334	0.052698885928839444	0.046747058106120676	0.053023920592386274	0.0630761290609371	0.0369973410575767	0.0362170084437821	0.05123127473052591	0.04899257078068331	0.054136206384282556	0.06484732488170267	0.059664486139081416	0.0450938471898553	0.03173679732135497	0.030169414179545127	0.034768171468749644	0.049295356031507254	0.043546466215047985	0.0495368422678439	0.0654543156037107	0.07070874401833863	0.06118688848800957	0.04354434502311051	0.017984848076594062	0.02592437615385279	0.02314602076949086	0.012372381280874834	0.013819666689960286	0.04413927923887968	0.056403830807539634	0.052611510317365176	0.03383078458718956	0.010849378706188873	0.014659691957058385	0.03727594366064295	0.031124840187840164	0.020434458646923302	0.015312360390089453	0.033984114805934953	0.04064597791293636	0.04502501529641449	0.03304214782547206	0.08430200491566212	0.08849283361341805	0.06524133993079886	0.050013654874055645	0.03136817225895357	0.044026694959029555	0.05957946791313588
0.59375	0.05586712267249823	0.05039077105466276	0.04548471673770109	0.05112378561316291	0.059768153546610844	0.034835903882049025	0.034796503046527504	0.049399777798680586	0.045676753023872155	0.05084526294376701	0.060655925702303645	0.05581554952077568	0.04195579388178885	0.029173394534154795	0.0290800160553772	0.03372517080279067	0.04730963627807796	0.04008458035532385	0.044930282997665924	0.0600957791088149	0.06650781007483601	0.05922326585277915	0.043356990744359794	0.01838401479180902	0.025861450837692247	0.02330051987664774	0.011377926843124442	0.010406453217728994	0.04083140841685236	0.0540567277057562	0.052037966134957966	0.03539246376603842	0.011725512528209947	0.015710546047193928	0.035977448878111315	0.030731496354565024	0.02111618287417514	0.015521132363937795	0.03394224896328524	0.040349205484380944	0.0430495135486126	0.03183436366962269	0.08128707953728735	0.08552296806592494	0.06424814189085737	0.050185557798249646	0.03214351291535422	0.04316887868335471	0.05640872619114816
0.609375	0.05354638947173953	0.04943602313287556	0.044592031749198215	0.04888528421288356	0.05650811530649662	0.03191096073833251	0.0329334752401337	0.04743146802065894	0.042075926752295344	0.04628356960602105	0.05553061813116074	0.05049800670240075	0.03748654254595749	0.025391061883419754	0.025933070659812076	0.03174427861813456	0.04472631863318384	0.035579361917916684	0.039308408374199647	0.053896420961245896	0.06076440989272669	0.05490379931870848	0.04013973934343085	0.016854458475427235	0.02510674717486836	0.022689021716360003	0.00991068531293422	0.006929479620885104	0.03712615283438936	0.05094774095341563	0.049951763464923714	0.035525859659537674	0.011689522303640842	0.016754828343982807	0.03429151051095687	0.030493344031856395	0.021396007412113248	0.01528891513007693	0.03405441307695582	0.04051045065989456	0.04176148627884686	0.031601226970087735	0.07657059133052826	0.08080698396734079	0.06139151839306578	0.047719982266426084	0.031218907079892232	0.04135734416777268	0.05342150400392711
0.625	0.05275908463227097	0.04814427637611516	0.04305262487614527	0.048091228932025845	0.053205860446905714	0.0285288124345243	0.031057040421001148	0.04651104710064828	0.0389785387320444	0.04220998182427138	0.05068680927797686	0.04543232790892944	0.03263207236304879	0.020929981703375233	0.023049010348040612	0.030118696195131633	0.042945242836140096	0.032881409896072	0.03519978891708888	0.049296404993219765	0.05552127619739622	0.05090034311870113	0.03763604622508865	0.014774753303208854	0.024928264220943675	0.02203205362893641	0.008367954404093325	0.005955562030430883	0.034662616869900374	0.048805693548638375	0.048758092113712334	0.03613002626225352	0.012351755493727978	0.017121178813977168	0.031533321883762254	0.029306131252087652	0.020932648843881907	0.014959619682485936	0.03420858525205404	0.04110133071662858	0.04116530283354223	0.03071154470089823	0.06947730369865894	0.07440077881328762	0.057164421281777324	0.04437835430726409	0.02902771516469329	0.03872959113214165	0.05149532584473491
0.640625	0.05251266787527129	0.047346530668437484	0.04229571313480847	0.047711878975678704	0.05133089475566521	0.026048739487305284	0.029455948621034622	0.046431801235303286	0.037680306367110464	0.03884036168456077	0.04617834981181659	0.04099953427357832	0.02876814406045014	0.017760633130092175	0.021311795548535885	0.028681615641107782	0.042128082970157264	0.03173713464057073	0.03188834530010354	0.04472298282198608	0.050329098320798946	0.04749464288361196	0.03525882994581479	0.01260167012387683	0.02464561678807513	0.02095243416260928	0.007935795187950134	0.0055035627185134215	0.03205659773666412	0.04661379536264576	0.04704819337639492	0.03598591007757932	0.01285878500493709	0.017606023250846193	0.02866186505416408	0.028277350729331373	0.020534478170156946	0.014706919027958065	0.03418236068682745	0.04146981409285218	0.04039303605168243	0.029451255581807344	0.06208956704940647	0.06854310636990704	0.05354681932367385	0.041139177442528305	0.02696370524354279	0.03667441122524906	0.050625972403213385
0.65625	0.053389143676031384	0.048017215984873476	0.04138942584395409	0.04831348495463317	0.049913952872157094	0.025287620548624545	0.029001016783877277	0.04667202210985124	0.03700955656822771	0.03703584906179458	0.04344060377625283	0.03824608759605326	0.026677611679770053	0.017022331670159475	0.021717169425392056	0.02851390321739018	0.042041764874011275	0.03208737816894427	0.02968328897259198	0.041168703316361646	0.04605194116884377	0.04474939497304149	0.034099482820602135	0.012220102350693197	0.0243456296302611	0.020737148821353912	0.008252672143862582	0.004691691226616968	0.028397301235236226	0.04255812900373712	0.04489027170930058	0.03667791287880391	0.01380872042500414	0.01726586477016099	0.02668404408614151	0.02753916634246707	0.01997846197336912	0.013751230947673321	0.034857622941490266	0.04267467736499384	0.04016946344636381	0.027825991436839104	0.055116835166700184	0.06328818619367667	0.050939475372433665	0.03954579881974496	0.026314474386163057	0.036419798713177444	0.05091371526941657
0.671875	0.05507005677791312	0.0498696046997793	0.041953252209350464	0.049253407242940736	0.05005075326334918	0.02507288411143236	0.029542970671900547	0.04723810840805527	0.037058328080456705	0.03642353881150484	0.04199182148222462	0.03641234126698691	0.024993885844014584	0.016147373081184923	0.022103636956308036	0.028880201623542233	0.042450973810628054	0.03219279638433363	0.027813286148011686	0.03864656972436933	0.04245099456165917	0.041601759468903765	0.031927903156611134	0.011532645366969518	0.02393458681181073	0.021194648265372963	0.008735500514740124	0.0031126338479225526	0.0247829757805448	0.037965391366742554	0.04151500881707761	0.03568691537948325	0.01462830404052511	0.01766761877515819	0.02489750941458624	0.025466998561751098	0.01973418092857173	0.01399724098155275	0.03547855887009064	0.04371359582291916	0.0417406338499859	0.02768604252487421	0.04912245327141136	0.05863396696513519	0.0493816137779504	0.03921833445783705	0.027206450741141454	0.037795900122728196	0.05257120092283003
0.6875	0.057182094373274595	0.051721650478430095	0.04330063038505614	0.05038011053111404	0.050270205398555846	0.024906250509957317	0.03109407479641959	0.04734318705741316	0.036468901540501975	0.03595340115716681	0.04121919132885523	0.03528471758472733	0.02388069682056084	0.015494415309512987	0.022277589014265686	0.03003350748331286	0.04279994084499776	0.03161761232477147	0.026203849352896214	0.03689827608468477	0.03992988007958047	0.03859736539889127	0.02968777056375984	0.011216782790143043	0.02521386311855167	0.021058582700788975	0.009539814059826313	0.0017159897135570646	0.021466186933685093	0.03368596168002114	0.0378064643824473	0.03348578144214116	0.015693831208045593	0.019012585212476552	0.022968568252690603	0.024867741693742573	0.020797724390286022	0.014954431256046518	0.035826436197385195	0.04418409333447926	0.04332749808672816	0.02829685262404382	0.043539027727092616	0.05509090786799788	0.048934613913297655	0.03936522719450295	0.02764346293406561	0.03878287209081464	0.05311547159217298
0.703125	0.059837136208079754	0.05443253716221079	0.045340822369325906	0.05251620025373995	0.050414772659132724	0.02517902263789438	0.0335719178779982	0.04924642372861854	0.03810647868085652	0.03607651721686125	0.04092965941526927	0.03482661149464548	0.023611979151610285	0.016091365859028883	0.023490929207764567	0.03232930289450451	0.04350311544258147	0.03241270380094648	0.02599003636278212	0.03579744891030714	0.037621660414151846	0.035927765670930964	0.028074095665942878	0.011054084275383503	0.026349186032894066	0.021652089362032712	0.009970965096727014	0.0011325621977448463	0.017427444597706197	0.0289664801210165	0.03326783352531493	0.030669587606098503	0.015960218961117788	0.01912099919063621	0.020107421340071596	0.023897089663660154	0.02129891164950095	0.015338686360337306	0.03606796744279563	0.04428702804725617	0.0433611923828721	0.027976389543619008	0.03914532253402285	0.052969093038700524	0.04959804657846689	0.041060051085150914	0.029315559030510484	0.04120532609522343	0.05453211758285761
0.71875	0.062214363110251726	0.05717121734051034	0.04730716603808105	0.05505531618837267	0.05193943185731768	0.025316394865512848	0.03636356113711372	0.05118579040281475	0.03949779991526157	0.03685816716169939	0.04145808022876736	0.03541619631723734	0.02340673138387501	0.01629053116776049	0.023771506873890756	0.034245449720401666	0.04590617106296122	0.033489360718522224	0.027121606982836964	0.035509805334731935	0.03583307235967368	0.033025993453338745	0.02544852533355879	0.010515492817648919	0.028422465058974923	0.02252831051591784	0.010132104414515198	0.00017540522385388612	0.013729198928922414	0.024718722433317453	0.028820098412688823	0.028039756510406733	0.015891133432160132	0.019248001580126583	0.017668426260206614	0.02310486872593174	0.021429123438429086	0.015507505985442548	0.036149209924042226	0.044698473869357255	0.0432932591997087	0.02687312348280102	0.035820193216204645	0.05265651767840609	0.05107841957360506	0.04294854524487164	0.031440423417370765	0.04364328095689416	0.0566216831561178
0.734375	0.0652740820820327	0.06053214268795273	0.04942648810101673	0.057722189091145994	0.053490146342664954	0.02596028852276504	0.03897576681338251	0.05320694561814889	0.04123240061453544	0.03778628911823034	0.04216690000612289	0.03646826710901223	0.023734459053957834	0.016990437172353268	0.024966858014522586	0.036512474429036955	0.046926548227202144	0.03462824607267976	0.027995602373266593	0.03512586917204317	0.034635118395090106	0.03021525638177991	0.02320255060913041	0.010043996234890074	0.028672703681513666	0.022288024052977563	0.010110348230227828	-0.000658639776520431	0.010789767396636308	0.020680149493273348	0.023566898239369038	0.024810966604854913	0.01521314043784514	0.018109045946039258	0.01548699897248298	0.022992485656868667	0.021204955084249376	0.014956645767597365	0.03460836675949395	0.04457220387412235	0.04264798969961703	0.024932451313361526	0.03394216337474063	0.05328155758033972	0.05257391652557999	0.044792865475756116	0.033044965867884454	0.04585439465008676	0.05802648984827101
0.75	0.06728130853734911	0.06277186369406991	0.05044465531245805	0.059114554489497095	0.053850207151845096	0.026621423702454194	0.04011633095797151	0.05270336639368907	0.04185858503333293	0.03852703215088695	0.042988350987434386	0.037419324993970805	0.0241545256547397	0.017122575163375585	0.025134153632825472	0.03800265090394532	0.04633867955999449	0.03490959257469513	0.029396159283351153	0.03525881274254061	0.03321711076423526	0.02741909816249972	0.02027540615526959	0.010481799903209322	0.02861873576184735	0.020839232896105387	0.009712416189722716	3.1339001725427804e-05	0.009834513603709637	0.01791917223017663	0.01893299842486158	0.020437718241009862	0.014927589711078326	0.016581015242263675	0.013676991529064254	0.023296684731030838	0.02124868521314056	0.014738448255229741	0.03264458767371252	0.04300046660937369	0.043331520073115824	0.023139818702475168	0.03382085906341672	0.05429040875751525	0.053253842971753326	0.045666977819928435	0.03371378882438876	0.0466187497600913	0.058643209654837845
0.765625	0.06656674760160967	0.06321573500463273	0.05049115719593829	0.0590079213376157	0.05369923813268542	0.027363811830582563	0.040328793571097775	0.05147168344119564	0.04249227305408567	0.03921927121700719	0.04392767027020454	0.038882967783138156	0.025005421659443527	0.017928056431992447	0.0257887191924965	0.038623331292183136	0.044686482683755455	0.035513327131047843	0.030815829071798362	0.03656618877721485	0.032917057134909555	0.025579608720727266	0.017825160685970332	0.010298533893364947	0.027972700947429985	0.018883423286024482	0.00973652135580778	0.0010054168611532076	0.009828117943834513	0.015582185654056956	0.014399802463594824	0.014818137139081955	0.014361494258628227	0.01572840673616156	0.012148230319144204	0.022763866004243027	0.020206382425385527	0.014080371079035103	0.028922486514784396	0.03927218525204808	0.04390769109595567	0.023205011431127787	0.03487535006133839	0.055930005304981024	0.05380177267943509	0.046185524691827594	0.0338275976042496	0.04572458292823285	0.05749197807163
0.78125	0.06529069759417325	0.06258568757912145	0.04984835068171378	0.05695463236188516	0.053428253857418895	0.027625174853164937	0.03956149775422091	0.04897774618875701	0.0421851989114657	0.04017244330025278	0.04557928826252464	0.0405166409600497	0.025866053404752166	0.01846886760322377	0.02600101904672556	0.0386774878425058	0.04135620486922562	0.0352610366026056	0.032608435812289824	0.03921872185310349	0.034123232716228816	0.024933673231862484	0.015526786929694936	0.010734330216655508	0.027207110371091404	0.017258214214416513	0.00995583039475605	0.0034601607054355553	0.012334144951455527	0.0157371833716752	0.011992398732400034	0.00930352940777084	0.013448849780252204	0.014695582550484688	0.012298461492173373	0.02330747134401463	0.019938306423136966	0.014040659728925676	0.026141261507291347	0.03516425233683549	0.04291775156161748	0.023395611441810616	0.037490605376660824	0.05798946883878671	0.05448956298059784	0.04658689076895826	0.03383557763299905	0.044111893646186215	0.055961235717404634
0.796875	0.06265251082368195	0.060875025554560126	0.04808921702206135	0.05524895584676415	0.053335206606425344	0.027854294853750617	0.03802877143607475	0.047095126187196	0.04268841849407181	0.04187090521445498	0.046871281124185774	0.04202481803949922	0.0270472428179346	0.019453225401230158	0.025653533020522444	0.037312718864995986	0.03942971519427374	0.03647423874645028	0.03500011564174201	0.04198555727780331	0.03661760266404599	0.026195450124214405	0.015025775725371204	0.011072464380413293	0.026110967456770596	0.015944267300073988	0.011046130572503898	0.006559419818222523	0.015989044040907174	0.017504087396810065	0.011775489640422165	0.0061604823684319856	0.01343668122717645	0.01414915882050991	0.012975996965542436	0.023625038942554966	0.01998406229831744	0.014661567760049366	0.02382395993336104	0.031253612507134675	0.0423527390928939	0.024961249460466205	0.04018306735670194	0.059851514943875375	0.05542679142090492	0.0474630152748432	0.03365943680983037	0.04250503391958773	0.05421775885624811
0.8125	0.05972887189127505	0.05790882987494115	0.04534757239744067	0.052420337675721386	0.05077096330933273	0.027503711316967383	0.037231146887643264	0.044511320965830235	0.04138466163421981	0.0416037746676011	0.04708982071679202	0.04232926836702973	0.027803234749444527	0.020680060132872314	0.02610624595581612	0.03650431598071009	0.03658760125981644	0.03611546358442865	0.03627597808372229	0.044350033122464085	0.038614461530232805	0.026987649156944828	0.01429760009632446	0.011607248475775123	0.025395118081360125	0.014695943069818895	0.011843755654990674	0.009081995376618579	0.019498209736775608	0.019548250664956867	0.012109013920417055	0.003375590738141909	0.011854136022157036	0.0138764342511422	0.013765925029292702	0.02313754226779565	0.020381300576264038	0.01643880977790104	0.023217152617871762	0.02793979074631352	0.03984245366882533	0.025912745925597846	0.040685940733601454	0.059932222287170586	0.055216246323834636	0.04843966451007873	0.035154798402800225	0.0429404073394835	0.05228256420232356
0.828125	0.05497329181234818	0.0540517111774534	0.04275633115321398	0.048986763908760625	0.048276930116117	0.026374464307446034	0.03577884212136269	0.041005804005544634	0.03864170504093636	0.04053774939966388	0.04676583367981948	0.04280070372333285	0.0289955701562576	0.021751989127369597	0.02606793618761003	0.035502499085851014	0.033586263159668305	0.034803898009704425	0.03694565538316965	0.046837016387144104	0.04101763234939426	0.02895106639480218	0.01471902058692649	0.01186983121515368	0.024827245331835	0.014399996190331877	0.01246383305406198	0.011685444111935794	0.022974220965988935	0.021997533785179258	0.013509837930905632	0.0019477625784929842	0.01042492913256865	0.014282778043707367	0.014530618849676102	0.021893544813792687	0.020100444984564092	0.01810890311608091	0.023344786069355906	0.025251170597039165	0.0372771552298218	0.026058409645338544	0.04003135570092127	0.05787686791736633	0.0533626096934313	0.04824869406002108	0.036668005405226724	0.043066413316410035	0.05048765023238957
0.84375	0.0487016907078214	0.048072564793255876	0.038649693201296034	0.04439111295505427	0.04365384005941451	0.02408560830226634	0.03381262446055189	0.03706390408915468	0.035466530633857477	0.0390980588941602	0.04464479048619978	0.04106632692273706	0.02847393510164693	0.0215687716496177	0.024304534133989364	0.03341948632069034	0.030535481215338223	0.03243285840144381	0.03657796995248645	0.048119468867662364	0.04237590934935724	0.030038945924025028	0.01556892398511991	0.01108092719950946	0.02292873757032794	0.013402180707635125	0.012179508918779901	0.0129012247081846	0.026253383699804546	0.024610996362753212	0.01592675490755937	0.001763338072487386	0.008359215666496311	0.013954006868880242	0.014973259461112321	0.02018671498663025	0.019580709922593087	0.01947274450212717	0.023752690240507947	0.023044827743433416	0.03431011165957898	0.026006404025247322	0.038911362551152705	0.05393672361969948	0.04961847453378141	0.04625783632836829	0.036404259710980116	0.040950200986117125	0.047059124446241184
0.859375	0.04257244030013681	0.04259492647397565	0.03456143245566636	0.03944151042960584	0.039539974567014725	0.022052064433228224	0.030929511098656805	0.03307476264308207	0.0319867073034402	0.03592747279908508	0.04140157034271397	0.03835366922721732	0.02719345410587266	0.020165843570430296	0.022874535553273744	0.03131661163643003	0.02694262828445062	0.02938651594449766	0.03499821287114173	0.04694912935901811	0.042009127922938205	0.030476883193477987	0.016028785920207157	0.010617432347498835	0.02136110800129245	0.012434759564530395	0.011356386565603315	0.013566102262120693	0.02858511337544769	0.02664239570731297	0.017691890057176352	0.0023232480707520153	0.007464381852332736	0.013950516705881455	0.015179014368914067	0.018118839035741983	0.018775332979566885	0.020825705834431572	0.024690710939466953	0.021395633893553166	0.030518713442143054	0.025247095589293167	0.03662711842916906	0.04858794049359858	0.046027806540951136	0.04440011268306989	0.03620302554918453	0.039826078101759775	0.04384457091800868
0.875	0.03696247551124543	0.038180399211705664	0.031460405717371034	0.03427337214234285	0.03583952338958625	0.021553433623921592	0.02847775593982078	0.02813173659378663	0.028135034890146925	0.0326520603717654	0.03809879826148972	0.03592098145163618	0.026051717263180764	0.020159668161068112	0.023600217336206698	0.029488148260861637	0.023490626320563025	0.026579509483417495	0.033443304273532704	0.04526000363694038	0.04083329464192502	0.030223447520984336	0.01664946515811607	0.011244326774613001	0.020561158444616014	0.01178616528341081	0.01045505361398682	0.01446771711925976	0.02953527288045734	0.027414318849332632	0.018062794848810883	0.002147281332872808	0.006515363081416581	0.014430401258869097	0.015272988802462351	0.016896573698613793	0.018902179758515558	0.02191365205508191	0.02455382848274894	0.019106386322528125	0.026186203461838885	0.024311209278511114	0.03392254832433537	0.04392292681732215	0.043426110921427605	0.04277137165190652	0.036228476147880426	0.0390887308109086	0.040700043691322206
0.890625	0.032454987964592875	0.03445425024838187	0.02833391833701171	0.030090107442811133	0.03122087268711766	0.01956276425626129	0.025942653662059455	0.024954085901845245	0.024108181381598114	0.02895690073928563	0.0340243186801672	0.03255152698002348	0.024265834037214516	0.01905669448315166	0.02235747684026137	0.027473277295939624	0.020239012542879208	0.024366114835720508	0.03147368702921085	0.04248410136497114	0.0386112189036794	0.02911315392120741	0.017064734653104097	0.010682372757582926	0.019306792292627505	0.010261762175650802	0.01005156323585652	0.015466542780632152	0.029708006209693848	0.027544681238941847	0.01839642509148689	0.0030654274960397743	0.005850477976491675	0.014140910786227322	0.013666562354774214	0.015275417163502425	0.01942531923232309	0.022744085820158945	0.02416888305451721	0.01741272278595716	0.021941745502408593	0.022144056484103204	0.030590227950597182	0.03905257440637797	0.04053382090787636	0.04081324039725587	0.035882740980014205	0.03731778658984695	0.037505363707896325
0.90625	0.027327155240345746	0.029390850965864957	0.023347306170035154	0.02537530907575274	0.026605736077181065	0.01593741104061337	0.02229588751506526	0.021540963818551973	0.019854959964868614	0.02576010369230062	0.030486745986854656	0.029184907907620072	0.02205979827558622	0.016920096430112608	0.020173578127287328	0.023821510339621453	0.017151883419137447	0.02146687787026167	0.028939597064163537	0.04000149233906995	0.036972425717976876	0.028608267953677567	0.017335249995812773	0.00914526147316792	0.017205848326557315	0.008578157984447898	0.009039434569422156	0.015550847956910729	0.02969557232281659	0.02800949794036569	0.019516337721142918	0.004386522340064402	0.004466899886028841	0.013884781880187802	0.012428246496710926	0.01390491973143071	0.01899687670811545	0.022697665024315937	0.02392359294462949	0.016171216568909585	0.01853794087073766	0.020959567886893637	0.02684264772105962	0.033248997724149375	0.0358569821837591	0.036736051357001996	0.033854875079123305	0.03402713189716451	0.03306528718676418
0.921875	0.024184390041045844	0.027344601126969792	0.020752669079229236	0.021981046240216528	0.02361927186138928	0.014143936685286462	0.02068221161607653	0.019075774622615428	0.016979611321585254	0.02350140989292413	0.02795975716144312	0.026482801185920835	0.02023888476542197	0.015710769081488253	0.019833956379443407	0.022716390155255794	0.01568650963890832	0.019280330005130963	0.02723120788432425	0.03741916414292064	0.035110755439382045	0.027880662481766193	0.01754950068425387	0.008457765122875572	0.016936144034843892	0.007888221513712778	0.008353945094859228	0.014898382830142508	0.02956636314338539	0.027646190649829806	0.019796581397531553	0.005334732160554268	0.004418192413868383	0.014547098212642596	0.01174238258972764	0.013423235157097224	0.019207374771212926	0.022661013912875207	0.023525055195204914	0.015322678245138378	0.01591243820730597	0.02024985246825963	0.02408682161476463	0.029624132020398975	0.03292298385931645	0.034644546249182895	0.03265831839744351	0.03170933658257127	0.03001299841562286
0.9375	0.02247194072115235	0.025438351304637764	0.01975644121230289	0.020265241148808854	0.021690695540746673	0.012352809158619494	0.019379681374994108	0.018629434157628567	0.015603945305338129	0.022337275953032077	0.025647305880556814	0.023727225326001643	0.01758415779331699	0.013653475989121944	0.018491141451522707	0.021445584204047918	0.015089100314844473	0.01843338616308756	0.02552682615350932	0.03482494372292422	0.03291165339760482	0.026258736255113036	0.017209440493024884	0.007754227536497638	0.01595815807231702	0.008277894608909264	0.007739516341825947	0.014766060141846537	0.02917912634438835	0.027264736144570634	0.02021370509173721	0.006828761333599687	0.004236778570339083	0.01572260882239789	0.010595168522559106	0.012354275400866754	0.019639412371543586	0.023186872044607298	0.023675491230096667	0.015119212411809713	0.014936295573352253	0.019751132764213253	0.020724796364083885	0.02587775295251049	0.030483865688438527	0.03278595313895494	0.031350879650563004	0.02913250643905485	0.027221869555069132
0.953125	0.02143872417655075	0.02375733240041882	0.018364235665649174	0.018713094963459298	0.019483277603285387	0.01113446046365425	0.01714840774739059	0.01726065418915823	0.013093895264501044	0.020439651382912417	0.023091540962923318	0.021782240201719105	0.015132096770685166	0.010478349064942449	0.015741698394413105	0.01912488725502044	0.014465640584239737	0.016782112699002028	0.0234976768377237	0.032850386761128905	0.031437525316141544	0.024938813666813074	0.01582694468088448	0.005219878192292526	0.014746211608871818	0.007297567487694323	0.007113911345368251	0.014697803216404282	0.028890090028289704	0.027137909707380458	0.020786709827370943	0.008184550784062595	0.003254233123152517	0.015483330376446247	0.009102152060950174	0.011117729856050574	0.020108506659744306	0.023653083921817596	0.02385372609132901	0.015035744023043663	0.014445599861210212	0.0198744878078287	0.01822759350470733	0.02195662504527718	0.02757817479751452	0.030203252099454403	0.02920853378018364	0.02626983652007766	0.024776976811699568
0.96875	0.02111981610651128	0.023186964995693414	0.017574615706689656	0.01869586825778242	0.01874897444067756	0.010224649345036595	0.015560487663606182	0.017824430600740016	0.011344211672258098	0.01850172574049793	0.02094039550574962	0.019799390609841795	0.013551568286493421	0.008452067818143404	0.013714393560076133	0.017847054678713902	0.014958469953853637	0.015863211295800282	0.021431321965064854	0.03016174325348402	0.029468651046045125	0.02416045981226489	0.015424763411283493	0.0037959564942866564	0.014591799667687155	0.007673860987415538	0.005957349279196933	0.013499710697215051	0.02811951097100973	0.026934742007870226	0.02108580737840384	0.010031997867918108	0.0027143585990415885	0.016332762553975044	0.008333688547554629	0.010242072446271778	0.020242308879096525	0.024312594035291114	0.024095748941181227	0.015764005744131282	0.014219961019989569	0.020370295754401014	0.015948856893737685	0.01895290447282605	0.02509461875888519	0.027752685314044356	0.027987441816367208	0.02482691740769951	0.023545598569398862
0.984375	0.020958258013706654	0.023035349301062526	0.018087973236106336	0.01795391468331218	0.017606947640888392	0.009031170648086118	0.01495759240060579	0.017238528528105236	0.009470267643337138	0.017064910627959763	0.019262024736963212	0.018117483193054795	0.012432189429273422	0.007240753946825862	0.013055403092585039	0.016492058645235376	0.01485327540867729	0.013512730310321786	0.019446275825612248	0.028808123613271164	0.02840379241970368	0.023917569941841067	0.015093655150849372	0.0021614943449094425	0.014337795844767243	0.007375335876713507	0.005292225064476952	0.012940051092300564	0.02787091029458679	0.02700435775623191	0.0217710140379495	0.011804801679681986	0.0026033875372377226	0.015709270857041702	0.008644486739649437	0.009780371125089005	0.020404392312048002	0.025157892380957492	0.0242368939507287	0.015524746873416007	0.01278954484150745	0.01950478144499357	0.015255611902102829	0.017198486591223628	0.023263500892790036	0.025442545139230787	0.025863087247125806	0.02246697193622822	0.020585706795100123
1.0	0.021262141806073487	0.02238493141485378	0.017925450182519852	0.017768940940732135	0.016650840954389422	0.008248758639092557	0.01427205535583198	0.016495310210302705	0.0075839529687073085	0.015104561278712935	0.017733320244587958	0.01632336836773902	0.011034022428793833	0.006255300588964019	0.012816118713817558	0.015835528476236503	0.014491847017779946	0.012001879067975096	0.018249673035461454	0.02765227060299367	0.027690480451565237	0.023844288525287992	0.01556726266280748	0.001428508870594669	0.014641003156430087	0.006170827697496861	0.005043115255102748	0.013156783208251	0.027625919949787203	0.027757784358982462	0.02304826372419484	0.014490415842738002	0.0027667113463394344	0.015315433873911388	0.007915671489899977	0.009725361061282457	0.02061232148989802	0.02591847533476539	0.02452365676872432	0.0158192953618709	0.012453207539510912	0.020063618035055696	0.01395742938038893	0.014945595269091427	0.021146697748918086	0.02311520905350335	0.023914592585060745	0.020080946881353156	0.018258783657802268
1.015625	0.021795158565510064	0.022390280099352823	0.01821789036039263	0.017875693362111634	0.015788318123668432	0.007618868595454842	0.013969909714069218	0.016174809058429673	0.006226426432840526	0.013739843771327287	0.01637478002667194	0.014529117557685822	0.009766440046951175	0.004894906643312424	0.011521803431742228	0.015671181527432056	0.013975732526159846	0.01105191362730693	0.018112725975515786	0.02702521828468889	0.02742598906625062	0.02387236086651683	0.015046061837347224	0.001025683991611004	0.014652242412557826	0.006306117433996406	0.004827926732832566	0.014630308607593179	0.028189532269607298	0.028781463795894524	0.024549811973702162	0.016335671453271063	0.0028375875248457306	0.015416475315578281	0.00758374334545806	0.009301828916068188	0.02174467565782834	0.026730645034695043	0.02551116027170792	0.01652514935703948	0.012083998856178368	0.02081172804464586	0.0117112209321931	0.011893437127582729	0.019011382694588973	0.0208233107754495	0.0217873215675354	0.018272790161427112	0.01665643760934472
1.03125	0.022304314107168467	0.022319092968245968	0.01883219856536016	0.018319683503796112	0.014310919534182176	0.006678998598363251	0.014939487593073864	0.017481184491771273	0.0069216566975228485	0.012493806733982638	0.015000806492753326	0.012715373537503183	0.008091820287518203	0.0036685919971205295	0.01061716992262518	0.015907779199187642	0.015536461784022038	0.011356906732544303	0.018229191889986396	0.0267517063068226	0.027401653421111404	0.023613921576179565	0.013584953860845416	-0.0001831402536481619	0.013785536179784685	0.007374591058578517	0.00555229508318007	0.016543867299333215	0.029363108496181668	0.030016807140782475	0.025974682602100074	0.017808270532259484	0.0023899597922991235	0.015207256624125875	0.007154823306700564	0.008538144957856274	0.021970003462502063	0.027304609573911877	0.02626185182016343	0.017861582792829723	0.01206460326211527	0.02093966184038436	0.009266578023562034	0.009045262631843798	0.01691937807481736	0.019337105366867037	0.02018832538742572	0.017527132760733366	0.016247593762818723
1.046875	0.0235952977091074	0.02365456503466703	0.020649735582992435	0.02004584224487189	0.014719617525406648	0.006486006267368794	0.016154804825782777	0.019223769067320973	0.007319160870974883	0.012334192803245969	0.01568298218771815	0.012627974298084155	0.00771024446003139	0.00356210473109968	0.009789680251287791	0.015899399400223047	0.01710072473506443	0.010995412210468203	0.01836295661487384	0.027681777125690133	0.028139707172522323	0.024760004563722758	0.013560539297759532	-0.00119100296869874	0.013069763114617671	0.008939815174380783	0.004886613034614129	0.01817009043006692	0.030939457879867405	0.0323592861299403	0.028446626802906393	0.019784841418731956	0.0012774781585903837	0.014598103852404166	0.00728946715244092	0.008240276458673179	0.023088951865793204	0.028811735496856273	0.02791364138247445	0.0189050629385747	0.011499237394309603	0.020017589208146093	0.008499576777103357	0.007936203182907775	0.016086759709287433	0.018554384948220103	0.01925297899870202	0.016567316674627363	0.015032944560516626
1.0625	0.025498576974496246	0.024897292692912742	0.02246072214911692	0.021107045144890434	0.014880818757228553	0.00634103636839427	0.017527891974896192	0.02094775630393997	0.008424146950710565	0.01261682551848935	0.01616821232601069	0.012281522998819128	0.007262494337010139	0.0032994234206853434	0.010247822682140395	0.01746557771693915	0.017873886041343212	0.010210201336303727	0.018518734187819064	0.02854062738479115	0.029145412100479006	0.026021843822672964	0.014109190963790753	-0.001469469297444448	0.014328401137026959	0.008730836253016605	0.0045017143158474935	0.020790527947247027	0.0340908403537469	0.03534864148023189	0.03165345706511289	0.02239512497326359	0.0016797544265500619	0.01534405706988764	0.0067848144855815916	0.008806934312451631	0.025547014141920954	0.031802974652964625	0.030322301681735553	0.020244025060674176	0.011776169298536842	0.020378841154160908	0.008158667889074423	0.0079538494348526	0.01679095857543871	0.01913415192393586	0.01908593305852264	0.01635125998291187	0.014258927572518587
1.078125	0.02685679337591864	0.025818811316275968	0.023822658509016038	0.023069708555703984	0.015467507799621671	0.00659342222934356	0.01906869265367277	0.021861347244157513	0.00945917108329013	0.01343820629408583	0.016886755160521717	0.012349519366398453	0.0068413016095291825	0.0032199350476730614	0.01125348433270119	0.020026651234366	0.018910300396964886	0.010626651014899836	0.019361670524813235	0.0296827053593006	0.03005565289640799	0.02667978165773093	0.014506833207269665	-0.0008191916800569743	0.0153005653352011	0.009473130793776364	0.004512104950845241	0.023021718207746743	0.036667743197176604	0.03791261648293585	0.034172895803931166	0.02452501467196271	0.0012213228241307662	0.015958091005450113	0.007462785170355346	0.009326437284471467	0.027604084950871764	0.03370594857260585	0.03281842331634834	0.022055523633025587	0.012222348832665375	0.02138785583083518	0.008686894708080217	0.009128867113031448	0.018270128092262895	0.020604577998165043	0.020636143279261887	0.01812608615764475	0.015220197464805097
1.09375	0.02860185910249129	0.027023634052602573	0.025449045561254026	0.02485566114191897	0.01666507516638376	0.007479563029482961	0.021570084686391055	0.023484359829308233	0.010675283340970055	0.013753318470116937	0.017063921663793735	0.01255233825650066	0.006987786968238652	0.004032426350750029	0.011511796887498349	0.021588996169157326	0.019352858379716054	0.010779396185535006	0.020485009951516985	0.030437089316546918	0.030547853093594313	0.0275405934167793	0.015302200210862793	-0.00029911418678238986	0.0157591219744063	0.009721304658160079	0.004829731327481568	0.025409961119294167	0.03927409067982808	0.039823920949129385	0.03654491771012545	0.026478523569312528	0.0012594290892593563	0.01684876426588744	0.007692538121773396	0.010100265510845929	0.02963051525875926	0.03578745040285867	0.034485565056093036	0.023807823774404824	0.012058547502965667	0.022207456803880633	0.009493490085151279	0.010769321164116264	0.020285219105426223	0.022655178129207344	0.021851634641643615	0.019667896983446554	0.01610124106518924
1.109375	0.030322327453177422	0.02867092808592133	0.02710897468496114	0.026315369713120162	0.01744732364677475	0.008942770637804642	0.023758393368916587	0.024995095271151513	0.011417320423061029	0.013935633153596427	0.01759471763507463	0.013771701633231714	0.008424096740782261	0.005300984700443223	0.01217179007944651	0.02312093779910356	0.020584574732856707	0.010770464153029024	0.021281033474951982	0.03162621036171913	0.03202439581509679	0.029169394937343895	0.016394129922264255	-0.0006535499996971339	0.015860741266442345	0.010517123713361798	0.004742275018361397	0.02708105157362297	0.041876804851926866	0.042508531687781216	0.03975221497821622	0.02960899316240102	0.0014411428215680643	0.016554023977732868	0.008611764917441178	0.010127686389023439	0.030837408010847868	0.037691626138985156	0.03752435895148665	0.02644895569537766	0.01232325453311205	0.022554568550549447	0.009714128015912139	0.011155839308048598	0.021344750770367682	0.024112454112037086	0.02296323045156896	0.021556199016049504	0.017594461896896972
1.125	0.03099710059905192	0.03004259455774445	0.02859855960123241	0.027235420772922226	0.017871785955503584	0.009333328175125643	0.025100494595244528	0.026527214268571696	0.012123620725469663	0.014230377174681053	0.018002692391200982	0.014372307201847434	0.00906625670613721	0.006188737976481206	0.012872653137310407	0.02431792630814016	0.02201815990265459	0.010790698777418584	0.021829044481273742	0.032844267599284646	0.03367681838572025	0.0312846263172105	0.018602824065601452	-0.0005496052850503475	0.01597480379859917	0.012141106376657263	0.004643457249039784	0.028634322134894318	0.04484994822414592	0.04615243256557733	0.043949976834119296	0.03272309455787763	0.0021040803534560838	0.016431874193949626	0.009451930214709137	0.009915123708378815	0.031766246660845356	0.03991862463299185	0.040518327103927734	0.0285052482271567	0.01214274373887747	0.022119986056350172	0.010021039416642452	0.011657014896627516	0.022324539697729053	0.02583674907261866	0.024030040606157856	0.023806819107267074	0.018386238277889787
1.140625	0.031707877008011566	0.031155822682194412	0.030066531093325466	0.027854757459135727	0.018774730898439885	0.009882674645632505	0.026615237165242434	0.02706036726012826	0.012698460585670545	0.014660561995697208	0.01857090612174943	0.01525129729998298	0.009697924030479043	0.007015885791042819	0.013869422988500446	0.02515572285046801	0.022653373936191202	0.009994140604976564	0.02264949133968912	0.03477641751524061	0.035725835151970385	0.03379506898345426	0.02044033514102921	0.0002459112030919641	0.01668294972041622	0.012919319345382974	0.004459324227354955	0.030398737406358123	0.047555458080023524	0.04951992784626782	0.04767028010064678	0.03547067475738004	0.0030466302298009394	0.016732159338425846	0.010173857348854653	0.010461218877753708	0.03271802079398185	0.04192258781986311	0.04345354190299986	0.030970481352414935	0.013204400404174522	0.02260673826385755	0.010866417758552415	0.01312228582391981	0.023438658181112258	0.027099768997868524	0.024824541035923176	0.025890904481639155	0.019172393088229
1.15625	0.03258062519598752	0.032126450567739086	0.029872916755266488	0.027772665850352495	0.01916522567626089	0.010772557690506801	0.02691915922332555	0.027013151097344236	0.012726429203758017	0.014956505014561116	0.019101857289206235	0.01578955459408462	0.009962342819198966	0.007666839783450996	0.014789175521582366	0.026386193337384612	0.022637719684280456	0.008650395488439244	0.02354647567262873	0.03666784905362874	0.03776984163559973	0.03565355408936739	0.022127184795681386	0.0012770872097462415	0.01686990809685085	0.013368267004261724	0.0040986953652463855	0.03156217533542076	0.050343906763009726	0.05268971282057464	0.05107019274728373	0.0376591133303009	0.0033517580741317943	0.01677630791600677	0.01139234092552215	0.010639036860084161	0.03259735529136378	0.04329368994222023	0.04587694231595378	0.03286454301996855	0.014190759473422077	0.02305096047348343	0.012414795203949325	0.014612677734112367	0.024452137993648648	0.027699061465682462	0.025636286643157292	0.027066048223059625	0.019656645611394196
1.171875	0.03293656760361045	0.03260699261445552	0.029886777221690863	0.028253109712386502	0.019402654864825307	0.010978403984336183	0.02839618232101202	0.028085339878452943	0.013578651036368683	0.015660664273309522	0.019811577067594045	0.016229366045445205	0.010414162505185232	0.008168048950028605	0.015024593425914645	0.027465739758918063	0.022735853830818088	0.008482027397258207	0.024585946893785147	0.03869967190548777	0.03993949184659869	0.03755097984321765	0.023341546684969218	0.0010264710152114275	0.017346764309331776	0.014626506714557763	0.004005139315268025	0.03348520745057613	0.053854007867630574	0.05546639143722132	0.0543960630428046	0.03920688558137044	0.002981336376979016	0.017889524588827043	0.013239861465990543	0.01073397947475314	0.03334986303234473	0.04520234075316694	0.04755707121221349	0.03389588589197956	0.015346522128675133	0.02401817117934115	0.013865889683074784	0.015905675693647935	0.025120582454837857	0.028262866323348134	0.02611488711263519	0.027444401232060045	0.020527211530134083
1.1875	0.03325061579234898	0.032984090880449915	0.030665478785522282	0.028931311139604076	0.01949922601925209	0.011470322916284203	0.02994279796257615	0.029342940397327766	0.014566929003922268	0.015985276794526725	0.02068157470348524	0.01705201389704598	0.010770377155859023	0.009089021681575105	0.01541442183952313	0.029589379086974076	0.02366683864966035	0.009470203303499148	0.026029891811776906	0.0406135730445385	0.04184139473363757	0.039092278445605186	0.02430498880567029	0.0011625122025179734	0.01865191338583827	0.014958548932918347	0.0035787395885563456	0.035213020234368744	0.0572181076509878	0.05837824591435492	0.05683473063982092	0.04003815327305347	0.002559704694431275	0.018773475076886825	0.013213472257484682	0.010925467940978706	0.03436533715866972	0.046750789997167884	0.04951831715879962	0.03468745636637323	0.015097614581463858	0.0246056177187711	0.014215701558987348	0.0175271037267521	0.02697562344255857	0.02956599433091469	0.026955923481000354	0.028823907661717385	0.021404695721230382
1.203125	0.03355242854449898	0.03339066111475404	0.03103979981970042	0.02969562525395304	0.019416897877817973	0.01274653353029862	0.030616110004484654	0.02993471193185542	0.015286576811922714	0.016598894807975738	0.021498023334424944	0.018725931158405727	0.012350116565357894	0.010219511052127928	0.01647245956410188	0.030124351574340836	0.02425560066476464	0.010408713694778271	0.027430173500033562	0.042909133806824686	0.044229135382920504	0.041133651189738885	0.02560573811060749	0.0014837781724054365	0.01888449863763526	0.014819384674774482	0.002131961495615542	0.03681031996384263	0.060583880555350335	0.06178984083235264	0.05941067876847228	0.04055763625074178	0.002139538319897838	0.018685526921763083	0.013754170574247836	0.01017460284056142	0.03478958166670054	0.04855312846193556	0.05141189093701541	0.035513964691199364	0.014713336344721028	0.024033432977739723	0.015149377072702919	0.019169744509508747	0.0288620394829195	0.03128001886361744	0.028751870890846475	0.03086679458501749	0.023128484428161754
1.21875	0.03291429670643993	0.03272983372444287	0.029606104840058833	0.028928354033268988	0.019237631902797148	0.012801270687486977	0.030311827652622015	0.028600743570132182	0.014720736851450056	0.016106543451314792	0.021757853886811063	0.01962935440824367	0.013472816499415785	0.01135919645166723	0.017346765374531968	0.030350034160073848	0.024118086427915842	0.010729131859261543	0.02818798205044004	0.045006749453023076	0.0464134359266609	0.043089821108151224	0.027026161397225225	0.002218452503439039	0.019134988560654164	0.01507913126188214	0.0015433460124768318	0.037563886912539604	0.06359848021529615	0.06499740217113867	0.0620821142962086	0.041456810157978904	0.0015081398894835729	0.018163972000184003	0.014692245342303067	0.009675563033670186	0.03476652612444013	0.04975993880070746	0.05282586254179478	0.03599014737992547	0.013839096861192956	0.023649528349051253	0.016180626553250477	0.020470925932750107	0.030007053300505505	0.03228424384724349	0.029528456169646233	0.03177575010631699	0.023945629833906423
1.234375	0.03196765686152503	0.03232740692328662	0.02919582126196474	0.0285627538949484	0.01843397233460564	0.012538367556408048	0.030237189773470164	0.028755611655651592	0.014770599268376827	0.01563219971721992	0.021175108489114792	0.019497798406518996	0.013894265948329121	0.011936001632420812	0.01763748972589383	0.029764882929157466	0.02412408770469483	0.011631185610895045	0.028210333426250143	0.04610936869867146	0.04822135106660426	0.044862322608241814	0.028658053281833417	0.0020117230364121498	0.01905923708109185	0.015490419423440472	0.0025824653117524576	0.0388291104696691	0.06565936361439526	0.06752580811735243	0.06407777243293822	0.042530729894815524	0.0012880636815680191	0.017745432478841396	0.015765082219149917	0.009887136711040512	0.034616720426856776	0.04993394786142744	0.05365192769095302	0.036611506910412574	0.013889721757732332	0.023933772364398465	0.016833748923090752	0.020883828320074828	0.030093113318434915	0.03185101946728537	0.02902093166485429	0.031448574695969	0.023782430548453703
1.25	0.03138942111545475	0.03125232856837101	0.028382256370969118	0.027958827186375858	0.016952401588787323	0.012401719228364527	0.030340136380982586	0.02797911251836922	0.013751247093023267	0.015033577344729565	0.020262218432617374	0.018860099255107343	0.013844486366724595	0.011987163289450108	0.018014760728692635	0.030025120195932686	0.023491358465980737	0.010898538309993456	0.028217405616305768	0.04688527996186167	0.04951381669379771	0.045881131873466076	0.02917923917993903	0.00283636791355093	0.019328844963456503	0.01504027470946312	0.001301748916739598	0.039988544303923845	0.06763043797109276	0.06966234672581777	0.0650549862650223	0.042462159515707754	0.001243889771285467	0.017679144092835487	0.016529500304022803	0.009112761914730072	0.034307816039654424	0.050426195387262854	0.053748203557915986	0.03645677675667684	0.014412407108466141	0.0242774975951761	0.017655534707591868	0.021172621511504987	0.029983618791447952	0.0316122984746471	0.02892827815376222	0.03143729095463641	0.02406916351756081
1.265625	0.03017496990505606	0.031139270402491093	0.02807573817844968	0.027992596698459236	0.016251630266197026	0.012072101002559066	0.030933320941403507	0.028163289255462586	0.013540585886221378	0.014968006355047692	0.019537071156082674	0.018191288295201957	0.013453423872124403	0.012469063591015583	0.019052237013238483	0.030391274893190712	0.023124977441693773	0.010793053795350716	0.027989510679617524	0.04745057011023164	0.05060708931414411	0.046820035530254246	0.030598832853138448	0.00369216967956163	0.019979760167188942	0.015576583484653383	0.0008636720445792889	0.039870100049301985	0.06871659220196306	0.07114534918218851	0.06550747086293995	0.04215630377875641	0.0013220511726103723	0.018093202059390023	0.017287926898279692	0.00826552058570087	0.033264632354257626	0.05069466261193156	0.052687035291455686	0.03553455203655176	0.01365470900782384	0.02414300889649894	0.018008091789670288	0.022110391483874992	0.030029133128118703	0.03141941710637184	0.02871578196063638	0.03165161935612559	0.0236148262018105
1.28125	0.029530959943076595	0.029921528801787646	0.027690146991517395	0.027455350289528724	0.015509379551804158	0.011691356600204017	0.030918343068333343	0.02798850752878934	0.01341978459386155	0.01481044834399654	0.018883883973467165	0.01778765069320798	0.0133362005231902	0.012848436442436651	0.018886678927810863	0.030328700074460358	0.023247206141240893	0.010946329042781144	0.027692185580963268	0.04828814961947501	0.0522805756831076	0.0486556175048463	0.032633111102040854	0.004599559768394101	0.020004239759873598	0.016186133085284382	0.0017023091146256774	0.04027097052894533	0.07055330700241029	0.07352875736542046	0.0673036741092801	0.042462217702995984	0.0018766706809401513	0.018148645709152332	0.01811025124625303	0.008361144526861607	0.032567306520650166	0.05064022089354694	0.0522486976115033	0.03526105550699867	0.013452293805312366	0.02389299396891147	0.017988014697039034	0.02220214131521061	0.02950468674534932	0.03091619716724381	0.028245881525799633	0.031825590110383925	0.02361066823650617
1.296875	0.02879948028130457	0.028170305135427044	0.02710002284729853	0.026642793315113524	0.014302569357096218	0.011089711653767154	0.029547518130857497	0.027547442400828005	0.013252803351497278	0.014766468365269247	0.018591413676040246	0.01766872004372999	0.013655421149451286	0.0123950214983779	0.01856281948130345	0.02920984672382474	0.023393119603861125	0.01078684072708711	0.028055175411282107	0.04942381277214736	0.053630267776316035	0.05034286137088202	0.03338958982785698	0.004238475067541003	0.019197078375145792	0.01608490926300874	0.0018635569227626546	0.04110920729581267	0.0719591052737087	0.07470210501924157	0.06879607310984284	0.042532434989698234	0.001383505278499797	0.01841934450203553	0.017859303794102742	0.008181422110646963	0.032190148765221235	0.05013340739533305	0.051378560299053785	0.03415628248476423	0.013464869203744456	0.023702971774036997	0.018383752484805883	0.02203418963472359	0.028405575804936235	0.030097688009846024	0.02727324638981372	0.030742047727108	0.02259418333414942
1.3125	0.027713024395052344	0.027054528448206838	0.02657132486347109	0.02574849366210401	0.0130856163923454	0.011217604688135907	0.029260346351657064	0.026676436327397822	0.012471980648115277	0.014257557545897725	0.018619462351944095	0.017797390226041897	0.014138776663457975	0.013282399272429756	0.019401662313612178	0.028318502189358698	0.02334619130306237	0.01041886835009791	0.028133162384619936	0.050266753265168516	0.05419004473369569	0.05120830595260486	0.03464313151780516	0.004712292196927592	0.019134262501029297	0.016535612317966297	0.0017500481219030917	0.04172069422202185	0.07302394579455722	0.07541740252636372	0.06938918420346454	0.04198186949361116	0.0013845993322320282	0.017934895807411522	0.017513096216134727	0.008073398109991104	0.03179560863645747	0.050000916630961	0.050281582050956786	0.03310997116495855	0.013171563178184442	0.023223374740337022	0.018026508479670154	0.02159183013718575	0.027558038212009705	0.029233683011261745	0.027088708360679448	0.03016723154578358	0.021508574159815906
1.328125	0.026772773961420172	0.026075716651030235	0.026028844107349867	0.02473353680688888	0.013001840977813118	0.010778815871162806	0.02767333071678877	0.02538896759506315	0.012074882944580168	0.014434174713096581	0.01888551721785916	0.018060908000916243	0.01386703711905284	0.0134044877049746	0.019726394640747456	0.02817606140160933	0.022795835905708373	0.010288381643113098	0.029136181995272636	0.051713689463213086	0.05516875891480595	0.05200899329502136	0.03533518626354635	0.005567016519489698	0.018853093532379718	0.015654898481443524	0.0022825453779660165	0.04252191492341808	0.07457991403061896	0.0765552160795778	0.06954013465438039	0.041490258066914976	0.0011268903050222433	0.01746393046923913	0.017634327069390564	0.008279421320185065	0.031212393619352952	0.04920704180840403	0.04867511421907693	0.03147984303795966	0.01270592424843926	0.023315836429537738	0.0177642439462943	0.02122715326404432	0.02691287307534367	0.02805280799366301	0.026490199891850353	0.029266917426139117	0.02105399176944047
1.34375	0.024708732911676634	0.024047388110193423	0.025172550033312292	0.023490230814786628	0.011873318365542219	0.009777461894555018	0.025938389654038475	0.024419927853159606	0.012106183762080036	0.014604786076233722	0.018388786481227725	0.017901558577432298	0.013631627638824284	0.012732421717373654	0.01909541935456218	0.02728580937255174	0.022088574746157975	0.010540142440004275	0.03013159651454771	0.05234165964648128	0.05624464659485966	0.05307184506673366	0.03592118574306369	0.006358216670923867	0.01884654799941927	0.015099450200796127	0.0030640983022749424	0.043319742515450343	0.07627306048525498	0.0777994304895401	0.07034692557062953	0.04131532374303788	0.0017594757155166008	0.01810708602424711	0.018186109844828026	0.008715198413119652	0.030557233737636125	0.04866908116382547	0.04769669329980388	0.030935869994573297	0.013027719227829948	0.02423506581108086	0.018804324755910783	0.02072024185981718	0.025876511144451796	0.02638735694636125	0.025543403718620537	0.027894863847177476	0.02048842367657926
1.359375	0.023127808457502397	0.02227775484789163	0.024436378251994028	0.02232718981031212	0.01177571456937585	0.009934500325471163	0.02512626979732886	0.023881217348389328	0.01194191780523397	0.014459618626278824	0.01859693915466778	0.01857647947836085	0.013990629703039303	0.012880389735801145	0.0193473140909191	0.02672940571792424	0.022220387193374335	0.010795884433900938	0.030539174342993646	0.05278206910006702	0.05723574536386877	0.0537040441064164	0.0365046865073964	0.00684544438845478	0.018708858970785513	0.015989781901589596	0.003874026334960945	0.0438863952702377	0.0774251164519228	0.07865888699889183	0.06998205155832693	0.040573675907216965	0.0022191225900314747	0.018540289532393218	0.018817001493880527	0.008748811016630498	0.030001880595227702	0.04909498349297792	0.04679542320664041	0.029660382695146835	0.013962742692092434	0.02500253691105172	0.018648550247962702	0.019854402980126907	0.02542145346524194	0.026207738561788575	0.02585469119476329	0.02759714409476146	0.020394430591841227
1.375	0.02204386203084141	0.021083658328279853	0.02395151015953161	0.021301537617546273	0.011813422484556213	0.010252612666226924	0.024422600894467905	0.023411862191278488	0.010907454276457429	0.014060791703377618	0.018748325819615275	0.019207746537722413	0.014161990088177845	0.013268260739278049	0.02002754316199571	0.02628966491902247	0.022469347843434663	0.011104233493097127	0.030442507415136787	0.052565350849181416	0.05753669068217278	0.053856808319687845	0.03643818988930434	0.0072454957902664315	0.019914264301769437	0.017024742718786002	0.005085008015157655	0.044074266304960474	0.07738466900773347	0.07855381639674305	0.06871999127906747	0.03866857293760404	0.0013929547305451706	0.01929226374486461	0.01891377275751438	0.00935657021109364	0.030150045693153514	0.048684877599589525	0.04520184316206723	0.026873151306062937	0.013942482764832675	0.02615626668666664	0.018513827002607286	0.019745627022348344	0.025138689181767405	0.02564727370336186	0.0254918621329125	0.026825774845201523	0.01921780674601905
1.390625	0.020489050592004787	0.01982286159945943	0.023532280818471918	0.02042615283608029	0.011050670956683462	0.009513437375426292	0.02401691983886849	0.02386359735392034	0.009969898997223937	0.014140083215897903	0.01928963924292475	0.019744943025580143	0.014722620176326019	0.013142874007462524	0.019313490705098958	0.025857263803482057	0.022424717573449014	0.011097819085989613	0.030321485677268355	0.05214952022070065	0.05807759325252846	0.05480071492493153	0.03690884984098375	0.006809665297623724	0.020286258053965868	0.017478552600368857	0.00541386969089217	0.04388445161166601	0.07717831004410983	0.0780711006373167	0.06818715672707185	0.036311414232477544	0.0007526868343120441	0.019869108707644044	0.018387415079632773	0.009643742998014205	0.029890826530754568	0.04778619692660868	0.04331884186249226	0.0238265557680279	0.012597760608332464	0.026437640412768814	0.018775074725272133	0.019542511028703302	0.024642930268601048	0.02516164950793609	0.024989520765666386	0.024980425804460537	0.017558790862676688
1.40625	0.01882372078089247	0.01853707580739865	0.0229582957806997	0.018919333205849397	0.009841869707452133	0.008749938162509352	0.022869825724046677	0.02327281062025577	0.008483189157414018	0.01307654069387354	0.019431090622674674	0.01957220593249076	0.014902303546114127	0.012828765774611384	0.01891732932854211	0.02509369917679578	0.022229254682315513	0.010114861580950674	0.029824324764194898	0.05225596007221611	0.059095522644929586	0.05589084399398416	0.03761398837668821	0.006344205688219517	0.02032304479052982	0.017278699157759547	0.0055218050139956175	0.043872831272892654	0.07784794145263732	0.07828727741725743	0.06866868850775062	0.03597076514270157	0.0004956040058459621	0.020236259856028484	0.01788657084980514	0.009779911849182098	0.029739750034059396	0.04793384959921241	0.04307349707814865	0.022908906671364093	0.01179119909502333	0.02651752827077871	0.018885283870622514	0.018192696187179537	0.023031856492161752	0.024419723490427713	0.024001979993772692	0.023197749420069157	0.015448522250517271
1.421875	0.018053473615862004	0.01688508399238344	0.022147125261835755	0.017817663757159607	0.008212769392412157	0.008005309134023263	0.02203648004506249	0.02207886866526678	0.006410271360073239	0.012184672517469153	0.018332175142131747	0.01833056207979098	0.013984895986504852	0.01139666889794171	0.01827131943500717	0.024482469283975662	0.02168278506724164	0.008311501008574852	0.02933810405083932	0.05162645713135135	0.05879697946365923	0.05524234325857833	0.037026065972167996	0.0058085072378162295	0.020463917957386002	0.0172633784590289	0.004495992942247539	0.0444510851521045	0.07831745864823461	0.07856124602258205	0.06851530938874931	0.035272295214235784	0.0012207976717036218	0.020093889127019794	0.01799623849801719	0.009520040967618115	0.030045672855339944	0.04800838939845562	0.04275812079431489	0.021811642788816244	0.010901891053072177	0.026171313707891386	0.018314002943225206	0.017390542174689473	0.022096009517554194	0.023896948697802144	0.02337113885268991	0.021896794845815748	0.013278960991738132
1.4375	0.016444141417741774	0.01633496893919073	0.02196493686060421	0.01683433190337382	0.007199176343056024	0.00755447634110169	0.021761275071185082	0.020741837553214282	0.005676504997245502	0.011563246219884605	0.01736399368091952	0.017089853557990864	0.013061501824995502	0.010301735287066549	0.017860484943957998	0.023987003322690725	0.020352325891144572	0.007308495175675489	0.029148845467716455	0.05081440097419545	0.05815205694525503	0.05466922780033201	0.03599005604628473	0.005861639333306812	0.020153781760018318	0.01600490966811776	0.0035077091873972678	0.04450042290845886	0.07830481673590839	0.07860205876640976	0.06849386214744299	0.03491728177759797	0.0006926612055394799	0.02000689603155479	0.017090213905612474	0.008577785780653357	0.029334721725899727	0.047259321552701294	0.042259457765612754	0.02178630266425898	0.010862046199599717	0.026228311052545906	0.017419275526481214	0.015687051485292612	0.020511707913829013	0.02288496589026181	0.022964082844555377	0.021390552417142317	0.01261727802993846
1.453125	0.015966300980653613	0.014865804521832615	0.02001402435998898	0.016279378917533904	0.0059463002602569755	0.006331467727432027	0.02045671872328967	0.019750013831071556	0.004327058343915269	0.010621163526593591	0.01651030122593511	0.016356441790412644	0.012422051434987225	0.009690417972160503	0.01653077713563107	0.022692246409133077	0.020068360245932126	0.007166360361588886	0.029226066515548155	0.05030616082949564	0.05821688551804982	0.05486956206150353	0.03620121675776318	0.0048570365470368415	0.01967546795576709	0.01564973049098626	0.0037588846345897762	0.04470221577212215	0.07820270713418723	0.07898235805332661	0.06881577051244676	0.0351172573165968	0.0010102306259796023	0.0193275035941042	0.016683842777274548	0.008169242554868106	0.028078062832355498	0.04563952669268474	0.04157002902502427	0.021497083277790808	0.011285365775256651	0.026332895644009112	0.017135113850235938	0.013878248463151976	0.017758710382986466	0.019840312884480227	0.021373348553606775	0.01960711171850562	0.012033094526850618
1.46875	0.01522820676327683	0.013491838198933691	0.018645011118496767	0.01613698857909185	0.004658122838009149	0.0045072121240082195	0.01913128133164719	0.01940058674663305	0.003412982338340953	0.009372895942942706	0.014989331047399902	0.014639536449976731	0.011218683217884972	0.008767566410824656	0.015820698457537218	0.021739031095057725	0.01925605862343218	0.006150263734161854	0.028287777654622915	0.04874599021859467	0.05703701530255785	0.054618568380828944	0.036388617430930026	0.0051014510565437375	0.019266512291505934	0.014889973867684602	0.003107807551714359	0.04484719253377989	0.07814259491860867	0.07877099364995957	0.06828715449664742	0.03511096225120127	0.0014592608262319119	0.019736502354498954	0.01607787044486031	0.007449447200633586	0.02684893904661294	0.04458267298759892	0.04021914138575085	0.020314204238093225	0.010788771239458584	0.026796760538127275	0.015992329065920786	0.011944013892207294	0.015708605665713547	0.017712242985726333	0.01990567358152475	0.017129600746557117	0.01025333345251056
1.484375	0.014864228526130318	0.013628752483054996	0.018646139225529622	0.015957861946662887	0.003949007072515087	0.004288234037812799	0.019471877231262626	0.018984035091125406	0.0029487987369066103	0.008922077680472285	0.014683452591998502	0.013997991339419969	0.011162119111395441	0.008539191304589622	0.01563842770847259	0.021529676765203475	0.01866854075633455	0.005006275310734054	0.027560016722418368	0.04850420318543911	0.05712372317211702	0.054394489922560754	0.03571274853311479	0.0044867808202980084	0.01826687396969646	0.014793257816927507	0.002037950820522383	0.04515514422091656	0.07861245176754891	0.0789818074554205	0.06818498750217258	0.03406735609751195	0.0014444497966906056	0.019236501678824423	0.015715673606609925	0.007071943979826756	0.026698568876599892	0.04519558509346098	0.03969321273034439	0.01910061713278992	0.010097464569844306	0.02649935740773799	0.01550372204001178	0.011089554848149418	0.015524436136547592	0.01780767350169299	0.019394145451951773	0.016256362816784532	0.009402137085271534
1.5	0.015131868337812193	0.013466304846224375	0.018149532121606173	0.015354861243395135	0.0027226501668337734	0.00332356535946019	0.01884330717730336	0.019602705104625785	0.002306324942037463	0.007482272514607757	0.01331118680536747	0.011979639647324802	0.00961660360044334	0.007520654000109062	0.014898528292542323	0.02130290577188134	0.0192308656842215	0.0050830041320296	0.02713368972763419	0.04796149849426001	0.056738243822474034	0.05393091756850481	0.03490999911446124	0.004774011355766561	0.018811338971136137	0.015354966887389309	0.002155950167616538	0.046114101803686934	0.07929886863566935	0.07993582496419549	0.06898446860723198	0.034052722016349436	0.0018741274165222422	0.01915459174197167	0.014994791875506053	0.007016545266378671	0.02716715321803349	0.04572645826847292	0.039611422189045696	0.01891827306280902	0.009804436266131233	0.026685687783174216	0.014002360103768296	0.009802813921123744	0.01487324012487079	0.017247704311739654	0.018870708081522025	0.015298129606526345	0.008783573154505574
1.515625	0.01543704398209229	0.013460646496969274	0.018267067772103473	0.015746559149556562	0.0023838803128455764	0.003485661062586587	0.01865891091292724	0.02052138241706416	0.0023774271074216815	0.007280576232005842	0.012319392830249853	0.010788596427300946	0.008737186656799168	0.006973287899745629	0.013879250490572304	0.02061088358750567	0.019006141725185444	0.00585625678213546	0.02749645900912583	0.04768433780409396	0.056077021476812663	0.05356096730101854	0.03446737894555554	0.004105933562004793	0.018339454909437336	0.015868725281325168	0.001791255665011704	0.04707222139695659	0.0802813352434896	0.08085719379596412	0.0699164668098092	0.03457311490783468	0.001494665993959643	0.01965967030846514	0.01479219352331711	0.00643437985345372	0.02713817696494516	0.046123850287403914	0.03972338999155909	0.019696859174291603	0.010308740558684804	0.02686017762753181	0.013267011557763908	0.0082888548146002	0.013666952832136304	0.016435024654492737	0.01846571223140927	0.01444992186370655	0.00818224391550757
1.53125	0.015108530246652662	0.014093413928640075	0.017770249635213987	0.01573945038835518	0.002209391290671192	0.0029688443966733756	0.01815031195874326	0.020872214215341956	0.0020820912235649303	0.0066077506868168715	0.011354849521012511	0.009593623667024076	0.007780015424941666	0.006496048829285428	0.013144939669291488	0.020450963458279146	0.018998737051151692	0.005209481727797538	0.026640134997433052	0.04701297691790387	0.05474248770624399	0.052200195171462835	0.03375656849821098	0.003552956381463446	0.018181054689921438	0.015947802201844753	0.0010470631474163382	0.04736356136272661	0.08098199080523046	0.08160641696304083	0.06991727373097092	0.0348957434296608	0.0012891659745946527	0.019580764323472978	0.014408112861565315	0.005938098730985076	0.027176793503167575	0.046834583503368776	0.04027532794507351	0.02005186795722693	0.01052932818492991	0.02651856339070946	0.012755315394315403	0.007743823155760765	0.013389327892218717	0.016656074358616026	0.018216260281042194	0.014091863518115134	0.007440063817193731
1.546875	0.01526615615002811	0.014936711969494355	0.017440082115354017	0.015715597569942473	0.0026417158151161857	0.0027266734730801547	0.017217268026433884	0.020631120377220213	0.0013217590982094406	0.0058917712973197926	0.010174064230523073	0.00900575250852853	0.00714553204306867	0.005641766433836892	0.012393641126436705	0.019645758165279404	0.018351674592122436	0.003939977381378412	0.0255159858148545	0.046912959031760695	0.05391420169034973	0.0518141302280128	0.033762808871688324	0.004200820883397682	0.018614345113746822	0.015723811706993728	-0.00037689575692638754	0.0472123745479621	0.08130067666061222	0.08239711243659258	0.07021642304025591	0.035055726545397195	0.0012370961274427827	0.019653110642684622	0.014365107112098485	0.005037441459717229	0.0273432785528712	0.04739689395937603	0.040601606806740166	0.01966490800259635	0.010261303873267024	0.026571160979801788	0.01260569478472462	0.007636898022610694	0.013022100648959168	0.016268176859011874	0.017775317007908596	0.013331573249888606	0.006462727912003174
1.5625	0.01512249485240318	0.015289315953850746	0.016959417007456068	0.01576183660654351	0.0029676356789423153	0.0028020769386785105	0.017632884459635532	0.020255651068328006	0.001155876043776516	0.005759674312139395	0.009873045879066922	0.009186660882551222	0.006996470133890398	0.005084180380799807	0.012068083064514212	0.01960799313383177	0.017457437585107982	0.0038735782145522535	0.024928433081367985	0.046845409809611736	0.05387447429820895	0.052080095827113836	0.03433386588003486	0.00482455648616451	0.01887041328009218	0.014700839936267585	-0.0004945419845171273	0.0477186057716608	0.08146246443502606	0.08329533841460943	0.07099631796590984	0.03634226088761352	0.001890781140537001	0.019885344780050218	0.013165288812160725	0.0047378168441355225	0.027763211005367338	0.04799174265099282	0.04154845359735191	0.020097001141402872	0.009657621683436446	0.02663234214996919	0.012518574786372482	0.007502432697219774	0.012858125533966813	0.016316704067867248	0.017305043851956727	0.012879529113706666	0.005188976078352425
1.578125	0.01491378715945757	0.016351943068002583	0.01739217445883696	0.016402524561272003	0.003597112399802427	0.003074361296239658	0.01851435484131798	0.01972503735742066	0.000799153238767758	0.005408718304533977	0.009394250094192102	0.009360706119332462	0.007622247791732662	0.005623353738337755	0.011977872641546128	0.020275565900374205	0.0171902489149943	0.0032071772497147323	0.024507651978638023	0.04626562031917274	0.05359986554831266	0.05203550655860454	0.034642338956473395	0.005167510715546086	0.018910474558651913	0.014875644986750558	-0.000947107415413484	0.04848146472359076	0.08120345615316182	0.08331997999921441	0.07147988616488873	0.03751199163962156	0.0027443115335699987	0.020195877282822038	0.013086413813289255	0.00489441019599326	0.028776425146497787	0.04859252041205764	0.04248862643871689	0.020572091510985047	0.00996238987427205	0.02701713489368558	0.012779237050563098	0.007537138019688428	0.01350462787959259	0.017245116480626165	0.017775685439119115	0.013433576671013725	0.004981388594023884
1.59375	0.014927438204176724	0.016750682902056724	0.018238298760843465	0.01586674063000828	0.0033726219728123395	0.003218572132755071	0.019153703350457362	0.019479683932149782	-0.00020647768396884203	0.004970872616468114	0.008728007975150831	0.009154344057606068	0.007981112450943328	0.005973684348282405	0.012230819946853443	0.021526748954784125	0.01703505998275432	0.0024372748797759415	0.024158993316814304	0.045943564479239286	0.05311287602926314	0.05203591920435428	0.03408655262755929	0.005474049529948388	0.019362708174776345	0.014596664113923907	-0.001574303605593741	0.048240210465155545	0.08079721980029717	0.0826297614723444	0.07097883569076657	0.03678626212058589	0.0025939910905435682	0.020732832818612223	0.012451713683549314	0.004533325879310724	0.02918257055571303	0.0492688185579027	0.04190406595516834	0.01928313503158279	0.009023402018647176	0.026709816860966386	0.012045325525105	0.007323420158354565	0.014353156874130945	0.01813805895508267	0.018029620102606714	0.013291281374404208	0.0037344782147556545
1.609375	0.014723234798293561	0.017530765937408432	0.018703866339637897	0.015449383662780748	0.0032090916472952815	0.0032518039224669337	0.018882420309819282	0.019264584525080862	-0.0010158632067032158	0.004496470070716896	0.008383064676309004	0.009251712066179607	0.0081459015069413	0.005875851729069836	0.012138185830553993	0.022454755814396776	0.016548384469933806	0.0018199714657384902	0.02395815229974687	0.04581012827693485	0.05305193329695612	0.052123575120640454	0.03348248357069679	0.005153504489862825	0.019531056164123584	0.014166642673080787	-0.0030471168574877083	0.048140895774122325	0.0806074844673276	0.08251351299695671	0.07110186745412647	0.0367365624755621	0.0029635355229402196	0.020086461503524333	0.011456775900296635	0.0036550989374518395	0.029213733365759255	0.049095199024304745	0.041673953279678246	0.01881932788528502	0.008389133075252176	0.02553062967490405	0.011006241786526516	0.006429278507130221	0.013675582562427735	0.017966736317612232	0.017753769902628846	0.013298386509995907	0.003601199667900801
1.625	0.014454356953501701	0.017925608542282135	0.01899165875511244	0.015876199648482726	0.0034060070203850044	0.00471624503552448	0.019529489934211598	0.019738590242923237	-0.000793321336095687	0.005082992713141721	0.008494522696128114	0.009314160746725975	0.00828150246234145	0.00648053703334881	0.012797219317872078	0.023101322771981358	0.016769144765567033	0.0017165756784379483	0.023977928794920444	0.04540912185329944	0.052453666168730706	0.05197710101492703	0.033621350637986325	0.005955344284302555	0.019522523233899847	0.014243183622602374	-0.0035000333678908645	0.04843401052057743	0.08033624246018008	0.08256268133409321	0.0715372169855982	0.03723741127178073	0.003611205478955526	0.01996371886925772	0.011468105617677794	0.004387036076514051	0.029910660488530992	0.049092592857778075	0.04235904408851639	0.01913562706904486	0.0073089823185000565	0.024773849919438363	0.011517933124559931	0.007756086514564231	0.014900294895051047	0.019529391609103185	0.01824975837953389	0.013747714250348509	0.0038778855014243163
1.640625	0.014151305943960324	0.017446756578283384	0.01802083203510847	0.016448406677227467	0.003048891325306613	0.005065515730530023	0.0187861027487088	0.019390852088690735	-0.0012762974609358934	0.005094037108483463	0.008206318461452611	0.009192696551326662	0.008150423565530219	0.006229287336282141	0.012067413475597278	0.022794560249894857	0.017026813246775418	0.0018442855769535526	0.023172256967518477	0.044719615011126736	0.05101071132812649	0.0507624180696439	0.03240823566447944	0.005465373703918886	0.019286998762981965	0.013755294907605275	-0.003292285674251616	0.04873068928718567	0.08018203661777079	0.08200300489552319	0.07051901528611779	0.03676110925152898	0.0036143017234280704	0.020015828090254217	0.010416999168592156	0.0048422442429000515	0.03043296205578372	0.048752848559524865	0.042198944743722676	0.018979108438361435	0.006529248840524815	0.024193948553875088	0.01113157913205214	0.0076685714186169205	0.015291580019402317	0.019877493203966878	0.01799351712106727	0.013182294772195745	0.0037029848928796126
1.65625	0.013585623959079385	0.01780358670366695	0.017503161294735038	0.016061743430327624	0.0024580369048635476	0.00501188883499708	0.01855276364367455	0.019071735156467186	-0.001384399606467923	0.004598187435476575	0.00745316352986265	0.00920914543530671	0.007924530991294887	0.005868943603854859	0.011290699400706216	0.02188536673784256	0.017526721418835222	0.0019858291885611833	0.022196852520573886	0.043639291543513536	0.049825977091677486	0.04969299117510673	0.03201659977203235	0.0049756139269447885	0.018108075205236673	0.013841112557565793	-0.0037646176235284655	0.047952944308053705	0.07952457054052502	0.08116556694731117	0.06974033322185277	0.03703412400791421	0.0033863633463624863	0.0197290102718398	0.009908687561983242	0.00441809235198889	0.030138810304924844	0.048483382881386206	0.04178478514077142	0.018936131922237108	0.005610739093390294	0.023406679963227362	0.010377460152085405	0.006908137333812192	0.01539110349258408	0.01947993279027287	0.01763743149494985	0.012951819779118523	0.003494726217468269
1.671875	0.01347360481886426	0.018080411234404892	0.018640641868114472	0.01599240973009728	0.002902410546084866	0.005114772141678259	0.01882915518945083	0.018107328133191915	-0.0013362459023483098	0.0042467690189369025	0.0070694288006052375	0.009143521479563788	0.007944982885965146	0.005995779782824684	0.010663789698446636	0.021650484937708825	0.01724512727523688	0.0022476652404293416	0.021334982302505523	0.042517072056944015	0.048877362394705415	0.04814349323278293	0.030898866098141298	0.005309323494066121	0.018388670007698237	0.013043675466906279	-0.004071384665439837	0.04717627138597891	0.07828623984241859	0.0795813025906682	0.06826391783542932	0.03636181703186594	0.0032529467978747563	0.020178269897587597	0.00938850870297756	0.004703555905143731	0.030153474397957326	0.04821622094605118	0.04129556020488963	0.01925218987016706	0.005181914614513517	0.023250329913571476	0.010108965133258607	0.006935661923489533	0.01571629293503065	0.01968951296294108	0.017214643280021848	0.012955693673575297	0.0033593539003049953
1.6875	0.013459277580841445	0.01817837028502254	0.018490371109510306	0.016052556647264283	0.003131534381827805	0.0049478964909212666	0.01849992584902793	0.017077646976395043	-0.0013235670747235417	0.0038837385887745767	0.0069012247877253685	0.009074969304492697	0.008079943741904572	0.00657442537303723	0.010843724048754666	0.02124244694132358	0.017049521883018316	0.0021717688236094546	0.020725135458633304	0.04107384268427268	0.04757089943159372	0.04699515758547932	0.030315580661408603	0.006458389424369671	0.018308927143516486	0.012661073013441637	-0.0036526712880004196	0.04618494819442276	0.07637207985389978	0.07756479848176241	0.066586756054312	0.03617223347901018	0.0038853107835166156	0.019352222002635245	0.008733917056815699	0.005212691199267283	0.029896426061168314	0.047369088360574095	0.04110578153049573	0.020383823975134874	0.005937214614823461	0.02212294430937618	0.010113118837762159	0.006621140788774937	0.01579847139073536	0.02014664823655039	0.017297133393003605	0.013153183699068904	0.0034552795928902923
1.703125	0.012835547816939652	0.01766409730480518	0.017443652646034025	0.015986636927118526	0.002565903472714126	0.004630658109817887	0.017837745987344535	0.01712539429718163	-0.0009575445961672813	0.0029182345304434422	0.005826989831984974	0.007833822921384126	0.0073229335655923935	0.006393213728733827	0.009940767913940362	0.02040199638577178	0.017216193057538475	0.0024161029694369065	0.019268662907416002	0.03916098322952166	0.046056234487332405	0.045652471901848915	0.029723239364102483	0.006407582102110609	0.017640298540936784	0.012463885603938251	-0.0030817487044259907	0.04454882240388543	0.07381171010492835	0.07551643601618707	0.06505091157741845	0.03636325339321047	0.004251072817714885	0.018529518495779485	0.008770691088284367	0.005118842984666116	0.02908480028854683	0.04610579746076837	0.04088040844653733	0.021367604249098802	0.006812286567583215	0.02109776301076636	0.009565235557965934	0.006172313576098531	0.01553178487229161	0.020225514797493814	0.017733006642629334	0.013263281114632264	0.003636724699754268
1.71875	0.012756859949149657	0.018243968155002222	0.017728365189395846	0.015607381123118103	0.003455535997636616	0.0052482522063655775	0.017495334288105367	0.016697966531455676	0.00022321662690956147	0.0027091918425867336	0.0056248435867019	0.007815756066702307	0.007615147810429335	0.0067898746419814415	0.010463873052503913	0.020079501063446515	0.016842606267891823	0.0016801815581857227	0.018149445008020848	0.03756590017583221	0.04501628954894841	0.04457223266363144	0.029002818377921357	0.006824132100155112	0.01816753667226294	0.012877476309949999	-0.0035475818265695127	0.043013867503032086	0.0719445375551004	0.07393593778833747	0.06354727023281156	0.035671718267258255	0.003407915073330514	0.018065879693131136	0.009530599457502831	0.0045574410236440595	0.028473947884049267	0.0451632687356323	0.039801771147176625	0.02129120344761759	0.006367695577500854	0.020773144706618042	0.009948381045251153	0.00650544926756993	0.015695412174682132	0.021020524145569652	0.01811245257704286	0.0138752750470303	0.0039478724480432
1.734375	0.01329648935352452	0.017917093832511454	0.018374710515672632	0.016816628602100536	0.003752662743499968	0.005530495813582092	0.017777343932539224	0.017076454219932202	0.0018029035192739685	0.003141105716349557	0.005122959209256805	0.007443339540623128	0.0070921152539085595	0.0064607068081386386	0.010322862435714342	0.0198988922405988	0.01695032399147749	0.0021011835022363813	0.017644796124659478	0.035468372702598575	0.043355419154977426	0.04368824039120227	0.028548195768962614	0.007168885292776395	0.018692508455205824	0.012996865285094828	-0.0034366878215223553	0.04123368780128658	0.06948648750549183	0.07158933863975107	0.061731287045404315	0.03561433469876647	0.0033768362758564764	0.018354039808036758	0.009812678815796972	0.005066062463447452	0.027968235255684704	0.04426195631967857	0.039336180733516815	0.02190085460897535	0.006451180276053492	0.02034320807433687	0.010191675351234154	0.0072224674484459685	0.01585328122109786	0.02117335095535964	0.018379577550513206	0.014715782683924771	0.003879290059558116
1.75	0.012573190173134208	0.01690933760837652	0.017149713047547265	0.0160051956299867	0.0032909237066633067	0.005401055188849568	0.016877303179353476	0.016317408811300994	0.002383323130197823	0.0031201862315356267	0.005050418796599843	0.007480982778361067	0.006788385886466131	0.0064695075241616	0.010327251019771212	0.019577980606118216	0.01697494798572734	0.002167270801146515	0.017347385754692368	0.03375572836666833	0.0419604737078771	0.04252198527683504	0.027638323360588402	0.007601632060686825	0.018473992007784545	0.01308005974860862	-0.0035432869917713106	0.039424040075391534	0.06686360709718428	0.06914788449648768	0.05949447774328291	0.03483226636890322	0.004587880391045474	0.01825344386161305	0.009464933347771876	0.004521528441546252	0.026837613759562375	0.043094204424414785	0.037943013664335015	0.022099970138515345	0.00777929764444707	0.02014704216417158	0.010007338871946558	0.007410486545995809	0.015481323353014886	0.020545880065765233	0.01798775338684209	0.01478096960709081	0.004193432682950515
1.765625	0.01108755671302788	0.01564583005383611	0.016763112277840265	0.015049592265859247	0.003074116371863056	0.00500519349006936	0.015914173668716104	0.015094293700531124	0.0020564695121720435	0.0024021867218834815	0.004285400848311837	0.00676837774226442	0.006098697436391376	0.006517110027198214	0.010128851152512653	0.018720284914888908	0.016465611953753977	0.0019073883187957108	0.01588817246956751	0.03149820494436426	0.03992032080423087	0.04053762320545502	0.026949586014961825	0.007898471667431295	0.0179385797935538	0.013588311088597038	-0.0035769654703472044	0.03704756495135371	0.0633856558590196	0.06605426940368489	0.05696721508866176	0.03357809785811696	0.004995933343889192	0.01732920344802551	0.009314558771438896	0.004656303016236052	0.02561818443937227	0.041292994015384464	0.03634131019935012	0.02125642058381345	0.007485116459429264	0.019350262002990348	0.010121589346090332	0.007719423901289701	0.015307347883936017	0.019941465463489294	0.017203712565242314	0.013941272970987484	0.0037085108604514973
1.78125	0.01092714532278478	0.014798944239737466	0.016245615226216613	0.013135748398781288	0.0029070876131299882	0.005594734167971183	0.013834463409148156	0.013947995434864423	0.0025015758350491525	0.002853517164476216	0.004903612235784749	0.007884755665327248	0.007120514207053929	0.007346597989089787	0.009769121630233713	0.01772075900807977	0.01614826875156723	0.0022644278142252006	0.015159101522294804	0.03027475365815917	0.038660464819986376	0.03943221082445234	0.026099806404090486	0.007761996181216091	0.016623966093175114	0.013591667360742576	-0.0030021493934327737	0.03542073965072632	0.06012462204089388	0.06273916857899167	0.05455196029749913	0.032204938516952095	0.004290666591259651	0.01717086201533675	0.009372007663478144	0.005114322387089487	0.024333632201887667	0.03915908546186984	0.03510538062546402	0.020589130456210115	0.006965790124377235	0.019464073778362945	0.010093899136700201	0.008118825766723603	0.014961732624942669	0.019042287429329008	0.01653185115192173	0.013395942948409355	0.003736141555168615
1.796875	0.009993856710207184	0.014735909036244266	0.015618367308343295	0.011850966169731691	0.0034330668393522503	0.005868664642912335	0.01227625915198587	0.012959192256573715	0.0033065990937757306	0.004042004671646282	0.006000813921855297	0.008856745433877222	0.007742084105848335	0.007622868643375113	0.009858183187316173	0.016310155340761412	0.015062634396599606	0.0018721797474427148	0.014857506466796622	0.02876045827724738	0.03716188526886981	0.03802444495959208	0.02458465934032574	0.006872052955441177	0.015077790280338376	0.013537607563193887	-0.0035349675512406976	0.03336252481676638	0.056759130931459366	0.05961031520855613	0.05208333548507653	0.030636087801030953	0.003439821396023035	0.01665826627286151	0.009524997635890032	0.004640874665346928	0.022923268825979903	0.03736333101987839	0.03421913802158087	0.020004563025577227	0.006423797097522765	0.018734221009071916	0.010111508646514267	0.007789553795009852	0.014154588110977783	0.018304462602827698	0.015983738331169662	0.01269798750290647	0.0032263184839393944
1.8125	0.009758320613764226	0.014665088732726872	0.014638978720176965	0.011282891165319598	0.003907299062120728	0.00630901140611968	0.011426689379732125	0.012193462242430541	0.0033761864604457516	0.004407092231485876	0.005977843020809814	0.00893591355998069	0.007765114435460419	0.007727088301908225	0.010225086420541629	0.01563714481453644	0.01458859455306083	0.0013639297907502624	0.014081189659191296	0.02717601265758276	0.034930306777823716	0.03618981318140868	0.023069559951545672	0.006816579108999576	0.014349806914106011	0.01262063259491697	-0.0032614112897135783	0.03180864721070975	0.053863398963585496	0.056429061596281825	0.04937416102038696	0.028666897193761542	0.0038265539595158772	0.01549238507868722	0.008549687766935677	0.004079842515056953	0.021822122149751523	0.0357634439249523	0.032960394804831594	0.01971896565519273	0.006421638964820886	0.018133035744540393	0.009752905601635576	0.007229743522475474	0.01383818414178677	0.018210847404134256	0.01615674565946392	0.012974397070138366	0.0042275867948774245
1.828125	0.009720614546677098	0.013936470123007893	0.013944821222685278	0.011048279365058988	0.004711503797443584	0.006298972554213833	0.010798861406510697	0.012102953971771057	0.003386727211182006	0.005358500541842659	0.006050369609147311	0.00883826082572341	0.00788161545060575	0.008040176502981921	0.009927732939831912	0.015188920358195902	0.012982265517348424	0.0009029126013047062	0.013932502822717652	0.02596206442685798	0.03303592395968735	0.03431560368626378	0.021624662377871574	0.006668267556960927	0.013663043244741857	0.011076962191145867	-0.0043284068375214705	0.029819382005371153	0.05136829830444185	0.053868897864595054	0.04701322325854562	0.02665801582625136	0.0035007194488571257	0.015032142549171113	0.008369895548094064	0.003363786346744746	0.0210067248204723	0.03461919504916296	0.032363716867985205	0.01998492583661573	0.005719852284528315	0.016969722617432126	0.009685921620985027	0.007176122461169143	0.013891063700430095	0.01844414632068947	0.01686401562183164	0.013828126105363481	0.00547481132671237
1.84375	0.00919958793092519	0.012990662240190432	0.013904749508947134	0.01059046663576737	0.0038484460208565	0.0062584800849435854	0.01127606094814837	0.012051039019388554	0.0027815500623546542	0.004607383828260936	0.004490665244520642	0.0074016285128891465	0.006951407610904426	0.007813709885522258	0.009857718527200632	0.014590171753661707	0.012140771439408126	0.00034231580211780966	0.012356214236933737	0.024130327129387296	0.030888832441996784	0.032302459329366685	0.020101631962461397	0.006430371899477904	0.013195038540288806	0.010349161608610302	-0.004316598662990145	0.028677475242875516	0.049080912870704194	0.051675560977309944	0.045133615561644545	0.025279016939748544	0.0032126605942266904	0.013770714738666357	0.007621094927890227	0.002858808352902997	0.02032282739673974	0.03395011897664517	0.03163753945264034	0.0197510896352469	0.0051431987580144774	0.01553155264846282	0.009378483638283797	0.006103572646679822	0.013170766108669341	0.018244852620409802	0.01741212237138825	0.013833992995932931	0.005751972645521164
1.859375	0.008840633858926594	0.012143189523703768	0.012639111478347332	0.010127912287134676	0.003222865842326428	0.005960996262729168	0.011022876878269017	0.011539098373032176	0.002633504866389558	0.004338494857802288	0.004400772007647902	0.007069809373933822	0.006160801165970042	0.0071902009833138434	0.009906529129511909	0.01391869827057235	0.012070574004610535	0.0003650636746897362	0.012152435054304078	0.0234815965173766	0.029900289297802373	0.03094980979221873	0.019265055597270476	0.006064971588057233	0.01201326282316586	0.010616235615452751	-0.0036117645155172794	0.027640294516459107	0.04743612187594408	0.05065525573445484	0.04454972157254815	0.025199250818695874	0.0034251629029313337	0.012620834333938546	0.007961328967940062	0.002802164669310514	0.01974723327875836	0.03303218847722746	0.03139976036909502	0.0193740596077987	0.004776505206245929	0.014059128756343853	0.009366705204593017	0.005565721588209271	0.012192434505777783	0.01710508045507595	0.017086195552838034	0.013797227089526132	0.005550947581650689
1.875	0.008708548068534583	0.012003512034425512	0.011780671356245876	0.008724848565179855	0.0024559718498494477	0.0061846704775234684	0.010030601650942116	0.010577003320213408	0.0018665782481548376	0.004577657270419877	0.004806777852354571	0.007088956446386874	0.006355033116415143	0.0069483757950365545	0.009522265242958383	0.013229823531582951	0.010952185594942421	0.00010760548175312579	0.011798047843331005	0.022377163282362743	0.02844168837182224	0.02924147682497278	0.017744121209398146	0.005325723250280134	0.011613584068254568	0.009170035996066871	-0.003985346242552623	0.026447826423100194	0.04473581527126953	0.04784985188161954	0.0421592615544796	0.023844952101353557	0.0023850079625844954	0.012469755488564261	0.007333857531193644	0.00239918826991925	0.018495199194876476	0.030670668490347452	0.02973954855988268	0.01845956620236393	0.004417538872075966	0.013091364910360425	0.009259860085876426	0.004981639261040982	0.01144860065105604	0.016240335258771665	0.016219046343758238	0.01384624558268115	0.00557774945627898
1.890625	0.008610007198876701	0.011925465636886656	0.01135816281894222	0.007248014508513733	0.0023416764568537475	0.00699065367662115	0.010212872631382198	0.009601472911890596	0.0014200030498614069	0.004433327723381808	0.005326072033494711	0.007686771440785378	0.007228996856429149	0.007412296620896086	0.009355942244292237	0.013239979048375972	0.009651559486519546	-0.0001904986740555614	0.010475434742693324	0.021189946259983116	0.02745066987699829	0.028066612384282052	0.016217092660372145	0.004453923183609732	0.010157750946382294	0.0075902505886915606	-0.0038556239480385555	0.02464970318833366	0.04184557714033872	0.04520608855964383	0.04003909763414413	0.022654101747320965	0.0016177460871404036	0.011276593859656714	0.007211664941860363	0.002471710741519928	0.017302221900899896	0.028468027850612997	0.02866182390753238	0.01796205216378439	0.003249394497834146	0.011284791369689628	0.009276724955270765	0.004634084898862056	0.010731626016786322	0.015669162647100165	0.01601391314907232	0.013725076170521789	0.006019695161376149
1.90625	0.008538683975348248	0.011854542966466397	0.010860020597465336	0.006729816528968513	0.0023850956291425972	0.006916074434411712	0.01028576483950019	0.008926365396473557	0.001131584111135453	0.004534975319984369	0.0049037603894248605	0.007334666280075908	0.006626898513059132	0.006709710723953322	0.009290483921358828	0.012315473557100632	0.009410455322358758	8.050384140005918e-05	0.010273957868776051	0.020368752407375724	0.02583984100492671	0.02619304882828146	0.01476283180527389	0.003706920548574999	0.008312988755642436	0.00677830736967735	-0.0031705881876405327	0.023779147397726776	0.04020433390396647	0.04328422587595924	0.0383626910392195	0.02220116462558508	0.0013744205681177845	0.009964409187523416	0.006786735125933774	0.0023337508937402163	0.015928584519861032	0.027322592650307342	0.02765593647491187	0.017887145007262007	0.0031063976886798626	0.010254878403793554	0.009046059552929364	0.004458334372611716	0.009787357080494986	0.014890910891699605	0.015591012820368632	0.01334698678838322	0.006447785155614838
1.921875	0.009284637123346328	0.0117929148953408	0.010499919741414487	0.006658702716231346	0.0026015287396148777	0.006686904997332021	0.010143941776186693	0.008506566009600647	0.0012143450148869306	0.00464776337321382	0.004280825515161268	0.006906660986714996	0.005839661543723196	0.00582953707780689	0.007751916187407915	0.010982000069452625	0.009373494348255917	0.0002326105983229354	0.009576571223442442	0.019195630008471198	0.024046749678382183	0.02460353789210785	0.013512366218492389	0.0030161595801473594	0.007544350763782859	0.00667808184371097	-0.002784630685346201	0.022719950432656334	0.03866700349171879	0.041343112786671556	0.03720410952810198	0.021858078317018227	0.0024563836050219834	0.009774556575575844	0.006891250124317594	0.0023698866488985003	0.014901730604469777	0.026162861465127207	0.026797133177751675	0.01795493558747694	0.004779637639876455	0.010585380651173181	0.009445402742130682	0.0046758952012169175	0.009405572732794099	0.014470799372065812	0.01526992034828254	0.013554379157721997	0.007010722154518589
1.9375	0.009394389504450373	0.011749592918204144	0.010050606401637196	0.006369625637307763	0.003080501327349339	0.006367355541442521	0.00984798750250775	0.008138685557059943	0.0016945850971751496	0.004843155684648081	0.004329838417470455	0.007436493592103943	0.005650415946729481	0.005806759573169984	0.006789341935382253	0.010489023121772334	0.008871239409927512	0.0006367774185491726	0.008768200137274107	0.018397222345811315	0.023411612468771638	0.023786451638443395	0.01277196785522392	0.0026913812704151495	0.00710565060726367	0.006081101059680805	-0.0021949814836261794	0.022133317819680087	0.03676010934868827	0.03928258076775819	0.03605948612093925	0.02134856036864221	0.0025198714327416384	0.00999180634971708	0.006466031906893477	0.0021183154607570033	0.01407819488667883	0.02497750231414102	0.025737904330526362	0.0170441820519045	0.0053769095044117424	0.0108095055737067	0.009519042823740165	0.004519751344923861	0.008792115651340282	0.014265821280423552	0.014988064236240462	0.013536029651004356	0.007375524245435372
1.953125	0.00938371374104463	0.010753697348991408	0.008982066879980266	0.006188393497723155	0.0028097822634663315	0.0058390044869156554	0.009337541120657988	0.008679907763144002	0.0021030907402746378	0.004888525564456359	0.0043227319198194895	0.007555749255698174	0.00589411270339042	0.005951658557751216	0.0062515440280549225	0.010119696729816496	0.00942165925516747	0.0008601258246926591	0.00817848309816327	0.017890640076075215	0.02317313076928258	0.023485985473962502	0.012834847102931235	0.0019363594095921145	0.006943404843332246	0.005839057304547169	-0.0020443826622795315	0.021643762139137834	0.036141574615612626	0.038186019635759294	0.035122428997419776	0.02090365973417647	0.0019160318945068866	0.009790587730822153	0.006420832787989638	0.0018818994245521025	0.013714015882578678	0.024009034386835992	0.024593658839876298	0.015642609220230953	0.005191480909707025	0.01044904549489729	0.009155252558412031	0.004412648322613677	0.008218079165089875	0.013488172861980275	0.01430601618194487	0.012603847845457494	0.007091304997447878
1.96875	0.009006965009029954	0.010323925805278123	0.007985128776635975	0.005691100697731599	0.0028814916593546515	0.005685656468267552	0.00869329671986634	0.0081509378971532	0.0022063793388952036	0.00516950580640696	0.004689828859409317	0.0077423880225978795	0.006124507705681026	0.006496410281397402	0.006160681557958014	0.008876173551834654	0.00784014684613794	-4.850272671319544e-05	0.007597263378556818	0.018261399169568905	0.022992494329810143	0.023558524413965644	0.012911600842380721	0.002339619109989144	0.007108439278090373	0.00457187910869834	-0.003029337653424591	0.021111152949742973	0.03588189605798107	0.03746011945768259	0.03381562566501088	0.020186032936908304	0.0020227768109180033	0.009872069305129117	0.00524581192075857	0.0012571767074405216	0.01348149030636705	0.02321747805108316	0.022622345929266884	0.014368164634288406	0.005132374175445875	0.010533933172700927	0.008262647973606364	0.0044372312229825185	0.00789903789991513	0.013082494097761809	0.013065668882336467	0.011282808968098834	0.006124056113185361
1.984375	0.007856825843919068	0.008593384030973539	0.007360236762906425	0.004267385035200277	0.001609810806075984	0.0045322653881157745	0.008137562405318021	0.006850175728322938	0.0004943566455040127	0.004632324518752284	0.0036971484411822074	0.006245865084929391	0.00507940003881231	0.0054681600668118335	0.005174128472572192	0.008374747697962448	0.00618913558209897	-0.001213787915185094	0.006652011306141503	0.01823754234064836	0.022581293527036906	0.02281501400284469	0.011921280770911835	0.0015230358432745561	0.006549267689115368	0.004065003868890926	-0.0029876676620915533	0.02065622447989881	0.03581836983794347	0.036791005590930584	0.03274158732965589	0.018909303471446037	0.0016189084723009727	0.009472593833925203	0.004684157104202313	0.0009968598056730115	0.013695290869509335	0.02280317894765176	0.02206240751547739	0.013446947799820919	0.004689832477015443	0.009928858018247411	0.007204171037301421	0.004117604382918217	0.007291211612755433	0.012477460989612155	0.011883133533410728	0.011132002543308771	0.005259076762013137
2.0	0.007070088619366288	0.007679616031236946	0.007083456487453077	0.0038805831281933933	0.001167719032673631	0.00374482631450519	0.008213318677735514	0.006654275569599122	-0.0002161717933631735	0.003990719205467031	0.0028682769287115663	0.0050167361092007924	0.004088208165194373	0.004937165834780899	0.004159805219387636	0.008167432842310519	0.006082116503966973	-0.0016114144804305398	0.006008957361336798	0.01815677702834364	0.02254283253569156	0.022743659396655857	0.012046392004504015	0.0019119734002742915	0.00690918680629693	0.003870183110893777	-0.0017886181056383065	0.020750607455556746	0.03560393624356948	0.03665263330331072	0.03231928694003727	0.01939243984379573	0.002266033290652558	0.009272790084651206	0.0047842750889685705	0.001689941577933496	0.014478522291756234	0.02296725942287594	0.021753691241974592	0.012930130508902949	0.004128565842984244	0.009775688993977382	0.00715455841855146	0.00417931185947964	0.007044335221871733	0.012113452708581463	0.011305506006465293	0.010326171059568878	0.004434558522189036
2.015625	0.0068524084344971925	0.007116302222129889	0.007362468770588748	0.004484583879821003	0.0012753546063322574	0.004042142446269281	0.008728490320208948	0.00664192226540763	0.0006569369987118989	0.004391114495228976	0.0031111564458115026	0.005144734838540899	0.004335642312071286	0.005328503173950594	0.004402026982279495	0.008697970365756192	0.005302878524526022	-0.001484458544109657	0.006783259157964494	0.018960172054357828	0.022671415260992943	0.021987063181586563	0.01143541430355981	0.0026252637908328325	0.006596291478490457	0.003077887004474178	-0.0010006405296735465	0.0220682394632604	0.035932869007228876	0.03582008557859808	0.030634258477948605	0.018826786389399785	0.0026798614428116705	0.009136244040564633	0.004753535177860613	0.003096922645272571	0.01578403337916825	0.023078690585680305	0.02077839819903602	0.012518161909247283	0.0043459011911181735	0.009592464927118271	0.007654274735250511	0.004483851170880371	0.007582841196563095	0.012104391396860592	0.011135893280152232	0.009697661863901886	0.004190421628300101
2.03125	0.0068279415601864455	0.007447852585755754	0.007493571798113408	0.00487209212151356	0.0014042267168406398	0.0038695068593369796	0.009073041717056186	0.006158992147538811	0.0003524224506691098	0.004072158812778071	0.003320844518020749	0.005095086664368864	0.004354518465697765	0.004916379693895578	0.003891805540479254	0.00963618301320821	0.004726960379048251	-0.0025848244375083597	0.005693923780927435	0.01840993512014393	0.02210861652274616	0.020880606975697446	0.010436845023650675	0.0031771449706866407	0.007001192355528474	0.002438909902411979	-0.0016935915584326722	0.021068929540342653	0.0348477186402306	0.03404224619735032	0.029130122740752995	0.01777233170432737	0.002646615563571686	0.009341326518915593	0.004842393571743741	0.0029933507204987107	0.015801668215135577	0.02244385412777774	0.019441165967145936	0.011716635193079129	0.0036301600572187453	0.009557660986320115	0.007682698965072632	0.004176169174024835	0.007607670978177339	0.011860475927824155	0.010813801572658122	0.009207617159700022	0.0036208683653967456
2.046875	0.006398486169928219	0.006817962683271617	0.007343150538508781	0.004734001623000949	0.0011651563399937004	0.0030250876006903127	0.009351542638614773	0.006129434460308403	0.0002528429395169951	0.003613973781466484	0.003128912806278095	0.004779320186935365	0.004063615546328947	0.004559091203554999	0.0034373552276520058	0.009724522789474577	0.005218282132409513	-0.0025073455239180476	0.005950843056780286	0.018175298476126044	0.022291294834576546	0.02094923292170279	0.010342498478712514	0.0038628002686891703	0.007113024406135082	0.0026737362903077157	-0.0016034682768804487	0.020123783603776247	0.03413836605614051	0.0334212507965276	0.02906023368705064	0.01750550892902538	0.00291160456254147	0.010024639207404106	0.0051017051766393704	0.002945581261155894	0.015724515815963968	0.021789824269217207	0.019055583380395546	0.011495358985848724	0.0031714580407424366	0.009762913326267154	0.0073380954116146315	0.004073944879201008	0.0071211349495570175	0.011109016550472006	0.010732258076313884	0.009629720920929685	0.0036307727918028832
2.0625	0.0056551422399934385	0.006094457267317921	0.007333416590699926	0.004224989184876904	0.00042463983700145034	0.0024553725612349807	0.009429579722927883	0.005165431522618747	0.00012845121673308313	0.0031986471789423377	0.0031952928547980264	0.004307060473365709	0.003466824593488127	0.004402762419340433	0.0029453851020662114	0.009992390882689505	0.005111474764999002	-0.0020567883995681767	0.00674332010676153	0.018508898543950637	0.02257789723807946	0.020580179770968245	0.00959997521713376	0.002878255549876485	0.0068121497519314286	0.0020089943580387628	-0.0015606584900524467	0.02037631535786204	0.034092804254032674	0.03339188296813518	0.028556210675742478	0.017228422005428002	0.0027025432733353227	0.010098058742005377	0.004118194439797662	0.0031447690635104664	0.015035380091285333	0.021310748632095054	0.018528733984567225	0.010959901730529964	0.003044191494700499	0.009968925482826307	0.006444956987979822	0.0032272595504764467	0.006778435554588213	0.01058845678344369	0.010532160663569812	0.00942337336819037	0.0029807062761392444
2.078125	0.005272211704868824	0.00603568920341786	0.007598810564377345	0.004930877077276819	0.00029952032346045596	0.0028499382220616098	0.009463346508891846	0.004537173749122303	-0.0002695289964322001	0.002401317408657633	0.0031226923631038515	0.003751409862161381	0.003327497746795416	0.004112347969385155	0.002662932686507702	0.010268205555621534	0.004634620931756217	-0.002813501897617243	0.006353474245406688	0.017958737345179544	0.021753904200159012	0.02012746505206451	0.008890898579556961	0.0026969080528942866	0.0066235658730875	0.0019914794982469177	-0.0017948285283637233	0.019638690570718608	0.033003903925418854	0.03219996342086233	0.027414882217999547	0.016575385487522	0.0023799004076863637	0.010051991243381053	0.004053226215182804	0.002815219116746448	0.01428951200141455	0.020720137911848725	0.01813714398012962	0.010598580150690396	0.002967450513096992	0.010386441741138697	0.0059438478841912	0.003193283686414361	0.006647568824701011	0.010151133598992602	0.010081463562846693	0.009507114919688319	0.0031058340391609818
2.09375	0.005280729761580005	0.005454995768377558	0.008685899367992533	0.004946136524085887	0.0005994056096824352	0.0024069623090326787	0.0087287638001726	0.004854584642453119	-0.00033708523988025264	0.0029797581722959877	0.003427144029410556	0.0034127399791032075	0.0026824936579942006	0.0036769768958038185	0.0022127361706225203	0.010178767854813486	0.0048142369341803715	-0.002660685282899067	0.006121267031994648	0.017954456913867035	0.020762982347514482	0.019629901903681458	0.008286742254858837	0.0025216940586687995	0.006622223660815507	0.0022504299762658776	-0.0013469003606587648	0.018638880015350877	0.03231599151622504	0.03102518513042014	0.026845259068068117	0.015864120348123834	0.0016965697461273522	0.00961040293914266	0.003993096214253455	0.0023316450213314967	0.01349455319577828	0.019630581219098532	0.017328962442115882	0.009865133674975369	0.0017810822522733361	0.00993347893236205	0.005686088100810593	0.003092382097383961	0.006131971755530685	0.009574947599321603	0.00910898021174944	0.009054248916800133	0.0029347215313464403
2.109375	0.004538831557147205	0.005095161544159055	0.008219844479754101	0.004934649958158843	0.0015959413663949817	0.002648341201711446	0.007836407085051178	0.004573392778411289	0.0006502684787847102	0.0036280682969845658	0.003900283924303949	0.0033868359838379546	0.0025390805316419574	0.0032881376799196007	0.001861895323963836	0.009155408944934607	0.004462998852250166	-0.001833488569536712	0.00631083675834816	0.017516502598300576	0.01971096041961573	0.018758766003884375	0.0076996040996164085	0.0014390355965588242	0.005957820790354162	0.0019008831688552164	-0.0010082023887662216	0.01750914107542485	0.031106478959554807	0.029719080217182635	0.026015230675693602	0.015464020745275775	0.0012549149134429172	0.009312919730655267	0.003563937135913875	0.0018351269070990383	0.011898003052192508	0.01757293531554751	0.016319246725470294	0.009690812294138595	0.001963552286179038	0.010192412705509923	0.006059629801893607	0.0028139150381321087	0.004797417402733118	0.007919972273521125	0.007567477712291293	0.00823538470431231	0.0033535631373524666
2.125	0.0029880733753088863	0.0036229061137419195	0.00716690076951636	0.004905845073517412	0.001292479148833081	0.002228565711993724	0.007589297764934599	0.004153791992575861	0.0005490107592777349	0.003839281632099301	0.003973737970227376	0.003393089064047672	0.0028901877027237787	0.003344133574864827	0.0012938401283463462	0.007957524782977999	0.0034733809530735015	-0.0013213576821726747	0.006731022224994376	0.016973778844112532	0.018493913707789033	0.018032170552760362	0.007347088732058182	0.0008264669129857793	0.005247185459302273	0.0013690098418010165	4.8959273954096716e-05	0.01718545908697706	0.030323816058808007	0.02858142792247236	0.024711508146720008	0.01498953135451302	0.0013314967218320817	0.00940754761104472	0.00382867730804719	0.0015958748961566016	0.01116459351078447	0.016197895716322817	0.015326202241703868	0.00961688084062189	0.002139363241440151	0.010672922813682817	0.006507533206604421	0.0029353604397329034	0.004190859908703715	0.006853376189246774	0.006257284434832399	0.007520363345975056	0.0030400420899241
2.140625	0.0027460299315862358	0.0025226177374861438	0.0063455677649471905	0.005305132421199232	0.0007045500482490752	0.0012123462685849518	0.0069456969096791	0.004267033788346452	0.0010678692866349592	0.003510796741466038	0.0029800743912346663	0.002447032909549307	0.002281651399971452	0.003105782624334097	0.00110547484291601	0.00716474320506677	0.003129663725849241	-0.0006942517378774937	0.006789034337271005	0.01639174078882206	0.017149246647022665	0.016652720049023628	0.006892683426849544	0.0004747256694827229	0.005590957648200856	0.0006740536869983771	0.0005787483270978556	0.016552434662298766	0.029724197142058983	0.027362013584934175	0.022837190283462407	0.013998171102139167	0.001527222082950175	0.009757934673689305	0.0030923701473511756	0.0015194775667623616	0.01063669309951365	0.015235813890467399	0.01397421898727771	0.009275164306745864	0.002801106666447595	0.011160621237650048	0.006148475306690671	0.0024937708554716663	0.003250491253857035	0.005662612660671584	0.005554096179548651	0.007003040570998565	0.00244747981269029
2.15625	0.0017739385799359297	0.002055285417009145	0.006359610141953453	0.004119816614547744	8.948166214395315e-06	0.0014706241054227576	0.007440589659381658	0.002998201234731823	0.0006122142171079758	0.002957032249878466	0.002998942548583727	0.0029888297693105416	0.003046149801230058	0.003756354567303788	0.0020259713921404908	0.0073729609604924915	0.002334762614191277	-0.0011438997218647274	0.00720579631451983	0.01648815007065423	0.01736366469085624	0.016931491147261113	0.0075399343739263715	0.0010903261485509575	0.006391239544609561	0.0001796624936105218	0.0009753579273819923	0.016348295292368677	0.029166707175318152	0.026854217409527335	0.02229947564192116	0.01382699414389208	0.0021928226906311465	0.009930994868045672	0.003571871144231409	0.0011727618591976352	0.009747531852917745	0.014372467808425427	0.01293768613284101	0.009322351615992375	0.0036384454142535105	0.011306730992509983	0.00661629552814702	0.0027017558328225276	0.0028224377078004182	0.00451823886251077	0.00497012952255318	0.006073808026849292	0.0021673388226190584
2.171875	0.0016182729712454602	0.0014926737931091338	0.005851932754740119	0.004079763952177018	-6.984344217926264e-05	0.0012197219919471535	0.007637154817348346	0.003372188095818274	0.000865888545922644	0.00264201803074684	0.002892310614697635	0.0025396697892574593	0.0033420363237382845	0.0035325148128322326	0.00149056842783466	0.00700090016471222	0.001864882571680937	-0.0006913246052135946	0.007125926215667278	0.01605850940286473	0.01745935375802219	0.017040086211636662	0.007858385046711191	0.002442941753542982	0.006562094242508465	0.000511601965627051	0.001887851965148002	0.015928433497902007	0.027909499466477427	0.026293600327335298	0.02182130526052788	0.013796665327390656	0.003755016002105549	0.009360079903854058	0.003884647104132455	0.0017503038485301658	0.009358480491209775	0.013496586366090923	0.012367815029574559	0.008429164119297639	0.003901576844509691	0.01104933200404048	0.007073704831418582	0.003074880683561787	0.0023983972176210957	0.0039791098537534705	0.004528379580006003	0.005209445301443338	0.001601867936551571
2.1875	0.0011826378147816285	0.0010923933295998722	0.005086349190605688	0.003769885201472789	-0.0001072353043127805	0.0017747396501363254	0.007649080484407022	0.0037667197815608234	0.0014155451775877737	0.0025427513784961773	0.0028869627487438263	0.002647339054965414	0.00356659379976918	0.003618139115860686	0.0014923932477358902	0.006696721035405062	0.0018523265549447387	-0.0004732089917524718	0.006944585160817951	0.015521244382762233	0.017636919976212084	0.017467616917565466	0.008174576237797737	0.0018019372946582735	0.0067418848266243	0.0018719247660101245	0.002206436259439215	0.015361664979718626	0.027055909350747243	0.02565803678589873	0.021847247576806693	0.014233751548454165	0.0038028002141800243	0.008892697806004435	0.004974972250420251	0.002346097411646042	0.009118515270529315	0.012425398078630679	0.011989268889010418	0.008039783393905963	0.003926796668383759	0.011165310174692421	0.00740064412530046	0.0031834976976597316	0.0021371919589000753	0.0037467201895196923	0.003953682005521842	0.0049867064866703	0.0016599083475739463
2.203125	0.0013738920795731246	0.0011759240354876966	0.005418236160767265	0.003773870866280049	0.00013019368634559214	0.0014829292871581857	0.007012509999913164	0.0036919906153343616	0.0018905790813732893	0.002360843078349717	0.0023860118686570785	0.0026847250759601594	0.003646577443373644	0.0031734714430058375	0.0005243138875812292	0.005495884391712025	0.002077834864030592	-0.0011710813661920838	0.0062578401353675876	0.014002444595098496	0.0170956043060869	0.01709662562934682	0.007800849538762122	0.0004878795531112701	0.006301172083476558	0.0017771581275155767	0.001585400605108589	0.013626937437220477	0.025139989572926423	0.024039676778193096	0.020617019484052434	0.012948925729142502	0.002995499916141853	0.00844326161313802	0.0050789513147719845	0.0019966870429925622	0.008417081771767698	0.011406370473559945	0.010844732652185485	0.0071844725345727055	0.0031645699024011264	0.010627160812146031	0.007183430268196389	0.003288764644094044	0.002085892838658765	0.003623562102438882	0.0036210967693477867	0.004307163004705216	0.0009822659252677114
2.21875	0.00289479685598053	0.00291229619178921	0.006138356993324124	0.0042395256401505325	0.0016729316092096269	0.0020003168698167428	0.007295835914555937	0.0043497821578057485	0.002889587519894121	0.003350959249655716	0.0029217759336461315	0.003348475135862827	0.004128370282705874	0.0028188503405544908	0.0005613629386061802	0.005187407607445493	0.002210248870687792	-0.0011542360647581519	0.0071617274108575655	0.013659772515529767	0.016445478214882313	0.016031410545838298	0.0067397082573734226	4.463174846023321e-05	0.005724922323133796	0.0017971250992559363	0.0005484128545504063	0.012172022697632201	0.023987080657389016	0.023218902714143043	0.020068268943578004	0.011625299077422824	0.0031004000105895103	0.00746592968935147	0.004803515953244642	0.0015334886295022443	0.007710674713598565	0.011315023107454181	0.010315088847710286	0.007022302260156721	0.003360379765945254	0.010700798479956575	0.007102030783426016	0.0032356822412111796	0.0022891954780789093	0.004012498208248871	0.003669881905079819	0.004560623283032328	0.0016543645586352795
2.234375	0.0031692689619376322	0.0032451813029183542	0.0061250959552126005	0.0041331459236971565	0.0021366148226661607	0.0012965591455213143	0.007248833450830716	0.004775265781427151	0.002559009172546212	0.0036459613183978945	0.002741132507799193	0.003022916219197214	0.003839599248021841	0.0027092442876892166	0.000561729515902698	0.0053275591561032344	0.0023911101277917625	-4.117692005820572e-05	0.007929721649270504	0.013947667460888625	0.015757776939426548	0.01501145649872342	0.006115130399120971	0.00011481091496534646	0.005012347802403383	0.0016340869697160088	0.0013934767455793917	0.011871383886318653	0.02336085929418914	0.022191724348522256	0.01945388943713624	0.010990202269749717	0.0033369101816788315	0.00660078767396044	0.004472255878499709	0.002313693978067022	0.007646418716467452	0.010440831229789182	0.010044241629657336	0.007322178243339294	0.003798200860910583	0.010262569529004395	0.006279664910107385	0.003146482986630872	0.001871331172878854	0.00339200152666308	0.0031992987973353594	0.004132284496154171	0.001841380773112178
2.25	0.0028070568281691522	0.003349834878463298	0.005310007522348314	0.0037622706429829124	0.0024293051385029683	0.0017857806051324587	0.007062691005921806	0.004566608357708901	0.002116998817655258	0.003972190971398959	0.003055844622576842	0.0030723184307134945	0.004345469060353935	0.003000857585720951	0.001107644333387725	0.005553659627912566	0.0017356058408040554	-9.806409070733935e-05	0.008336379425600171	0.014166187355294823	0.015568236378021539	0.014933668758021667	0.006360947233042679	0.0004684079845901579	0.004919017808424542	0.0008815805784252006	0.0011256135941948742	0.011379309045150877	0.022940202595782465	0.021453906747046857	0.01909884467459051	0.009825706382980571	0.0034221413770865183	0.006300120113883168	0.004339627423829029	0.0020126523057115266	0.007397020107600838	0.009732446157431695	0.00919283333423664	0.0064022238337202	0.00392237362684682	0.010162405279697851	0.005831970163853839	0.003500044076645281	0.002468417561613023	0.003965711366618052	0.003546996080694953	0.003556050022598356	0.002007415315893013
2.265625	0.002616913210658822	0.003053386077954201	0.0049255950551014395	0.0038732799788704143	0.0020996842649765313	0.0021885064837988467	0.006550032923405525	0.004856036719866097	0.002115113372565247	0.0041176266589900475	0.0031884981726761907	0.003225253963319119	0.004957651876611635	0.0026779926265589893	0.0005619039671728388	0.004936786514008418	0.0012737567536532878	-0.00043864006001967935	0.008336379838874563	0.014303418807685375	0.01561235929839313	0.015186535043176264	0.006328487985592801	0.00046778346877545117	0.004153283126652241	0.0008919822139432654	0.0005682734248694032	0.011064687194448197	0.022522455221042036	0.02092411766643636	0.018674282096617388	0.008853861686839081	0.0025153278169455008	0.005850874783936888	0.00489992132934276	0.0027045722592447417	0.007059499860042706	0.009167483495548367	0.00817148053611163	0.0052952229059883395	0.003158264505327679	0.010364472324727102	0.0063554001244483516	0.004220365278888494	0.0026516465120948853	0.004320930272660917	0.0038480801296827847	0.003272265737177804	0.0022533651972480584
2.28125	0.0024273292860016228	0.0023099176585674288	0.004364702384918928	0.003594595371396281	0.0014608105586376042	0.0018576359376311301	0.006019697078227182	0.00489371291041607	0.0013155123335309327	0.00428820398519747	0.003495651320554316	0.003563823949662037	0.004989216104149818	0.002447435124486219	0.00029280860755989126	0.004624951991718263	0.0011032640235498548	-0.0008421248887316324	0.008992189221316949	0.01478296187124215	0.016018553671892734	0.015070390549954026	0.005903864375432022	0.00018784670101013035	0.004359730772557668	0.0009891436902762507	0.0013359633099753409	0.011325482957181521	0.022913583309855313	0.02083373690911685	0.018580836526234636	0.009050068713258952	0.0025398848330951294	0.005825558066135272	0.005245140282750071	0.00336589973885566	0.00724018948385492	0.009199695401184727	0.007917295706283767	0.0057053783821174875	0.004022182064363733	0.010070408656611107	0.006314018110424513	0.004510283030685969	0.0025876585306832565	0.004431876115268097	0.0037202958861598744	0.00334993289434351	0.002618173212977126
2.296875	0.0026645024510798974	0.002653006954642478	0.0039684332383330915	0.0037091465477715247	0.001623184239724651	0.0013707997190067545	0.006290033739060163	0.005139272328233346	0.0011138028770801612	0.004318200834677555	0.0038399311859393494	0.003967907413607463	0.004844709858298301	0.002665210147642938	0.0005763158733543605	0.004658619695692323	0.0007997778709977865	-0.0015568216913379729	0.008783131692325696	0.015122085245093331	0.01631885038659675	0.014804685526178219	0.005703165373415686	0.00045085546935297316	0.005285423959139735	0.0004492586289416067	0.0011271001887507737	0.011488871797337197	0.02339173319051042	0.021394310737377964	0.018664011359214784	0.008955937303835527	0.002213158998165454	0.005840490740956739	0.0050952351302839816	0.0033140460502181666	0.007818237866740674	0.009429171768715605	0.007604157360037789	0.005842719288193621	0.00408222220139578	0.00976824797980953	0.006408326141536236	0.004618469727574848	0.0029654452577233315	0.0046799630363238975	0.004136538604507222	0.0030641139659564943	0.0023336583726631943
2.3125	0.0024646394769661127	0.002198984478127386	0.0031938586354954166	0.0033204868726897986	0.0004015902930404991	0.0009978704780223779	0.0059976214688504115	0.0052937348591513	0.0011738197528757155	0.0037959048164339037	0.0036137907300144434	0.003835719077324029	0.004346266711945645	0.0027728078261134216	0.0007105884120392148	0.004423627548385411	0.0014574827800970525	-0.0010390557756181807	0.009301277468330227	0.015432654402684421	0.015850645687896757	0.014550850994419306	0.006098417565226555	0.0011839278042316437	0.0058705171570181845	0.0005469339284900343	0.0017300176725257189	0.011646332404052374	0.023834679191350006	0.021412511996459216	0.018210517903207803	0.0091438051458681	0.0021163341298233718	0.005722759073250927	0.00570269493800879	0.0036943343067832755	0.008038742782082409	0.009641907818149775	0.008312934493005741	0.006529158401826862	0.0036878314855130156	0.009447995589562197	0.006425189880974358	0.004546360633685254	0.0026700486312620344	0.004728272066131467	0.004639249984757043	0.0028813768294639885	0.0028468836506363006
2.328125	0.002578153426293284	0.0018553995148977264	0.003047938406234607	0.002723803056869656	0.0005430972647445742	0.0010056253930088132	0.006047379851224832	0.005448510930000339	0.0020013440975162667	0.0037706678864196873	0.003061738119868096	0.002950581426557619	0.0037365918920841067	0.0028429931175196544	0.00045721724527538756	0.004360780160641298	0.0016544210724532605	-6.348536699078977e-05	0.00942940887180157	0.014497200713958592	0.01475861220387742	0.013837142015108838	0.006312413496198132	0.0015919502300675958	0.005811970250215381	0.0016332790721207858	0.0023226017525303177	0.010757189197465777	0.02304051659302786	0.02088718997547403	0.017333907436113804	0.00912308098631911	0.001989422837505117	0.00528814309509471	0.006335921097343089	0.0039943603704159615	0.00774346791440621	0.009293900482589379	0.00841028724971693	0.006191542253145599	0.0035431054653599857	0.00930430252919905	0.006454985705204308	0.004494121833704412	0.0026667728554457424	0.004535520149511285	0.004605896738939919	0.002907194045110373	0.0032579771999735386
2.34375	0.002132529707159847	0.0011572704912396147	0.002607430558418855	0.0021758613409474494	-0.0002067283625365235	0.0010362335829995572	0.005820002578548156	0.005323069822406978	0.0012000462564174085	0.0026536294724792244	0.0025674744974821806	0.0025760021628229877	0.0030245690315496175	0.002168523944419576	-0.0001867858023615554	0.0040711187844863165	0.0017773320025298745	-0.00022837315518700052	0.008757077177870087	0.014175823912955821	0.014497402930282987	0.01325758359162137	0.005964956391835585	0.0017500945017673076	0.005817340286739636	0.0025921362335793673	0.002539528666602564	0.010751076058568287	0.022815788872685518	0.020747266517719253	0.01686698554549366	0.009073935371998233	0.0017555593978613615	0.005109118458494777	0.00619434966283734	0.004044615549355512	0.0070071409805677835	0.00911435245143366	0.007944297204812757	0.005139920447254554	0.003970966747147031	0.00959517031442374	0.005835840449435636	0.003768746426794678	0.0024569760775193573	0.004050958353036549	0.004256959224585443	0.002709423704072833	0.0030860936210956426
2.359375	0.0027692830102751032	0.0019343096428201534	0.0024549885143642313	0.0023720710538327693	-0.0002592277363874018	0.002081250850096694	0.005435742670670152	0.0057077998062595725	0.0009267886758607347	0.0028399040835211053	0.0033159942435304402	0.002675141647341661	0.0032896385178901254	0.001922284861211665	-5.937686291872524e-05	0.004077369859442115	0.0019368537330592516	-0.0001280028765904717	0.009599215126945638	0.01366107861394994	0.013580899561338811	0.012827964627649634	0.0058950191829353574	0.0022028593462891876	0.006559576468134765	0.00220932521042414	0.0024132191712851634	0.010278289890266024	0.02246276824735105	0.020754984396626243	0.017018829251173883	0.009196174039971083	0.0020765936642419547	0.005059834368876181	0.00637786798470188	0.0037039004600956105	0.006535539473406971	0.00897707175463438	0.00761671963846311	0.0050004257063847035	0.0038478554153698495	0.009100210861652159	0.005647751316428184	0.004040284611983224	0.00295627114828676	0.003909006940375548	0.004436922009335831	0.0027652640390442686	0.0034446634046616962
2.375	0.003723803232423961	0.002263506583403796	0.0029214084788691252	0.0027535915724001825	0.00011553731455933302	0.002591932041104883	0.005453771863540169	0.0061964002758031714	0.0005913335742661729	0.003769182215910405	0.004067209882487077	0.0031051573518197984	0.00336622497998178	0.0019298257131595165	-0.00010060319909825921	0.0035940264264354483	0.0022312989633064715	-0.00026252143215970135	0.009808105835691094	0.013433307042578235	0.013113668526057155	0.013205902324989438	0.006304527849351871	0.002440553717315197	0.006679781891580206	0.0013713261469092686	0.002724476557523303	0.009331757240579464	0.02156113529927097	0.019860038085607813	0.016352965316036715	0.008939953695517033	0.0022154908509037343	0.004834069905336946	0.005415547358370532	0.0030680247335112655	0.006455019570421427	0.008472374052507803	0.007012369890003356	0.00463440666499082	0.0033880962713737973	0.009218633134150878	0.005402685797889717	0.004201511904830113	0.0034158268477767705	0.003976784570841119	0.0037926756107481197	0.002335039508761838	0.003369066676532384
2.390625	0.0041908432023774365	0.0033030035825504455	0.0038587027869652958	0.0024645364755997434	-6.434593524318189e-06	0.002711611270206049	0.006033422630571295	0.006063830750645138	-0.000514327749988297	0.003398060516337864	0.0038740546558983626	0.003530123154632747	0.0034070970461471005	0.0014654615821200422	-0.00016097899933811277	0.0033460116872447545	0.0017009461851557716	-0.0008770329237449914	0.009437548439018428	0.013526849763002247	0.01287955099833198	0.013082738954108209	0.006197252255515195	0.0021804556352435613	0.007357120259985095	0.0007154808306950144	0.001998040045145899	0.00842227010289207	0.021933746396098287	0.01976472670212388	0.01638047982705757	0.00811948208429385	0.002024946507663117	0.005410338618094102	0.0045720123394858096	0.0019586728943977506	0.006388517370214686	0.009294424834661186	0.00687773414538242	0.0038509716994667544	0.0030703799282491675	0.00981361388694495	0.004706044460908743	0.003928022939362563	0.003359889351850143	0.0038753503322368488	0.0035067297460045664	0.0016900101094506682	0.0025434365787077697
2.40625	0.005153624355443753	0.004024807430687361	0.003900626252834627	0.003492541625746526	0.0010443299426697195	0.0028311820313319915	0.006221686344360933	0.006957681714993669	0.0002707859606744023	0.0040811507293256	0.00401137321459828	0.004269075268530287	0.003675554054279928	0.0009489421932812548	-0.0004890240088570863	0.0032049591885879637	0.0013281770807225257	-0.0008135561132803559	0.010345877106010449	0.013613290822831914	0.012987340235849843	0.013104844311601482	0.006676970386070025	0.0020149150135694073	0.007294016110245138	-0.0002042074134806171	0.0009747810145199765	0.00799446316959802	0.020938536326866597	0.019176826043985785	0.015928648054250517	0.008168935420690105	0.002529552055057138	0.005563355039339512	0.004097282493603416	0.001740245067048818	0.006201125041116029	0.008454480505315587	0.00635494443558855	0.003491694253170863	0.003939923524740152	0.010425894614309072	0.004997058955632383	0.004298776744690258	0.0034925912608741783	0.0032266876805806533	0.0022111176600446924	0.0005470882751978934	0.0022747286362573504
2.421875	0.005748758459230885	0.004976629192242399	0.005118226871127262	0.0028120642411522566	0.0016192934941500424	0.003352749360783491	0.006905491670477204	0.0068070020904997365	0.00039006544393487274	0.005119809415191412	0.0054301173062413	0.005498760234331712	0.004705285877571441	0.0013913382979808375	-0.0005195937235839665	0.003067942865891382	0.0014649183460278437	-0.0004678942248574458	0.010371342542930507	0.01317025141324848	0.012860486131103244	0.012756155660099466	0.0075623437005560845	0.002126276821945794	0.006929303539800457	-0.0003840779376332648	0.0012408973794663324	0.007051100581884384	0.018570512090809642	0.017511916775401915	0.015426150924758986	0.008938200425473043	0.003112166374921799	0.0052212129055988045	0.004284599710808834	0.002237870614044368	0.005623918084893376	0.006543620076263324	0.0058732636483910024	0.004236245609354228	0.004896415997518488	0.009444004530087114	0.005214987746512634	0.005196214356692508	0.004121118898228815	0.0030070931490627116	0.001221717573935166	0.0005755274527473375	0.0033045527365175077
2.4375	0.006202280004072236	0.005133739742450416	0.0052482840401353315	0.002965943142771721	0.0019306928537844215	0.0037058217130834237	0.007625373313203454	0.006808300255215727	0.0002685341518372297	0.004682272381614894	0.005896140311961062	0.006202774774283171	0.005776850622805796	0.0021383188752224667	0.0005228011112194508	0.0035362373280804606	0.0013635078820698255	-0.00034265586837136654	0.009843092269147747	0.012760823324400405	0.012297748686978593	0.012325157879240578	0.007630764060922957	0.0026168251319177217	0.006303216458763927	-0.000739805032935692	0.0010428840498207137	0.006687262892955914	0.016735107816930394	0.015762642479967327	0.014386527566239237	0.008115202211774886	0.0030785997485509144	0.004807677358621731	0.0035039609239902346	0.0025816060297074728	0.006128261791309342	0.006239292910322547	0.005527247008285485	0.0043307403335347775	0.004630056081805378	0.00877122292877175	0.004390392683671962	0.005001535158044135	0.0053063533239765094	0.004516944836359471	0.002889089778182097	0.0020404888782650232	0.00395047526108101
2.453125	0.005864475206908537	0.005079471279168501	0.004855641751782968	0.0025064303976250813	0.0014480055746389554	0.0030479890207061543	0.006670455343555659	0.006300784090853995	-0.00010579379741102458	0.004193049847708607	0.005899606596358353	0.005113915883703158	0.0053608819434884936	0.0017373787937685846	0.00025608027062844484	0.0032089905987959357	0.0010782225872389972	0.0002650004142196849	0.00913738795206882	0.011773728145635686	0.011323689299752004	0.011781873769359663	0.007805029861629009	0.0027025923423934727	0.006542183103738353	-0.0009240897081326694	0.00017133427681983448	0.006103651504963637	0.01610411290312186	0.015376705827657133	0.014420527388574555	0.008220308329327963	0.002641991153359413	0.00489792659500381	0.0035344169154996052	0.002135148149682209	0.006393377549829893	0.007040829086326994	0.006216718925861642	0.004837178610614501	0.0038798162509920075	0.008418871992034838	0.004263175388769014	0.005228668051131535	0.00583728359779343	0.005982778314501047	0.004588808846892789	0.0023724820297502448	0.003608756476387498
2.46875	0.005468179737545142	0.004519696457282407	0.003844624527846463	0.0021487751975655554	0.0015994913992471993	0.0020763408072525637	0.005768715459271334	0.005800038398592733	-0.00021872017532587051	0.00464789907564409	0.006702629197388887	0.0052509844594169405	0.00498532826313749	0.0007326297229155899	-0.0010446221625898034	0.0026809221773874013	0.0006025127371685812	0.0008669796457979828	0.009288918774109334	0.013329422334209085	0.012582067646144423	0.01262618544860743	0.007625060049031162	0.002519809635123238	0.005521402799058705	-0.0014148072552416125	-0.0006087167770601809	0.00652915655518882	0.01803596887984895	0.017901167580566833	0.016596299322554842	0.009347228653496131	0.0029350549215450884	0.005094300396012841	0.003875273202356766	0.0014196152307931697	0.0056735872492936325	0.008133701006590855	0.00767676355317235	0.005515338078839705	0.004526681103743613	0.010935669217724353	0.006226818764116615	0.004865332716144621	0.0046321344212628904	0.005644235172076151	0.005416767532005906	0.0025656491809058933	0.003196908420068212
2.484375	0.0060448772914242	0.004787839183700271	0.003988844904233702	0.0024565148167312147	0.0029496760325855576	0.002564643311779946	0.006190647429320961	0.0051814830396324394	0.00020287324441596865	0.005469280821853317	0.008259459793771384	0.0066926060382684225	0.005774101112911012	0.0007237283454742283	-0.0013648893407662399	0.0027758020325563846	0.0004816204589587869	0.0019791021913988516	0.010738692923769121	0.015854009642498567	0.015017881183302962	0.014607308182166889	0.00839293779572472	0.0019953222712501884	0.004958795796846971	-0.0016559516516281292	-0.000904325774172321	0.008854599518235773	0.021250426303595304	0.021601592208025978	0.01958675170026254	0.01027782277087681	0.0035036229790421205	0.0052592160645872355	0.004486088038538583	0.0009162083297269419	0.005685567887849174	0.009859884722391143	0.009163487423211335	0.005734909836610314	0.006519738255883567	0.014234518269950059	0.008720393404655625	0.005913623418382486	0.004552328246063553	0.0058481423242483285	0.006552935534273274	0.003337178161018528	0.0038444783167506102
2.5	0.0070313017808075525	0.00587786786200013	0.004160909123311285	0.00265888636931777	0.0045838339443434965	0.00350895746310016	0.007195463147945702	0.004261660808697343	0.0015255976701155304	0.00785323530290043	0.01124450055649504	0.009190565149765462	0.007601454680843745	0.0015237849966069916	-0.0006425493193091825	0.0030318866949528454	0.0010042855254141613	0.003224797628354281	0.013876967848045752	0.020239647210109978	0.018721190538053635	0.018093484349083155	0.010144223598763347	0.0014630418838351034	0.005197574279736728	-0.0013677522598300128	-0.0005672442552167922	0.011345266658463516	0.024554672295926137	0.025493863347219304	0.022674154289416038	0.011651824571890757	0.003233085441752337	0.007058321990189143	0.005436622851993889	0.0008211898297304287	0.005929414734782768	0.011025886319112032	0.009640191856306046	0.00554711478180252	0.008782403671648353	0.019442940410226584	0.011100556640303693	0.006881925932248123	0.004826668307941873	0.0058940363116562365	0.0070298341095622165	0.002915733540430665	0.004662263926002197
2.515625	0.007056871162785683	0.006141653395752655	0.004184215974237304	0.0027396751669584774	0.0057808447934803555	0.0037322056188713757	0.007958165893796831	0.0036774930311366917	0.002021777379559353	0.009489078019396403	0.012899692839710042	0.010056825926585588	0.008134140179026871	0.0020935487118549645	-0.00024048727209446952	0.0027005122683476657	0.0007196340433438308	0.0030616121202911017	0.01542055091704242	0.02241527067089919	0.020305538422690006	0.01951473194058053	0.011004547873744741	0.0017538657441036776	0.005691876442142529	-0.0011817998718470335	-0.0013025600113905967	0.012620124849490821	0.026756989129353315	0.02722293074184563	0.023976815212517977	0.01187321005272679	0.0032484920368005986	0.008520174439763651	0.006065643584588542	9.166260570054874e-05	0.005208012104776572	0.011625073704635724	0.010229338787030428	0.005429665686096996	0.00962462802999653	0.022905411246756557	0.011644549127231585	0.006970272498438135	0.004502805991796777	0.005563242670905311	0.007538352011761162	0.003202364788739942	0.004796791062108241
2.53125	0.007925651033292524	0.006719298756797798	0.005036558570282068	0.0042094617427210325	0.006759858736768365	0.004199305112706497	0.00926419552997686	0.0035004770776140503	0.0018674033373827115	0.009853218245552853	0.013605771263246424	0.01071296307600278	0.008614290389232337	0.002363281132420525	-0.00043801124556921425	0.00341201205883408	0.0011178807995747774	0.0031532944602076897	0.015612905554007739	0.023349849891383202	0.020899580547120423	0.020530122335185298	0.011209905450232326	0.0010969268965709488	0.007013949453539681	-0.0007957517867907882	-0.0017890091025037692	0.012640155747067183	0.027498324832413344	0.027980721739004365	0.02463771268376149	0.012138631379639265	0.002807623619446531	0.009939034255512524	0.005971328302985057	-0.001219105935888365	0.00476488407002762	0.012336864651297219	0.011016352401929908	0.005402149101428222	0.00893273070541909	0.02349192015826702	0.011351010578800924	0.00683982678456232	0.004363252480106894	0.005953883973415941	0.008263831671501975	0.0038093432900495826	0.004698565375292674
2.546875	0.008704406494507566	0.007448676951753441	0.005862064767279662	0.0056115534694981765	0.007376798128825612	0.004510125264641829	0.010049427523335907	0.0031403431537910366	0.002257695546722971	0.009748827367729973	0.01418608580424916	0.011424909223569557	0.00952749963325914	0.0023526018136180936	-0.0001939276815392077	0.003646707418374717	0.0014723168002092279	0.002935273574257735	0.015337746939621866	0.02393443434557412	0.021300105861155317	0.021278464508941396	0.011402941378764807	0.0011609271183260716	0.0073127182433381675	-0.0001327293095528148	-0.0014388111056177876	0.012748877520789393	0.02751315222703852	0.02841593578850734	0.025177647759846877	0.012408002372831106	0.0029195140581578017	0.010061825237062293	0.005929870018735528	-0.001152074706624262	0.005198540960554965	0.013256909843039465	0.01208941496515763	0.005667232467749273	0.00861517553566955	0.022776569516281597	0.010564560594502836	0.006428515070001595	0.0041460687149083245	0.006270158369443379	0.009112985065439717	0.004371124500175938	0.005657351296395064
2.5625	0.01059573916136287	0.008087879046797752	0.007339275247068145	0.007870898777036927	0.00878822437080089	0.0057161844684742395	0.011253505878266878	0.004467615182511509	0.0034943164268042893	0.010712258811690845	0.015566970116924494	0.012822983227670193	0.011127675327588803	0.0031490766268689185	0.0007032621346297674	0.00401864672312513	0.0021507688237761614	0.0034761665450787405	0.01613697676220909	0.02454565400694264	0.022279676143079997	0.022359971527475864	0.012078031804412604	0.001389246148755774	0.0071110196178779	0.00013785067676508334	-0.00039112202648539096	0.012602640883415006	0.027288070818030974	0.029147176046535606	0.02529863895615563	0.012280238507082685	0.003202280161349336	0.0094468368741218	0.006091059806931298	2.979270357172936e-06	0.005013010313268751	0.013941960387455765	0.012921098293736577	0.006002396419535217	0.009486053296132013	0.02225044564111158	0.011471261270344257	0.007336842107179109	0.004574666100597824	0.007095428320462815	0.00985955739452038	0.005377749563194811	0.007570891227805987
2.578125	0.012337309692520648	0.00908568133818335	0.008713703078683466	0.009865907940547914	0.00926285338937305	0.005686709834844805	0.01177603374235332	0.005797873393748887	0.0034536522085545584	0.01145666983211413	0.016287756682140754	0.013209007354453206	0.011942239495692775	0.0037166621128562837	0.0007998377404874191	0.004757648287340999	0.003321002880693413	0.003804401052184403	0.01604365889215842	0.024895741289947183	0.0225691911065951	0.02250121762335766	0.01230446572881192	0.002267235377803445	0.0073487166217290675	0.0011413863041525474	0.00038383705978048963	0.01200341622607084	0.027115591350593604	0.02970105694839731	0.02509737281361595	0.012655102685675957	0.0036777039777916797	0.009328600407025078	0.006861326575744897	7.432748680002987e-05	0.004630984523100778	0.014107278667506763	0.013450529333204031	0.006527481120429002	0.009809039172250778	0.022220216618734412	0.012355561142248917	0.007940508070169017	0.00466735789377708	0.008275621983921155	0.010875969693006481	0.006965504336403683	0.009230647247750311
2.59375	0.014316269475966693	0.011159855670121033	0.009736258746124804	0.011170018516713754	0.009668693167623133	0.005777876592765097	0.011844564910279586	0.006106222039670683	0.0036186588695272803	0.011992148568970152	0.01664355576504022	0.013435526366811246	0.012654890934936703	0.004286068095825613	0.0007054875994072062	0.004972791844920721	0.002863419833010994	0.0033011949562933296	0.014946578431408852	0.024841626861598343	0.022511495888466015	0.022167368163354694	0.01214383024489507	0.0015057044656714424	0.006926509342156351	0.0009915804781485348	-6.583397662325296e-05	0.011418741614033934	0.026904703622858506	0.029234807839384303	0.024857804510975256	0.013276772113749757	0.0031119394901907072	0.009650033854995854	0.007078296990221134	9.239104110747576e-05	0.004992605012375861	0.014843793233740143	0.01386797318700701	0.0069731654337374495	0.010125419922405853	0.02241900206936407	0.013114728900836781	0.008884950264473446	0.005835715081775561	0.009890689197345637	0.012378734606318175	0.008040291687939316	0.010541533914511092
2.609375	0.014788417455201852	0.012609698613960062	0.010105853981804103	0.012234211227041668	0.010924688912928105	0.005633375162142329	0.012364027110743336	0.0066701796255074445	0.004591367024113424	0.012935120350448415	0.017811342349159532	0.014204569824505598	0.013202006049687043	0.004068648448446765	-0.00013420677569229156	0.004986326198559254	0.0037002599454353914	0.0040272561687743295	0.015249530412256717	0.025036834907950833	0.022653072852335754	0.022150462889112533	0.012336850822612178	0.0003869450301863253	0.005829247893416323	0.0015319124788220507	-0.0005059638642705977	0.01058329354527814	0.025853815366281195	0.028491932614997495	0.02471906154323733	0.014169024164584699	0.0025710178655572236	0.008927452405623626	0.008319532312452794	0.000629830698017031	0.004995875444728881	0.014467651610902976	0.014755546062951907	0.0083759589921101	0.010535089368931948	0.0224325765233516	0.014617049851221964	0.010163644645945168	0.006925040337955579	0.010578321319189853	0.013160555754438974	0.0094099493894646	0.01185869289911352
2.625	0.015393735261750408	0.014097762749588582	0.011103467846987769	0.013085308893641923	0.011675378034124152	0.00515024503110908	0.012693711323663592	0.007465277175651863	0.005467354331631214	0.013432520689093508	0.018363080181006807	0.014978134434204548	0.013740166391653475	0.004919576155953109	-0.0004134532791795209	0.005498524266295135	0.0047843422355072105	0.004306456542690284	0.015279833355452865	0.024733091361122207	0.023111377988243476	0.02301216763444245	0.013414213125361129	0.0007196542923338711	0.0056601620774017645	0.0023579770408105106	-0.0007354028566624038	0.009767167258542032	0.025586915653548203	0.028380078007467092	0.025479606871522266	0.015534599882084877	0.002824388202861883	0.008346142353548202	0.010042074483499164	0.0009997259123338154	0.005072133245994337	0.015113718528118625	0.01625771857216023	0.010294226108817384	0.010911929921712726	0.022236923908349127	0.015777482953853905	0.010980446128814946	0.007595795914312475	0.01130096527049318	0.014353391114855184	0.011028537823585793	0.013574239856097847
2.640625	0.01667708334280178	0.014636234246427193	0.012194788112537935	0.014087937399744987	0.011428946268279106	0.005118300870526582	0.013208058377495035	0.00907546616217587	0.006078956340206787	0.013593528773344587	0.01802916526212357	0.0148033315083012	0.013826690209680238	0.005829375656321645	0.0001537577096314635	0.006243677972815931	0.006911042926367373	0.004899299901444465	0.01499377949803602	0.02348678876878694	0.023096903262194247	0.023274474404752256	0.013818834908306599	0.0020258276956155894	0.006122463074279949	0.003122118135797791	-0.0005656734138028696	0.008872880552371499	0.024976720445556565	0.028122791524219794	0.0255153632722795	0.016158900631126016	0.003802835929673165	0.009245505458966363	0.010727241061977111	0.0008641447551781311	0.004892013210337609	0.015104251833326999	0.016978600196307526	0.011478947235809755	0.011889001273084432	0.022814850421855225	0.015820926343440078	0.010417092504212633	0.007323711604112759	0.011435157286177855	0.015582586053642444	0.012604029948124661	0.015400603084708564
2.65625	0.01636390174389817	0.014950716067687608	0.012847383032203652	0.014534120306734621	0.011113174096135481	0.005847151009947993	0.014072534930892288	0.009878289175685496	0.005896335950455978	0.013706001813989132	0.018394171744876075	0.01566154484753497	0.014291684022828122	0.006927077658474445	0.0013509795302525164	0.007483506784774363	0.0076777020512963645	0.004468102283863118	0.014695757361187134	0.024056329613085837	0.02396150471176952	0.02379609359195456	0.014284906181273982	0.0033166585286380722	0.00701201421325095	0.004057249368634075	-0.0005567841966694686	0.009240676835179328	0.02560866587446071	0.028559202895849012	0.026249537919647993	0.01615922534838319	0.0038975954812485725	0.009873323218198494	0.012045153597136959	0.0011636761715635656	0.0054224503655859735	0.016411436523776503	0.01731474290136248	0.011366391304375157	0.012088166316971183	0.02314948244020343	0.016166337433969603	0.010823955305386334	0.007811301504261792	0.012346568124485202	0.016613723912087153	0.0134966184705263	0.016450305459147784
2.671875	0.016432739756419325	0.015175618762623345	0.013799854602257255	0.01569324172742199	0.011412463814485818	0.005213366170937661	0.014612133521586657	0.01065248248341959	0.006627025798661634	0.014049501506451633	0.018318917050783055	0.015165780222741888	0.013396887530689128	0.0064841098417673495	0.0007002032769378274	0.009084599674679339	0.008923590887570753	0.004712406331964303	0.014557597640668973	0.024490303482161836	0.024195262731518598	0.02331514143734239	0.01333259150851518	0.0034683308578678405	0.008188142474682535	0.004632438332191668	-0.0006801950992667116	0.009188959395396523	0.026678907754831015	0.029636969685088842	0.02651769731892273	0.016159111307933925	0.004267766914563253	0.011151325589162297	0.012117450276855379	0.0007028812207863667	0.0058913147891871635	0.018264372818521224	0.017796080515836366	0.011297492097583017	0.012180954864015802	0.02411806287127547	0.01585682409349829	0.010661012050695718	0.008308950284845195	0.013236719553242437	0.01763057936914265	0.014768638438545168	0.017366273209154313
2.6875	0.016797789477277548	0.016298030997859314	0.014311284728319152	0.01629819716908969	0.011438907508272677	0.005044706299668178	0.015343001575092784	0.011251331531093456	0.006026660912903025	0.01334618647233583	0.017838322324678302	0.015168018017527629	0.012975918618030846	0.006640430680272402	0.0006110277172410861	0.009823647816665471	0.00999289223109372	0.003625848508090712	0.014038895684643648	0.024432093487121165	0.024266398034524173	0.0234098048415035	0.012679217020922806	0.002354812291014241	0.009071383939590305	0.005758842044815538	-0.0009055663482286036	0.00993315243977122	0.027710404084064066	0.030430918233469127	0.026975676114670933	0.015558518433681456	0.003314366942504421	0.012794046201452147	0.012598856315014473	0.0005831796072016005	0.0073571980639826505	0.020232430355827093	0.018229914299445225	0.011152005550684407	0.011669140739832074	0.024913700914476068	0.015601065660302994	0.011125600640662014	0.009611488725295204	0.014891562500270083	0.018740985653130336	0.01568495048850309	0.01725046311621554
2.703125	0.016703405309817752	0.01683271908914321	0.013844984240131452	0.0173558515496552	0.010907524975482374	0.004321600659750402	0.015517768415156752	0.012315286829834803	0.006049602148414124	0.012623283098218963	0.017015612131217495	0.01432879907079041	0.011994116217829287	0.005809462396427989	-0.00010303564340574667	0.01032625972875394	0.010813967922103984	0.00355088759897626	0.013734905737510416	0.024096623672812713	0.02361741642234847	0.022995394794270395	0.011998075278825127	0.0024740732042118907	0.010631038837891538	0.006767654630311881	-0.0009736836538650096	0.010549090904532932	0.028351020673289894	0.030930366460233928	0.0269224732778639	0.015274262524326333	0.0030247136193793265	0.014620959479361772	0.013351646388764493	9.879375720629468e-05	0.008520887949271128	0.022051322074548806	0.019489276394597254	0.011365472141187638	0.010408263860153966	0.025334802700672298	0.014669896144187077	0.010634521720930934	0.010395641246577724	0.016674788075033576	0.020610237217624672	0.01697434064699337	0.017196204443462194
2.71875	0.0177871692685585	0.01735027867835015	0.014485495421104133	0.01775557524524629	0.010193357442039997	0.0036710840184241535	0.016365279315505177	0.013679346459684893	0.006284594535827637	0.012608144525438547	0.01620978954306338	0.0128243982384447	0.010604853022232418	0.005107053682877449	0.0006153781359898858	0.012134006072301418	0.011609432503246354	0.004244763158203569	0.013710838891711319	0.024486218858510257	0.023576404474442824	0.022884684713790193	0.011598765960661695	0.0030855483724735676	0.011940715264063328	0.007730926512158476	-0.000510744638813776	0.011251789348898455	0.02981402138248086	0.03272466277703643	0.027682916494086385	0.015850460783258313	0.0035897225767257623	0.016441555351775605	0.014050605511874892	0.00020727770970552228	0.009942149629932829	0.02474209355423227	0.0221067577280337	0.012830243393909768	0.009889780936646275	0.026508930495765526	0.014283494203118608	0.010238139357534237	0.011501213617157191	0.018522612133529036	0.023099543446005556	0.019640576050733216	0.017591006433212895
2.734375	0.017572164958983193	0.017268963318201713	0.014568857254926116	0.018804304022341966	0.009603517613140867	0.0033096994797233493	0.017040395410731435	0.014664404222276061	0.006414478814258473	0.012079477173392661	0.015636055986396967	0.011928511958103627	0.00969394127605483	0.005129851973470068	0.0020942366361850874	0.013387667643837631	0.012625188659876585	0.004456594219664112	0.013189042141311802	0.02542691272246884	0.02436011106474325	0.023921319039072842	0.011683873477159068	0.003613026172388345	0.014757014805218205	0.009232324315235019	-1.6270706510113087e-05	0.012277648388408124	0.03189203185029328	0.034705531084910035	0.029258916870458052	0.016946693687350488	0.004295284789986908	0.018667029108473798	0.014574247703421861	0.0001409982709446922	0.011671503036632202	0.027477021142840386	0.02503325390862301	0.014040575659601017	0.009277736800140702	0.027493988123023883	0.013604012990253978	0.009494115190682351	0.01222921771768597	0.020699929120019077	0.026150802662596107	0.022403654851950706	0.017705077477148733
2.75	0.01759123133379035	0.016660795396455798	0.014625737559981644	0.01980946049443446	0.01002134894952178	0.0044160638120956715	0.017514510930050166	0.015439644684011	0.006803105946164578	0.012201597692910581	0.01545746842166409	0.01183029025560245	0.009700961078215187	0.005748145346296951	0.0036429679919820048	0.015246503730304539	0.013752982404548674	0.003906132240081206	0.012542914933874272	0.025794482624041846	0.02433966796961613	0.02482870073290542	0.012285886055906303	0.0056610143161378804	0.01701069569098763	0.009528005057654809	-0.00039491494244430213	0.013170052244095131	0.03328627529554069	0.03622974599711597	0.02997554647154175	0.017361641064053402	0.005026045317936223	0.020504116697702558	0.014840888098115101	0.00017141328135039657	0.012855517629213864	0.02982337660214398	0.02664411775476765	0.013702849351102487	0.008636123087489978	0.029425776921561918	0.013637640862725675	0.009804345486918465	0.013797611353220418	0.023397276620380582	0.02937987236364279	0.024699788255384193	0.018013580021215603
2.765625	0.01788478470116388	0.017581134056672453	0.015361091314116494	0.020264941512141376	0.010244175576372073	0.004648254078347236	0.018139673746190965	0.016657797497464343	0.007118624687427655	0.012769081481383181	0.015579893521498888	0.011604543059365823	0.009173921185720246	0.005965726380236447	0.0042973765608621765	0.01705243836622685	0.014495459228055552	0.003939797438215464	0.012502741944626906	0.02619950061198324	0.02440276995766908	0.024752521619666366	0.011870911218284163	0.00616988077381393	0.018084284669021143	0.010914222698193043	-0.0009203981724567711	0.013874501222744584	0.033898622472770513	0.036719422042369845	0.030450656452740078	0.017357932556478772	0.005438589777622837	0.021028608229244128	0.01527758946758695	9.997596644097939e-05	0.013300958041509148	0.0317060170986224	0.02866010582074523	0.014900459732598393	0.008801672156550921	0.030159456765977664	0.01324623147957027	0.009844104619696736	0.014250156911975865	0.024780423687479923	0.03222808775608428	0.027715666056610643	0.019628143705631373
2.78125	0.01766738737060223	0.017649632046232	0.014982030766259414	0.020054751274801674	0.01059293291727954	0.004662190312956227	0.01859842160483822	0.0169544389937073	0.0071060982038034124	0.013311566525953823	0.016170941831660457	0.011656375846359878	0.008457547720172442	0.005756428197491914	0.00504106165972189	0.018590660917107017	0.015170559455873445	0.004305209201993421	0.01298091410571942	0.02647190905408934	0.0239979250181932	0.023923858135822228	0.01150288959252066	0.007151051086839289	0.019812899350654334	0.011895871325396	-0.0006095557677326724	0.013803995307534933	0.03387106388108805	0.03618093812838197	0.030486975845997223	0.017205809860024603	0.006195103609934449	0.022190167650114744	0.015222453710157425	0.0001376053027343005	0.01381745457620127	0.03311311506549828	0.030471156374551354	0.016084126249188556	0.008399809862021356	0.030337389689520933	0.012342157005332411	0.009607736082762131	0.014919043073314242	0.026010805903933943	0.03450456837308593	0.030138355877716093	0.020519876875914632
2.796875	0.017087702617573086	0.018289723060297546	0.015231788769597188	0.019903131230967118	0.01195156152243726	0.004839934947085567	0.01909058931050822	0.017342443246161566	0.008030098347808235	0.014261170770623721	0.01683973242761567	0.011774015764240175	0.008466559374937788	0.006329707021359354	0.006282567520975136	0.019885931856697424	0.015684651397168636	0.0049103743804153055	0.013656477204494876	0.02656640481509385	0.023725630746048408	0.023861901130294426	0.011420836125034839	0.008460974410991185	0.0218041664455086	0.011484591633779928	-0.0006822006997936114	0.01346243656007573	0.03350481558009051	0.03611537432298064	0.03088815085357055	0.016818221761786843	0.006943483091890812	0.02291183709166944	0.014459025161340833	0.00012304355041123927	0.014479762106202543	0.03356898259371519	0.03231576975667849	0.016517593401658814	0.007853552204323933	0.030857676694722613	0.012159806862473487	0.009747572959167883	0.015997151624469554	0.02709083993686363	0.03627487329067662	0.03209326795767993	0.02142327720357571
2.8125	0.01652844634372741	0.017522334984096232	0.014591493486659602	0.019753895670874044	0.011881529793026858	0.004162910299783107	0.01900286627933383	0.01776496116362978	0.008265199599554763	0.014714546786854044	0.016458583978237584	0.011000854324083775	0.007286952700815164	0.005732545076170936	0.005783795382012613	0.019865189434494824	0.016028745949734004	0.005594414006918669	0.013681551034096628	0.02634125971890171	0.02289273691130802	0.023285338860296177	0.010614910573349335	0.009012808600527934	0.021938812860753387	0.011718498730942883	-0.001156333289691247	0.012470998870364269	0.03264718430582434	0.03621711619198322	0.030704519207938576	0.01618194412149023	0.006646512227598577	0.023337676166556777	0.01365624694735743	-0.0006347693735733629	0.01385722254344728	0.03359525771811604	0.033703443326521663	0.01639700825617183	0.007511506439186633	0.030865249305497854	0.010926729766651988	0.008341119426768273	0.015250483265845105	0.026773135573603214	0.037141914892708884	0.03320096588868182	0.02221966578908905
2.828125	0.016483560984488575	0.016918591081048363	0.013874588385806418	0.019961766683263705	0.012489709549117833	0.0038344821601640432	0.018642238317988814	0.017900230083432687	0.008728455301024951	0.014869887990062124	0.015399164383416064	0.009668386809062212	0.005884447242715396	0.004687521443702281	0.00545873895753175	0.02016841979639139	0.015871442074421795	0.005921454925555736	0.013604421005584299	0.026191694429144263	0.02243884764611721	0.02249650598532753	0.009901567356428132	0.009588540653930977	0.02278538405080326	0.011706161941401661	-0.0021308635288733056	0.011473442064016126	0.03204857617965899	0.036370307998731734	0.0304471184288559	0.015799065191822594	0.006358465185621753	0.024000931534101256	0.01249853199115023	-0.0018728124370682054	0.013228023153760659	0.03307691470254213	0.034076722874306145	0.016428397567324282	0.007846138528475422	0.03063105040346272	0.009606257114501204	0.0066829983959905805	0.013995973311830312	0.0261247627902776	0.03800630628829822	0.0342879448144231	0.022613498734426685
2.84375	0.015689237543847413	0.015761983749689533	0.013786844187416136	0.019361802021740003	0.01216632875148207	0.004020931493141688	0.018546472763409837	0.018058019632007927	0.008589482185197995	0.014523167355218903	0.014831630580010824	0.009581532038282603	0.005407223355723545	0.004871547571383417	0.005303173087304458	0.020360486465870055	0.015801633829687488	0.005490015146096994	0.01318391137974686	0.026352756255073474	0.022152207867475227	0.022249573026783764	0.009743818860442843	0.010267771977669326	0.02255995578598231	0.010788653806957881	-0.0030294984069769272	0.010430047241970896	0.03119852298987098	0.03559408476576209	0.029927079379558564	0.015791453568090218	0.006255659145244863	0.02433216901117703	0.011521813250146807	-0.0022702824673615394	0.013301443838281557	0.0327622669399716	0.033596550463698804	0.016539604739227796	0.007798688110415242	0.030455881520174442	0.008875848713796586	0.006166302297060611	0.013453844057949027	0.02575456225313246	0.038555133616318925	0.03501606013160199	0.023150526956305838
2.859375	0.015069485013373195	0.015936187346233054	0.012920114691951312	0.019124974531587215	0.011417414259631187	0.0037920629984000698	0.01777681042003678	0.018743259360780938	0.008994685606012354	0.01437328327447176	0.014254128438187763	0.008892223215661943	0.005128953745588661	0.004947428539162501	0.005864497949369251	0.02069569232116919	0.01621012074610917	0.005554929314530455	0.012991863547358661	0.025536710547748954	0.02118764411425218	0.0214651458139997	0.010015516633211518	0.011327267375600058	0.023087828220741357	0.011165463455108693	-0.003660200152080506	0.009318762534530834	0.030158185173058884	0.03447923839557916	0.02930062545929104	0.015592373389517888	0.00691843394888565	0.024953741440549494	0.011835627964319428	-0.0022304337464447597	0.013311852177139372	0.03245849409140646	0.03343016467988491	0.016568908483168342	0.007544833770953119	0.02935581314377487	0.009143036289606244	0.006420347577659413	0.013584008492762223	0.026303921942599118	0.03956751711666584	0.03524196054786444	0.02289002122124657
2.875	0.015539303587866015	0.015726870135767967	0.012055503709780169	0.018699247995391487	0.012376873253379017	0.003278772271005437	0.016860369064670522	0.018812424581847155	0.00958968163758982	0.015310004958882928	0.014435803785454481	0.008667729853186756	0.0045769090880639855	0.004407105111749843	0.005674033856485039	0.02088254983245861	0.015681834414135665	0.005897071358049288	0.012841805937932804	0.02582625737413764	0.02077410554047674	0.02075203856220469	0.009584386396454647	0.012410707509843633	0.02364057365921326	0.011161539203021676	-0.003343937682802789	0.009051986632402986	0.029493097128579393	0.03356029945425689	0.02842999962158501	0.015271779360773508	0.007462166680488736	0.025797222135588528	0.011584367719478905	-0.002569589666381944	0.013646108964894665	0.032298950319818685	0.03341199217247777	0.016803281877946573	0.00834159555088263	0.029435558593831956	0.009028396138455718	0.006573158620449248	0.013463729873183183	0.02629917748272419	0.039477733056992294	0.03530413566622883	0.023515360552119093
2.890625	0.016065677267033607	0.015717854937247467	0.01182989818189526	0.01902494364476297	0.013270401419140399	0.0033980164982494896	0.015899453447036648	0.019453318777959794	0.00968504399061203	0.015534350124653429	0.014544928225222974	0.008763616683427244	0.004595351871103048	0.004553324653534219	0.005433651091880165	0.02103840268973727	0.0156922734939144	0.006678754335734993	0.013222664239583537	0.026584971067495643	0.02062115495791659	0.01993895642226562	0.00880072679137811	0.012373412074521185	0.02336005182005465	0.011245845556550194	-0.003173878905363381	0.009136307588778435	0.029533064507995734	0.03307562837726437	0.028196590347215535	0.014974363101646303	0.007566512054472696	0.02620254915091209	0.01176089679765937	-0.0023488554055802525	0.013759241043590009	0.03219405297422782	0.03342377353692427	0.017195558530147537	0.009247433341806754	0.029871055763214825	0.009126042091520504	0.005902224290184677	0.012720049067866057	0.02600855331402272	0.039061507442966104	0.03550193652044982	0.024004356784280388
2.90625	0.015319852295215241	0.015452742481284077	0.01069908209865389	0.01801315683987923	0.013402994521311485	0.003407750467886217	0.015054285926453304	0.019407524609414396	0.01057406970357988	0.016018688830081375	0.014707057841587812	0.008043853822164238	0.004484915314242244	0.004147935652872548	0.005716159041912761	0.02108254060294712	0.016418183490168305	0.007474046855350025	0.013466593134580762	0.02675915907602757	0.020368454093113542	0.019571447686757892	0.008575113193364814	0.01263446058583213	0.02329932092106901	0.011659610984315805	-0.002556045903475024	0.009083552463243905	0.028092563935933866	0.03246702600736171	0.02795197365921922	0.014611155597958714	0.007091643993044272	0.025773132807807998	0.011654365780123044	-0.001987004271359183	0.013598021030702512	0.0313158169738017	0.03281748134177178	0.017332061853085178	0.009433301519311498	0.029729175241664053	0.008887430040340405	0.005479168967758597	0.012231881765183061	0.02543017769930884	0.038590021152049306	0.0354888716712594	0.024663815274834633
2.921875	0.015574497799389065	0.01457319006585749	0.01013817260027281	0.017726276349458205	0.01325706589705078	0.003284263689420186	0.014431323790631723	0.01904112168122083	0.010112130577908829	0.01638038758537732	0.014542161476856563	0.007428814028389752	0.003977584940730594	0.0035318841401021928	0.005197155568748712	0.02052824311540462	0.016936765203718097	0.008016290055820718	0.01247437636484392	0.026533657778054477	0.019808751967502758	0.01879269132623449	0.008062774591962807	0.012696884592878632	0.0232986047223676	0.011391475750133395	-0.0027336843995726667	0.008668884687358514	0.02740609669999685	0.0321974428370595	0.027214837679639458	0.014007947593927383	0.007003713608719408	0.025872641440946607	0.0112175472517265	-0.0022789806476794182	0.013642929412890225	0.031233392778085546	0.032537267776206136	0.016827739652217132	0.009002204868011177	0.02934771408326924	0.00826828670105897	0.005257618409814313	0.012575773219577969	0.025391859631054104	0.0385201137047261	0.03519079205580056	0.02449218452675268
2.9375	0.015730105619877578	0.014031589069054462	0.009881251375190914	0.01843800903734518	0.013481473427236778	0.002475582214538008	0.014528698664071272	0.019657473085680978	0.010294953839547816	0.016085143893724306	0.014496351964771748	0.0068593078525736925	0.0031256039161235093	0.0021831016856594943	0.004601549520157277	0.02015129320361666	0.01590088609373197	0.007359266630373895	0.012006337475031614	0.026510410784976558	0.019740810754592532	0.017946047126315534	0.006728294432468829	0.011966413870686666	0.023169291444355623	0.010817206447245552	-0.003309561047353782	0.008529673708835617	0.02829417585162446	0.03298368509858847	0.026672447612509132	0.013421771069988608	0.006461608162499033	0.027015597024001182	0.010555491001287009	-0.0022279559751041235	0.013586366086383351	0.031926183018367735	0.03212055158801377	0.016112755956260116	0.009618444181978703	0.030920618679374456	0.007620161828526761	0.004424607224063948	0.011829628935083747	0.025006150791887193	0.03870781740406528	0.034584137797355655	0.023317653802223504
2.953125	0.015877799782902	0.013591473829001189	0.009852370354929007	0.018469210271723567	0.013444015965797007	0.0019344568019732833	0.014274236214259873	0.01959486220148392	0.01011298605299089	0.016652223549317568	0.015078823058865964	0.007182540348730981	0.00271610906929709	0.0011064953097957187	0.003604263596935198	0.019442294037435203	0.015539470003568567	0.007680421113036573	0.013227635144721717	0.026937689376063646	0.020003018583520316	0.017534779920242726	0.005514406444854103	0.009553509042598307	0.022304572103894315	0.010862366642686538	-0.002925558853894472	0.009386062459088861	0.029771683982107788	0.034432864375412466	0.027002645283937456	0.01297760273446329	0.006104295476689003	0.02728524263948202	0.010914389789832057	-0.001610580585838761	0.014114872187928996	0.032527709589339794	0.032048541272524746	0.0157738083449658	0.010995163564803078	0.03267181251430884	0.008435079763876275	0.004723150230711326	0.011353943729773164	0.024036188676655003	0.03792763646924868	0.03392294608056545	0.022701094578951597
2.96875	0.016093155165435746	0.012252959405304863	0.009486159111838787	0.01818919018260203	0.012704723750357517	0.0017057336750440299	0.015035970020107925	0.01889649996301159	0.009463689126641838	0.017064856877550483	0.015671697712969036	0.008384011551970615	0.0035200984188122676	0.0005728950709453784	0.0036491411097813397	0.01955477726078243	0.015598551027505892	0.008127901094849222	0.01471517413156107	0.027939882385544478	0.021174634306225924	0.018129027151735498	0.005406822163786273	0.007857055473141372	0.021184606311726382	0.010822301055304706	-0.0018283015815541148	0.010491385060595349	0.03105186400935054	0.03618900501169264	0.02751654504390899	0.013265249726828188	0.005973724508658051	0.026969149336218835	0.01063539896858856	-0.000930255264393054	0.013252061902312562	0.03181949452264234	0.03204148330260068	0.015561172264278866	0.012489444072707556	0.03389830007217824	0.008878741797525435	0.005100979850976728	0.010414698324166239	0.022598035194096155	0.036205246765166524	0.032437568274326624	0.022320143139222638
2.984375	0.016358716573449783	0.012026932829758152	0.009696363875991664	0.018006659479578958	0.012228738798876293	0.0016706642287317663	0.016364334046375006	0.018214531094417907	0.009099725569831208	0.01754375996242743	0.01638484882423654	0.009925335714069661	0.004650779896473977	0.0009010221605421975	0.004575460584601387	0.020092969862162136	0.015280995532521047	0.007304103288333863	0.015201056218938903	0.02799107814207673	0.02185512284049764	0.01917094790842384	0.006545290126814507	0.00717548601096496	0.02082298435998382	0.010795656160917133	-0.0009750037570483983	0.010835233800753486	0.030654023517854512	0.03640217776410282	0.02674844403991301	0.012984787521418184	0.006092981706024148	0.026406369761389215	0.010605539783136919	4.432256100699306e-05	0.013361226598499342	0.030919901706511155	0.03111970502650365	0.014814358699368313	0.012761370203224941	0.03269740828836802	0.008326076011871918	0.005792377807665616	0.01098154842038639	0.022301923454506323	0.03517647625412792	0.031412123778136444	0.02265707452170318
3.0	0.016873917845077812	0.011933311773464083	0.011335701977805002	0.019376243359874933	0.01149782875290839	0.0010486403465620243	0.01861346868536202	0.01784397433511913	0.007670333518763073	0.01719959876827488	0.01612526063963742	0.010182718193391338	0.005387689459530521	0.0005628309838357382	0.006015510659199208	0.020650212559849022	0.015022381738526746	0.007072335353586823	0.014097466581733897	0.026701607368886472	0.02103171090129763	0.0187573654926382	0.006722483256453415	0.006726074128528126	0.02044852512626676	0.010862651729257777	-0.0004919710263493471	0.009869260451523587	0.028744845010805875	0.034512089879717676	0.025126679940149187	0.012255191610165639	0.005637950077652931	0.026339841698063537	0.010328554618172347	0.0005406093565397896	0.01352184695588221	0.02959882753639249	0.029469356941990554	0.014309159951517358	0.011973434238461778	0.030900689290865556	0.006657784688286483	0.006036207079159794	0.011645811231574044	0.022515200746420307	0.03416135427542031	0.030445242111454718	0.02304857629642356
[truncated: 12 more columns]
