# Supplementary material for: Joint control of visually guided actions involves concordant increases in behavioural and neural coupling
Source: Commun Biol. 2021 Jun 29;4:816. doi: 10.1038/s42003-021-02319-3 (PMC8242020; doi:10.1038/s42003-021-02319-3)
Supplement: Supplementary file 6 — Supplementary Data 1 [file 42003_2021_2319_MOESM6_ESM.zip › supplementary_data_publication/Fig. 8d.csv]

	Fp1	Fpz	Fp2	AF7	AF3	AF4	AF8	F7	F5	F3	F1	Fz	F2	F4	F6	F8	FT7	FC5	FC3	FC1	FCz	FC2	FC4	FC6	FT8	T7	C5	C3	C1	Cz	C2	C4	C6	T8	TP7	CP5	CP3	CP1	CP2	CP4	CP6	TP8	P7	P5	P3	P1	Pz	P2	P4
-2.484375	0.5514113263785395	0.5435844821162444	0.9133285674366617	0.2659078334575261	0.6994259035022354	0.8825231929955291	0.34052244783904617	0.8021017138599106	0.27217492548435174	0.43946455849478394	0.6720307377049181	0.3314997671385991	0.6203053278688524	0.694822652757079	0.6116914120715351	0.2704812313710879	0.42968568368107307	0.15650176974664676	0.5623286140089419	0.3251085599850969	0.5338508755588673	0.4489897540983606	0.06320710692995524	0.1645720473174367	0.4348423994038748	0.7877602459016393	0.06526467026825633	0.3459435543964232	0.727209668405365	0.42656664493293595	0.7556177347242921	0.5144993479880775	0.08891919709388973	0.08933066318926974	0.9348872485096871	0.6655332991803279	0.5158355532786885	0.800171618852459	0.08955136922503726	0.7814858885991058	0.6651134500745157	0.37397350037257826	0.5682679303278688	0.5999994411326379	0.7101387388226528	0.7373483140834576	0.5145650614754098	0.9363247950819672	0.7743038841281669
-2.46875	0.6984313524590164	0.4395103856184799	0.8097276453055142	0.30318284277198215	0.7531505681818182	0.8715657600596125	0.37058057004470935	0.7560110376304023	0.26449660022354693	0.4559964605067064	0.5789876583457526	0.27091104694485846	0.5145234724292101	0.6303856650521609	0.5406436754843518	0.33197261549925483	0.48816752049180323	0.19892883755588675	0.5095816877794337	0.19610143442622952	0.413436987704918	0.4559404806259314	0.07689404806259315	0.08636503353204172	0.31541155923994035	0.7539686102831594	0.06960697652757075	0.36714591095380034	0.5746998416542474	0.43336955104321906	0.6887270864381521	0.6000712555886736	0.079326564828614	0.09590163934426232	0.9995854601341282	0.7749957153502236	0.44306562034277197	0.7797387295081968	0.1195209575260805	0.7369551508941878	0.6862852552160954	0.3098051415797317	0.5866464232488823	0.7168170640834575	0.6730334388971684	0.817008336438152	0.5101295175111773	0.9624887295081967	0.7532038002980626
-2.453125	0.7732077123695976	0.5378507358420268	0.9103763505961252	0.33014637667660207	0.60376820976155	0.9882361680327869	0.29609551974664683	0.6134473267511178	0.4577988543219076	0.32629498882265273	0.7369809053651266	0.27648234910581226	0.5799477459016393	0.6997260152757079	0.43981678464977647	0.24512155365126675	0.38780341840536514	0.3542512108792847	0.6455749813710879	0.18711326378539495	0.43504992548435173	0.47046218330849476	0.13043833830104323	0.07596115871833087	0.4319028502235469	0.9923276825633383	0.06652850223546947	0.35166290983606563	0.4822298342026826	0.5158346684053652	0.6428399776453055	0.6728743479880774	0.07618428651266762	0.09695976154992547	0.9188290797317437	0.963371879657228	0.4178039772727272	0.7999777850223547	0.18246167101341282	0.720563291728763	0.5572431073025335	0.23605830849478393	0.4674209202682563	0.6323305700447094	0.5058517604321908	0.8682664865871833	0.7337363077496275	0.8214415517883755	0.8976969076005962
-2.4375	0.7557758010432191	0.4082898192995529	0.9937667194485842	0.28694094634873324	0.5791987704918033	0.9675681818181818	0.20342930327868858	0.4612876304023845	0.47223355998509686	0.47587369597615503	0.6804774124441133	0.23865289679582713	0.6650996181073026	0.870901546199702	0.6070046106557376	0.17066761363636362	0.5960047503725783	0.34356454918032786	0.4754532880029806	0.09936223919523102	0.2767708643815201	0.4163870156482862	0.2225003725782414	0.10700470380029803	0.6690900242175857	0.8224284649776453	0.04332260618479877	0.1296225316691505	0.2698863170640835	0.8442581501490313	0.9274855160208644	0.8601311475409836	0.10828222801788379	0.09344415983606558	0.9187819020119226	0.953311708271237	0.3351098174366617	0.6241238822652757	0.36288301043219073	0.723529945976155	0.6740006054396424	0.18066752049180324	0.44809067622950816	0.5649706594634873	0.38156846125186294	0.8191997950819672	0.8830318088673621	0.8126460506706408	0.9511216933681073
-2.421875	0.9232922410581222	0.6560263133383011	0.6492267138599106	0.20468573025335324	0.5843551136363636	0.9499271609538003	0.08361172690014906	0.3018254470938897	0.4940400521609538	0.5380542101341281	0.7997170268256334	0.3384090909090909	0.8317759873323398	0.8363239102086438	0.8218688058867363	0.21374711251862888	0.834299226900149	0.2751642604321908	0.2981009221311476	0.07983932563338303	0.264890881147541	0.4658958643815201	0.2429308401639344	0.13294672131147545	0.74236195976155	0.7612280644560357	0.030961717585692994	0.06590760059612522	0.26153735096870345	0.810686195976155	0.9675446162444113	0.888795594262295	0.1489382451564829	0.07238287071535021	0.9993508289865872	0.9438435637108793	0.4808869690760059	0.6533157600596124	0.42945268256333835	0.9631193181818182	0.7014906855439642	0.19193875745156486	0.34162635059612523	0.40608117548435174	0.26837639716840533	0.8485232861400894	0.8422292287630402	0.6419060171385991	0.8103647075260805
-2.40625	0.7884126304023845	0.5350016300298063	0.7039382451564828	0.23978264716840536	0.5714885432190759	0.8537207060357676	0.08563873882265272	0.22234966467958273	0.6360067995529062	0.42474850968703426	0.9926876397168405	0.44778702496274214	0.8874293964232489	0.7921497764530552	0.830668498509687	0.21912909836065575	0.9284259500745157	0.37546264903129656	0.45750083830104327	0.14775111773472427	0.29954904061102827	0.5328553464977646	0.3086503353204173	0.13783583271236954	0.8334074143070045	0.8257566598360656	0.06779368479880776	0.09016351527570787	0.3613049087183309	0.8228571162444114	0.9202004470938897	0.9045486214605067	0.1921758569299553	0.12962257824143075	0.9537183774217586	0.9862023565573771	0.6956995622205664	0.7701246739940387	0.6623013692250372	0.8281736680327869	0.7970868107302533	0.2994798807749628	0.3674478390461997	0.4841359444858421	0.2570642231743666	0.7837934053651266	0.6167777105067065	0.5207613170640835	0.7453811941132638
-2.390625	0.5728371833084948	0.4504558029061103	0.7532690480625932	0.3953206967213114	0.6734813245156483	0.7738511084202683	0.08126364567809241	0.27532647168405366	0.5987774310730254	0.4615593330849478	0.9481091654247392	0.5173983792846497	0.9597642511177347	0.7552953614008941	0.7671970473174367	0.34577077123695976	0.9623938152011923	0.3918667101341282	0.4927427347242921	0.2310135991058122	0.30514646982116245	0.4782067343517139	0.24027496274217586	0.0823964232488823	0.9543315480625931	0.8828070510432191	0.04959044336810725	0.10619658159463485	0.2655254750372579	0.9992099478390462	0.8205135525335321	0.6427995063338301	0.11273719262295079	0.142927347242921	0.6864249254843517	0.7272073863636364	0.6012832060357676	0.6593290331594635	0.9727184705663189	0.650706268628912	0.6794605532786886	0.39508923248882266	0.6387413841281668	0.7481723640089419	0.33060627794336805	0.6308995435916542	0.5300103390461997	0.4794774590163935	0.8796488450074516
-2.375	0.513323956780924	0.34653548807749623	0.8426987239195232	0.3935930048435171	0.7724533811475409	0.9226189456035767	0.12680323211624445	0.23863752794336812	0.6225028874813712	0.5856535022354694	0.9364829545454545	0.41995403315946345	0.6963029526825633	0.45577980625931447	0.8665617548435172	0.4492754284649777	0.9477152105067064	0.42725768442622947	0.5971633755588673	0.32723020678092396	0.30457251304023847	0.3617800391207153	0.20038347615499252	0.1595011177347243	0.8561874534277198	0.9315290145305514	0.09488403502235465	0.18982195417287628	0.2603871553651267	0.9583449143070044	0.816478902757079	0.558424226900149	0.16657498137108795	0.2230849478390462	0.5512875838301043	0.6663594914307005	0.7144109072280178	0.7680788002980625	0.9854742921013413	0.6163358327123696	0.7133912071535022	0.33934733606557377	0.8758212555886736	0.9154277198211624	0.3679519374068554	0.5621560637108793	0.5031390182563338	0.4503551136363636	0.964264577123696
-2.359375	0.7005483420268257	0.30779387108792844	0.8871222522354695	0.36759910581222055	0.8321464698211625	0.8843576751117734	0.10686838673621457	0.2422270398658718	0.6259016393442622	0.6665905830849479	0.9624683774217586	0.4024268815201192	0.5910170920268256	0.27556995156482866	0.9576660301788376	0.2973491989567809	0.9089296292846498	0.49567371460506704	0.8409608792846498	0.42714726154992544	0.31252351900149034	0.3214332153502235	0.16752878166915053	0.2500500652011922	0.5810292008196721	0.6702730532786885	0.20033923248882268	0.2567008196721311	0.24044280923994044	0.8397960134128167	0.7271372019374068	0.6575992921013413	0.165208084947839	0.1869552440387482	0.5730424739195231	0.6921826564828615	0.8043298248882265	0.7509537537257824	0.8184129564083458	0.8172277384500746	0.6745183494783904	0.25325246833084947	0.9937216374813711	0.868097149776453	0.25645538375558863	0.6645934705663189	0.3672222894932936	0.3123831501490313	0.7475391207153502
-2.34375	0.5133780271982116	0.336741663561848	0.9626398099850969	0.41669141207153504	0.8068957712369598	0.8434277198211624	0.13937281110283162	0.36904377794336807	0.8839316318926975	0.5276967213114754	0.9042081315201193	0.46577682563338296	0.6891727831594635	0.24297536326378544	0.7979501676602087	0.5216952775707899	0.7987885152757079	0.5138873416542473	0.8555056352459016	0.2862746833084948	0.28258611214605067	0.2754706128912071	0.14941924366616988	0.31161927160953795	0.4784139344262295	0.5866462369597616	0.3081917846497765	0.21075600782414305	0.13703544150521607	0.5528328520864382	0.5831579266020864	0.7129538468703427	0.2696391579731744	0.1422456687779433	0.5723251676602086	0.6942874441132638	0.7898273099850969	0.7110653409090909	0.8667875838301043	0.976200773099851	0.8283936289120715	0.2607919616244412	0.804617967585693	0.911933587928465	0.33737229880774966	0.687039586438152	0.2977538189269746	0.3010701378539493	0.7375424273472428
-2.328125	0.4772207991803279	0.6026875	0.7556139623695977	0.45699580849478394	0.7288654992548436	0.8991001304023845	0.13736065573770495	0.48924869597615495	0.7752347242921014	0.5309608792846499	0.9214084854694486	0.38772811102831595	0.5781878725782414	0.15987742175856934	0.8723376956035768	0.6627444578986588	0.7645129470938897	0.4720628260059613	0.6546596032041729	0.12625284090909095	0.17364912444113267	0.14266863822652753	0.0963615406110283	0.2769752235469448	0.5249143535767511	0.6528074236214605	0.41849371274217584	0.15884109538002977	0.10283159463487335	0.36403739754098363	0.42229652570789866	0.6342027757078987	0.17815788002980626	0.0774481650521609	0.47649138412816694	0.7886660301788375	0.870562732861401	0.7849163561847988	0.8198522727272728	0.9440725596125187	0.8170867641579732	0.24301820976154997	0.832598686661699	0.9586248137108793	0.3290283625186289	0.6762890275707898	0.278828660581222	0.4139684705663189	0.7464277663934427
-2.3125	0.5658973546944859	0.7954522168405365	0.4548511084202682	0.47159547317436656	0.7024626490312966	0.890380728390462	0.09401187593144555	0.4371870342771982	0.9590532321162444	0.5762460413561847	0.980019001490313	0.5110697652757079	0.787665098733234	0.2913391859165425	0.6399144467213115	0.5681472615499255	0.4812687686289121	0.6054397354694485	0.6213778409090909	0.08018065387481366	0.1284069020119225	0.17115489940387485	0.23457768256333833	0.4632746367362146	0.34918419336810735	0.46888580476900144	0.5186170361400895	0.15144071348733235	0.12029028502235473	0.3770946348733234	0.6998150614754098	0.8733766766020864	0.3583876676602087	0.08044928278688523	0.7669740592399403	0.9748269374068554	0.8673953986587184	0.8876279806259314	0.8025384687034277	0.7904876583457526	0.7203899031296572	0.17553190201192248	0.9539940853204173	0.9680782880029806	0.388853111028316	0.5695134128166914	0.2616035767511178	0.37978716467958273	0.7677685357675111
-2.296875	0.43544257637853945	0.6583254005216095	0.47086223919523096	0.4415212835320417	0.8957850223546945	0.6981790238450074	0.07224296758569304	0.46227142324888226	0.6867593144560358	0.8953520398658719	0.7519097894932936	0.5093477552160954	0.8435658532041729	0.3514236680327869	0.5719953427719822	0.5487448770491803	0.36745710692995526	0.6347072000745156	0.5222763599105813	0.04592762667660211	0.12021809798807748	0.20018484538002979	0.5561972801788375	0.9500884407600596	0.26414074143070043	0.4658546479135619	0.6944131426974665	0.1135067064083457	0.1774938524590164	0.5054632544709389	0.7990584016393443	0.7799582246646796	0.6912649497019374	0.22662183308494788	0.7772447839046199	0.8544654433681074	0.8274319578986588	0.8633924180327869	0.8179018722056632	0.6581950912816692	0.7256046013412817	0.19956804210134127	0.9992306725037258	0.8880323677347243	0.3476581594634873	0.5730237984351714	0.3308562313710879	0.5536207619225038	0.8830278036512668
-2.28125	0.4794651639344262	0.7863625652011923	0.4681085599850968	0.5646837742175856	0.9498796572280179	0.7072693274962742	0.12306478204172877	0.6325391207153502	0.5603924646050671	0.7515919802533532	0.4363320137853949	0.4308764903129657	0.7621263040238451	0.3092763599105812	0.5284652105067065	0.4832044523099851	0.3774509128166915	0.8883305700447094	0.3265093144560358	0.018450726527570738	0.06733937220566322	0.08731562034277196	0.4242534463487332	0.9618043032786885	0.14683490126676602	0.5422047317436662	0.9281295640834575	0.13875130402384506	0.16285059612518626	0.37742627608047685	0.9399335413561848	0.920339605067064	0.740941691505216	0.26656291915052166	0.6050898845007451	0.9173502701192251	0.9918281948584202	0.9048728576751117	0.9911261177347243	0.7770920733979135	0.6113249347988077	0.1933308494783904	0.9060312965722802	0.903165890461997	0.26685604508196725	0.6355886270491804	0.3418504098360656	0.651411186661699	0.7273225596125186
-2.265625	0.6231895026080476	0.8598738356929956	0.24682055700447092	0.5399538002980626	0.9926372950819672	0.6362520957526081	0.07362877235469445	0.4920000931445604	0.9207404992548435	0.5130258941877794	0.23684994411326377	0.28763799366616993	0.6248844076005962	0.2342836251862891	0.603226807004471	0.5591558774217587	0.20985315760059609	0.728894793219076	0.36096628166915057	0.011264530551415852	0.030656808867362106	0.043610096870342785	0.31961689642324886	0.9952884687034277	0.08688766766020861	0.4210269187779434	0.8012471125186289	0.1471772540983607	0.16913468703427725	0.36557037071535026	0.8501252794336811	0.8644733140834575	0.7887070603576751	0.36006902011922504	0.600686475409836	0.8590877421758569	0.9585122485096871	0.9137091561102831	0.8716010152757079	0.6851235096870343	0.7908590257078987	0.30808769560357674	0.8116889903129657	0.6384300950074515	0.24265429396423244	0.618253912071535	0.4259153315946349	0.7420375838301043	0.8230213766766021
-2.25	0.7268880868107302	0.9540987332339791	0.21081850782414302	0.44382321162444116	0.8827779899403875	0.6101608606557377	0.051786419523099814	0.402366663561848	0.9902760804769002	0.32324804396423246	0.1698129657228018	0.2740063338301043	0.7831032973174367	0.29302486959761553	0.42202826937406857	0.6379363356929955	0.18916616989567814	0.6906935078241431	0.23627300670640838	0.008507125558867346	0.03784048994038747	0.07831836810730253	0.4463416076751118	0.9272039400149031	0.12289097429210138	0.4394605532786885	0.8822792473919523	0.0943840350223547	0.18739470007451564	0.5040034463487333	0.8696685916542474	0.9603314083457526	0.9364755495529061	0.30128609351713864	0.7744046199701937	0.7119426229508197	0.969118992175857	0.9139144467213115	0.6243606557377049	0.6340872764530552	0.7287332805514157	0.28053418405365127	0.519284370342772	0.4686024590163934	0.22053940014903128	0.7676715722801788	0.28311340350223546	0.6893489195230998	0.9903459388971684
-2.234375	0.9443455197466468	0.7141954172876304	0.1426994225037258	0.23348151080476898	0.8660821535022355	0.27314609724292105	0.047977179582712415	0.2554281855439642	0.8208820789865872	0.41901956035767507	0.17156119597615505	0.3451365033532042	0.9902305793591655	0.49255937965722807	0.2176189921758569	0.7124488170640835	0.15150214232488823	0.789345845752608	0.21129298621460502	0.006305048435171434	0.04202617362146055	0.10981003166915049	0.6717503725782414	0.7800877887481371	0.12971046013412812	0.500339325633383	0.8040114102086438	0.0507424087183308	0.15628702496274216	0.5654331222056632	0.7992941970938897	0.8509762015648286	0.8369974850968703	0.24126057190760064	0.8734397354694485	0.8804445789865871	0.9009270678092399	0.9813741151266766	0.5486217399403874	0.4568871553651267	0.6547322093889717	0.26541733420268254	0.3150870435916543	0.3788840815946348	0.14415829918032785	0.8406772540983607	0.2884935730253353	0.5958544616244411	0.7735897447839046
-2.21875	0.9522371926229508	0.7828837090163935	0.16455150894187776	0.18399306073025334	0.6891446535022354	0.21973188338301042	0.06366477272727278	0.17331017138599103	0.7168306166169895	0.3962976900149031	0.1749014530551416	0.3492435264530551	0.9468661046944858	0.47724394560357675	0.22309747578241435	0.7068456128912072	0.11468046758569295	0.7667060357675112	0.22993433308494782	0.005956454918032761	0.032758429582712356	0.056257498137108786	0.5313142697466469	0.515938291728763	0.20021218330849477	0.38530258010432195	0.9048771888971684	0.04410157414307003	0.11399068554396419	0.4988266579731744	0.8166380868107302	0.6910923062593144	0.9820933774217586	0.20646567622950818	0.9898339698211625	0.9112916821907601	0.964641672876304	0.6556152663934427	0.47101723174366616	0.4075530458271237	0.4921875931445604	0.3006458643815201	0.21787690946348737	0.20731776266766022	0.079592445976155	0.5493695044709389	0.2333592585692995	0.4963297317436661	0.9209943181818182
-2.203125	0.9699878912071535	0.9519670268256334	0.20860618479880777	0.10229904061102835	0.662166402757079	0.2853722056631892	0.04878930700447093	0.12658154806259314	0.5395404713114754	0.32712416169895675	0.17531217399403876	0.32958434239940393	0.798172643442623	0.345396097242921	0.3037262481371088	0.756827077123696	0.14903078427719818	0.8672535860655738	0.1519236680327869	0.004149217585692977	0.020341328241430645	0.033094867734724254	0.36248258196721317	0.43112001676602085	0.47593982861400896	0.3359061102831594	0.8909945510432191	0.038109351713859874	0.03614097429210139	0.3388538561847988	0.8333900894187779	0.6814750372578242	0.7261055327868853	0.17665434053651263	0.9148006706408346	0.9124816970938897	0.7794526825633383	0.5782375186289122	0.3378351341281669	0.5246299832339791	0.21480230067064088	0.25507554023845	0.3445878818926975	0.2960125279433681	0.06588464046199705	0.4476053464977645	0.18956380402384498	0.39308676415797317	0.9353700633383011
-2.1875	0.6874534277198212	0.9543949329359165	0.21333285208643815	0.0309530085692995	0.6082965257078987	0.3518876676602086	0.02174040611028316	0.0617023565573771	0.4329498882265276	0.23802957339791353	0.16548826378539494	0.38367092026825633	0.9336519653502235	0.4640975689269746	0.2663299646050671	0.5687499068554396	0.09102552160953803	0.7844171479135619	0.1477847429210134	0.005867688152011885	0.027682470193740705	0.04626005961251867	0.34808788189269746	0.5601074888226527	0.5610652943368107	0.19265443368107305	0.9882986680327869	0.1018888319672131	0.05816942995529062	0.41646120529061104	0.815828893442623	0.6045777757078987	0.7473079824888227	0.12700698584202685	0.9601743200447094	0.8761168498509687	0.4381494970193741	0.44213934426229506	0.3027180979880775	0.39599073211624436	0.14333261922503726	0.15738682935916537	0.2829555700447094	0.21305635245901644	0.038457432935916525	0.3868423528315946	0.17641258383010427	0.3319058774217586	0.9467819485842027
-2.171875	0.6435239847242922	0.9051684053651267	0.2554292101341281	0.03936242548435176	0.570859118852459	0.4006833550670641	0.0118001117734724	0.0652031017138599	0.6419966467958271	0.1401165238450075	0.17074450447093892	0.4470629657228018	0.933423714605067	0.7533836158718331	0.18127924739195234	0.614689083457526	0.04969546385991053	0.8681843330849478	0.11300703241430698	0.008193088673621451	0.03820557004470937	0.08914544523099854	0.662099711251863	0.5099500279433682	0.6586264437406855	0.07916733420268252	0.950667986214605	0.16946181073025335	0.0997594076005961	0.54740103390462	0.5444687965722802	0.3469111400894188	0.9087956408345752	0.10729643256333832	0.961579405737705	0.9174514716840536	0.29797354694485845	0.4221823304769001	0.18331790238450074	0.28026895491803283	0.14554494225037262	0.13245021423248882	0.13558406296572278	0.15587434798807753	0.035741896423248876	0.37525898845007455	0.17242026825633383	0.2765591002235469	0.868621087928465
-2.15625	0.7977178185543964	0.7978170640834575	0.46976243479880775	0.04087905178837559	0.6321220659463487	0.567522634128167	0.017340024217585737	0.08465122019374072	0.5889806725037258	0.10840694858420263	0.19281296572280182	0.4039332619225037	0.9885686475409836	0.784566924366617	0.16360860655737708	0.6309092306259314	0.02273169709388967	0.5865319485842027	0.15941472615499253	0.011511363636363625	0.03871451192250375	0.12769178464977649	0.7261399962742177	0.6975355346497765	0.710134640461997	0.025519420640834567	0.8895030737704918	0.19108275894187776	0.09693554396423254	0.6311739940387482	0.42811121460506707	0.19127701192250368	0.7094552906110283	0.10511205290611025	0.8552884221311475	0.8716833084947839	0.4690647354694486	0.7244316784649776	0.1809985562593145	0.240807563338301	0.13627654619970198	0.11235660394932934	0.14128078427719826	0.2290587742175857	0.08423980067064085	0.49346134500745154	0.24649417846497768	0.32576043219076	0.9560985469448584
-2.140625	0.7632747764530552	0.7813192529806259	0.41682661140089416	0.047652943368107326	0.6294744318181817	0.6509953893442624	0.023109910581222026	0.05751592771982117	0.5027269932935916	0.13763575819672136	0.16350572839046196	0.38986745529061106	0.7804930607302534	0.6806886177347242	0.172017697466468	0.6123021609538003	0.01273057935916544	0.3935981277943368	0.2079237146050671	0.014272634128166928	0.03872019374068558	0.12364600409836068	0.6681741803278689	0.746342725409836	0.75721614195231	0.02575037257824142	0.687396376676602	0.13927333271236964	0.11660148099850964	0.7027995063338301	0.38735529992548434	0.16330001862891208	0.5687233606557377	0.12625069858420268	0.7305705104321907	0.9880849478390462	0.5185261270491803	0.8712793871087928	0.2595021423248882	0.2238750465722802	0.11886955104321906	0.13465475968703433	0.1536467958271237	0.18188356929955296	0.0832429210134128	0.521822419895678	0.38798723919523104	0.3913624720566319	0.9832027757078987
-2.125	0.5004928744411327	0.7805471777198212	0.3225634314456036	0.01484603204172874	0.506138785394933	0.6092617827868853	0.016259174739195248	0.035088999627421735	0.4101042287630402	0.13753530178837559	0.19131301229508202	0.4853858047690015	0.8602735190014903	0.8145709761549925	0.16524049925484352	0.6803968423994039	0.010594728017883748	0.34148584202682564	0.1527072466467958	0.009501071162444141	0.03539544523099847	0.1749910581222056	0.8438953520864382	0.874453381147541	0.7900663189269747	0.03288212555886738	0.7013023938152012	0.07081762295081973	0.08174375931445599	0.7330561195976155	0.25115056818181813	0.09275917473919526	0.6081062313710879	0.20454345193740686	0.7294096963487333	0.9938412816691505	0.4129653967958271	0.7090966840536512	0.1678547876304024	0.17448104508196727	0.15302929396423248	0.1407619690760059	0.20393992175856934	0.1435383755588674	0.0506788841281669	0.43417660208643816	0.36130933308494784	0.28300479694485847	0.7948651732488823
-2.109375	0.4141751583457526	0.6760548155737705	0.28623854321907605	0.011574748509686983	0.6038192995529061	0.6282917287630403	0.027901872205663203	0.02971562965722807	0.4615118759314456	0.08457186102831593	0.15549073211624442	0.4713899962742176	0.8915810357675111	0.8327282507451566	0.16095920268256336	0.6072401732488822	0.005826751117734674	0.3461194578986587	0.10998574888226531	0.003309146795827167	0.021590909090909105	0.1798322000745156	0.7844641859165424	0.9666138692250372	0.5301481929955291	0.02817953614008939	0.5782738450074516	0.04344863077496275	0.04843060730253357	0.7577464605067064	0.21199343330849474	0.07042492548435175	0.551648705290611	0.3040942157228018	0.5813851061847988	0.9969021516393443	0.30681617921013415	0.4976031110283159	0.10968125931445605	0.1409907786885246	0.10224706594634869	0.07217161885245904	0.23556133569299553	0.16909156110283163	0.029028222801788406	0.2085883941877794	0.11580188152011928	0.10354256706408349	0.6581211810730254
-2.09375	0.44315005588673617	0.7277543777943368	0.2430581687779434	0.010200400521609532	0.8155451751117735	0.5375042380774963	0.019827356557376996	0.028439130029806248	0.5904424366616989	0.0530494131892697	0.12434999068554398	0.49412770119225036	0.9643106371087928	0.7738352738450074	0.18805486214605072	0.4891695696721311	0.005973872950819636	0.4051880588673622	0.08826029247391953	0.0017111121460506862	0.015895584947839048	0.14961698956780922	0.4127402198211625	0.9228067716095381	0.4722584761549925	0.03300405178837551	0.4821039959016393	0.04048020678092401	0.052589605067064116	0.7079891020864382	0.27460860655737707	0.14955188152011922	0.39418018815201195	0.2556849385245902	0.721350270119225	0.8932930793591655	0.30328916728763045	0.47176364567809237	0.1869271143815201	0.17103013226527575	0.0696565760059612	0.039106650521609554	0.3542343051415797	0.21381319858420267	0.019786372950819642	0.16374669336810732	0.1125912350968703	0.05406175484351716	0.6492102738450074
-2.078125	0.48613780737704915	0.6460167660208644	0.198549739195231	0.01351970007451564	0.9701832619225037	0.3425259407600596	0.005653735096870394	0.06521618852459021	0.7553324795081967	0.03481073025335324	0.1217775242175857	0.6094024310730253	0.7664966002235469	0.9844443926974664	0.1928443554396423	0.38899110469448583	0.00728190201192247	0.4249676322652757	0.09067105998509684	0.0015342306259314986	0.01184007078986582	0.14659379657228022	0.408610422876304	0.9015045640834576	0.24337486028315947	0.016850176974664732	0.38906780923994033	0.08384333084947837	0.07609663748137108	0.7414979508196722	0.3783678744411326	0.2553556725037258	0.37569453241430706	0.2655408438897169	0.9341918777943368	0.8283006706408346	0.20229508196721313	0.45913156669150523	0.23313631706408344	0.28974455104321906	0.074189316318927	0.05041542473919525	0.43723118479880774	0.25101383196721316	0.009768908345752614	0.09174361959761546	0.11649427160953796	0.03943661512667662	0.6294668871087928
-2.0625	0.35561545268256334	0.4927581035767511	0.18248509687034276	0.015989008941877825	0.9671513133383011	0.24521730625931448	0.003226574143070038	0.05561908532041726	0.714083830104322	0.0361469355439642	0.11291351527570792	0.5309738263785395	0.837425251490313	0.9364929210134129	0.15961410208643811	0.2514886363636364	0.008442110655737745	0.28055011177347244	0.14008308494783905	0.0016756706408346256	0.009054116989567818	0.14317017511177343	0.5468009966467958	0.6510482488822653	0.20413058867362144	0.010259174739195243	0.28518931631892697	0.15817427347242918	0.1930296665424739	0.7550709761549925	0.3536409742921014	0.39428921385991056	0.3285769839791356	0.30689199888226526	0.8952151639344262	0.720083876676602	0.1763703893442623	0.34914227831594635	0.17543684798807746	0.25780788934426224	0.05052687220566321	0.04649958084947836	0.4155404713114754	0.2259743386736215	0.00787406855439643	0.05250754470938901	0.12789809985096867	0.04421516393442626	0.6887114847242921
-2.046875	0.2271953241430701	0.4968631240685544	0.3045837369597616	0.01746479135618484	0.9758142231743666	0.2112329079731744	0.003039959016393423	0.07050717213114754	0.9322309519374068	0.021494877049180294	0.08284663748137111	0.4544413189269747	0.887448677347243	0.8875928651266766	0.17316542473919527	0.18231426974664677	0.016439921758569342	0.3094627421758569	0.1550432656482862	0.0021450260804769528	0.006435217958271289	0.13059146795827126	0.4420034929210134	0.7351324515648285	0.19167217771982115	0.01716155923994034	0.2669347988077496	0.22441868479880778	0.3154525428464978	0.8907355160208644	0.34481147540983603	0.6962014716840537	0.29148896236959765	0.19904713114754102	0.9682756147540984	0.7057370529061102	0.15445249627421753	0.25148323397913563	0.19561205290611028	0.4566369225037258	0.030802626676602052	0.03801327309985092	0.411907041728763	0.18767487891207157	0.00887821348733231	0.06613533904619973	0.28284663748137107	0.09086587183308492	0.7721827030551416
-2.03125	0.15939162630402381	0.5202995994783904	0.333252328614009	0.027231417660208646	0.8081487984351714	0.2134793684798808	0.0037724012667660345	0.052465955663189234	0.9213351807004471	0.013786372950819636	0.03627598733233983	0.29479945976155	0.9780377235469448	0.8178486400894187	0.12319457898658714	0.13089628353204175	0.01659663748137108	0.5176423714605067	0.08173002049180322	0.0018020212369597166	0.00810609165424736	0.140358327123696	0.4099842119970194	0.7557574981371088	0.1736339884500745	0.02202114381520115	0.4438871553651267	0.17569141207153505	0.3167982954545454	0.8686813058867362	0.27787765461997016	0.7399529154247392	0.45021763226527567	0.2263881799552906	0.9244116989567809	0.6736966747391953	0.14807824143070047	0.23092185171385993	0.14178283345752607	0.41335031669150524	0.049472708643815255	0.036892138599105784	0.46037527943368106	0.30023654061102834	0.010840629657227985	0.04797690014903133	0.20568740685543963	0.06228022540983602	0.6432163282414307
-2.015625	0.11573588859910577	0.6566745063338302	0.26417790611028313	0.02398458457526076	0.8205289213859911	0.13687867921013408	0.001571721311475427	0.033214232488822604	0.8889601807004471	0.02386377608047685	0.05346441877794339	0.4416640741430701	0.7549282321162444	0.9209362425484352	0.12362201937406858	0.08393167846497762	0.028430933308494777	0.716959901266766	0.04887714232488827	0.002474757824143081	0.016247904247391975	0.19447438524590166	0.38108131520119226	0.5950178371833085	0.18213040238450073	0.05862812034277198	0.7123804023845007	0.18039339605067062	0.4774311195976155	0.9359497019374069	0.22980244038748132	0.6070093144560358	0.6773090070789867	0.27109677719821157	0.9971658438897169	0.5834631147540983	0.08672042660208645	0.12657707712369592	0.10783522727272732	0.3865819206408345	0.07394555700447092	0.07641789307004476	0.3737860469448584	0.30389972988077496	0.007542473919523118	0.019775381892697452	0.09633709016393444	0.04057894001490314	0.47876341281669155
-2.0	0.09302603390461994	0.8045163468703428	0.34112313710879283	0.013488776080476939	0.9216650055886736	0.1526114008941878	0.0009329824888226756	0.01706114940387482	0.8685359072280179	0.030488682935916556	0.05850824329359161	0.48513384873323395	0.716918219076006	0.9335516952309986	0.12081431631892703	0.10784398286140084	0.025801881520119196	0.8186480998509686	0.042491244411326345	0.002629191505216122	0.022498649403874804	0.24772596870342767	0.4169398286140089	0.515849711251863	0.2714553371833085	0.07551504284649779	0.8123364847242921	0.1520879750372578	0.5529910115499255	0.9449918032786885	0.20559221311475406	0.5477672783159464	0.7327588953055142	0.31975223546944853	0.8214489102086439	0.7706292846497764	0.0845018628912072	0.08695696721311474	0.14263021609538007	0.37393899031296574	0.09514432749627422	0.13436074888226524	0.5616278874813712	0.500233094262295	0.018225875558867344	0.02295235655737704	0.05654210134128168	0.027057423621460464	0.40815718144560353
-1.984375	0.13698775149031295	0.9835398658718331	0.38783275894187774	0.010329592026825596	0.8288162257824143	0.25022927533532047	0.0008400242175856665	0.01776914120715345	0.7587791076751118	0.0700425670640834	0.08365909090909096	0.4912540052160954	0.8642092958271237	0.9129721032041729	0.14568279619970192	0.22984267883755594	0.014575260804769008	0.8205147634128167	0.054320557004470915	0.004741011549925456	0.015080616616989562	0.31925498323397916	0.5903791915052161	0.3718471963487332	0.24325754470938898	0.08096078614008939	0.8202735190014903	0.2055799646050671	0.5711708736959762	0.8577344914307005	0.2506545268256334	0.49932707712369595	0.7967706315201193	0.4773027663934426	0.633970054023845	0.9210299925484352	0.08092250372578247	0.07504391766020868	0.20943563710879287	0.5151155458271237	0.1292480439642325	0.14832744970193745	0.6987564269746647	0.7488070976154992	0.04540168591654248	0.08550670640834579	0.0699443461251863	0.05637621087928468	0.7026929489567809
-1.96875	0.0657233606557377	0.5777500465722802	0.1700602179582712	0.003295827123696027	0.7682865592399404	0.09962565201192253	0.00027123695976150053	0.016134314456035748	0.4655816412071535	0.16760953800298062	0.17933909277198212	0.8126242548435172	0.6656043219076007	0.7443230719076006	0.15483918591654244	0.20396143815201195	0.02303702496274218	0.7484992548435172	0.08596972801788372	0.00819686102831596	0.016889949701937357	0.38620328800298065	0.7139548248882266	0.2754851900149031	0.31719066691505216	0.14298267511177343	0.7471865219821163	0.19984379657228013	0.6860949608792847	0.8634839791356185	0.24927533532041724	0.6257992734724291	0.8687419895678092	0.6265802906110283	0.577421618852459	0.9636665424739195	0.06658597242921016	0.035200167660208614	0.2535524869597615	0.5929206874068554	0.10454368479880771	0.20160059612518633	0.7536316132637854	0.6869429489567809	0.06817143256333835	0.07308336438152008	0.05419467213114759	0.049318647540983584	0.6931769280923994
-1.953125	0.059632544709388946	0.5129163096125187	0.12984896609538	0.0016644001490312421	0.5925259873323399	0.1426831687779434	0.00027105067064081556	0.005471218330849514	0.3045658066318927	0.20616449329359166	0.24753693181818182	0.9942706780923994	0.5896255588673621	0.7407725875558868	0.23042916356184795	0.1911723640089419	0.009874767138599139	0.6621990499254844	0.1366092585692995	0.015539679582712407	0.037314502608047695	0.3539076471684054	0.5946596963487332	0.4441930886736215	0.33743791915052157	0.21486619783904615	0.9671147075260804	0.14643023472429206	0.8472746833084948	0.7177847429210134	0.28467785953800295	0.9139966002235469	0.8987659742921014	0.8051391579731744	0.5663098453800298	0.6659740126676602	0.1074113729508197	0.027457572652757056	0.2570897913561848	0.4384802999254843	0.15307824143070048	0.31126676602086434	0.9924935264530551	0.8422458084947839	0.1176774403874814	0.06942273658718334	0.041375419150521564	0.046023379284649724	0.6592807842771982
-1.9375	0.04895254284649775	0.47735930514157976	0.15372601527570795	0.0019955290611027854	0.4367448770491803	0.15176932749627425	0.000253353204172857	0.0033600502980626334	0.14701462369597618	0.20449687965722807	0.26407744970193736	0.8772054303278689	0.5381439549180328	0.740077868852459	0.4315422410581222	0.31135832712369593	0.0066070230998509505	0.7912850689269747	0.1142185171385991	0.014323397913561853	0.05414530551415797	0.3890524403874813	0.7178161792101341	0.7062332805514158	0.28220505774962745	0.14496861028315944	0.92333331780924	0.12011521982116247	0.9641165238450075	0.5787215443368108	0.2814070883010432	0.9453543219076006	0.9242139530551415	0.9250409836065574	0.6461141020864382	0.6704101154992548	0.11032758941877796	0.013614986959761599	0.27185525335320415	0.471764064828614	0.24304722429210135	0.4147008662444114	0.7975563990312966	0.9011087928464978	0.18984444858420269	0.09774380588673626	0.043289772727272746	0.07284728949329355	0.7844802999254843
-1.921875	0.03591649590163937	0.32147051974664675	0.11945589605067064	0.002800763785394955	0.3884140275707899	0.23366058122205668	0.0004148192995528932	0.005397773845007503	0.14469113263785394	0.22905975223546948	0.16944020119225034	0.9298841747391953	0.7322451564828614	0.9990111773472429	0.40754396423248884	0.35733215350223546	0.006210972429210093	0.9659287909836065	0.08242255029806256	0.011869131892697449	0.06943358792846499	0.366626304023845	0.5721637015648287	0.6586548994038748	0.20927282041728767	0.18594537071535022	0.9927404061102831	0.08728199515648283	0.7148015089418778	0.41912378912071535	0.24330174180327868	0.9845003725782414	0.7206733885991058	0.8487387760804769	0.6573181818181818	0.7288931631892697	0.11760213301043221	0.011309146795827174	0.2499877980625932	0.5494951564828614	0.23224510991058123	0.45524008010432193	0.6427807842771982	0.7693610748882265	0.23272177719821163	0.12077263412816697	0.053928744411326335	0.10800074515648284	0.9203997764530552
-1.90625	0.08943857116244414	0.5148469634873323	0.3796208550670641	0.010864567809239944	0.6084422503725783	0.5874720566318927	0.002398984724292119	0.03382977831594636	0.2862581035767511	0.13838324329359164	0.10067781296572276	0.7440594728017884	0.9380137388226527	0.5470643628912071	0.6462663468703428	0.5761161512667661	0.025659649776453075	0.7320241710134128	0.0509246460506706	0.011369783904619957	0.10198332712369595	0.37404713114754096	0.3799200353949329	0.8077709575260805	0.25212201937406853	0.32032623882265276	0.9402014716840537	0.05779079731743664	0.7175385152757079	0.3794548714605067	0.25898984724292107	0.9788011363636364	0.7140622671385991	0.6641849850968704	0.516984631147541	0.6012595007451564	0.18889330290611028	0.01218763971684056	0.41142813897168407	0.6663240033532042	0.1737757078986587	0.5603311754843517	0.47284575260804773	0.5163923714605068	0.3818669895678093	0.16967408718330845	0.061438757451564796	0.19345230998509688	0.7271482861400894
-1.890625	0.09179415052160955	0.4452863263785395	0.4879383848733234	0.023538980998509706	0.8172710040983606	0.6053630774962742	0.008780085692995487	0.06540843889716841	0.27844723360655743	0.12113044895678093	0.08191575074515645	0.7662845566318928	0.8979311661698957	0.46272527011922504	0.8703517138599106	0.9023060730253353	0.03605979880774968	0.6529952030551416	0.0316964418777943	0.010385152757078964	0.1588865964977645	0.5097387760804769	0.2923113356929955	0.8650511363636364	0.34678749068554393	0.2857120901639344	0.8396793032786886	0.09643023472429213	0.5422010059612519	0.242196628166915	0.21703753725782415	0.9691048342026826	0.5885775894187779	0.9408218144560357	0.6189642324888227	0.7166352459016394	0.17788673621460505	0.007938524590163976	0.4534351713859911	0.5952570324143069	0.10187942436661701	0.3919270678092399	0.3786169895678092	0.488797643442623	0.40579172876304026	0.2048343423994039	0.04526620715350227	0.23160790797317432	0.5847642976900149
-1.875	0.13273532973174362	0.464540098733234	0.5530035860655738	0.041067902384500754	0.9897324888226527	0.6696620715350223	0.020320557004470885	0.10676671944858418	0.3857111121460507	0.10657898658718334	0.05928423062593147	0.7415242641579731	0.9763621926229509	0.5054978111028317	0.8000187220566319	0.857859118852459	0.06189488636363638	0.5393076564828614	0.01717744038748137	0.004535907228017888	0.2077675577496274	0.6845085227272727	0.48308359724292105	0.6007906110283159	0.3107714232488823	0.36292851154992545	0.7597966654247392	0.11354373137108797	0.5558760711624442	0.250032833457526	0.16108704359165427	0.9617497205663189	0.5932469728017884	0.7147047783159464	0.7685562127421759	0.9658461251862891	0.1187248043964233	0.008320044709388963	0.4233593982861401	0.6411938804023845	0.059310823397913603	0.3458094728017884	0.4680282693740686	0.7655931911326379	0.25085944485842027	0.1680749813710879	0.040675484351713864	0.33191249068554396	0.42094737332339793
-1.859375	0.16783392324888224	0.5183156203427719	0.6698339232488822	0.10022522354694485	0.9105260804769002	0.5792559612518628	0.07949045268256338	0.15327524217585697	0.45221236959761546	0.1482879564083458	0.07467865126676598	0.8142308122205664	0.7623965163934426	0.7443086810730253	0.66064325633383	0.9420110376304024	0.06781426974664684	0.6238246553651267	0.02734449515648285	0.002478809612518673	0.34201187593144555	0.9179573397913562	0.7310134128166915	0.6717090629657227	0.277194532414307	0.304179442995529	0.833379144932936	0.1065509035022355	0.8044764809985097	0.3669526359910581	0.1608531110283159	0.967527337928465	0.7719906855439642	0.8418093330849479	0.9824113729508197	0.9151900614754098	0.08437090163934424	0.017430281296572314	0.5747275055886736	0.9626335692995529	0.031573211624441155	0.40084039679582717	0.6888841281669151	0.9114698677347243	0.1035136456780924	0.13307712369597613	0.0323414679582712	0.4039324701937407	0.34367520491803283
-1.84375	0.208643489195231	0.39809794150521605	0.5889371739940388	0.19718815201192252	0.9418832432935916	0.3505846684053652	0.1367553092399404	0.20203409090909086	0.5153214418777943	0.17415671572280178	0.07500884873323399	0.7176199701937407	0.8028344821162444	0.714381520119225	0.8252028222801788	0.8089898938152011	0.08989442064083453	0.5616341747391953	0.016571069299552876	0.0014186382265275466	0.414092445976155	0.8569768535767511	0.6957058960506706	0.8355088953055142	0.37930230067064086	0.2618085413561848	0.813120063338301	0.07772708643815196	0.8898076564828614	0.6134405737704918	0.19721940201192245	0.9114046199701937	0.7456589046199702	0.8572420361400894	0.7213871553651267	0.7246972336065574	0.06581832153502232	0.031830150894187725	0.6207097149776453	0.899328381147541	0.02000163002980626	0.3822769653502236	0.9079481184798808	0.6636969541728763	0.07484402943368107	0.13112700260804766	0.044904154247391914	0.47102296013412814	0.3307774776453055
-1.828125	0.20603069113263783	0.4025309705663189	0.6707005868107303	0.2139771330104322	0.7089069485842027	0.432237518628912	0.24164409463487335	0.2227655551415797	0.5822626676602086	0.15223113822652756	0.05339921758569299	0.46910203986587184	0.9301476341281669	0.5040940760059612	0.9416288654992548	0.755683867362146	0.06735306445603573	0.6660810357675111	0.028831734351713822	0.0018658718330849533	0.3305736307749627	0.60655206780924	0.5517014251117734	0.8772450633383011	0.37906454918032784	0.18940895119225032	0.6690524403874814	0.12511955104321903	0.9173642883755588	0.7329835599850969	0.21836279806259318	0.9514364754098361	0.6110573770491803	0.6841936941132638	0.5768137108792846	0.5263676415797318	0.07982330476900146	0.051154945976155	0.5790142045454545	0.8954290238450074	0.02770063338301043	0.3447199608792847	0.875491942995529	0.6683127794336811	0.09828451005961247	0.2339290704172876	0.09441132637853944	0.6101428837555887	0.21391784649776457
-1.8125	0.3109346590909091	0.841654154247392	0.8462253166915052	0.2545060078241431	0.5798346684053651	0.7829263692250372	0.2776483792846498	0.24670645491803278	0.6911909929210134	0.11866989567809239	0.05482567995529064	0.37638822652757076	0.7988592119970194	0.4004132358420268	0.5133449608792846	0.7699246926229508	0.07995095938897168	0.7068715070789866	0.041457526080476925	0.004389111400894152	0.44404717771982116	0.7617999720566319	0.550945603576751	0.8306596032041729	0.28784593889716836	0.21156059053651266	0.7417610376304025	0.14433392324888228	0.9210762388226528	0.6696823304769002	0.1514895212369598	0.8429347522354694	0.7240727924739195	0.42285800111773475	0.5523024869597615	0.6070761922503726	0.12279531482861406	0.06872387295081972	0.5412404992548435	0.9221970473174367	0.05433136177347242	0.47039297690014903	0.6560842958271237	0.7120893722056632	0.12544299552906113	0.29951550856929954	0.08558518070044707	0.6142044523099851	0.2603575353949329
-1.796875	0.5810553278688524	0.9099157507451565	0.8983588859910581	0.5552360283159463	0.37902719821162445	0.9990136922503726	0.374769001490313	0.42324399217585695	0.7599206408345752	0.08808196721311479	0.0603394653502235	0.27171837742175853	0.5707244318181819	0.2670946348733234	0.4103427254098361	0.6984589232488823	0.13229256706408343	0.6022003539493294	0.05715629657228016	0.00963361587183309	0.45829689828614006	0.6780258476154992	0.41474296758569296	0.7377697466467958	0.36214740126676603	0.3869740126676602	0.8943782134873324	0.19263319672131152	0.9228335506706409	0.8016233233979135	0.19621195044709394	0.9355243107302533	0.6047683494783904	0.587425018628912	0.9020151359910581	0.8512830197466468	0.1434538468703428	0.07588412816691503	0.7272618293591655	0.6660179303278688	0.07469485842026824	0.5174899403874813	0.4696519653502236	0.9070609631147541	0.1412991803278688	0.29113291728763036	0.10117585692995534	0.8101080942622951	0.22442427347242921
-1.78125	0.6641666356184799	0.9469416449329359	0.8837121833084948	0.8320631054396423	0.3279608792846498	0.8926778595380029	0.5028737891207153	0.5460776825633382	0.5951637481371088	0.06847382637853949	0.08141183867362145	0.2705126210879285	0.7536969076005962	0.414379424366617	0.6928766766020864	0.8748309426229508	0.22471465163934423	0.6695578893442623	0.03657395678092401	0.018100316691505247	0.598758848733234	0.9314330290611028	0.5113591654247391	0.9542504657228018	0.3249847708643815	0.5245080570044709	0.6047516300298063	0.19418489195231003	0.9728026732488823	0.9148216747391953	0.34813128725782416	0.8108418871087928	0.645839325633383	0.7957693740685544	0.9166151732488823	0.7959694485842027	0.1951964418777944	0.09363957712369597	0.9101219728017884	0.41497932190760056	0.06866668219076011	0.5276086531296572	0.5136827496274218	0.8404753166915052	0.11264144001490317	0.25515312965722803	0.09867860469448586	0.9124184053651266	0.15357037071535018
-1.765625	0.619152617362146	0.9253815666915052	0.7273466840536513	0.9039485842026825	0.4295777291356184	0.8846670547690015	0.538425530923994	0.43693675484351713	0.7063975409836065	0.08780141579731748	0.10510585879284651	0.2674773192995529	0.7338246553651266	0.363034370342772	0.5426308681073025	0.732584109538003	0.1792029154247392	0.9127112984351714	0.034512341654247436	0.035444532414307006	0.730188804023845	0.9264581780923994	0.5823289400149032	0.9147663468703428	0.38970692064083456	0.5098740219821163	0.5981161978390461	0.11742916356184796	0.8581465163934426	0.9994966002235469	0.3039701471684053	0.8886262574515649	0.5943093330849478	0.9613178092399404	0.9169394560357675	0.6964514716840536	0.29883587928464983	0.11686484724292101	0.5618339232488823	0.7128284742921014	0.10000838301043224	0.5631433029061104	0.5309221777198212	0.9448259128166915	0.2135211903874814	0.3879558960506706	0.10136624441132636	0.7392099944113264	0.21668740685543963
-1.75	0.7074483047690014	0.7020908159463488	0.4093659649776453	0.7759720566318927	0.2646231371087928	0.6267889344262295	0.8570675763785395	0.6365231929955291	0.4642154899403875	0.06465084761549922	0.14079796944858425	0.29776308681073027	0.7003214418777943	0.29246120529061104	0.4477073863636364	0.5356989102086438	0.3012362146050671	0.9285227272727272	0.027625884873323403	0.050842771982116286	0.870540890461997	0.8183461251862891	0.5491461903874814	0.8436094448584203	0.5908573956780925	0.6545112239195231	0.5952933122205664	0.15402263412816697	0.9188391393442623	0.7675573770491804	0.24794914307004468	0.8492939176602087	0.5738519001490313	0.8117420827123696	0.9693639623695977	0.8954901266766021	0.16049334016393446	0.07846399962742179	0.6424944113263785	0.586571348733234	0.06419402011922504	0.350864055514158	0.4187852086438152	0.9655454079731743	0.18922759873323403	0.33072131147540984	0.15657190760059614	0.9332691877794337	0.13286200633383005
-1.734375	0.6535957526080477	0.5840458736959762	0.3816942995529061	0.8780651546199703	0.2740701378539493	0.47176122391952313	0.69432293219076	0.5788469634873323	0.48680444299552905	0.08309938524590166	0.1685253818926975	0.25550991989567806	0.536189828614009	0.20401513599105814	0.32614111400894186	0.4666062313710879	0.3165781017138599	0.9339399217585693	0.03558764903129652	0.0780583084947839	0.8679902198211624	0.8403147354694486	0.4273343423994038	0.6002889809985097	0.7518427254098361	0.576663794709389	0.581938804023845	0.26659589232488823	0.627213021609538	0.5894086717585694	0.20267385432190765	0.8394388971684054	0.6492489288375558	0.9674526359910581	0.8631529899403875	0.7418618200447094	0.12192306259314456	0.04145822466467963	0.5609228297317437	0.6662330476900149	0.10099273472429215	0.5323243759314455	0.27199627421758565	0.763386969076006	0.20855830849478385	0.2890450819672131	0.2054087183308495	0.9335467119970193	0.20881166169895682
-1.71875	0.6964196162444114	0.4556102831594635	0.59417967585693	0.7741948118479881	0.3316038561847988	0.32668386736214605	0.6025175111773473	0.6193064456035767	0.5402598267511177	0.13350894187779438	0.18977654619970197	0.14451918777943373	0.3675316691505216	0.15209924552906107	0.33797093889716845	0.36145449888226533	0.29775395864381515	0.7611546199701937	0.044816318926974685	0.07342846497764532	0.6646478669895678	0.9624514716840536	0.24901928092399406	0.613226807004471	0.6535857395678093	0.7910205849478391	0.7212976434426229	0.5929077868852459	0.44694937593144557	0.5737790611028316	0.2771610935171386	0.8000195137853949	0.8391233233979136	0.8787316505216095	0.8331996087928465	0.5420008383010433	0.0879909184053651	0.020483932563338247	0.5017356557377048	0.8428090536512668	0.1573986587183308	0.7066046013412817	0.16411913189269745	0.5252629005216095	0.29221316132637853	0.31063967026825634	0.24533066318926977	0.8933662909836065	0.2639463953055141
-1.703125	0.4900221218330849	0.5458100782414307	0.7389365685543965	0.7112970380029806	0.4472780365126676	0.4468686661698956	0.5775170920268256	0.7019475596125186	0.5669556166169896	0.22013086810730254	0.26008029061102833	0.11269476527570788	0.381552347242921	0.2245121553651267	0.4396515461997019	0.4222803185543964	0.31496609538002984	0.7291126583457526	0.04904997205663186	0.0685372578241431	0.571221590909091	0.7809499347988078	0.15604363822652756	0.5865396795827124	0.5771188524590164	0.8079623695976155	0.7525781948584203	0.7403345752608048	0.5156190853204172	0.8098255868107302	0.6267013319672131	0.8802681631892697	0.8100731184798808	0.7404128166915052	0.6772271795827124	0.45216486587183313	0.12908369038748135	0.015994364754098322	0.5724425763785395	0.8828118479880775	0.2616040890461997	0.9038485469448584	0.13205998509687034	0.38737057563338306	0.37875656669150526	0.401746087928465	0.226319020119225	0.9872356091654247	0.46889265089418775
-1.6875	0.29328274031296575	0.7400092213114754	0.8025985935171386	0.7951222522354695	0.38942972242921015	0.515687267138599	0.5474423900894188	0.6222172131147541	0.46039637667660205	0.32486494038748137	0.30447210320417284	0.09179973919523099	0.31334090909090906	0.20467324888226524	0.5235605439642326	0.49856678464977644	0.20660637108792845	0.5613014157973175	0.06657460879284649	0.07111461438152011	0.44668517138599106	0.5025405178837556	0.10014269746646798	0.6720379098360656	0.43603390461997016	0.7923655458271237	0.9466335692995529	0.7310426602086438	0.6215608233979135	0.8279549180327869	0.9986458178092399	0.6832160953800298	0.8917251304023845	0.6860475037257825	0.5725488543219076	0.4558411885245902	0.18923961438152015	0.028672457153502195	0.7699330290611028	0.957194020119225	0.36314991616989567	0.9457556818181818	0.10419341467958276	0.4928376024590164	0.38148542287630405	0.5692592678837556	0.30311941132637854	0.9239500279433681	0.5930425204918033
-1.671875	0.4532771982116245	0.6027725409836066	0.946172643442623	0.5983717865126676	0.2126977924739195	0.23948961438152017	0.5991883383010432	0.6640340909090909	0.32769327496274214	0.2006969076005961	0.18735548621460507	0.028740871833084936	0.14845510432190756	0.08596358047690011	0.500895072652757	0.4916397634128167	0.2701292846497765	0.48818559053651267	0.05719038748137106	0.04465331594634869	0.27040070789865867	0.275338813338301	0.04529880774962747	0.5480069392697466	0.42624301415797317	0.8130210506706408	0.8916265368852458	0.7428405365126677	0.5912112518628911	0.7252812034277198	0.8777988543219076	0.6099256240685544	0.74185157414307	0.765249208271237	0.5259064828614008	0.2745385618479881	0.2258181818181818	0.036364986959761536	0.7487752421758569	0.9394577589418778	0.4423469634873324	0.9324621367362146	0.04417175856929956	0.3396185264530551	0.41293265648286137	0.6613003912071536	0.3630557004470939	0.7991315666915052	0.5165281296572279
-1.65625	0.42969043405365126	0.5875673900894187	0.9380177440387482	0.6257207060357675	0.19071153129657226	0.2282711438152012	0.8238001583457526	0.7349374068554396	0.37153646609538005	0.20602011922503727	0.15903027198211628	0.018572373323397895	0.09816351527570788	0.05476322652757082	0.49503860842026826	0.6251719448584203	0.37688124068554396	0.5534776453055141	0.10019457898658723	0.053706128912071494	0.2964791356184798	0.24977389157973173	0.024293405365126697	0.28364255774962743	0.5043011829359165	0.9914088114754098	0.7652423621460507	0.7763538561847988	0.43208513412816696	0.9213577682563339	0.8646092585692995	0.5286151732488822	0.39592166542473917	0.693704964605067	0.5265	0.31859211997019377	0.20638436102831592	0.030908625186289118	0.9220350689269746	0.9346854973919523	0.517499720566319	0.9050574701937407	0.039341002235469436	0.3018384407600596	0.4719181725037258	0.8375484817436661	0.5076589977645305	0.7200020957526081	0.44799920827123696
-1.640625	0.3089369411326378	0.7587983420268256	0.674672131147541	0.7359956687779434	0.23578115685543966	0.2073002049180328	0.7305616151266766	0.5024757358420269	0.4474529154247392	0.2537218237704918	0.12604047131147544	0.017589325633383	0.04975880216095385	0.034551322652757066	0.5743598640089419	0.8145284556631893	0.53689581780924	0.7749402011922504	0.11990094076005964	0.049602319299552944	0.21928828241430698	0.14718861773472425	0.008762947093889695	0.1944928744411326	0.5196186661698956	0.6894381985842026	0.6358677812965723	0.8375255681818181	0.366904945976155	0.7332345845752608	0.6729547783159464	0.30592716095380035	0.3157618293591654	0.7335388412816691	0.46300642697466465	0.25311964418777944	0.1653184612518629	0.015745668777943367	0.994703893442623	0.7989841654247392	0.56084635804769	0.9285703241430701	0.03553111028315947	0.3226248602831595	0.35954103017883754	0.7494045268256334	0.4138291263040238	0.7835395398658718	0.4332644374068554
-1.625	0.4463918591654248	0.5405394001490313	0.7480474571535023	0.9639607861400894	0.16031128912071535	0.28754116989567813	0.5924767604321908	0.34392706780924	0.42599972056631896	0.13907884687034278	0.08275633383010428	0.016418684798807703	0.07192804582712364	0.03862588487332341	0.5168330849478391	0.9441114474664679	0.5600568181818182	0.6705891393442622	0.10617273658718329	0.048905458271236935	0.15614688897168405	0.1144517045454545	0.009364381520119203	0.29855160208643816	0.6039355905365127	0.815544010804769	0.7759071348733234	0.8865803837555887	0.3409850502980626	0.583379144932936	0.5038730439642325	0.20324245529061102	0.2787389623695976	0.9347221032041728	0.5109443461251864	0.23592357488822657	0.24223700633383005	0.008343191132637817	0.9323468237704918	0.8717241523845007	0.41263077496274214	0.5341818647540983	0.022853064456035743	0.32101574143070044	0.4750943554396423	0.7440823397913562	0.3125749347988077	0.9456964418777943	0.5090527663934425
-1.609375	0.7504347056631893	0.3675702309985097	0.9210140182563338	0.7513944672131148	0.0927407786885246	0.174959621833085	0.5615845286885246	0.26960702309985096	0.5189015927719821	0.12589074143070045	0.07554787630402382	0.01422475782414312	0.06506780923994038	0.014245622205663167	0.35946474478390467	0.968952077123696	0.4414342865126677	0.7357458084947839	0.11893247019374065	0.09860096870342772	0.20174143070044714	0.10497103204172875	0.008250046572280234	0.27119169150521605	0.5277925670640835	0.970584109538003	0.6938429116989568	0.9961288189269747	0.2282331874068554	0.6381818647540984	0.5643386270491804	0.18661531296572276	0.16235222615499256	0.9648900428464977	0.5922193554396423	0.1551413934426229	0.290739847242921	0.009930886736214561	0.90796092585693	0.9311738077496274	0.3063551136363636	0.44927729135618477	0.018599897540983568	0.19480388412816696	0.7960105719076006	0.8567397075260805	0.37313054210134133	0.9804220380029807	0.566798947466468
-1.59375	0.7405043777943368	0.3313420268256334	0.7458093330849478	0.5168496181073026	0.04840708830104323	0.2273122671385991	0.4281381799552906	0.39949916169895683	0.2887714698211624	0.11223123137108793	0.056367827868852416	0.01952598733233979	0.0792172596870343	0.008676974664679538	0.41823281482861396	0.940338813338301	0.640909370342772	0.9929125838301043	0.12997843703427725	0.1883513412816692	0.38267492548435167	0.18969900335320422	0.015555560730253326	0.4604375465722802	0.5769300484351714	0.8450827123695976	0.5383770491803279	0.8082238729508197	0.12145394001490317	0.89250521609538	0.845119551043219	0.24037821348733235	0.2716170361400895	0.9574856091654247	0.6641473546944858	0.18418233047690014	0.26213827309985094	0.021325167660208644	0.8999324236214605	0.8901132172131148	0.3233477552160954	0.4892670920268256	0.035559007078986626	0.3009780644560358	0.8233579545454546	0.9941532228017884	0.6552941039493294	0.8385192343517138	0.4512554955290611
-1.578125	0.4768776546199702	0.3500774031296572	0.6917790145305514	0.3410654340536513	0.024926602086438154	0.3066360842026825	0.3573016486587184	0.7429343330849478	0.13705346497764526	0.050003073770491846	0.030919476527570766	0.019081967213114726	0.07661508010432194	0.01144532414307009	0.6061367827868853	0.6845224944113264	0.8467255495529061	0.7302717026825634	0.09024217585692995	0.09917907041728768	0.3307318833830104	0.15625409836065574	0.02842450633383009	0.893886969076006	0.4723507358420268	0.6879925018628912	0.4043531576005961	0.62477603390462	0.12026671944858425	0.918459901266766	0.8584003353204173	0.31997401266766023	0.4883713207898659	0.8696128912071535	0.5460720938897168	0.13867096684053648	0.22971781855439644	0.035013505961251856	0.9730993852459017	0.9397851620715351	0.41669886363636366	0.6121135897913561	0.06280299925484356	0.35131571348733237	0.7123115685543964	0.9513965163934426	0.6514091374813711	0.813917194485842	0.42196455849478387
-1.5625	0.2979804396423249	0.34131361773472424	0.903234631147541	0.31435399590163937	0.02214931073025339	0.3929358699701937	0.5047954545454545	0.9233068647540984	0.14360059612518628	0.06163212555886732	0.020345612891207177	0.011757404992548404	0.05973621460506706	0.01745431259314456	0.5905718144560358	0.7621578800298062	0.7660724664679582	0.6711404154247391	0.05953520864381523	0.05460916542473915	0.24790559798807754	0.08428129657228023	0.0240608233979136	0.9824519374068554	0.6842568926974665	0.4550562127421759	0.23012909836065576	0.6044678185543964	0.13147485096870348	0.9927478576751118	0.9967469262295082	0.4358629843517139	0.6506533625186289	0.9331386456780923	0.4855298062593144	0.11832139530551411	0.279603390461997	0.028365266393442612	0.839538561847988	0.8554510059612519	0.4704802533532042	0.5382637388226528	0.052429908718330864	0.2822215443368107	0.6179183587928465	0.9221063245156483	0.6707081315201192	0.7088572559612518	0.3746529433681073
-1.546875	0.15525437779433682	0.3488421665424739	0.9294876117734724	0.32535031669150527	0.013948025335320469	0.35989511922503725	0.753088021609538	0.9028300111773473	0.13251117734724294	0.04921423248882262	0.009898425856929904	0.008448723919523116	0.05384291169895683	0.031053604694485815	0.5603614008941877	0.8804017790611028	0.7281441412071534	0.5921114474664679	0.02811955104321906	0.03206920640834576	0.21417250372578245	0.09077812965722798	0.03591924366616994	0.8528912537257824	0.7877284370342772	0.27045985469448586	0.22880434985096876	0.7746912257824143	0.15866169895678095	0.9330988729508196	0.9234884966467958	0.40819714046199707	0.6497384035022356	0.8216876397168406	0.36415843889716837	0.22307726341281664	0.2995065666915052	0.01922131147540984	0.7983429116989568	0.9397615499254843	0.39993829172876305	0.4783474292101342	0.058134687034277155	0.19270170454545454	0.5055194206408345	0.5802922876304024	0.4805587276453055	0.7556486121460506	0.3751464698211624
-1.53125	0.1164354508196721	0.32389870529061104	0.7254978111028316	0.45551606743666173	0.015496274217585704	0.26349059239940387	0.9450183494783905	0.8919046199701938	0.20517092026825634	0.04709309798807748	0.008954778315946377	0.004882078986587213	0.04160786140089423	0.03639879843517135	0.5610378166915052	0.7101758103576752	0.7318622857675112	0.6462706780923995	0.032223034649776494	0.02253218144560354	0.18364530551415792	0.08135050298062596	0.05865378166915047	0.7530949143070045	0.6420488543219076	0.21105546758569305	0.1898224664679583	0.7268636363636364	0.12709263226527567	0.9843819392697466	0.9556560637108793	0.4265115033532042	0.5489650707898659	0.6983589325633384	0.40351294709388974	0.2837135804769001	0.25435767511177343	0.011602272727272767	0.8384155178837556	0.7454936195976155	0.38572513040238454	0.4641358979135618	0.04848649403874816	0.1530151359910581	0.39987574515648283	0.3298485935171386	0.35644164493293595	0.8942007730998509	0.30484421572280174
-1.515625	0.19748286140089422	0.4839935730253353	0.655147680700447	0.6944500279433681	0.022029852831594643	0.2850945883010432	0.96325260804769	0.8437749627421759	0.3498643349478391	0.15577030551415794	0.021008988450074484	0.007044709388971726	0.06838389530551414	0.05759458830104325	0.5407017976900149	0.7547581035767511	0.6637258289865872	0.8143080290611029	0.09424357302533537	0.03673532973174365	0.2168397913561848	0.10828059798807754	0.0728365312965723	0.6531512667660209	0.7311740871833086	0.18652580104321903	0.2438247950819672	0.6917278315946349	0.14387686289120716	0.9252969448584203	0.8135957526080477	0.369602598733234	0.48144807190760064	0.6400049832339791	0.42747648099850966	0.3965416356184799	0.4274406669150521	0.03308196721311474	0.9285575633383011	0.6442572187034277	0.5380897913561848	0.7115438245156482	0.07369574329359163	0.16062658345752612	0.514911745529061	0.37743549739195226	0.5396004564083458	0.8180244970193741	0.37477808308494787
-1.5	0.1270674832339791	0.29738589791356185	0.5016071162444113	0.6005452682563338	0.011193600968703477	0.2168645678092399	0.8064399217585693	0.5748087742175857	0.24545780551415797	0.14640312965722801	0.01307339791356188	0.007113310357675151	0.07902622019374073	0.04322857675111769	0.365719262295082	0.9440521143815201	0.5174303744411326	0.7890661792101341	0.10910031669150522	0.03619835134128169	0.23310767511177344	0.12525246833084946	0.10565741430700448	0.898224198956781	0.6975363729508197	0.15795920268256336	0.2648800763785395	0.7856211345007451	0.18190438710879286	0.931437220566319	0.9007206594634873	0.3562056166169896	0.2919608327123696	0.7605601248137108	0.3612477645305514	0.4058645212369597	0.6156046013412817	0.09389227831594638	0.7922666263040239	0.39641793964232486	0.37217664865871836	0.5758542753353204	0.11424441132637853	0.157578893442623	0.720180979880775	0.756503120342772	0.9627574049925485	0.47961587183308496	0.25679023845007454
-1.484375	0.0829583178092399	0.3162741244411327	0.5484334016393443	0.49369504470938896	0.00907283904619971	0.12892753353204178	0.6677897727272728	0.24582288561847987	0.12454764344262292	0.15744094634873318	0.00554997205663188	0.0042285301788375085	0.05249254843517137	0.04309114195231001	0.2445982675111773	0.9091847056631892	0.16830216095380035	0.5412237798062594	0.09960404247391952	0.026336158718330838	0.21011684985096868	0.0642102272727273	0.08637760804769001	0.9279045733979135	0.6701691039493294	0.13750433122205663	0.19595696721311473	0.5667282973174367	0.12357814828614011	0.899641393442623	0.9128393722056631	0.3808267511177347	0.3171201564828614	0.6716304955290611	0.23597359351713865	0.36780472242921014	0.5363889251117735	0.09054699143070044	0.5662484631147541	0.2528720659463487	0.25643833830104323	0.5237570789865872	0.19680188152011924	0.13028865499254838	0.9083028129657228	0.8907784556631893	0.42505304582712367	0.1956930421013413	0.12662285767511172
-1.46875	0.08190103390462	0.3417796199701938	0.6902396609538003	0.2802393815201192	0.010213859910581213	0.29760171385991063	0.7869163561847988	0.10639879843517142	0.07283247950819671	0.07431967213114754	0.0020531855439642754	0.0039456501490312545	0.0605238915797317	0.04603409090909094	0.3608287537257824	0.9686377142324888	0.054117362146050674	0.28547401266766026	0.07100274776453053	0.025658019746646832	0.2138206501490313	0.06422941505216095	0.09796330104321904	0.9116592771982116	0.7380456874068555	0.07218549739195235	0.1680586345007452	0.4342085506706408	0.09490638971684051	0.8216585320417288	0.9857662537257824	0.5228746739940388	0.21809160767511182	0.8541789772727273	0.24917329545454547	0.49640974292101336	0.2588503632637854	0.038024590163934446	0.6978238636363636	0.2955543964232489	0.26836172690014903	0.6055046572280178	0.32433057004470944	0.25148593517138595	0.64275782414307	0.9566141486587183	0.27849254843517135	0.216885665052161	0.13209337742175853
-1.453125	0.10028832898658724	0.4797313710879285	0.7913874813710879	0.2955828520864382	0.008009873323397865	0.268074981371088	0.9363127328614009	0.05351611400894185	0.03108150149031297	0.05987928464977643	0.00217921013412814	0.0047933587928464805	0.04683555327868849	0.02931562034277202	0.31517105998509687	0.8847611307749628	0.03421162444113268	0.11837108792846496	0.08490271050670639	0.06868810543964232	0.312536978390462	0.0826025521609538	0.09546837742175862	0.9702120435916542	0.7295517883755589	0.08422084575260802	0.13085869970193742	0.2580984072280179	0.04061731557377046	0.7405809426229508	0.9393414213859911	0.6993701099105812	0.2962620622205663	0.8924696814456036	0.24509966467958266	0.5457167473919523	0.1933170640834575	0.015406902011922519	0.580230719076006	0.29095501117734723	0.32030393070044705	0.7779906389716841	0.3310794988822653	0.27769103949329355	0.5331150801043218	0.7998358792846498	0.27816789307004475	0.21654629284649773	0.09281315201192253
-1.4375	0.08116393442622949	0.7022321162444114	0.991466654247392	0.335929163561848	0.013618014157973146	0.5056385059612518	0.952339325633383	0.04958676415797314	0.06424739195231	0.09692539120715349	0.0051041821907600315	0.014730486214605043	0.07877757078986591	0.04264926415797321	0.4147160488077496	0.9085670640834576	0.028359724292101318	0.13414986959761555	0.14041146609538002	0.16584565946348728	0.39608299180327866	0.08614954359165428	0.07606035767511177	0.7336363170640834	0.6695872764530552	0.11443782600596131	0.1359101154992548	0.20416351527570786	0.02657381706408346	0.853221870342772	0.9008417473919523	0.7782446441877795	0.34620380029806264	0.9502160953800298	0.22214036885245902	0.5943622857675112	0.12245445230998508	0.01359691691505216	0.5312365871833085	0.21767129284649778	0.4249904526825633	0.7532288096125186	0.45717329545454544	0.34854252049180323	0.4427113450074516	0.7064105812220567	0.2762887481371088	0.24518414679582712	0.11439367548435175
-1.421875	0.12905719076005961	0.6525435450819672	0.6799918964232489	0.32581864754098355	0.01506226713859915	0.5681896888971685	0.8674693554396423	0.07427510245901636	0.09187336997019369	0.1669562686289121	0.01368135245901636	0.05100093144560358	0.14567408718330854	0.061908392324888206	0.47921055327868856	0.7995010245901639	0.017062686289120665	0.1723446348733234	0.12985259873323396	0.21850605439642323	0.44465443368107305	0.12237262481371092	0.08683890648286141	0.45281864754098355	0.766647401266766	0.10761377608047695	0.1890411698956781	0.3048275428464977	0.05746702682563343	0.9988004843517139	0.8293082153502236	0.9138374161698957	0.2977310916542474	0.6288839884500745	0.1697929396423249	0.5235717678837556	0.1955487611773472	0.0500766579731744	0.4762554023845007	0.1665037723546945	0.3509659090909091	0.5482357023099851	0.5641569485842026	0.3413557190760059	0.5587490685543964	0.824493200447094	0.16345338114754093	0.21621986773472435	0.16182283904619965
-1.40625	0.12415266393442626	0.5231173155737705	0.6155923994038748	0.22553311289120714	0.01867310916542475	0.6644917567064084	0.6676020398658719	0.08914339605067068	0.10379801602086436	0.3064817902384501	0.04086098174366615	0.11472992734724297	0.24350172317436658	0.10877067809239938	0.4231933215350223	0.517628399776453	0.015756892697466496	0.19342147913561847	0.2553970752608048	0.48655919336810727	0.7807493479880775	0.21261903874813715	0.1387798994038748	0.5045936102831594	0.9743859910581222	0.24280635245901638	0.28600158345752613	0.30853464977645306	0.05504545454545451	0.9549201285394933	0.9479376397168405	0.9187562872578241	0.23255448956780922	0.46267790611028314	0.19532586624441128	0.5495689735469449	0.23060418219076007	0.08158294523099852	0.600253120342772	0.25583941877794336	0.2566458178092399	0.5553876210879285	0.5149871926229508	0.2644663748137108	0.6714533811475409	0.8193280551415797	0.12697731929955292	0.22460231929955288	0.2169329359165425
-1.390625	0.18330928651266765	0.42838678278688525	0.664402617362146	0.21548206967213113	0.012721404619970178	0.6582243386736215	0.5331708271236959	0.06512565201192255	0.09639991616989563	0.3706507078986587	0.07085483420268257	0.17269341467958266	0.3576842865126677	0.1899659556631893	0.4574510059612519	0.575977598733234	0.011851294709388949	0.2009909184053651	0.28269341467958276	0.5385699515648286	0.8904854228763041	0.2651573677347243	0.13953232116244407	0.6385448491058122	0.8823228856184799	0.27094788561847993	0.24418489195230997	0.517741151266766	0.08173481743666167	0.7522368666169896	0.9737302999254843	0.965325027943368	0.18113054210134127	0.44621930886736216	0.1904162630402384	0.4044916169895678	0.32596106557377047	0.20472876304023846	0.5326725968703427	0.224347662071535	0.33748863636363635	0.5495540704172877	0.48956641207153506	0.149832805514158	0.849260152757079	0.9723123137108793	0.093613543219076	0.14029587369597618	0.23251317995529064
-1.375	0.17230337183308497	0.3059112798062593	0.8803791915052162	0.15601327309985102	0.004270817809239991	0.5746846125186289	0.527825773099851	0.028418219076005946	0.03524995342771986	0.22329340536512665	0.03347866989567805	0.12556841467958268	0.345230206780924	0.16029862146050666	0.5514371739940387	0.6071030644560358	0.005098127794336826	0.15025125745156487	0.24982591281669153	0.3725875558867362	0.7481898751862891	0.32023020678092395	0.13296535022354694	0.7640585879284649	0.9997896330104322	0.2407826937406855	0.2772123695976155	0.6214558029061104	0.18307502794336816	0.5369644653502236	0.8772932656482861	0.9185756333830104	0.2150059612518629	0.4739978576751118	0.14710297131147543	0.36253567436661704	0.2956688710879285	0.2942153967958271	0.5526462835320417	0.22535949143070044	0.3154376862891207	0.5195061941132637	0.4598496181073025	0.07342483233979136	0.9653470100596125	0.9912042194485842	0.10644252980625935	0.1149114195230998	0.17289726154992546
-1.359375	0.13385474105812223	0.14874021982116248	0.9912032880029806	0.08189535208643817	0.0029922224292101562	0.3364011736214605	0.41174571535022353	0.007378353204172905	0.021160022354694497	0.1347496739940387	0.01554349850968706	0.039131939269746674	0.18153185543964234	0.08679061102831598	0.48449385245901644	0.45469923621460506	0.004121646795827161	0.12590224478390466	0.2003599571535022	0.2226066970938897	0.4425648751862892	0.1678864102086438	0.10123500372578242	0.9476108885991058	0.8978368573025335	0.2129911046944858	0.23498239567809243	0.8846092585692995	0.27087369597615496	0.38109440201192246	0.8741133103576751	0.9181837742175857	0.2922506054396423	0.5443709482116245	0.11709705663189274	0.1971140089418778	0.3895907228017884	0.5442792008196722	0.5125115499254844	0.26576737146050666	0.34462676974664674	0.40644565014903133	0.4613660115499255	0.04587388226527567	0.8346214605067064	0.7396812127421759	0.0727853949329359	0.13921553651266771	0.13834668405365125
-1.34375	0.12497112518628917	0.10037313710879281	0.5937927533532041	0.07198542287630405	0.004351015275707915	0.23937635059612516	0.38487723546944863	0.0038686661698956737	0.0288066318926975	0.1293759780178838	0.014518582339791308	0.03370002794336813	0.1707934519374068	0.061221637481371105	0.2972472988077496	0.27969807190760054	0.0038414679582712274	0.12043358792846492	0.19916100037257822	0.27514530551415795	0.5169563152011922	0.20252500931445605	0.08953772354694489	0.7847413375558867	0.9801390182563339	0.11760655737704917	0.35223295454545456	0.944910162071535	0.256076285394933	0.43426695230998513	0.8691518722056633	0.928978111028316	0.19675931445603578	0.6119843517138599	0.07979932004470935	0.14176634687034273	0.43804121646795824	0.6094974385245902	0.5624679116989568	0.39103325260804767	0.48956352459016395	0.3899511456780924	0.4180009780178837	0.031015508569299577	0.7220678092399404	0.6893380216095379	0.05002766393442626	0.16228194858420264	0.22335981743666167
-1.328125	0.18188720193740682	0.10310390275707904	0.5925390275707898	0.10620733979135621	0.005795081967213123	0.14856100968703423	0.5841235562593144	0.00459994411326381	0.029847988077496224	0.14300270119225034	0.0231514996274218	0.04102188897168402	0.2004151453055142	0.05433098919523105	0.31384528688524593	0.38545668777943365	0.004906156855439603	0.10819350782414305	0.31223206967213113	0.4969089511922504	0.7196823304769002	0.23170733979135616	0.09572373323397909	0.8347669523099851	0.8530547690014904	0.17280835506706405	0.3325060078241431	0.990451844262295	0.17789018256333833	0.5222811568554396	0.9974653036512667	0.9648709947839046	0.19033098919523095	0.7134501676602086	0.07131473546944855	0.13025158345752608	0.2571009687034277	0.5085146702682564	0.43267534463487334	0.37039199888226526	0.6143186941132638	0.6642287164679583	0.34174548248882264	0.04400065201192249	0.9114504470938897	0.8997479042473919	0.05454075074515652	0.17296222988077492	0.26329526825633387
-1.3125	0.07359915238450077	0.04828064456035763	0.5040738636363636	0.07425842958271234	0.003468237704917998	0.12314144001490313	0.608295827123696	0.005461019001490319	0.01275894187779436	0.09724608792846501	0.0231855905365127	0.0668551602086438	0.26065983606557375	0.10351252794336807	0.39769849105812216	0.4045858327123696	0.005660814083457533	0.13079196162444118	0.42558024403874817	0.7864550577496274	0.9772055700447094	0.34431142883755583	0.13777100409836063	0.971784137481371	0.777747671385991	0.19899809053651263	0.2932580104321908	0.8488994504470939	0.1284102552160954	0.5209043405365127	0.7267000745156482	0.7447079452309986	0.2209245063338301	0.6248909277198211	0.08312653688524585	0.071972382637854	0.2505813152011922	0.5696979787630403	0.3328588859910582	0.34133392324888223	0.8019651639344263	0.7037022634128167	0.30623584202682563	0.03294513785394937	0.9815988263785395	0.9641952775707898	0.047438757451564784	0.24039185916542471	0.42114162630402385
-1.296875	0.15642119970193735	0.07165415424739197	0.47253995901639345	0.0944725223546945	0.0035302719821161954	0.15002384500745158	0.5358109631147541	0.0052441784649776	0.016634966467958257	0.12459496087928468	0.027474524962742164	0.0960352086438152	0.26536531296572285	0.1818371367362146	0.48605854135618476	0.5770321814456036	0.006838161326378489	0.1951379936661699	0.5744157973174366	0.9860386084202682	0.9713836624441132	0.3400202589418778	0.17807088301043217	0.9400072187034277	0.8636495901639344	0.2337493945603577	0.3147164213859911	0.6743525521609538	0.08291453986587183	0.547627328614009	0.47290909090909095	0.5353487798062593	0.34561140089418774	0.6125636177347242	0.0695139716840536	0.07624683308494784	0.18864083457526082	0.5305028874813711	0.3480597056631892	0.41923346684053653	0.8881770212369597	0.8509769467213115	0.26585306445603574	0.02115517883755591	0.8465474571535022	0.9218650335320417	0.06326415797317442	0.5284823025335321	0.8239616710134128
-1.28125	0.11589581780923996	0.07003236773472432	0.583345333457526	0.10636149403874817	0.0032431538748136646	0.12281301229508201	0.4887946628166915	0.007114940387481394	0.027699189642324873	0.10128935357675117	0.021445277570789845	0.0997136270491803	0.3220550484351714	0.21862220566318924	0.5296929023845007	0.6150539307004471	0.006768861773472468	0.28976355253353203	0.6610244038748136	0.8832808308494784	0.9918831035767511	0.3539692157228018	0.25197121833084946	0.9128773751862891	0.9956237425484352	0.4369345193740686	0.49276807004470935	0.4503301508941878	0.07685655737704922	0.45271129843517144	0.3594567343517139	0.41681799552906107	0.42497168405365127	0.708705989195231	0.09208671758569298	0.10115797317436659	0.1193363450074516	0.5212865126676602	0.2958876676602087	0.35209975782414304	0.6351868945603576	0.9774554303278689	0.26575041915052156	0.0349430886736215	0.7967272727272727	0.9684842585692995	0.03920934239940388	0.5880062872578242	0.9345155551415797
-1.265625	0.17290657600596127	0.06741072093889722	0.5977464605067064	0.22188007637853946	0.004089931073025355	0.08755439642324891	0.5667450167660208	0.028745156482861356	0.04243978204172871	0.08459589232488818	0.020957060357675084	0.07668074701937411	0.23023709947839044	0.303120063338301	0.6615414493293592	0.7323914865871832	0.015984724292101293	0.3787885152757079	0.6640015834575261	0.9125427999254844	0.6532936847988078	0.2449602738450074	0.2768305234724292	0.47600335320417286	0.7098583736959762	0.8641342213114754	0.6945291542473919	0.4582152570789866	0.12890559798807755	0.36041565760059613	0.2647636456780924	0.39484701005961254	0.5872292753353204	0.8014757824143071	0.21829321907600596	0.16062807377049182	0.08269509128166919	0.5098576751117735	0.2965320883010433	0.4086611400894188	0.7107039865871834	0.9052543312220567	0.2136399962742176	0.03302160953800293	0.819401825633383	0.9717776173621461	0.03636126117734728	0.8470172783159463	0.8066524776453055
-1.25	0.24180025149031292	0.09123579545454541	0.609312732861401	0.2719223640089419	0.004494830476900136	0.10990536512667659	0.6455368386736214	0.025531389716840547	0.03207474850968706	0.07582521423248878	0.03056105625931449	0.07385879284649777	0.2422563804023845	0.3875837835320417	0.7256379936661699	0.8700151359910582	0.007561289120715298	0.25419159836065575	0.6836531762295082	0.9642122298807749	0.4973590257078987	0.22208965163934424	0.3580292473919523	0.49842222429210137	0.9258399310730253	0.8047318833830104	0.6287727738450075	0.2898575819672131	0.11912756147540982	0.36957484165424737	0.14410748882265279	0.20621292846497763	0.7774449049925485	0.7620798714605067	0.3597685357675112	0.27190331594634876	0.028158112891207177	0.44807065014903125	0.12369439269746652	0.18072913561847992	0.8893114754098361	0.6606055793591654	0.36556077682563337	0.07622918219076003	0.9288632172131147	0.9916033438897168	0.021723593517138595	0.5642537723546945	0.9963430048435171
-1.234375	0.2560551881520119	0.06956180141579726	0.6108091933681072	0.37874320044709386	0.01062970380029804	0.12397699329359169	0.6086746926229508	0.03411708271236957	0.04853590722801793	0.1209130961251863	0.04801718517138598	0.0715069392697466	0.21321800484351716	0.48570147168405364	0.8911184333084948	0.8321840536512668	0.005351993293591706	0.2074429023845007	0.7627495342771982	0.9485928651266766	0.4108168312220566	0.17633140834575256	0.49118191132637856	0.4758335506706408	0.975971870342772	0.742765089418778	0.6547471125186289	0.33352906110283165	0.11468861773472427	0.47201522913561844	0.09718782600596121	0.17667525149031293	0.7410223081222056	0.7623087276453056	0.5404008476154993	0.3164812779433681	0.04673509687034272	0.6421246274217586	0.07594853763040244	0.16197755216095377	0.9992627608047691	0.9297614102086438	0.6041293312220566	0.14414265089418776	0.8334140275707899	0.6257175856929955	0.012971963487332316	0.47296707339791355	0.8837439456035767
-1.21875	0.1951990499254843	0.06596837742175854	0.526656762295082	0.3030498323397913	0.011672177719821208	0.08334812779433676	0.44400642697466464	0.03659402943368106	0.04355933308494786	0.08054564083457527	0.04079722429210131	0.06759184053651268	0.15749012667660212	0.5105525801043219	0.6725129005216095	0.6944313990312966	0.009820510432190788	0.17804461624441137	0.6232445044709389	0.8806812593144561	0.32321930886736217	0.14761009687034277	0.6296379936661699	0.3488604694485842	0.9962321162444113	0.7925227738450075	0.7184516114008942	0.4251239288375559	0.1474973453800298	0.43987621087928463	0.06827906110283155	0.16604284649776457	0.7945452682563339	0.6803283811475409	0.8086025521609538	0.371379936661699	0.13246083271236964	0.8433211624441133	0.0778249347988077	0.1502003539493294	0.8520315294336811	0.8910607302533532	0.8342316505216095	0.19406669150521605	0.7414213859910581	0.4685557935916542	0.008767883755588679	0.4030373509687034	0.8752603390461997
-1.203125	0.2656266766020864	0.07928846870342776	0.35413990312965726	0.3066073025335321	0.009776127049180294	0.1224899403874814	0.44558546013412814	0.041738636363636394	0.05704224105812217	0.049263552533532096	0.05098062593144559	0.11966868479880777	0.22652803651266762	0.6535733047690016	0.6146698956780924	0.8522528409090909	0.01230053092399408	0.29623318740685545	0.6314779713114754	0.9983360655737705	0.36343056073025337	0.1566019001490313	0.6615293405365127	0.32450470380029806	0.797166123323398	0.9210825726527571	0.8765283159463487	0.4187200074515648	0.23469155178837553	0.4003099850968703	0.0691511736214605	0.10160162071535017	0.935621087928465	0.8695174646050671	0.9193244225037258	0.5046190853204173	0.23700512295081966	0.9536943926974665	0.10172359351713856	0.18418284277198216	0.663053930700447	0.622388552533532	0.952430188152012	0.26838165983606554	0.6705041449329359	0.5023280551415797	0.008735003725782398	0.4271073491058123	0.8956753912071536
-1.1875	0.23305756333830108	0.06328627980625934	0.2918938152011923	0.38359919895678096	0.007232349105812275	0.1207177719821162	0.5083291263040238	0.05231706408345749	0.04941523845007456	0.027012853949329396	0.05481906669150527	0.13828371833084951	0.25515047503725785	0.8031475875558868	0.6034286046944859	0.916064036885246	0.02777500931445609	0.35011810730253357	0.5835701378539493	0.9985882544709389	0.42146129843517144	0.15590974292101345	0.6395641766020864	0.40496875	0.4476832153502236	0.8608474292101341	0.7124099757824143	0.41776434426229503	0.27595720007451563	0.37110529992548436	0.07700218889716837	0.11787690946348728	0.9105653409090909	0.8758659649776454	0.973489847242921	0.42011703614008944	0.2968483606557377	0.6559402477645305	0.11364889157973179	0.14817799925484354	0.9042047783159464	0.5661974664679583	0.8167943368107302	0.2777362611773473	0.6011141020864381	0.5854519839791357	0.006753353204172918	0.2931334761549925	0.9568824515648287
-1.171875	0.1377534463487332	0.026142464605067084	0.19841114008941874	0.3084698677347243	0.004090210506706438	0.11105914679582707	0.43224864940387486	0.047059798807749575	0.052109351713859886	0.012809938524590114	0.05532940573770495	0.138221870342772	0.26572531669150523	0.9224099292101341	0.5590866710134128	0.8142493014157973	0.026013459388971705	0.30475372578241433	0.30109039679582716	0.8093444951564829	0.4384461624441133	0.17292045454545457	0.7225516020864382	0.29036419523099855	0.3421413468703428	0.6782828334575262	0.8309659556631892	0.6888933960506707	0.3936566225782414	0.38329834202682567	0.08771469821162448	0.16738510618479885	0.7867261549925484	0.8425502514903129	0.7535815480625931	0.31087681631892694	0.3087111587183309	0.438001024590164	0.10916337555886735	0.1304418777943368	0.9732321628166916	0.6219994411326378	0.8997619690760059	0.3741885711624441	0.6170740499254843	0.6823032786885246	0.008705616616989542	0.23982465536512665	0.6950516486587184
-1.15625	0.15156706408345755	0.010291915052160983	0.08700549552906112	0.23239479321907597	0.006265694858420323	0.15464656296572277	0.18231869411326374	0.038861820044709394	0.06903418405365125	0.019001304023845034	0.08408685730253351	0.15161088859910576	0.2538682935916542	0.8459143070044709	0.47114157973174364	0.6417540983606558	0.016412350968703415	0.1861474944113264	0.28020356743666175	0.7279776918777943	0.5230061941132638	0.1793555327868852	0.829677859538003	0.34375204918032787	0.25616374813710874	0.45223328055141576	0.9370142511177347	0.9635176043219076	0.4066669150521609	0.5206749254843517	0.07639758755588677	0.19713091467958266	0.598415378166915	0.8613733699701938	0.5915663189269746	0.2850557935916542	0.45745463859910585	0.3892294150521609	0.0689605067064083	0.08139223174366617	0.9927284836065574	0.6040861121460507	0.8644687965722802	0.4686674739195231	0.580741663561848	0.6260502980625932	0.015549506333830121	0.21649813710879284	0.4946430700447094
-1.140625	0.22426592771982112	0.01975079172876304	0.1525172783159463	0.31097336065573766	0.025376909463487363	0.15401369225037254	0.17990024217585698	0.05450884873323403	0.20266463301043214	0.058433867362146064	0.14130686475409837	0.14663855253353208	0.17671893628912072	0.8133433308494784	0.5047178651266766	0.6017920081967213	0.01965843889716845	0.29637607116244413	0.4087058494783905	0.6143822187034278	0.3807056631892698	0.11818843144560354	0.9494469541728763	0.2994948770491803	0.17517008196721306	0.33278553464977645	0.9391896423248882	0.7868379750372578	0.5334783438897168	0.47590285022354695	0.06274632078986586	0.28031622578241433	0.30221059985096865	0.6382397075260805	0.5610311102831594	0.3033175763785395	0.6887529806259314	0.30355672503725784	0.09280760991058123	0.18744211065573768	0.7669432749627422	0.4248129657228018	0.884888552533532	0.4884788561847988	0.621767464605067	0.7608094728017883	0.0396143815201192	0.27362998323397913	0.6296248137108793
-1.125	0.2529317250372578	0.036075773099850994	0.18170883010432193	0.6086437686289121	0.05651895491803283	0.31346893628912076	0.21300675298062588	0.17392893070044713	0.3495648751862891	0.12542976900149028	0.28991589046199706	0.22185977086438147	0.3004766207153502	0.9717718423994038	0.5527218237704918	0.5616635152757079	0.049436801415797316	0.45363501304023846	0.48591691505216095	0.5855561661698957	0.4856915983606558	0.18783541356184796	0.8834427626676602	0.18791635618479885	0.2463689456035768	0.2985966374813711	0.9325122950819672	0.6076838207898658	0.7325905365126677	0.5421796292846498	0.06966039493293597	0.30967725409836067	0.10835488077496269	0.5349978576751118	0.5628261922503726	0.36621944858420263	0.8220870435916543	0.23549538934426228	0.09024976713859911	0.21073183681073027	0.4794141672876304	0.38251685916542477	0.9366519187779434	0.558054163561848	0.6940080104321907	0.6234374068554396	0.03366020864381525	0.24118903688524596	0.8919784836065574
-1.109375	0.1547777105067064	0.021918964232488847	0.30330285953800296	0.6346979787630402	0.06400842958271236	0.5565557004470939	0.4400995249627422	0.21915592399403871	0.28810013040238447	0.13214628353204172	0.3548468237704918	0.2741556445603577	0.4332793405365126	0.8759567343517138	0.7378090536512667	0.7535489474664679	0.07005597988077494	0.31176057190760065	0.44825139716840534	0.47449278129657224	0.5168040704172876	0.20988878539493294	0.998140881147541	0.25696190387481366	0.3400354880774963	0.188047131147541	0.7214568274962743	0.4422006333830104	0.8204334482116244	0.6224813245156483	0.07595510432190755	0.20941323584202687	0.17308252608047692	0.6841711997019374	0.3237598267511177	0.22930472242921018	0.8307166076751118	0.3393907880029806	0.12343070044709392	0.1872828800298063	0.4938457991803279	0.3380281762295082	0.9134134687034278	0.6120803837555886	0.7499619504470939	0.7172178651266766	0.07591752049180323	0.39302948025335316	0.7458344821162444
-1.09375	0.1368281482861401	0.03402654619970191	0.583462229880775	0.43642613636363636	0.0661986307749628	0.7566589511922504	0.6906397168405365	0.1310441970938897	0.2121746460506706	0.14509626490312966	0.4014191505216096	0.29030742362146056	0.39781678464977643	0.9728772820417287	0.9221619318181818	0.9989430421013413	0.03168698770491807	0.3714710320417287	0.5615373509687034	0.2977356557377049	0.38689786698956785	0.120041915052161	0.9766668219076006	0.19937341654247387	0.44039074143070045	0.10312113450074512	0.7324753166915052	0.6118240499254843	0.9411107954545455	0.6559100223546945	0.06323057935916543	0.15651662630402385	0.16923505029806263	0.8453179023845008	0.14647345380029808	0.16373425856929957	0.9153978669895678	0.37999450447093885	0.11842725409836063	0.17989386177347244	0.5221347336065574	0.3851454452309985	0.7848264251117735	0.6778909742921013	0.7878844076005962	0.6744742455290611	0.0753063524590164	0.4709368014157973	0.5652207060357675
-1.078125	0.1639937127421759	0.0367524217585693	0.6090196069299553	0.33458676415797317	0.04796707339791351	0.7241862891207154	0.7621422317436661	0.1242402198211624	0.15489828614008938	0.05814558494783906	0.3716473081222057	0.21406976527570787	0.29409910581222054	0.9601909929210134	0.9369149590163934	0.961946628166915	0.044005448956780935	0.4030790797317436	0.49819169150521614	0.176355719076006	0.22078008569299556	0.030341700819672135	0.8522018908345752	0.2158227459016393	0.5375650614754098	0.1378388599105812	0.8234053651266766	0.6649860748882266	0.8450954266020865	0.45200475037257826	0.0370059146795827	0.09457861400894185	0.2659954359165425	0.9767176322652757	0.18696935543964233	0.16491863822652753	0.7894554769001491	0.46855542101341285	0.20672438524590164	0.23630132265275705	0.8216828427719821	0.6600396795827124	0.6914671199701937	0.6674605532786886	0.8685285022354694	0.7287865592399404	0.10263724850968703	0.4591358979135618	0.5765120622205664
-1.0625	0.1554513785394933	0.030457526080476915	0.5024285581222057	0.27787704918032785	0.041735469448584195	0.6007448770491803	0.707671618852459	0.12048849664679584	0.12337630402384503	0.03163547876304029	0.22180542101341283	0.11282432935916542	0.1943592585692996	0.808931259314456	0.9594671199701937	0.9761551322652757	0.04991910394932941	0.4150914213859911	0.5283005309239941	0.18158736959761546	0.26289213859910576	0.056189688897168355	0.9247438058867362	0.3118947000745157	0.7521287723546946	0.2002003073770492	0.7279300484351714	0.7356934612518629	0.9690127142324888	0.6349220845752608	0.09964418777943373	0.1464832805514158	0.23646139157973178	0.9776192250372578	0.3293011829359166	0.22760325074515653	0.9934099292101342	0.4867572187034277	0.27702696535022353	0.23541873137108793	0.721047131147541	0.6451490778688524	0.5507291356184798	0.7163019280923995	0.6812598733233979	0.5476549925484352	0.05185767511177353	0.3260439176602087	0.586806771609538
-1.046875	0.16199259500745156	0.07287569858420273	0.8081426974664679	0.15113641020864377	0.038283811475409824	0.822209109538003	0.7761642604321908	0.14904876117734722	0.08819625558867361	0.02437066877794336	0.17601774403874815	0.1369925484351714	0.2624290704172876	0.9871125652011923	0.802565620342772	0.99946875	0.06921493107302534	0.29788515275707894	0.32284859351713857	0.16450493666169896	0.3817256892697466	0.10536652384500744	0.794013785394933	0.2752220566318927	0.8945659929210135	0.14317054769001492	0.6647954079731744	0.6231452589418778	0.9088147820417287	0.6676664959016394	0.12538869225037252	0.15831399031296567	0.28750302719821164	0.984075773099851	0.328281762295082	0.21474585506706412	0.908120575633383	0.48351387853949335	0.290572652757079	0.1945177440387481	0.7196199701937407	0.5956869411326379	0.583335413561848	0.9477404526825634	0.8352805979880775	0.6266100968703427	0.06691318926974665	0.264980486214605	0.6043344355439642
-1.03125	0.1700394001490313	0.05217161885245902	0.9250170920268257	0.10159137481371083	0.03576527570789867	0.8868773751862891	0.8003278222801788	0.1218636363636364	0.06163049552906108	0.04680337183308492	0.2697019839791356	0.16083280551415802	0.4165184426229508	0.9612901453055142	0.5510553744411326	0.9112599198956781	0.048696907600596084	0.17633597242921017	0.29972839046199706	0.196694020119225	0.5368105905365126	0.23965690201192247	0.5095746553651267	0.22815555141579735	0.8332648099850969	0.14512937779433677	0.5314547783159463	0.48149226900149034	0.8205129470938897	0.6668443088673621	0.20314903129657225	0.2461247671385991	0.27910082898658717	0.869334901266766	0.3187172131147541	0.16241090722801788	0.9493482675111773	0.4422945696721311	0.40659938524590167	0.19471381333830107	0.8701019001490313	0.6740592865126677	0.5349198956780924	0.837103390461997	0.7997549832339792	0.6977139064828615	0.07516565760059613	0.25028991244411325	0.7823051881520119
-1.015625	0.26949510991058123	0.09249664679582714	0.9026713859910581	0.08969960879284655	0.05528199515648291	0.7190401453055142	0.9623768628912072	0.16851578800298062	0.04649347988077501	0.0989306538748137	0.2847737518628912	0.11146106557377045	0.31167078055141584	0.990052580104322	0.5520370249627422	0.841875791728763	0.051756752980625986	0.07971320789865877	0.2903821721311476	0.2179273938152012	0.5579725223546945	0.25531627235469445	0.6855866710134129	0.23252291356184795	0.8011249534277198	0.19369378725782416	0.32657693740685545	0.27740820603576755	0.7522994131892697	0.6996251397168405	0.18104624627421761	0.15377589418777948	0.4315155551415797	0.7865091747391952	0.5045122950819672	0.13649352645305513	0.7972996926229508	0.31850232861400896	0.40647540983606556	0.2661584388971684	0.8702345380029806	0.7547081780923994	0.7213222801788375	0.6780628725782414	0.7177300204918033	0.4433311289120715	0.06575409836065571	0.31312625745156486	0.6856468423994039
-1.0	0.33080299925484347	0.09495380029806255	0.9913502235469449	0.029307470193740692	0.04156347801788374	0.5753488729508196	0.9470430793591654	0.1397047783159463	0.029609910581222088	0.1222851154992548	0.2934519374068555	0.08853935357675113	0.30604447652757083	0.9895035860655738	0.6207529340536513	0.7913119411326379	0.043734724292101346	0.035841328241430714	0.25993712742175856	0.3129011736214605	0.6424853297317437	0.30589893815201197	0.6474564549180328	0.35193535767511175	0.685899217585693	0.1033920454545455	0.13066100037257822	0.26293600968703423	0.9188257265275708	0.8929932935916542	0.1942883289865872	0.150912770119225	0.7617011922503726	0.8223282414307005	0.47410935171385993	0.08603697839046198	0.7700646888971684	0.3725361400894188	0.3339537537257824	0.2293220938897168	0.5088621926229508	0.9320219355439643	0.7444288375558867	0.6787316970938897	0.6330240312965723	0.33935208643815207	0.06358466840536514	0.3094613450074516	0.8693690387481371
-0.984375	0.2847232209388971	0.060037024962742214	0.6915401918777944	0.03471046013412815	0.08563519932935915	0.6614980439642325	0.8123127328614009	0.37922033345752604	0.06012132078986587	0.1588423994038748	0.3468383010432191	0.10246702682563336	0.28970994783904624	0.8770874161698957	0.8185678092399404	0.5962806911326379	0.10954298621460512	0.057171479135618486	0.2986656110283159	0.4564015927719821	0.8332493945603576	0.35379019187779437	0.8313451471684054	0.4786712928464978	0.7840427533532042	0.049496646795827104	0.13995459202682559	0.25616901080476895	0.935848686661699	0.8955930514157973	0.16963110096870337	0.12462951751117735	0.8528229321907601	0.7902296013412817	0.22253325260804768	0.04484789493293595	0.624982023099851	0.39497494411326384	0.1868518070044709	0.17547638785394937	0.3537846497764531	0.9808317343517139	0.44195985469448584	0.9551770678092399	0.8001979321907601	0.3028336903874814	0.05829098360655738	0.27729564083457525	0.9401943461251863
-0.96875	0.38436391579731743	0.052921292846497714	0.7860858327123696	0.047491663561847974	0.18852668591654242	0.49459384314456034	0.5907383103576751	0.5814269746646796	0.13524799739195226	0.2784805327868852	0.4655095007451565	0.13769741989567807	0.31056375745156484	0.8931710599850968	0.8792572187034278	0.38607577309985097	0.2605428464977645	0.13085846684053648	0.29515825260804773	0.6184834668405366	0.997944532414307	0.47614535208643816	0.881138552533532	0.7562876769746647	0.9703375558867362	0.11176294709388968	0.14608443554396422	0.2719921292846498	0.9156253260059612	0.9921657507451564	0.20285529992548434	0.19502179582712365	0.898995063338301	0.5906269094634873	0.26002412444113265	0.058009221311475456	0.7106957432935916	0.3966232302533532	0.20544453241430705	0.24148621460506703	0.27917376117734727	0.8762241058122205	0.33854522168405365	0.9744426695230999	0.7789199888226528	0.3268020678092399	0.11034756892697462	0.3179613915797317	0.7968037444113264
-0.953125	0.4886049273472429	0.10079820230998515	0.8795678092399404	0.049907414307004516	0.27720664120715355	0.644962509314456	0.41810753539493295	0.6851043684798808	0.2882826005961252	0.5558628912071535	0.5975210040983607	0.1590005588673622	0.2573921385991058	0.6417513971684053	0.4336915517883756	0.2322075260804769	0.38385278502235465	0.1516994225037258	0.4148746274217586	0.6559439269746647	0.9470488543219076	0.5377057563338301	0.9820094541728763	0.9550744225037258	0.9980435916542474	0.12890867175856935	0.10790345566318926	0.19182297876304022	0.7976129843517139	0.7229375465722802	0.3946856371087929	0.23060641766020862	0.693788282414307	0.7082840443368108	0.13676345938897172	0.038427626676602045	0.677045314828614	0.5204877049180328	0.4360615685543964	0.35385963114754093	0.20206254657228018	0.9129649776453055	0.23617143256333828	0.7329239940387482	0.981994271609538	0.4013742548435172	0.2787061289120716	0.6402591747391952	0.5794147261549926
-0.9375	0.6798274031296572	0.15059421572280174	0.8241227645305514	0.04190788002980628	0.4224081594634873	0.56188021609538	0.3676144280923994	0.8790500652011922	0.3933729042473919	0.6969191970938897	0.793822652757079	0.25272159090909085	0.3343832432935917	0.5814617641579731	0.2884138878539493	0.16917059426229508	0.5701589511922504	0.2701511270491803	0.49495487146050665	0.7371101434426229	0.9921596032041728	0.7034367082712369	0.9503562313710879	0.8166769746646796	0.9227026825633383	0.22567385432190756	0.13356478204172872	0.12546404619970197	0.7581696628166915	0.4309884500745157	0.8363556725037258	0.44340918405365126	0.5955194672131148	0.880467445976155	0.21688999627421757	0.07036303092399399	0.6680630588673622	0.6868281948584203	0.994250512295082	0.635669523099851	0.20845780551415793	0.6562326751117735	0.2827397540983606	0.6978063058867362	0.8442313245156483	0.49035236587183306	0.41188980998509683	0.7443961438152011	0.44388175298062593
-0.921875	0.9647054303278688	0.12743549739195226	0.7654357302533532	0.07500540238450071	0.6526696628166915	0.6906483327123696	0.28943307563338305	0.9732187034277198	0.4640844821162444	0.6765412164679583	0.9821532228017884	0.42022764530551415	0.4977941039493293	0.593141905737705	0.24102272727272722	0.15341384128166913	0.832170035394933	0.3716909929210134	0.5653918125931445	0.8826048807749627	0.7476451657973174	0.9540933774217586	0.6858060264530552	0.9306119131892697	0.7659379657228018	0.37857176788375557	0.25595407973174367	0.16978087742175862	0.80882032414307	0.26399739195231	0.7814148192995529	0.8827739381520119	0.6672150707898659	0.8444141672876304	0.5409598081222057	0.17219010804768997	0.5830964511922504	0.6148023472429209	0.6334895212369598	0.9814667008196721	0.25969276266766017	0.5717379377794336	0.5668681538748137	0.9472051508941878	0.7586147540983607	0.43618889716840537	0.4049611587183308	0.8364952496274217	0.4492155830849478
-0.90625	0.9454315387481371	0.16568372764530548	0.800384640461997	0.12311489381520124	0.973646888971684	0.7691711531296572	0.3117348640089419	0.999305188152012	0.5398585599850969	0.8185490406110283	0.930196115871833	0.3973040238450074	0.4824585506706408	0.428982814828614	0.2392032414307005	0.18766547131147537	0.9051311941132638	0.5385389809985097	0.7047181911326379	0.8366476341281669	0.5909267418032786	0.8210233327123696	0.7080418219076006	0.9092340257078987	0.6212644839791357	0.5002362611773472	0.4168475689269746	0.26825787071535023	0.6331941132637854	0.2838033718330849	0.7273669895678092	0.9693679210134128	0.9973055141579732	0.5879742921013413	0.5994434612518629	0.28692459947839044	0.6105215629657228	0.6602691877794337	0.5925527198211624	0.8323600968703427	0.5308000186289121	0.3567854880774963	0.7203274962742177	0.7192513971684054	0.8422053837555887	0.4087588953055141	0.4666118666169896	0.8789359165424739	0.37374995342771977
-0.890625	0.931628912071535	0.3434208271236959	0.7940069858420269	0.2429256706408346	0.7959633010432191	0.9495396795827123	0.2625301788375559	0.8327900521609538	0.5178642883755589	0.8900611028315947	0.9990719541728763	0.3795134128166915	0.39217287630402387	0.27545566318926973	0.28874264157973173	0.19073854321907602	0.9410396795827124	0.6437110655737706	0.7966576005961252	0.7705292008196721	0.701738543219076	0.8641591374813711	0.7204893349478391	0.9492101341281669	0.5138718330849479	0.39821218330849484	0.3551252794336811	0.28200479694485847	0.6809599944113264	0.4503268908345752	0.876850782414307	0.9786092119970193	0.7781859631147541	0.5906810264530551	0.5165645026080476	0.33252459016393443	0.5339178464977645	0.47507302533532036	0.8408750465722802	0.7169944578986587	0.811325260804769	0.2803713673621461	0.8972003073770491	0.6839748975409836	0.9397201471684054	0.4425305979880775	0.4297185171385991	0.7803321069299552	0.34706091654247395
-0.875	0.7661413002980626	0.564281762295082	0.9669250186289121	0.43567646236959756	0.6525847149776454	0.948838021609538	0.4725227738450074	0.4492268535767511	0.7339503073770492	0.8666631892697466	0.8581767883755589	0.504233047690015	0.34650912816691504	0.2201135897913562	0.28226578800298063	0.2650755868107303	0.6487980160208644	0.6265460599850969	0.9740886270491803	0.5051511270491803	0.7567546106557377	0.8578144560357674	0.5619163561847988	0.9889617641579732	0.5340101993293591	0.5479755495529062	0.45206757637853945	0.4844403874813711	0.45989218517138597	0.29438650335320415	0.7635488077496274	0.8540701844262295	0.5047026359910581	0.3287385897913562	0.6622650894187779	0.41779368479880774	0.634538002980626	0.5805645491803278	0.708700260804769	0.48397843703427723	0.8852084575260805	0.214277617362146	0.924551834947839	0.6462531203427719	0.9644877049180328	0.5664192902384501	0.4673898565573771	0.8148665238450075	0.2805935637108793
-0.859375	0.5551293312220567	0.5745475037257823	0.9386415797317437	0.7024993945603577	0.5004948304769001	0.8436259314456036	0.41476555514157976	0.2685696721311476	0.9385922596870343	0.7411253725782414	0.6416997950819672	0.6142672783159464	0.31122862332339796	0.16870957526080477	0.27985921199701935	0.3306103763040238	0.39960888599105815	0.7641122857675111	0.9365844355439642	0.3802022634128167	0.7010480160208643	0.8102153036512667	0.543803371833085	0.837814875186289	0.47854293964232486	0.7416586251862891	0.35173668032786887	0.5682483699701937	0.287175251490313	0.2059248323397913	0.729168498509687	0.7729383383010432	0.49347820417287636	0.20691281669150519	0.6581560637108792	0.2744052719821163	0.5745072187034277	0.650621367362146	0.7136415797317437	0.36031557377049184	0.7286655644560358	0.2407107395678092	0.7607464139344262	0.45950833643815203	0.8788621460506707	0.6337086438152012	0.5328390461997019	0.8413424925484352	0.252688012295082
-0.84375	0.4429338207898659	0.6193418871087928	0.8851644001490313	0.7880650149031296	0.5639907321162444	0.7443960040983606	0.3280373975409836	0.2563460320417288	0.9676701285394933	0.7724782041728763	0.6339827216840537	0.5556553185543964	0.24809659090909086	0.16824944113263784	0.17517613636363638	0.2459665145305514	0.3375451751117735	0.850448444485842	0.9205361400894188	0.28367758010432187	0.5961135432190761	0.7596079545454546	0.6051178744411326	0.8918037909836065	0.4298040238450075	0.7707213114754099	0.42926043219076004	0.6413517138599105	0.15932032414307007	0.14480621274217587	0.7805025149031297	0.7086284929210134	0.5432406389716841	0.22532856743666174	0.5688211624441133	0.23870147168405365	0.4914801602086438	0.7092989008941878	0.6017054769001491	0.26750228204172877	0.6751351061847988	0.2917135804769001	0.9464402477645305	0.5810168125931445	0.9317396143815201	0.5175232861400894	0.4868198584202682	0.8674527291356184	0.25388170640834573
-0.828125	0.3684685637108793	0.6683626117734724	0.6936656576005962	0.7871561568554396	0.756411978390462	0.5665030271982117	0.3052176788375559	0.31223644746646795	0.8263274497019374	0.9546329172876304	0.6956606277943368	0.5164940387481372	0.16377822280178833	0.09021884314456041	0.15860325074515647	0.2337307656482861	0.44888375558867366	0.8802018908345752	0.8692055234724292	0.3163347149776453	0.6064912909836065	0.7931081408345753	0.8809016393442624	0.89009375	0.42361820044709386	0.9450390741430701	0.42465475968703426	0.6422100409836066	0.21970198397913565	0.20144495156482867	0.7923271236959761	0.8046127980625931	0.7451968144560357	0.16074594821162447	0.728577868852459	0.30203646609538004	0.41605341840536514	0.5902553092399404	0.5780496460506707	0.44499641393442624	0.9318138505961252	0.22749632078986592	0.927090629657228	0.5306620249627422	0.7875722336065574	0.3563280551415797	0.36888967026825636	0.7199241803278689	0.460068228390462
-0.8125	0.7230900242175857	0.46505933308494785	0.36423286140089417	0.5709735469448585	0.9463672690014903	0.3658609817436662	0.1658323863636364	0.25989390834575266	0.7368709947839046	0.8250413096125186	0.7504417846497764	0.48465401453055146	0.12631832153502232	0.06110832712369596	0.19328502235469447	0.1525786140089419	0.5187131147540984	0.8644961345007451	0.6167243386736214	0.4826468423994039	0.6052508848733233	0.6810571441877794	0.8163061195976156	0.9612610376304024	0.37595417287630406	0.7558668498509686	0.32870496460506704	0.4984801136363637	0.41787434798807754	0.2537210320417288	0.6684172876304024	0.7525657600596125	0.730171618852459	0.2054652105067064	0.7183522261549926	0.31986223919523105	0.29592152570789865	0.45499701937406856	0.6899225968703429	0.6293463114754099	0.850298435171386	0.2641916449329359	0.7795423342026826	0.551276825633383	0.6789376397168405	0.29722545640834575	0.2888426788375559	0.6882219634873323	0.5813787723546945
-0.796875	0.582789307004471	0.4793433774217586	0.2924545454545454	0.5842091561102831	0.888043498509687	0.3449375	0.12801313338301046	0.24630923994038745	0.6254977179582712	0.7186012947093889	0.7286604880774963	0.5552919616244412	0.12396143815201188	0.06103744411326384	0.1244603204172876	0.20104410394932937	0.5364964139344262	0.6760171385991058	0.3642514903129658	0.5058064456035767	0.6559722894932936	0.7134972522354694	0.991962229880775	0.9514263692250373	0.39197676043219076	0.7481686847988078	0.23986112146050675	0.5367317902384501	0.3427964791356185	0.19547191691505217	0.6416090722801788	0.8217576844262295	0.7714042473919523	0.220209109538003	0.6298752328614009	0.29611042287630407	0.25918703427719825	0.4798716002235469	0.7485780551415797	0.6926078614008941	0.7980540704172876	0.33762807377049175	0.6949130029806259	0.5990560730253354	0.47781496833084947	0.1837876769746647	0.22527910767511172	0.6953311754843516	0.7738949329359166
-0.78125	0.8009777384500745	0.5573693181818182	0.45099878912071534	0.4943748137108793	0.96083592585693	0.3317844169150521	0.17966840536512663	0.28427701192250376	0.31209770864381525	0.5166931352459017	0.8567353763040239	0.5876854973919523	0.17442976900149032	0.07530062406855442	0.0958028129657228	0.24197936847988077	0.6853609817436661	0.3075339977645305	0.21269760618479883	0.5004538468703428	0.602241942995529	0.6785542101341282	0.8120460134128167	0.9202580104321908	0.24341034836065578	0.8027932656482861	0.13138668964232492	0.6698969355439642	0.2636310543964232	0.14082502794336815	0.48598817064083455	0.8439177533532042	0.8818525055886737	0.17391924366616984	0.5425350689269747	0.2567479973919523	0.3082811102831594	0.48876369225037253	0.688207293219076	0.8695413096125186	0.6895258941877794	0.24504750372578243	0.6915256613263785	0.601550018628912	0.518729694485842	0.10379312593144563	0.13048588859910581	0.4022859538002981	0.8501727831594634
-0.765625	0.9941639344262295	0.6967248043964233	0.4615949143070045	0.3885183960506706	0.8073531576005961	0.4239527757078987	0.16837141393442623	0.23507386363636362	0.31416896423248886	0.5591821907600596	0.8376324049925484	0.7513980532786886	0.22888384873323397	0.12711591840536518	0.09928935357675117	0.16940997578241435	0.6724178930700447	0.26344141207153504	0.18450815014903132	0.5243301508941878	0.625926555514158	0.6086588580476899	0.7903815666915053	0.6386907600596126	0.29889903129657225	0.7919273938152012	0.08419285581222058	0.6572907973174367	0.36003138971684057	0.1617331874068555	0.5468851993293591	0.9654886363636364	0.9250044709388971	0.2715468051415797	0.49376508941877795	0.25279708457526084	0.26104116989567805	0.38196814456035766	0.8387865592399404	0.8681323118479881	0.3785302719821162	0.39573942809239937	0.7263375558867362	0.5839904526825633	0.4227542846497765	0.04840317622950818	0.07797634128166919	0.3050537909836065	0.6393508755588674
-0.75	0.8033076564828614	0.718389577123696	0.37307577309985096	0.28310516020864385	0.7782298807749628	0.4918335040983607	0.158287770119225	0.39024618107302533	0.18026588114754094	0.445522401266766	0.9435435916542474	0.7712508383010432	0.20165611028315944	0.15757037071535018	0.1287263878539493	0.16131464232488824	0.8439490033532042	0.15528218144560357	0.15351457712369598	0.3885104321907601	0.4835902570789866	0.43784621833084947	0.8247471590909091	0.5465307842771983	0.2920060078241431	0.5918831501490314	0.06439828614008947	0.8494409463487332	0.2819550111773472	0.13035162071535022	0.6142466002235469	0.982780737704918	0.9930051229508197	0.24470184426229513	0.6033748602831595	0.3425718144560358	0.36799888226527566	0.5423933960506706	0.9134258569299553	0.8213281948584202	0.505642697466468	0.32530937965722806	0.5590861121460506	0.41304820230998507	0.39255220752608044	0.04511182004470937	0.044535301788375614	0.19264702868852457	0.5249715443368107
-0.734375	0.5214888226527571	0.8296141952309986	0.5740165331594635	0.3016329172876304	0.703383057004471	0.57389842585693	0.2558122205663189	0.5126536885245901	0.2028884593889717	0.40184137481371085	0.9497489288375559	0.7797133941877794	0.23923244225037255	0.26083932563338297	0.24293135245901643	0.21645366058122206	0.8632771050670641	0.14718582339791353	0.13693642883755586	0.3492267604321908	0.3255475502980626	0.21386629098360654	0.9943243293591654	0.29826779061102826	0.13561997019374072	0.6260844821162443	0.054966980253353226	0.9135849944113263	0.22699026639344266	0.09861405551415803	0.4292174925484352	0.7085869038748137	0.9093482209388972	0.225512760804769	0.6546357116244411	0.3278971684053651	0.33518638226527575	0.628621879657228	0.9325306445603576	0.8168623789120715	0.5686382265275708	0.34921344076005967	0.47306380402384496	0.2426422783159463	0.46741710134128167	0.04698821721311475	0.040152710506706435	0.17419504470938896	0.4519148192995529
-0.71875	0.5680576564828614	0.9639398751862891	0.6286132172131147	0.29176057190760063	0.6925146236959762	0.5421499627421759	0.3840949143070045	0.4949037816691505	0.13990522540983608	0.2714758289865872	0.8718790052160954	0.7606375745156483	0.23295533718330852	0.3407969914307004	0.3139252049180328	0.40079233420268257	0.9980597056631892	0.1478104973919523	0.09180616616989568	0.443578381147541	0.3737036140089419	0.24882335134128164	0.8960290145305514	0.1465290611028316	0.05568195789865871	0.757791402757079	0.05750190946348732	0.9491225316691505	0.2454655830849478	0.14993214418777945	0.5562071535022355	0.8047181911326379	0.6884860748882266	0.12392897727272723	0.46374599478390466	0.2749995808494784	0.36081734351713857	0.8162257358420268	0.9464502142324889	0.8041468889716841	0.4546379470938897	0.27697298807749626	0.7230170454545455	0.35111345007451567	0.5381937406855439	0.08763282414307005	0.08080258010432195	0.23563976341281667	0.4738974478390462
-0.703125	0.7137651825633383	0.862114055514158	0.7197497205663189	0.3822410115499255	0.6012404526825633	0.5795402850223548	0.5754803930700447	0.4630244038748137	0.12725414493293596	0.17743987518628912	0.6932458084947839	0.6200025149031296	0.2760139251117735	0.3597943833830104	0.4516847988077496	0.8216357581967213	0.9130401918777944	0.06566188524590166	0.05599795081967218	0.573209109538003	0.4233510618479881	0.3313427254098361	0.7252077589418777	0.0785382358420268	0.04232479508196718	0.6995509035022355	0.028749161698956804	0.913480998509687	0.18383541356184796	0.1500398192995529	0.5445611959761549	0.8930176508941878	0.5725810823397914	0.086340629657228	0.42554377794336806	0.280758057004471	0.576891393442623	0.8134156110283159	0.8589362891207153	0.6292826937406855	0.2155446628166915	0.37032023099850964	0.7537429210134128	0.30464404806259315	0.7357884687034277	0.2398384873323398	0.16131086997019373	0.15525749813710876	0.2945965443368107
-0.6875	0.5881944858420268	0.9552389623695976	0.6320489474664679	0.4178088207898659	0.424848453800298	0.42214488636363634	0.7752261084202683	0.5031337090163934	0.10137765461997017	0.10029182190760055	0.6170404247391952	0.4871447000745156	0.23657404992548436	0.2823564176602087	0.3236868014157973	0.9061741803278689	0.9508930700447094	0.04132866058122209	0.02700204918032789	0.6159777850223547	0.44704307935916543	0.2776775335320417	0.7888147820417287	0.05590853204172874	0.034852831594634925	0.7591781855439642	0.017178232116244363	0.9322162350968703	0.14239437406855437	0.13270426602086438	0.36244718703427725	0.7220696255588674	0.5365812686289121	0.13351206222056633	0.29066677533532037	0.2339788096125186	0.5960955663189269	0.7412049646050671	0.8277267604321907	0.5281380402384501	0.0895577496274218	0.5705530923994039	0.902818228390462	0.4106807935916542	0.8937877701192251	0.27980448956780923	0.16848463114754098	0.1491133569299553	0.19527635991058123
-0.671875	0.6540711158718331	0.7562506985842027	0.8107309053651267	0.41363524590163936	0.3486817250372578	0.5411998416542474	0.8946732488822653	0.7823763971684053	0.08565601713859916	0.09095440573770497	0.5687436195976154	0.3535522075260805	0.2087785488077496	0.3194131892697466	0.40070272913561844	0.7507515368852459	0.7586477738450075	0.02315503912071537	0.01628497578241428	0.7661267697466467	0.6178973081222057	0.32911694299552907	0.7722032880029807	0.02915718144560353	0.027631985842026863	0.719127095752608	0.008503073770491754	0.7940705104321908	0.234352598733234	0.23064581780923998	0.4024159836065574	0.7186162444113264	0.48599878912071537	0.13260217958271237	0.2831202961997019	0.21858927906110281	0.45130840163934427	0.8751269560357675	0.8133609817436662	0.5782165145305513	0.06200889530551412	0.7876673807749628	0.9825199329359166	0.6887647168405365	0.7356723640089419	0.23292008196721314	0.1362707246646796	0.1583485935171386	0.19395002794336813
-0.65625	0.5685486214605067	0.730876024590164	0.8950646888971684	0.40491221125186294	0.3444611121460507	0.5986860096870343	0.8314680514157973	0.6635707898658718	0.15440038189269745	0.11415420081967209	0.5998404433681073	0.3191207619225037	0.23902910767511176	0.43940303651266766	0.36403432377049183	0.7330093144560358	0.8269320510432191	0.039991942995529106	0.04063948397913564	0.6847378446348733	0.6452034277198211	0.2689522168405365	0.9238029061102832	0.04625083830104326	0.050846311475409856	0.8110249627421758	0.05268605625931444	0.8539456035767511	0.14109067622950822	0.19548756520119226	0.27195491803278693	0.6625208643815201	0.5659644187779433	0.12705979880774965	0.3065063338301043	0.2725618479880775	0.44450759128166917	0.7226492641579731	0.8497935450819672	0.48600125745156486	0.06437015648286137	0.7908218144560357	0.94990625	0.9313406762295082	0.46298342026825634	0.2088969821162444	0.1641996553651267	0.1421283066318927	0.22141547131147543
-0.640625	0.4844279061102832	0.8581503818926974	0.8294405737704917	0.46902244783904623	0.28839442064083454	0.6741278874813711	0.9987531669150521	0.6325522540983606	0.14308704359165425	0.12792050111773468	0.4759206408345753	0.2297128353204173	0.219987239195231	0.3732425950074516	0.22271255588673622	0.808855206780924	0.7690887201937406	0.05872145119225036	0.07210981743666167	0.7090737704918033	0.7166977459016394	0.2194996739940388	0.818379144932936	0.06038962369597611	0.15323775149031293	0.7280840629657228	0.07436936475409839	0.7467043125931445	0.1405770305514158	0.17864833271236957	0.15984225968703425	0.5283755588673622	0.6988071441877794	0.2800103856184799	0.28301895491803275	0.29722736587183307	0.5496152663934426	0.6593258196721312	0.9209322373323398	0.7320882078986587	0.09823886922503722	0.9339269280923994	0.9880241244411326	0.8585804303278688	0.5051354787630402	0.31652780365126676	0.22990229135618478	0.18743153874813712	0.3039379191505216
-0.625	0.7091313338301044	0.917691412071535	0.6954087183308495	0.7351562034277198	0.2160368852459016	0.8873288002980626	0.7554265555141579	0.449975270119225	0.08302589418777939	0.15651411140089422	0.5430979415052162	0.33999203614008944	0.34939744783904625	0.40839553837555886	0.2279911978390462	0.6221710134128167	0.6756372019374068	0.04402906110283156	0.07608410953800293	0.7884857023099852	0.6487672317436661	0.21177393815201195	0.853994271609538	0.06978870156482864	0.20394467213114753	0.6400499720566319	0.058039633010432246	0.7910368386736215	0.13555719076005956	0.22105020491803273	0.13817646236959757	0.6396380868107303	0.9323470100596125	0.4678790983606558	0.30081170827123693	0.2797788748137109	0.6561864754098361	0.5259676788375559	0.7845951471684054	0.7376643535767511	0.06657744970193735	0.7645879284649777	0.9655045640834575	0.9734001490312966	0.6672721684053651	0.560996879657228	0.3357290890461997	0.24790052160953802	0.3568493852459016
-0.609375	0.5357017045454546	0.8717427812965723	0.5447134873323398	0.6084832339791356	0.1359450912816692	0.9226165238450075	0.6898500372578241	0.554163282414307	0.046709109538003	0.13961861959761546	0.489583597242921	0.42797759873323393	0.4817276918777943	0.4068532041728763	0.19354619970193743	0.6873127794336811	0.6498781669150522	0.017639670268256302	0.04398598174366619	0.8219211997019374	0.6121569485842027	0.2256339418777943	0.9049899403874814	0.13583392324888222	0.228785162071535	0.7616672876304024	0.06849254843517139	0.8871237891207153	0.08839842585692992	0.22852817622950816	0.18835222615499259	0.9966665424739195	0.6836813058867361	0.6358521795827123	0.25748505029806257	0.20598719262295084	0.7442361680327869	0.3483063524590164	0.6875873695976156	0.48437187965722805	0.03540722801788376	0.6448051415797318	0.9625429862146051	0.9645638505961251	0.6031769746646796	0.7799396888971684	0.5325437779433682	0.32743652198211626	0.24756147540983608
-0.59375	0.6940109910581223	0.754046339418778	0.9106774403874813	0.3651586717585693	0.13684538002980629	0.9121283532041728	0.8113759780178837	0.8029238077496275	0.033614381520119196	0.24833420268256334	0.6550769839791356	0.5077857209388972	0.5317661140089418	0.40022210320417284	0.1604980439642325	0.6308964232488823	0.618228902757079	0.03279242734724297	0.09390624999999997	0.5917270864381521	0.4782551695230999	0.18629862146050669	0.6212860003725782	0.16855812220566324	0.18485818740685545	0.796094262295082	0.19070598919523096	0.708442948956781	0.06565233792846503	0.21004000558867364	0.18182628539493295	0.9566642604321908	0.7650327868852459	0.43640066132637856	0.37462951751117735	0.3759462090163934	0.8246381799552907	0.35974012667660205	0.9062374254843517	0.4579320510432191	0.060375232861400896	0.7194974850968703	0.8546211810730253	0.977446115871833	0.5893538561847989	0.839332060357675	0.3804369411326378	0.16983587928464983	0.19995622205663188
-0.578125	0.7873884593889717	0.7338570230998509	0.9455402384500745	0.30196702682563337	0.15571385991058118	0.9891027384500746	0.9410135991058122	0.9519194765275708	0.03612788748137108	0.30918084016393443	0.7610956128912072	0.5251052999254844	0.5943256333830105	0.37104494225037254	0.17775447093889718	0.7412314642324889	0.53898961438152	0.053042613636363645	0.1455956594634873	0.4810619411326379	0.42423896236959757	0.15419863077496276	0.7531302626676601	0.15509542660208642	0.2670729321907601	0.8504272540983606	0.31096879657228016	0.7605258476154992	0.08451378539493293	0.23914633010432196	0.21957968517138604	0.8907510711624441	0.6727886549925484	0.3045027943368107	0.42265415424739194	0.6287518628912072	0.9511636084202683	0.3596081874068554	0.84078125	0.3737854415052161	0.08182963859910586	0.8115555141579731	0.8328822187034277	0.9650311568554396	0.8020465722801788	0.9233626583457526	0.40541295640834574	0.11453297317436661	0.27781133569299554
-0.5625	0.8577778036512668	0.5552305327868852	0.9273394187779433	0.42083126862891207	0.27333466840536513	0.7581222056631893	0.7269676322652757	0.9001172224292101	0.04340298994038749	0.47418121274217584	0.9491168032786885	0.791893489195231	0.8354239940387481	0.43289823956780926	0.2674677254098361	0.9046353390461997	0.543145305514158	0.07945347429210137	0.17594741989567808	0.31156091654247386	0.3752316970938897	0.11731161512667665	0.7135731184798808	0.14063929769001493	0.23573416542473924	0.878707293219076	0.29916491244411325	0.9858748137108793	0.15552682563338305	0.3348401639344263	0.3965889996274218	0.6790425204918034	0.8991813524590164	0.274267464605067	0.4985169057377049	0.7624447652757079	0.8215303651266765	0.43308541356184804	0.5818857581967214	0.3179030365126677	0.18447624813710883	0.9557214977645305	0.8438901359910581	0.8236291915052161	0.8593118014157973	0.8348445417287631	0.44375619411326384	0.11538650335320422	0.3920095938897168
-0.546875	0.7178994038748137	0.6523250279433681	0.7243089139344263	0.27857963859910584	0.16720785208643818	0.9470188617734724	0.7425482023099851	0.9476551322652758	0.022873509687034277	0.3171726900149031	0.8203115685543965	0.6376121926229508	0.7055337649031297	0.28166337555886733	0.16082391020864384	0.9955141114008942	0.46404736400894186	0.06048914865871835	0.052643116616989616	0.5340915145305514	0.5633890182563338	0.22284356371087932	0.913320836438152	0.24215871833084945	0.3424655830849478	0.5739279526825634	0.2090194672131147	0.494361726900149	0.4113615871833085	0.49184547317436667	0.6276496367362145	0.42674306073025337	0.799555979880775	0.3221507544709389	0.27872848360655733	0.47300423807749625	0.7329773192995529	0.5769817902384501	0.36534202682563344	0.15295938897168404	0.12933979135618479	0.9278156669150521	0.729705989195231	0.9482457153502235	0.8937725409836066	0.8076745529061102	0.5906515927719821	0.09393051415797316	0.23012010991058118
-0.53125	0.6696798155737704	0.7163566970938897	0.43783974478390464	0.3293263785394933	0.11042250372578244	0.6366860096870343	0.5283152943368108	0.8403661512667661	0.021536326378539528	0.3195205383755588	0.687995063338301	0.446629424366617	0.502514856557377	0.14583317809239937	0.07554340536512671	0.9520163002980626	0.6796508010432191	0.05660436847988082	0.05078930700447093	0.6238994970193741	0.5837809239940388	0.27475139716840535	0.8707739381520119	0.3628461251862891	0.3058149683308494	0.6911983047690016	0.20259072280178836	0.5312321162444114	0.32388762108792846	0.3276482395678092	0.5153750465722802	0.4029954359165425	0.7098399310730253	0.2167212649031297	0.2827800856929955	0.31871241616989565	0.8965717678837556	0.4788066784649776	0.34541905737704914	0.1054284184053651	0.07304135618479879	0.9628054210134128	0.5640053558122206	0.752023705290611	0.7490634780178838	0.9135089418777943	0.6086095845752608	0.07346125186289121	0.09335762853949325
-0.515625	0.6653818461251864	0.6886059053651267	0.49643302906110287	0.44574054582712375	0.13770543032786886	0.40552980625931445	0.5738914400149031	0.9581554582712369	0.051458876676602094	0.33699999999999997	0.5948281017138599	0.3556335227272728	0.25508564642324894	0.054485003725782466	0.049442064083457526	0.899198956780924	0.884904945976155	0.12862756147540988	0.12200419150521613	0.5210050763785394	0.6452056631892698	0.43587076192250374	0.4984270212369598	0.5147673248882265	0.2762358420268256	0.674472382637854	0.2542770584947839	0.6147035674366617	0.18665168591654246	0.23799748509687035	0.664982814828614	0.29582600596125186	0.7662545640834575	0.2380036792101341	0.24775307377049183	0.20666575074515647	0.8364699143070045	0.5189719634873323	0.42215806631892694	0.11023272168405363	0.10038538561847987	0.8070213766766021	0.48698570230998506	0.5299787630402384	0.4576489381520119	0.805410953800298	0.5928403967958271	0.09615229135618475	0.08975996646795825
-0.5	0.681043219076006	0.7546228576751117	0.33430649217585695	0.5066847988077496	0.17534864008941875	0.419041402757079	0.6665224944113264	0.9196942995529062	0.07346264903129662	0.4289053185543964	0.6207728669895678	0.33497638785394934	0.27105048435171386	0.05105891393442619	0.059607861400894135	0.8329139344262295	0.8896449795081968	0.3726663096125187	0.15388575819672135	0.4756776732488822	0.6816203427719821	0.3765939828614009	0.5319196628166916	0.6526945789865872	0.3120575167660209	0.7571910394932936	0.5621392976900149	0.6376509873323397	0.14588724850968704	0.17727580104321905	0.7063618200447094	0.4596725037257824	0.9262331408345753	0.22171199701937405	0.2242035674366617	0.17118056073025334	0.8102522820417287	0.5685251956035767	0.4570038189269746	0.18835832712369593	0.26708466840536516	0.607327077123696	0.5267600130402385	0.5659527291356186	0.3106747857675112	0.6610634780178837	0.578214837928465	0.10197662071535019	0.09618065387481367
-0.484375	0.8054797410581223	0.8088192995529061	0.24497773845007453	0.6897718889716841	0.17613594448584202	0.37647424552906106	0.48864302347242916	0.7253201378539493	0.12876271423248886	0.5106869411326378	0.6971805141579732	0.32805774962742174	0.2707577775707899	0.032645398658718294	0.039397308122205654	0.7413455197466468	0.6676332432935916	0.49825363263785394	0.16030099664679587	0.4634438804023845	0.5667521423248882	0.2547427347242921	0.560446628166915	0.7409763878539493	0.3935630588673621	0.865600270119225	0.75022396609538	0.3494046199701938	0.26751019932935916	0.16711177347242923	0.5033254470938897	0.807875232861401	0.8425655737704918	0.27192879098360656	0.3830025614754098	0.15322000745156483	0.5715432656482862	0.6271010618479881	0.6178255868107303	0.3388433308494784	0.45962816691505215	0.6563931166169896	0.45074469076005963	0.6081836345007452	0.27543694113263784	0.6794081128912072	0.7381527105067064	0.13644658159463485	0.1288340163934426
-0.46875	0.8560988263785395	0.7737979694485841	0.3140540704172876	0.653589325633383	0.12309449515648285	0.42164809985096874	0.46296497764530553	0.98765885804769	0.17791915052160956	0.5067016114008942	0.7512792008196721	0.3363504564083457	0.35048090536512666	0.04671996087928465	0.027767371460506673	0.45130849478390467	0.6931881520119225	0.47477859538002976	0.14794085320417283	0.4888589791356185	0.4508974478390462	0.1708027663934426	0.5957986680327869	0.9165710227272728	0.7176514530551416	0.8352903781669151	0.5708545081967213	0.184738030923994	0.3017899590163935	0.14621041356184794	0.41987900521609534	0.890932051043219	0.9794241803278688	0.2607711903874814	0.48703492921013414	0.13317478576751118	0.42723002049180325	0.6701685450819672	0.7873644746646795	0.3788022075260805	0.4014438338301043	0.593933355067064	0.440483327123696	0.5613052812965722	0.1922689083457526	0.5674708923248882	0.739206501490313	0.16059677719821164	0.1097486028315946
-0.453125	0.9783680141579731	0.5822609910581222	0.3740841561102831	0.8939396888971685	0.21586335692995529	0.45269089977645305	0.490526825633383	0.9133938617734725	0.24661661698956783	0.6132461345007452	0.9525133196721312	0.42808294523099855	0.500688012295082	0.07459659090909088	0.019704685171386016	0.42950195603576746	0.7007935450819672	0.5767214511922504	0.25727305327868855	0.39898328055141574	0.44008233979135614	0.1411392045454546	0.6028485469448583	0.8222337928464978	0.7938644280923994	0.9363868759314457	0.6531660301788376	0.23326257451564825	0.28134421572280177	0.17490508569299557	0.3641442809239941	0.9168637760804769	0.9816581128912072	0.19564563152011927	0.4423924646050671	0.12392287630402388	0.49962276453055143	0.5806926229508197	0.9669809519374069	0.47828269374068555	0.550771888971684	0.465570044709389	0.505783578614009	0.6885675763785395	0.26979382451564826	0.5956767883755589	0.879152617362146	0.22602654619970197	0.1313886456780924
-0.4375	0.9437358420268256	0.5846033438897169	0.46833769560357674	0.9656698491058122	0.39762593144560354	0.48106426974664684	0.5770310637108793	0.9108313152011922	0.4629356371087928	0.8339877514903129	0.8464053651266766	0.5447870715350224	0.704484631147541	0.07770626862891206	0.04007456222056627	0.5831095380029806	0.5230373509687034	0.976557563338301	0.4810296665424739	0.2987190294336811	0.42900218889716846	0.12855905365126674	0.7800414959016393	0.8573330849478391	0.9929839325633383	0.9041909463487332	0.8090764251117735	0.39945179769001493	0.2374385245901639	0.19397266207153507	0.35296348733233984	0.8908914865871833	0.7161758569299552	0.21863636363636363	0.5143562313710879	0.21853083084947844	0.5696503353204173	0.5564241337555886	0.9814152384500745	0.5939513319672132	0.8765684146795827	0.4713545081967213	0.7728336903874814	0.9873963301043219	0.3994755495529061	0.6601800018628912	0.9407088301043219	0.24052906110283157	0.20544681445603574
-0.421875	0.9549030830849479	0.6078614008941878	0.45116388785394934	0.8798530644560357	0.7257559612518629	0.6781704079731743	0.7520747950819672	0.6532127887481372	0.6747462742175857	0.9926337555886736	0.6704540797317436	0.667360655737705	0.8601674273472429	0.1026331501490313	0.10216104694485839	0.5343639623695976	0.49969313524590164	0.902072140461997	0.6533976807004471	0.2652250372578241	0.4937916821907601	0.18737071535022354	0.8629473733233979	0.8192323956780924	0.8185710227272727	0.8499223174366617	0.8608559519374068	0.5319394094634873	0.160688012295082	0.23142804582712373	0.3321078614008942	0.817955989195231	0.5433418871087928	0.33884388971684054	0.5355436847988078	0.2563993573025335	0.6417332805514158	0.5755502980625932	0.781919523099851	0.6540303651266766	0.8049114195230999	0.5135043777943369	0.7862457619225037	0.9920115499254843	0.4738798900894188	0.7467094355439643	0.8131381333830104	0.3578854787630402	0.2758551136363636
-0.40625	0.974563291728763	0.5752813431445604	0.5829016859165425	0.8204355905365126	0.6675377701192251	0.9141592771982117	0.8512954079731744	0.7089382451564828	0.49941854508196726	0.9610032134873323	0.5674864008941878	0.7093809146795826	0.8836936941132638	0.07287830663189265	0.06889912444113266	0.45953124999999995	0.5232999254843518	0.8472381706408345	0.5270310171385991	0.3060495063338301	0.521800530923994	0.3172579172876304	0.7361878260059613	0.9621695230998509	0.5787451099105811	0.854430467585693	0.7998252142324889	0.4151474478390462	0.15610716281669146	0.3217009593889717	0.37654755029806264	0.959225270119225	0.48929796944858417	0.4126516393442623	0.5819525428464978	0.23501117734724297	0.6710632451564829	0.554654433681073	0.8051219262295082	0.5333558587928464	0.8731628632637853	0.48262756147540986	0.8087931259314456	0.933337742175857	0.6024554303278689	0.790167194485842	0.8187427347242922	0.2535583084947839	0.27142506520119225
-0.390625	0.8462586624441133	0.31184333084947835	0.7982436195976155	0.9168623789120716	0.7479685171385991	0.9620284556631893	0.8981182004470939	0.552375791728763	0.8002004936661699	0.8957570789865872	0.5353611680327869	0.8281602552160954	0.9990365592399404	0.09491179210134126	0.07685418219076001	0.5387460879284649	0.5576000372578241	0.5836725502980626	0.38840364195231003	0.24926047876304025	0.46547159090909096	0.39874962742175857	0.5813026266766022	0.8944736866616989	0.6219131892697467	0.8645876490312966	0.5901114008941878	0.36140364195231	0.09139162630402387	0.2526168032786885	0.3183222336065574	0.8547738915797317	0.6607980160208644	0.39401182935916546	0.4310123416542474	0.1637267604321908	0.6944024776453055	0.46111573211624446	0.7290898379284649	0.40256510804768997	0.6819917567064083	0.6689479321907601	0.8174211531296572	0.8863506426974664	0.8313452403129657	0.9190868107302533	0.7129057842771982	0.23731776266766025	0.29658322466467957
-0.375	0.8092461810730254	0.304034649776453	0.7936310543964232	0.9148149217585693	0.65501043219076	0.9599217119970194	0.9904408066318927	0.44105937965722797	0.767434379657228	0.9397220100596125	0.505047643442623	0.9562459947839046	0.8599346125186289	0.18678693181818184	0.08557181445603579	0.5854907321162444	0.537425530923994	0.41351979321907606	0.3787430607302533	0.1250766114008942	0.3025042846497764	0.3985703707153502	0.4570285953800298	0.6499225502980626	0.7749587369597616	0.803287770119225	0.43967711438152013	0.36926276080476905	0.05996670081967215	0.23745207712369598	0.33695715350223543	0.8621777198211624	0.8100946814456036	0.404172922876304	0.34081464232488823	0.09919443926974669	0.5979977645305514	0.4646534556631893	0.6024467678837555	0.38386605812220564	0.7235307842771982	0.9048956780923993	0.7016282134873324	0.7275348826378539	0.6827687220566319	0.9032275521609539	0.7075368852459016	0.2366663561847988	0.29305621274217586
-0.359375	0.8580693461251863	0.3569252049180328	0.6918571628166915	0.8642083178092399	0.6162513971684054	0.9204680048435171	0.9221264903129657	0.4423217213114754	0.7302652757078987	0.9821920640834575	0.5488796106557376	0.8172835320417288	0.7842142790611029	0.19600507637853948	0.054985190014903096	0.35903702496274215	0.5728969821162444	0.30902645305514154	0.358892185171386	0.09016733420268253	0.2558175763785395	0.29310744225037255	0.4907496739940388	0.49232283904619967	0.6084086251862891	0.9803498509687034	0.36498183681073026	0.30935665052160954	0.0868086810730253	0.22249250186289116	0.3176653781669151	0.7619402943368108	0.9871631892697467	0.5486879191505216	0.26918573025335324	0.07486973733233981	0.4500084761549925	0.690130495529061	0.9411600689269747	0.1604300484351714	0.5398904619970194	0.7012506520119225	0.6367404061102832	0.7156149869597616	0.7208602831594635	0.7887172131147541	0.7961637481371088	0.12213580476900154	0.13925689269746644
-0.34375	0.6195128073770492	0.540956780923994	0.6903313152011923	0.5420623602831595	0.601939595752608	0.9984310730253353	0.8358027198211624	0.47982167473919524	0.8362875372578241	0.9281985376304024	0.48722480439642324	0.7169233420268256	0.6351846125186289	0.24310036326378537	0.09768843144560357	0.23941388785394935	0.724750791728763	0.3921557377049181	0.6413659649776453	0.0640015368852459	0.21187085506706405	0.2395190946348733	0.5912388692250372	0.5093902291356185	0.6687342119970194	0.7991939735469449	0.46811978390461995	0.41400964046199706	0.13075922131147544	0.25358084947839044	0.41161573211624436	0.6413748137108792	0.9064050391207154	0.43658597242921016	0.29062346311475407	0.1772461345007451	0.4033216747391952	0.9255213301043219	0.5966868479880775	0.07160101527570795	0.6015326005961252	0.9942016114008941	0.5286299366616989	0.7819873323397913	0.7921221590909091	0.637642976900149	0.9930505774962742	0.04381100968703433	0.09426611400894191
-0.328125	0.43771162444113265	0.6118941877794337	0.7155989660953801	0.3442913561847988	0.6217170733979136	0.8716717585692996	0.8714453241430701	0.6787500465722802	0.766528921385991	0.8854776918777943	0.4495209109538003	0.6447323025335321	0.5117088301043219	0.3223535301788376	0.1784598546944859	0.279099478390462	0.8484697280178838	0.3937088301043219	0.845077077123696	0.05652710506706404	0.19832675111773468	0.14760474105812216	0.8421454918032787	0.6868599571535022	0.5749508196721311	0.6328416076751118	0.5582849292101342	0.45207330476900154	0.22609351713859915	0.3481144746646796	0.3733845007451565	0.7957325353949329	0.5556291915052161	0.4507972708643815	0.3616144280923994	0.32084123509687035	0.4931736214605067	0.9497373789120716	0.44859556631892694	0.10253083084947834	0.8323499441132638	0.8971966747391953	0.49802622019374065	0.9671674739195231	0.9668957712369598	0.6239397354694486	0.8389777850223548	0.021335972429210148	0.09996837742175857
-0.3125	0.28939088114754097	0.8459429955290612	0.6058385804769002	0.2628873882265276	0.5323988450074515	0.7860769374068555	0.8699220380029806	0.9474822559612519	0.6257350037257824	0.8980186289120715	0.5158168777943368	0.602120575633383	0.38146730625931446	0.5844616244411327	0.17390247764530553	0.20329005216095375	0.974961438152012	0.3869467678837556	0.9042454359165425	0.07077412444113262	0.1918536698956781	0.07495803837555892	0.7222648099850968	0.9287973640089419	0.4962166542473919	0.4233023006706408	0.5787748230253353	0.626220054023845	0.26429256706408344	0.34143382078986584	0.26575330663189267	0.9465235190014903	0.26944965536512666	0.4384499347988078	0.3222392418032787	0.4011454452309985	0.6290529061102832	0.9104451378539493	0.3397956874068554	0.12328385804769004	0.8910509035022355	0.9953261922503726	0.42372848360655735	0.9524788561847988	0.952280458271237	0.6346107488822652	0.8152704918032787	0.016955057749627467	0.13409901266766022
-0.296875	0.42360977086438156	0.8228175298062593	0.5102493945603577	0.2131469821162444	0.5771629098360656	0.7189157507451565	0.8387434333084948	0.8184759221311475	0.6479292101341282	0.8691718051415798	0.6867102272727272	0.6411275614754098	0.4321142883755589	0.6690991058122205	0.18061191318926972	0.19600526266766016	0.7901130774962742	0.3453480812220566	0.71384114195231	0.09398048621460509	0.301714837928465	0.09966426043219079	0.6061012947093889	0.9925079638599106	0.5672125558867362	0.3251298435171386	0.5097574515648287	0.7249125838301043	0.2982323491058122	0.35147266207153505	0.27889209202682563	0.8738400707898659	0.19108629843517133	0.522723453800298	0.38089954359165423	0.5097621553651267	0.7766904340536512	0.8463157600596125	0.3154491430700447	0.12125586810730249	0.7041019001490313	0.8976542008196722	0.3045031669150522	0.8115321348733234	0.9765742827868853	0.5331574608792846	0.7356457246646796	0.013313291728763055	0.11889870529061097
-0.28125	0.3823111494038748	0.8704992548435171	0.5800425670640834	0.32444690760059613	0.5654017790611028	0.6178973546944859	0.9664543125931445	0.7400710227272727	0.6993230253353204	0.8756444206408346	0.8181577868852459	0.814001816318927	0.3899154713114754	0.7935496926229508	0.34132907973174365	0.2837604787630402	0.43120095938897174	0.29509128166915055	0.6413722056631892	0.17799003353204168	0.4080417753353204	0.0866064176602086	0.4051800484351714	0.575908625186289	0.8072581501490312	0.2946572745901639	0.5656280271982117	0.7604772261549926	0.5354393628912071	0.41426909463487327	0.26613817995529065	0.6994362891207153	0.11285306445603571	0.4958563245156483	0.27973332712369603	0.5068065853204173	0.9703750931445604	0.8804290238450074	0.3162206128912072	0.15144793219076003	0.7343435637108793	0.864482023099851	0.30722396609538005	0.9212141859165425	0.7294516579731743	0.6404392697466468	0.8889654899403875	0.012356510804768961	0.1284589232488823
-0.265625	0.5669469076005962	0.8602383103576752	0.5143154340536513	0.40926271423248883	0.556653129657228	0.6684081128912072	0.9731540145305514	0.6749502142324888	0.7778593982861401	0.9763779340536513	0.9732821814456036	0.952235655737705	0.3662963394187779	0.91212239195231	0.44859635804769005	0.3978737425484352	0.4068369504470939	0.29160082898658723	0.48557703055141577	0.36597578241430695	0.6795883476154992	0.13184021050670636	0.36829596684053656	0.4485602645305514	0.948761736214605	0.24054829545454548	0.5878817995529061	0.9755033066318927	0.5646033438897169	0.46327757078986587	0.2395818274962742	0.6277139996274217	0.0887888412816692	0.6794332619225038	0.18700326005961254	0.42046409277198216	0.8041349664679582	0.83931771609538	0.41216682190760057	0.1856689642324888	0.9317667194485842	0.6170987332339791	0.33352589418777945	0.8903742548435172	0.648592725409836	0.8401397634128167	0.8545825260804769	0.008447978763040265	0.07581832153502233
-0.25	0.7098255868107303	0.9761732488822653	0.5817985283159464	0.6017050111773472	0.6603153409090909	0.8184527291356185	0.7947685823397914	0.6828711345007452	0.8104441598360655	0.9484363356929956	0.9786297969448584	0.9313366244411326	0.43542334202682564	0.8176373882265275	0.5624579452309986	0.7002373323397914	0.4276444206408345	0.31376075819672133	0.4908852459016393	0.42627775707898663	0.7037108327123696	0.20729964605067064	0.46660627794336806	0.4974984631147541	0.8090621274217585	0.18526331967213117	0.5580915611028316	0.6922846963487332	0.3582021702682563	0.31501802347242924	0.14895962183308498	0.6146324049925485	0.03538529247391953	0.4501463301043219	0.16980020491803283	0.4332370994783905	0.5931436289120715	0.41602645305514163	0.6615660860655738	0.34363422131147536	0.8032967119970194	0.8262592213114754	0.4626250465722802	0.8183014623695977	0.5780548155737705	0.8942775707898659	0.8066664493293592	0.014349711251862907	0.07974846311475414
-0.234375	0.7536238822652757	0.869263785394933	0.6733978669895678	0.5690142976900149	0.7245067064083457	0.8105521143815201	0.7748743014157973	0.6115985003725782	0.963964325633383	0.8223298714605067	0.8023932097615499	0.891671106557377	0.3100811289120715	0.8915585413561848	0.5968976807004471	0.8199561289120716	0.3594096963487332	0.30325083830104327	0.5438125	0.4667224292101342	0.7356697093889717	0.2921780458271237	0.6121890834575261	0.6426032973174367	0.8820822000745157	0.1023619131892698	0.6984455104321907	0.4137792008196721	0.3341783252608048	0.417816132637854	0.20816901080476902	0.7512406855439642	0.03221991430700444	0.26520538375558866	0.07961396236959761	0.4393631706408345	0.5050071255588673	0.4203626583457526	0.4866963953055141	0.323857814828614	0.6181180607302533	0.8835921199701937	0.4026922503725783	0.7453863170640835	0.6651934612518628	0.9207163282414307	0.8996799552906111	0.01166952309985092	0.10124673994038746
-0.21875	0.5857761270491804	0.4508401639344263	0.43883620529061107	0.39697485096870344	0.5921836345007452	0.9571727831594635	0.9364373137108792	0.6297532134873323	0.8668043032786885	0.9688871087928465	0.9788556259314456	0.7870990126676602	0.4556027384500745	0.7594772727272727	0.35821819113263786	0.7689196628166914	0.33526844262295086	0.35741239754098364	0.6494836531296573	0.39558420268256334	0.9381483792846498	0.5674373602831595	0.7557267138599106	0.664036698956781	0.8633457060357675	0.09758769560357672	0.9015554210134128	0.13273584202682565	0.2849171944858421	0.4824641859165425	0.2815724664679583	0.8585775428464978	0.03436843330849482	0.297053371833085	0.044040145305514145	0.42425996646795827	0.38324361959761555	0.39397932190760054	0.30749431818181816	0.18833066318926972	0.5614766207153502	0.9940176508941878	0.33112704918032787	0.4593138971684053	0.8765364195230998	0.9072603390461997	0.9107864195230999	0.009713580476900185	0.09107754284649772
-0.203125	0.5290481091654247	0.30965424739195235	0.35246027384500744	0.46812374254843514	0.6054006147540983	0.9607913561847988	0.9087671385991059	0.7532543312220567	0.8880784277198212	0.8459583178092399	0.9399060171385991	0.6128671292846497	0.6880196069299553	0.5744192436661699	0.3425547690014903	0.646356231371088	0.3625244504470939	0.4775693461251863	0.6667567064083457	0.2613407228017883	0.8246258383010432	0.5923826378539494	0.7918787723546945	0.9883531576005962	0.6605727924739195	0.1124656762295082	0.6925914213859911	0.05355053092399409	0.18449487704918033	0.2897631333830104	0.12990885804769003	0.7660821535022355	0.0803498509687034	0.43895869038748137	0.08761163375558867	0.5571233699701937	0.32041938338301046	0.3378400707898659	0.4498867827868852	0.315865359538003	0.5357382637853949	0.8429528222801789	0.3308397913561848	0.43430630588673624	0.9753490592399404	0.9170124813710879	0.9915722336065573	0.0264072745901639	0.1292960134128167
-0.1875	0.4223379750372578	0.2971540611028316	0.460346870342772	0.4550499720566319	0.559110935171386	0.9194663748137109	0.9654161233233979	0.8164176136363637	0.9242096684053651	0.6778176229508197	0.9056379005216095	0.5873414679582712	0.7495749347988078	0.49013859910581226	0.43958951192250373	0.8023505961251862	0.35712639716840533	0.7015595193740686	0.7958986587183309	0.2377889344262295	0.906054955290611	0.7240839698211625	0.8338918125931446	0.8359417846497764	0.5522971777198211	0.10025200260804767	0.31486461438152014	0.026990638971684078	0.204132032414307	0.25883890648286145	0.11012420827123692	0.7131897820417288	0.13481291915052163	0.49765298994038754	0.07967175856929953	0.7398855253353205	0.33890573770491805	0.3590290611028316	0.6263166915052161	0.5519684705663189	0.6088437965722802	0.945178651266766	0.30902971311475413	0.450647121833085	0.9271441412071535	0.9809059239940388	0.7142748695976155	0.08090466654247397	0.1979433681073025
-0.171875	0.5298829638599105	0.21165699515648284	0.4470820137853949	0.3157603390461997	0.6121544802533532	0.8182041728763041	0.7550475502980626	0.6030268722056632	0.9539288375558868	0.5770391207153502	0.7667949888226527	0.6724000558867362	0.7395658532041729	0.5042902384500745	0.4215045640834575	0.7254444392697467	0.27631902011922505	0.7997515368852459	0.921501304023845	0.22732470193740684	0.9325151359910582	0.8428922317436662	0.9405582153502235	0.7042330476900149	0.5655952868852459	0.06576867548435172	0.38382158159463486	0.02923914865871835	0.19435143442622949	0.22809919895678088	0.10841034836065577	0.7014539865871834	0.16343843144560355	0.38506594634873326	0.1059004284649776	0.747201052533532	0.3722382172131148	0.3285291076751118	0.6325148099850968	0.5459865871833085	0.46026518256333826	0.9264280458271237	0.3103517604321908	0.37768205104321906	0.7466386456780925	0.9944130961251862	0.6617938245156483	0.09155514157973177	0.19439488636363633
-0.15625	0.6332734724292102	0.20017255029806258	0.611293731371088	0.29702081780923995	0.62677603390462	0.6896558308494785	0.8041815387481371	0.48436633755588676	0.983951052533532	0.5130695789865871	0.7645188617734724	0.7215090815946349	0.7335450353949329	0.47094518442622946	0.42712178651266763	0.9095204918032787	0.24204508196721308	0.9316950912816692	0.9490844821162444	0.19977109724292097	0.9654798342026826	0.9151643070044709	0.9503374161698956	0.6898519001490313	0.6292566132637853	0.08312630402384502	0.35017627608047686	0.021150568181818152	0.14862881892697466	0.1750523938152012	0.05200260804768997	0.44753078427719817	0.09752994597615494	0.233509361028316	0.24649254843517143	0.9128777477645306	0.38164307004470943	0.28064265089418783	0.7738016486587184	0.5781557842771983	0.22473966095380027	0.5686993293591655	0.5098778874813711	0.47926159649776456	0.6573614940387482	0.9763712742175857	0.7382060357675112	0.0999516579731744	0.1953240964977645
-0.140625	0.562995296199702	0.25383126862891203	0.42841076751117735	0.3799313058867362	0.6096267231743666	0.45275372578241435	0.5959287444113264	0.587161978390462	0.792530737704918	0.5623804023845007	0.7914962276453055	0.6645506240685544	0.715446861028316	0.27214293032786885	0.3286966747391953	0.6594868200447094	0.23907903315946344	0.7740993852459016	0.9390789865871834	0.35181366430700445	0.9172420827123696	0.9880014437406855	0.7621936009687034	0.6025834109538003	0.379753632637854	0.0719924087183309	0.40041831222056634	0.038583131520119274	0.32669714046199705	0.32108341095380033	0.1301014809985097	0.644124208271237	0.14050721870342775	0.30279685171385995	0.19914237146050673	0.9701433029061103	0.5055105719076005	0.3723303837555887	0.6190774497019373	0.385125279433681	0.28747736587183303	0.5455037257824142	0.36449408532041727	0.45008233979135615	0.6687160022354695	0.9095659929210134	0.9866777198211625	0.06273994038748132	0.14415885804769002
-0.125	0.5350902570789866	0.27885366989567806	0.31291398099850964	0.31602072466467956	0.5833515275707899	0.36356622578241427	0.4703922783159463	0.665319252980626	0.7794129098360656	0.7099196162444112	0.9007496739940387	0.4817817157228018	0.9389211531296572	0.22177850223546947	0.32040699515648285	0.7592372857675111	0.25582591281669154	0.6178990778688525	0.9181951844262295	0.5648992641579731	0.6426630961251862	0.6792087369597615	0.4133901359910581	0.5226392976900149	0.4560258941877794	0.06743386736214607	0.48646255588673626	0.07115075447093888	0.5362051043219076	0.6745414493293591	0.4016744131892698	0.934142976900149	0.1318715536512668	0.2573297783159464	0.14646469821162444	0.9972260152757079	0.5948344821162443	0.3627601061847988	0.34843004843517134	0.1683867362146051	0.49284118852459013	0.7894165424739195	0.22527985283159468	0.2459680048435171	0.5944290704172877	0.875099990685544	0.754506007824143	0.024856743666169856	0.07805630588673618
-0.109375	0.4277777570789866	0.20483965163934426	0.24970831780923997	0.272407554023845	0.40026322652757074	0.1769982768256334	0.5911782786885246	0.6796940666915052	0.8157264344262295	0.8886202030551416	0.7645459202682563	0.2538303371833085	0.8567066877794337	0.17290042846497766	0.23218288934426234	0.8599071814456036	0.3525118293591655	0.5976066505216096	0.7324806725037258	0.7599025242175856	0.45052817622950825	0.4560924925484352	0.3773377421758569	0.48652854880774965	0.5147697466467958	0.08965210506706411	0.5394848640089418	0.06399166356184793	0.5147931259314455	0.7230321814456036	0.5708451005961253	0.9911514996274218	0.1202216840536513	0.29358657786885245	0.12701769746646796	0.8683801695230998	0.46747582898658724	0.2499263692250373	0.39731296572280184	0.24878572093889717	0.48595347429210134	0.7831665424739196	0.15886042287630397	0.15564814642324887	0.433476294709389	0.6823001583457526	0.7188123137108793	0.025805421013412766	0.06829447652757081
-0.09375	0.45580900707898664	0.25084347056631895	0.45898253539493294	0.38486112146050666	0.3862796665424739	0.1272615033532042	0.8549434612518629	0.974908066318927	0.9952126490312966	0.8926978390461997	0.6462039865871834	0.15084817436661702	0.5668494783904621	0.09661070230998514	0.29569010804769	0.9858559053651267	0.565450260804769	0.8626119597615499	0.8257347242921014	0.9059173807749628	0.19421991430700447	0.2375267324888226	0.30115755402384503	0.5312354694485841	0.6753288934426229	0.12293866430700451	0.48366509873323393	0.117002095752608	0.6985504843517139	0.9230068461251862	0.5202439456035768	0.8331315666915052	0.14565187220566322	0.23210800111773477	0.16662770119225034	0.9217611773472429	0.4350716747391953	0.33677049180327867	0.4818589791356185	0.4009487239195231	0.6006319858420268	0.8547108792846498	0.2216958830104322	0.15432460879284648	0.29988557190760057	0.49993205104321903	0.6269906855439642	0.0358817529806259	0.06953329918032791
-0.078125	0.6862142790611028	0.4598363450074515	0.8715047969448584	0.7202098546944858	0.4573088207898659	0.22663845938897165	0.999697140461997	0.8788635897913561	0.7686249068554396	0.8836111680327869	0.5900224478390462	0.09010152757078982	0.47541528502235475	0.09688766766020862	0.4236500558867362	0.7863026732488823	0.8864144932935917	0.9372547503725782	0.651304442995529	0.5740275707898659	0.08104964605067067	0.10811480067064083	0.22428884128166915	0.4512611773472429	0.9552043125931445	0.2631195976154993	0.4203079824888226	0.15036866616989564	0.6558717865126676	0.820919523099851	0.5452912164679582	0.7055905365126677	0.14029508196721308	0.3007535860655738	0.2770008848733234	0.8746928092399404	0.2902839046199702	0.19766393442622954	0.5876519187779434	0.49448574888226526	0.49893442622950823	0.8212625279433681	0.4069793684798808	0.2000845752608048	0.4087305327868852	0.5826138226527571	0.6663493852459017	0.05733280551415798	0.07750698584202687
-0.0625	0.9419700074515648	0.5261787909836065	0.7741966747391953	0.7676812593144561	0.5295146702682563	0.30953562779433685	0.9445353017883755	0.6839824888226528	0.6632339791356185	0.9077483699701937	0.5904155644560358	0.0677473453800298	0.49140676229508196	0.11024813710879289	0.45106915983606555	0.8955540238450075	0.874133848733234	0.6497783625186289	0.8060011643070044	0.46550982675111774	0.05576522913561843	0.06419816505216092	0.3038275428464977	0.5392454824888226	0.8347246646795827	0.39331040424739194	0.35298053278688524	0.1430319020119225	0.6208834295827124	0.7738904619970194	0.4722915890461997	0.5768320603576751	0.10925493666169894	0.2235198863636364	0.3144506333830104	0.9024436941132638	0.3223356929955291	0.3097010991058122	0.5764614381520119	0.6532803185543965	0.5582620156482861	0.599603111028316	0.5887454359165425	0.2440474571535023	0.36806524776453053	0.37635087555886737	0.5638368107302534	0.06129438338301041	0.05757395678092403
-0.046875	0.7899680048435171	0.6522660208643816	0.9710404713114754	0.6572448770491803	0.42411736214605067	0.32481943926974666	0.9085753539493293	0.7120130402384501	0.7479724292101342	0.9842873043964232	0.5750393070044709	0.050702775707898606	0.49496516393442624	0.16900181631892697	0.6421032973174366	0.8220074049925484	0.9498618200447094	0.6675849478390462	0.8601722708643815	0.5621100502980626	0.08642432004470935	0.0748312686289121	0.3425476434426229	0.5556970007451565	0.9244462090163934	0.41298029992548435	0.408265368852459	0.13215927719821163	0.45827985283159467	0.7300141114008942	0.36112225223546945	0.4800874161698957	0.12930933308494785	0.27358224664679587	0.4770400521609538	0.8243600502980626	0.5402959202682563	0.41857684426229513	0.6799368945603577	0.8290208643815201	0.643174226900149	0.6652954545454546	0.8191837742175857	0.29674254843517134	0.32690503912071533	0.20227729135618477	0.37556934612518633	0.10469709388971682	0.06907703055141579
-0.03125	0.36434156110283156	0.9567761270491804	0.495484118852459	0.45711396236959767	0.7144519839791357	0.5729715443368107	0.9048249347988078	0.5337421292846498	0.4945095473174367	0.7856455383755588	0.8659288841281669	0.09498192995529064	0.7057866523845007	0.31906073025335324	0.8818838953055141	0.5862377049180327	0.9758525521609538	0.4628114288375559	0.969857814828614	0.6909134687034277	0.24863179955290615	0.15147447839046202	0.542397401266766	0.8352761270491803	0.5964649310730253	0.3721460506706409	0.46910483420268256	0.10339893815201195	0.3638827775707899	0.4742123695976155	0.18775326005961257	0.4391554116989568	0.08728846870342777	0.19576411140089423	0.36783573956780924	0.8480837835320417	0.6169776918777943	0.40415401453055144	0.7609490033532041	0.9439556166169896	0.5933045361400895	0.5934959482116244	0.9690699981371088	0.37900656669150523	0.3834776453055142	0.18522894932935918	0.34822503725782417	0.11972382637853951	0.08889078800298067
-0.015625	0.1206558308494784	0.7349956222056632	0.2605909090909091	0.20249427160953803	0.9557258755588673	0.8584038282414307	0.5259815573770492	0.3945142976900149	0.3172707712369598	0.8619022447839046	0.8701372950819672	0.11648179023845007	0.7915135991058122	0.4390772634128167	0.7509010339046199	0.38451141020864377	0.8800103856184799	0.2716154526825634	0.7750918405365127	0.7366252328614009	0.2680882078986587	0.20242948956780926	0.785727598733234	0.7283855719076007	0.4141591374813711	0.22258983792846498	0.396513785394933	0.06998355998509687	0.3459294895678092	0.5218179023845008	0.1569459761549925	0.20739660953800299	0.0742163748137109	0.23754741058122208	0.17899324701937402	0.7698516672876304	0.5455224478390461	0.35420240312965723	0.9044137481371088	0.5793541356184799	0.35905951937406855	0.660371879657228	0.9449315387481371	0.3873804489567809	0.5910274310730254	0.2863973546944858	0.49646679396423243	0.21382791542473922	0.2640217026825633
0.0	0.06225367921013414	0.5561261177347243	0.16865662257824143	0.12905029806259316	0.8757793405365126	0.9866972801788375	0.42285334388971685	0.23610413561847987	0.19903171572280176	0.780201052533532	0.9879108140834575	0.14497494411326384	0.9209517511177348	0.5864906855439642	0.682523705290611	0.3240344169150522	0.7365766114008943	0.11977230812220563	0.46297601527570786	0.8333060730253353	0.27837560543964235	0.27566290983606556	0.9828921385991058	0.6493794709388971	0.2870889530551416	0.2255588207898659	0.33046209016393446	0.03681613263785399	0.3134270678092399	0.573375	0.15465727459016398	0.0899444392697466	0.06012914493293586	0.30792678837555887	0.19051448397913562	0.7929823491058122	0.4394051788375559	0.23455290611028312	0.8732391020864382	0.4310954731743666	0.35098677347242924	0.8545443368107303	0.994704452309985	0.6545766114008942	0.7905172317436662	0.34783280551415796	0.6937563804023845	0.4146226248137109	0.4631354787630403
0.015625	0.045650754470938915	0.3832846963487332	0.11355695789865872	0.10116556445603575	0.723918731371088	0.78470570976155	0.36644383383010437	0.2355029340536513	0.13227486959761547	0.800283066318927	0.9704331687779434	0.17525982675111773	0.8035315294336811	0.6225305979880775	0.7653932097615499	0.2997982954545455	0.566684100223547	0.10866449329359162	0.3514931073025336	0.7769142138599106	0.18596292846497764	0.15246059985096871	0.9302841840536513	0.5846061847988078	0.21612849292101344	0.2666735748882265	0.2701174087183309	0.035180886736214556	0.4173311289120716	0.6426090722801788	0.21293843144560354	0.06304456967213112	0.02140513226527574	0.20267208457526076	0.29168419336810725	0.9273165983606557	0.36167492548435176	0.3418531576005961	0.8038405830849479	0.49355849478390457	0.26866467958271234	0.9420409370342772	0.8259932004470939	0.7702938245156483	0.952324469076006	0.26663398845007447	0.5734508196721311	0.48852212183308497	0.8257121833084948
0.03125	0.030612518628912122	0.29501061847988075	0.09028357861400893	0.08968922317436667	0.7768431445603576	0.5120997112518628	0.2558245156482861	0.25958364381520116	0.12490867175856935	0.7931437220566319	0.9593701564828614	0.30752920081967217	0.877692948956781	0.804313804023845	0.8525322745901639	0.24223300111773471	0.5340371646795827	0.11253749068554397	0.2821160115499255	0.9228817529806259	0.23631971870342772	0.11439525894187774	0.9449716840536513	0.6605277570789866	0.21134798807749633	0.3480732581967213	0.2359852365871833	0.045956454918032796	0.4070946348733234	0.69935157414307	0.3264516114008942	0.26452286698956784	0.04243521795827121	0.17847848360655738	0.30336726900149036	0.8168206501490313	0.23616393442622952	0.3977619225037258	0.9500109910581223	0.8043233979135619	0.3324595752608047	0.9867607116244411	0.6930996181073026	0.9765372112518629	0.6717778967958271	0.3046808401639344	0.49366924366616993	0.3139343330849479	0.9898442157228018
0.046875	0.011366337555886785	0.14262653688524585	0.05399743852459016	0.04562234538002985	0.41608979135618485	0.32429470938897165	0.11033084947839045	0.15939223174366612	0.042892324888226474	0.5424466281669151	0.8127669523099851	0.46249329359165425	0.9968772354694486	0.9939123509687035	0.8188605625931445	0.13751783718330846	0.4362007265275708	0.06327119038748141	0.16988785394932937	0.7611993293591655	0.414984631147541	0.13431045081967208	0.951915890461997	0.7130675763785395	0.18136349664679585	0.3794100689269747	0.2515029340536513	0.028591933681073045	0.2889726154992548	0.5397968517138599	0.31804023845007456	0.47821125186289126	0.06502915424739197	0.2330082432935916	0.26294294895678094	0.9968323397913562	0.1912766393442623	0.2924784370342772	0.9382970845752608	0.9452547038002981	0.24500996646795825	0.9556341747391952	0.7966983979135618	0.9998743014157974	0.6220754005216096	0.3006111214605067	0.47504890089418783	0.2770350689269747	0.6867059426229508
0.0625	0.00983019746646796	0.14533960506706411	0.0746707339791356	0.0551292846497764	0.40711931818181823	0.2906070696721311	0.16230076378539493	0.1065456408345753	0.03154419709388967	0.33165503912071537	0.6029191505216096	0.530864334947839	0.9273272168405365	0.9973176229508197	0.9796764623695976	0.18283639157973175	0.33957456222056637	0.021345612891207177	0.0725837369597615	0.4229337742175857	0.650068228390462	0.20178753725782417	0.933178651266766	0.8475434053651267	0.22507218703427723	0.46394993479880775	0.22678134314456033	0.0074718237704918256	0.09480942622950816	0.272591421385991	0.14532814828614005	0.3475240778688524	0.12253534836065572	0.22679992548435168	0.28869378725782413	0.8132261084202683	0.2171497764530551	0.15177826937406858	0.8253713673621461	0.8153327123695976	0.16051266766020866	0.8208158532041729	0.9765369318181818	0.6170905830849478	0.9967590815946349	0.20793479880774968	0.6713673155737705	0.43456487518628917	0.4423459854694486
0.078125	0.006833783532041782	0.11850321348733239	0.17602179582712374	0.05631794895678088	0.3527783159463488	0.33844294895678095	0.2989698211624441	0.11300791728763038	0.025123183681073025	0.27789586438152014	0.39921604880774963	0.7915740964977646	0.8471484724292101	0.8796850782414307	0.686756007824143	0.2799910581222057	0.22269299552906108	0.009984118852458979	0.0456834482116244	0.17147894932935914	0.8933248416542474	0.32074632078986587	0.8880198863636364	0.9072511643070045	0.19672145119225037	0.3285301322652757	0.18955486214605066	0.004044103949329414	0.03618093330849481	0.15479317250372582	0.08223421199701941	0.30610921199701935	0.2376852645305514	0.22934044336810733	0.19723234910581222	0.84572135804769	0.27335837369597615	0.11921609538002975	0.8517162350968703	0.855276313338301	0.11326010618479876	0.820594774590164	0.7069451378539493	0.4611706874068554	0.8399163096125186	0.18176355253353205	0.8819106277943368	0.5015610096870342	0.29859877980625926
0.09375	0.006238869225037247	0.06646455849478394	0.2364794616244411	0.04849809053651266	0.2479761084202683	0.32995976154992546	0.20022247578241426	0.20136684985096875	0.019734118852459015	0.15211792101341282	0.20529084388971686	0.862763552533532	0.6148743945603576	0.886870808494784	0.6703840350223547	0.2136370156482862	0.18911740871833083	0.006792194485842007	0.01320780551415801	0.06312034277198209	0.47117618293591657	0.6203818461251862	0.8517525614754098	0.88412239195231	0.12915783345752607	0.3515626862891207	0.17352635991058118	0.004354321907600545	0.03785115499254843	0.14727095752608044	0.07217869783904618	0.21275353949329356	0.31547806445603577	0.2824617641579732	0.2473564642324888	0.9815458736959761	0.3050683215350224	0.20903860842026822	0.8335711158718331	0.854688291728763	0.08998905551415792	0.8199653036512667	0.9188807749627421	0.7366790238450074	0.991323956780924	0.27494313524590164	0.9692880495529062	0.5896875931445604	0.16903744411326382
0.109375	0.0020837835320417497	0.04598719262295081	0.3166114940387481	0.03378371833084948	0.27396218330849476	0.4409796479135618	0.2705451285394933	0.21895896982116247	0.0247475782414307	0.11631212742175856	0.15700954731743666	0.7146984910581222	0.5316860562593144	0.6335397261549925	0.8197937779433682	0.201967445976155	0.1431876862891207	0.007022308122205612	0.011260432190760006	0.04385772168405366	0.3511012015648286	0.8579188245156483	0.687685963114754	0.9407027757078986	0.1844596684053651	0.6125965443368107	0.1369504470938897	0.012305700447093892	0.05819630216095384	0.10489027570789866	0.05844150521609537	0.13256915983606554	0.5090940760059612	0.302905737704918	0.31986214605067065	0.6103029992548434	0.2944199422503726	0.38743726713859905	0.7635826192250372	0.7423720659463487	0.22508885991058125	0.9163436568554396	0.6708683867362146	0.9242579638599105	0.6992276453055142	0.4179789493293592	0.6947419895678093	0.6988460320417287	0.1699647913561848
0.125	0.0045725596125186785	0.12589530551415795	0.4196069299552906	0.04600498323397917	0.3483017883755589	0.39691677533532044	0.31006878725782416	0.29846525707898663	0.06128926043219074	0.09326970007451563	0.11170692064083454	0.5569442064083457	0.39011726900149035	0.409206501490313	0.8438885059612519	0.23308043032786885	0.1847691412071535	0.006610748882265316	0.00949054582712372	0.03239735469448579	0.23925959388971685	0.8367438990312965	0.48033033718330853	0.9942403129657228	0.2666754377794337	0.822121600223547	0.1341815387481371	0.015579079731743661	0.08435832712369595	0.11111605812220571	0.05912555886736215	0.07218121274217582	0.5364416915052161	0.43838240499254844	0.5375759593889717	0.49249096497764533	0.2829103017883755	0.5597813431445604	0.6057350968703428	0.5214804862146051	0.23716710134128172	0.910419802533532	0.6518852924739196	0.8702465536512668	0.5778932563338302	0.5416957898658719	0.48222433867362147	0.9657506054396423	0.11568116616989566
0.140625	0.004875745156482814	0.13439986959761552	0.42637760804769	0.10042376117734719	0.4519160301788375	0.3532150707898659	0.3873269374068554	0.4116621646795827	0.16757293219076008	0.11604736400894189	0.117430979880775	0.498959388971684	0.4078030458271237	0.3453269374068555	0.9478538096125186	0.27322717958271237	0.19962770119225037	0.016750791728763037	0.01890205849478388	0.06229307935916539	0.2816519187779434	0.7321325447093889	0.4595031669150521	0.8576576005961252	0.27571600223546944	0.8615352552160954	0.1851518722056632	0.01977570789865868	0.06397117175856926	0.10570612891207154	0.07678395119225034	0.06226141020864384	0.3975401453055142	0.3681930421013413	0.6378800763785395	0.3756305886736214	0.14185734910581227	0.36959938524590163	0.5208837555886736	0.42862402198211624	0.2778497578241431	0.9183730439642325	0.5872112518628911	0.8470607768256334	0.35957917287630403	0.9940730253353204	0.27951830290611024	0.9896911326378539	0.12013277757078988
0.15625	0.007379657228017922	0.17581338487332343	0.42228381147540983	0.11431557377049184	0.7983124068554397	0.5179120249627422	0.39074813710879286	0.44298970752608047	0.23411135432190755	0.23666523845007448	0.18621991430700446	0.4773900894187779	0.45007241989567814	0.34022503725782416	0.8927320696721311	0.17821507078986587	0.17489176602086443	0.024459388971684093	0.05356864754098356	0.14653870156482862	0.43854782973174367	0.8824228297317437	0.7449408066318928	0.8842314176602086	0.2532863729508197	0.9510627794336811	0.18609179396423248	0.04217818554396424	0.11532139530551411	0.1592244318181818	0.09369457898658717	0.057796758569299556	0.35413021609538	0.33639251117734725	0.7442533532041729	0.20030719076005965	0.058801881520119226	0.2973036046944858	0.34320552347242916	0.2493063990312966	0.3434689362891207	0.9841504284649777	0.5499395026080477	0.8156257451564829	0.20586480067064084	0.5569741058122206	0.1771182935916542	0.9738036046944858	0.20867436661698957
0.171875	0.008740732116244376	0.13309258569299554	0.48500461065573774	0.07247578241430697	0.6185160208643815	0.6097417101341281	0.42072480439642324	0.3012427347242921	0.1360333923248882	0.1893688058867362	0.177560171385991	0.5428602831594636	0.5644945510432191	0.4963071907600596	0.798322652757079	0.17768153874813708	0.11048779806259312	0.014067762667660189	0.05938468703427724	0.24163207898658723	0.7223139903129657	0.8401196907600597	0.9836211345007452	0.9679092771982116	0.3829148658718331	0.9343482675111774	0.21753190201192252	0.0863033718330849	0.17486247205663186	0.24406943926974667	0.17469239008941873	0.06901532228017881	0.38154340536512665	0.42281012481371083	0.7639801136363636	0.21179349850968698	0.04054084388971679	0.2722026359910581	0.32899920827123696	0.20440373509687038	0.29065103390462	0.9225969634873323	0.7288328986587183	0.8892425484351714	0.151133848733234	0.34431888040238445	0.14400526266766023	0.977561195976155	0.22318908345752608
0.1875	0.01044215722801789	0.13217851154992544	0.3616565294336811	0.05085129470938898	0.3893672690014903	0.6274784370342772	0.262705989195231	0.2771546665424739	0.06228264716840537	0.10946693368107308	0.16188855253353207	0.4663913468703428	0.457087229880775	0.445695836438152	0.9216475875558867	0.1709410860655738	0.09514428092399407	0.006619457898658698	0.043964046199701956	0.22246441877794332	0.7614663282414307	0.7848610283159463	0.8271745994783904	0.8010650149031296	0.4302103204172877	0.798296339418778	0.15691649590163936	0.11491058122205666	0.1591569485842027	0.22752608047690015	0.2364565480625932	0.16786987704918033	0.686710134128167	0.5452202403129658	0.9503974944113264	0.2808849198956781	0.05042930327868855	0.3351293312220567	0.5109943181818182	0.38715354880774966	0.3081750652011922	0.8520618014157973	0.6898029061102832	0.8611593237704918	0.18117571721311476	0.2983091467958271	0.12386922503725784	0.900860935171386	0.2182547969448584
0.203125	0.00532945230998505	0.10391579731743661	0.30662700260804765	0.018546805141579692	0.22963510618479877	0.5516465163934426	0.23949585506706406	0.15154275335320422	0.011812360283159462	0.06115378166915053	0.11219877049180327	0.28351373882265274	0.38750521609538	0.33861885245901635	0.8189580383755588	0.2187345380029806	0.06670664120715353	0.002434938524590202	0.04087788748137111	0.15835786140089414	0.5404033625186289	0.971570044709389	0.9567953614008942	0.7797011922503726	0.5748108699701937	0.7144098360655737	0.12323770491803276	0.1540694392697467	0.15612034277198217	0.23037211251862888	0.2991008289865872	0.2836983047690015	0.9023647540983607	0.6647844169150521	0.9799878912071535	0.3526825167660209	0.10575242175856925	0.4344454172876304	0.5270919802533531	0.529175530923994	0.30828502235469446	0.7856432563338301	0.630883848733234	0.9840194672131147	0.290775521609538	0.3159426695230999	0.121496087928465	0.9987024962742176	0.18396362704918034
0.21875	0.019064502608047706	0.10870547690014898	0.2237731929955291	0.015097522354694526	0.21045417287630397	0.4656120529061103	0.24499408532041733	0.1065020491803279	0.00844229694485843	0.03844001490312965	0.06322997391952312	0.1850377235469448	0.3045296199701938	0.2538634500745156	0.7865574701937407	0.28540205849478395	0.03314330290611023	0.0006977459016392906	0.018264018256333836	0.07898192995529063	0.33401881520119225	0.8541408345752608	0.9345862518628912	0.8427042194485842	0.7887841374813711	0.3508342026825634	0.05433145491803282	0.09274864940387484	0.15638757451564833	0.25002384500745156	0.26026574143070047	0.38201508941877793	0.9526061382265276	0.7727163282414307	0.6320132265275709	0.27254824888226525	0.08942017511177347	0.4627829266020864	0.3817255961251863	0.5634569206408346	0.3004087183308495	0.7648141300298062	0.48113305700447095	0.8061594169150521	0.28126588114754103	0.3400854601341282	0.15146670081967217	0.9656558308494784	0.11510185357675107
0.234375	0.040861307749627374	0.1640352552160954	0.28396684053651267	0.02932819485842031	0.24758047690014906	0.47901979321907595	0.3091285860655738	0.11424385245901636	0.014508522727272766	0.03179112332339795	0.04007283904619974	0.1296968610283159	0.25309864008941874	0.2502554955290611	0.9909290704172876	0.4277620156482861	0.0322096684053651	0.001107861400894139	0.025117455290611046	0.0407461810730253	0.2245568647540983	0.8028705290611029	0.9627992734724292	0.47814334947839043	0.9802364008941877	0.4260285022354694	0.05579438338301046	0.07895240312965723	0.15214348919523102	0.25415126676602084	0.22019932935916542	0.468697652757079	0.8263382078986587	0.7548396982116244	0.6678384407600596	0.32366207153502236	0.09640154619970198	0.5329777850223547	0.39921427906110285	0.7369510059612518	0.292412490685544	0.5832343051415798	0.503554396423249	0.8047986214605067	0.2231649124441133	0.2894481184798807	0.1705557004470939	0.9155086158718331	0.11615876490312971
0.25	0.06888263785394932	0.15073714605067068	0.22198686661698952	0.04531659836065571	0.24905001862891207	0.3432305327868852	0.36447522354694484	0.14288822652757083	0.024786140089418818	0.037872950819672124	0.03241519187779429	0.08023998695976153	0.19091519187779438	0.2495813152011922	0.8747585692995529	0.5246036698956781	0.03507027757078984	0.0009824888226527273	0.031011363636363587	0.034207013785394924	0.1684204545454545	0.7444838394187779	0.8436458643815201	0.49248472429210133	0.7337854415052161	0.4502619690760059	0.0645573770491803	0.08522284836065575	0.15010385618479882	0.20978218144560357	0.17607116244411325	0.48535809426229504	0.8505856464232489	0.9394797410581222	0.5149253446348734	0.22424501676602082	0.12353809612518629	0.6743221870342773	0.46257763599105817	0.8034490033532042	0.2207043125931446	0.637371087928465	0.4046230905365127	0.5906378073770492	0.17044532414307	0.2553683401639344	0.12160101527570788	0.8653767231743666	0.10105476900149035
0.265625	0.10611978390461996	0.19772922876304022	0.2524372205663189	0.06215448025335324	0.3058879005216095	0.4091058122205663	0.3705210506706408	0.14260660394932934	0.026041449329359145	0.06441859165424735	0.05631571348733233	0.07999198956780929	0.15600367921013414	0.28686792101341285	0.8656037164679583	0.6643936289120715	0.027174506333830117	0.000912537257824142	0.040618573025335336	0.033966607675111726	0.10672089232488824	0.6197930793591655	0.6283337835320417	0.6680205849478391	0.5429766672876304	0.4302483233979135	0.06369215722801791	0.0912235003725782	0.21754429023845012	0.2521176415797317	0.238461205290611	0.5396253725782414	0.9898199515648286	0.9026134500745157	0.3750242641579732	0.1455613822652757	0.21268125931445603	0.9721727831594635	0.7588336438152012	0.9140582619225037	0.19268810543964232	0.780133848733234	0.2838162257824143	0.4792005868107303	0.20339833271236962	0.39933974478390466	0.16445380029806256	0.7778222336065574	0.15991500558867366
0.28125	0.17346856371087926	0.4380801043219076	0.3484746181073025	0.08749846311475407	0.2814245994783905	0.6129149590163934	0.3568870622205663	0.1740912350968703	0.054713813338301054	0.08139549180327865	0.05459575260804772	0.07401075819672132	0.1286056725037258	0.3322712369597616	0.8737233140834575	0.7466103763040238	0.03265475968703424	0.0023564642324888085	0.035738729508196676	0.027404154247391954	0.09305714418777944	0.5948087742175857	0.7035697187034278	0.5892486028315946	0.3569691225782414	0.3954675391207153	0.13646041356184802	0.14692301602086433	0.31105262667660205	0.34323076564828614	0.29645855067064086	0.5543051415797318	0.8522324888226528	0.7841246739940387	0.2163826378539493	0.1468156669150522	0.4259157973174367	0.6099055979880774	0.7881278874813711	0.7401582060357674	0.2796337090163934	0.8616154992548435	0.19646711997019373	0.510267185171386	0.35196665424739193	0.6647267138599106	0.20785679023845005	0.6587006333830104	0.20433126862891204
0.296875	0.26318228390461995	0.4978429582712369	0.3477044988822653	0.16971572280178837	0.2180112239195231	0.7526818647540984	0.5122980160208643	0.33853143628912075	0.11450172317436658	0.05473351341281674	0.049564828614008904	0.06702049180327874	0.11307013785394937	0.39517823211624437	0.7313934426229508	0.8890099198956781	0.05974133755588673	0.011552812965722747	0.05029838859910585	0.02897475782414305	0.07578199515648287	0.5191235562593144	0.7198646143815202	0.4389576192250373	0.3161164772727273	0.380581501490313	0.35681813524590167	0.26109328427719825	0.36048761177347244	0.4102987611773472	0.3102218237704918	0.47480858792846503	0.9318079824888227	0.8698798435171387	0.26865103390462	0.19405854135618483	0.6175470380029806	0.49855518815201194	0.7769742921013413	0.8081150801043219	0.37577351900149036	0.9718683867362146	0.1680530923994039	0.47488403502235466	0.49429168219076003	0.8328990778688524	0.320952868852459	0.5644947839046199	0.23642161885245905
0.3125	0.36682852086438156	0.4828762108792847	0.3500717678837556	0.3128654526825634	0.3429420640834575	0.6248369504470939	0.4234385711624441	0.6063862704918033	0.16598099850968706	0.11324562220566314	0.12068852459016388	0.12372671385991063	0.1732791076751118	0.33258210692995527	0.9953571628166915	0.70265885804769	0.08735366989567805	0.0330826192250373	0.09470720007451561	0.049571907600596155	0.100985143442623	0.6333570696721311	0.5992629470938897	0.508519280923994	0.3597988543219076	0.5454948770491803	0.545564316318927	0.38728893442622947	0.5209488636363636	0.5624011736214605	0.3893609817436662	0.533110702309985	0.9916732954545454	0.8683912537257824	0.299208084947839	0.19447834388971685	0.7105532786885246	0.3864059239940387	0.9671215536512667	0.5868693647540983	0.46659398286140086	0.9342254564083458	0.1573988450074516	0.4610144839791356	0.6452144653502235	0.9045204452309985	0.5389925018628912	0.4596432563338301	0.3123234910581222
0.328125	0.6012289493293592	0.5270544895678093	0.4143991244411326	0.3592927533532042	0.26671544336810726	0.7753399776453055	0.4678480812220567	0.7998256333830105	0.19700521609538002	0.227843237704918	0.15571325447093887	0.15986121460506708	0.20185203986587186	0.34505989195231	0.900828660581222	0.894706780923994	0.13901322652757075	0.0739830942622951	0.12351290052160957	0.0721753446348733	0.09986787444113265	0.5693292194485842	0.5608294057377049	0.6266303558122206	0.448239055514158	0.7288880868107303	0.7218810543964232	0.4842959202682563	0.6717927999254844	0.7479592026825633	0.5025446162444114	0.6935240778688525	0.9412199608792846	0.9183446814456036	0.3418624720566319	0.1975405178837556	0.5949797876304024	0.3743726248137109	0.9046964884500746	0.3655923994038748	0.5730115964977645	0.9681570883010432	0.20075153688524594	0.6828523658718331	0.7974822093889717	0.711857302533532	0.7700411233233979	0.43424687965722797	0.34581780923994043
0.34375	0.9624824422503726	0.5224221777198211	0.5116448397913562	0.4042842771982116	0.2924034090909091	0.7276276546199703	0.45321316132637857	0.8134381054396423	0.1896326844262295	0.17486684985096868	0.16136978390461998	0.177853390461997	0.24170566318926978	0.3150618014157973	0.9965833643815201	0.8746149869597616	0.07653623323397918	0.06121078614008946	0.14172196348733235	0.08274543591654249	0.11661941132637854	0.5705523938152012	0.4676604880774963	0.8479751304023845	0.3748980532786885	0.7315808494783904	0.6107699329359165	0.5353505961251863	0.758157554023845	0.9417564269746647	0.7228574888226528	0.7337796199701938	0.8103981929955291	0.9733043498509687	0.4568659649776453	0.17347601527570788	0.42902221497764526	0.3277683494783905	0.7473629843517138	0.25409361028315947	0.6284829545454546	0.867673714605067	0.24758820789865876	0.7237223360655738	0.7973161792101341	0.6093094728017884	0.8714460692995529	0.4707689083457526	0.36960641766020863
0.359375	0.9999663282414307	0.5530486680327868	0.7488513878539493	0.4221154061102832	0.2588804023845007	0.7267672317436662	0.651246600223547	0.779603390461997	0.14931217399403873	0.17477617362146047	0.1736695696721311	0.19586768815201194	0.2618712742175857	0.2247057097615499	0.9687894932935917	0.9934633010432191	0.0493867362146051	0.04784258569299549	0.14163934426229507	0.08078218144560356	0.10142175856929958	0.4948551136363636	0.354260152757079	0.8790498789120715	0.3408728576751118	0.6451976993293591	0.5828141300298062	0.725322419895678	0.7614252980625932	0.8161963021609537	0.7043907414307005	0.5736498695976155	0.9198865499254844	0.9886136829359166	0.41138044895678094	0.24465694858420273	0.5012520026080477	0.2840837835320418	0.7809657228017883	0.25374934798807747	0.6369224571535022	0.8994008010432191	0.25504415052160956	0.7436693833830104	0.8707880961251863	0.5318170175111774	0.8327152570789866	0.5145275242175857	0.36734896609538004
0.375	0.7603276825633383	0.582886456780924	0.8360220752608047	0.5993681538748137	0.42315806631892694	0.7559505868107302	0.7132500931445603	0.9605518815201193	0.193533578614009	0.28772582898658716	0.24647433867362145	0.19754228763040238	0.27031813524590165	0.18674361959761554	0.9916675204918033	0.9244773192995529	0.030930001862891188	0.04589297690014904	0.14925433122205667	0.07935068926974664	0.07585013040238453	0.38468195789865867	0.28055644560357673	0.9426797690014903	0.2995134128166915	0.5768889251117735	0.6532389157973174	0.7709292567064083	0.548899217585693	0.6041111214605067	0.5043407228017884	0.49132134873323396	0.8643338766766021	0.9100290145305514	0.3685524869597615	0.3648558122205663	0.5951035301788375	0.42545538375558867	0.9596732023099851	0.34451131706408344	0.683840862518629	0.8455623602831595	0.20281445603576753	0.8019359631147541	0.9424341933681073	0.5385450819672131	0.6671921106557377	0.6010554210134128	0.3794238543219076
0.390625	0.7461887108792846	0.41927868852459016	0.6083980067064083	0.44871004098360656	0.4248864102086438	0.5415480625931446	0.5091625372578241	0.8867920547690015	0.1731820976154993	0.28999408532041726	0.1884249720566319	0.12609412257824149	0.1978870622205663	0.1469762015648286	0.81777081780924	0.9941896888971684	0.020419476527570812	0.06762807377049185	0.119099990685544	0.051394141207153465	0.03270235655737708	0.2402176322652757	0.22868940946348737	0.9407167008196722	0.33403031855439647	0.36364688897168407	0.6400780551415797	0.6864026639344263	0.28956715722801785	0.3350811754843517	0.2893355067064084	0.400746087928465	0.8292675111773472	0.7410543498509687	0.24176685916542473	0.26464656296572275	0.4026798155737705	0.8145896516393443	0.524007265275708	0.5103567436661699	0.6865284090909091	0.70385152757079	0.10461475409836063	0.5688987518628912	0.7542595007451565	0.8112213114754099	0.3034828614008942	0.9539796944858421	0.3212261549925485
0.40625	0.8011863822652757	0.4586631892697467	0.5836647727272728	0.2890739102086438	0.46766216467958266	0.46106757637853946	0.5116266300298062	0.8571072559612518	0.2271106091654247	0.35051229508196724	0.2152970380029806	0.0777528874813711	0.14404512853949325	0.12422615499254841	0.8698730439642325	0.8741970473174366	0.022691179210134083	0.09462663002980631	0.14580211438152013	0.04108378353204167	0.01325349292101341	0.1251405085692996	0.17449501676602086	0.8751971870342772	0.3445172317436662	0.29866910394932933	0.7233161792101341	0.7236323118479882	0.21330085692995526	0.2115764716840537	0.15430923994038748	0.3877703055141579	0.9703621926229509	0.6908512481371087	0.25524571535022356	0.3548178558122206	0.4618683401639344	0.9257642045454546	0.3379803930700447	0.541702077123696	0.7381354787630403	0.6970172783159463	0.05308788189269742	0.4585726061847988	0.6841358047690015	0.9321290517883756	0.17648570230998506	0.6763656389716841	0.2865373975409836
0.421875	0.7865747950819673	0.5896260711624441	0.6644392231743665	0.3981747857675112	0.6127732861400894	0.4116962090163935	0.5369116523845008	0.8648644746646796	0.48177431073025334	0.3925032134873323	0.30686829359165424	0.10138845938897167	0.11370459202682559	0.11208802160953801	0.8750086624441132	0.7363010897913562	0.06335609165424738	0.21660408904619965	0.2013026732488823	0.04828180886736211	0.010053511549925509	0.08382414307004471	0.16298416542473915	0.6775150894187779	0.4297368666169896	0.5126828427719821	0.7662636922503726	0.717679955290611	0.15685888599105813	0.1787771982116244	0.12649399217585688	0.3289714977645305	0.7566458178092399	0.6269235283159463	0.3208823118479881	0.4875867641579732	0.4167981091654247	0.8221336624441132	0.266436195976155	0.5868706687779434	0.5389650242175856	0.5702097615499255	0.05500079172876304	0.4672911698956781	0.5742318833830105	0.9049028967958271	0.1454701005961252	0.6351630029806259	0.23517050111773474
0.4375	0.6108255402384501	0.7146715257078986	0.678179442995529	0.46469397354694486	0.6305271982116245	0.44740760059612517	0.3929474664679583	0.8951532693740686	0.5929784370342772	0.5020511363636364	0.37579629284649774	0.11335236587183306	0.12188599105812226	0.08589935730253351	0.8492841840536512	0.9199247857675111	0.09281012481371087	0.287875512295082	0.21995817809239937	0.05807097615499257	0.010340862518628868	0.05278562779433682	0.15112141393442624	0.6256079545454545	0.5731200633383011	0.5692378446348734	0.7051406948584202	0.7038620063338301	0.15970580290611025	0.1992226154992548	0.1092694672131147	0.3861574608792846	0.6330521143815201	0.500732023099851	0.45512653688524585	0.5196096777198211	0.42537895864381525	0.7928399776453054	0.29135828055141577	0.5537467865126677	0.6506383662444113	0.5425747950819673	0.07922298807749628	0.48910390275707893	0.5078987518628912	0.8395541169895678	0.13577668591654246	0.7059957153502235	0.26942716095380026
0.453125	0.5434055979880774	0.9109720566318927	0.5540696255588673	0.5721870342771982	0.7447269467213115	0.4291648658718331	0.31289483979135624	0.7717259687034277	0.8789088114754098	0.6131146609538003	0.43094779247391957	0.12715862518628918	0.1463569299552906	0.09324888226527572	0.7310040983606557	0.6524721032041729	0.11993582339791353	0.3922031482861401	0.2467069672131148	0.07261424180327869	0.011440620342771934	0.06248202309985096	0.2199887295081967	0.5470072652757079	0.6252339791356185	0.6333171572280178	0.7781303092399404	0.7432967119970193	0.1824548248882265	0.27708089605067066	0.12617557749627417	0.38566011549925483	0.568656762295082	0.5288752328614008	0.5219925950074515	0.5614703334575261	0.4515188152011923	0.8461867548435171	0.3229732675111774	0.6885702775707898	0.6075512760804769	0.6763641952309984	0.05987476713859907	0.5027620622205663	0.4389111400894188	0.724337229880775	0.14165173248882268	0.714870296199702	0.31415201192250375
0.46875	0.388350782414307	0.8924311195976155	0.6016086531296572	0.6449338673621461	0.8737113450074516	0.6445688804023846	0.30711396236959765	0.7846487518628912	0.9784024310730254	0.7690529526825634	0.5017531669150521	0.2059490964977645	0.28799850968703433	0.19164702868852457	0.8940859724292102	0.8756426043219077	0.09568987518628913	0.29141481929955293	0.3020515089418778	0.09817716095380025	0.011817017511177363	0.08764176602086438	0.26019802533532044	0.5228321535022356	0.42284202682563343	0.7275585413561848	0.8033913934426229	0.8455901173621461	0.3314755961251863	0.3835931911326379	0.18871604880774961	0.4926684519374068	0.4399786233233979	0.4296612332339791	0.7189136549925484	0.699357302533532	0.7495328334575261	0.7770320883010432	0.4916991430700447	0.6119607395678093	0.42657586624441135	0.5356814456035768	0.07509402943368104	0.7295814549180328	0.6927438524590164	0.8030601248137109	0.2208454266020864	0.8187912630402384	0.30770924925484355
0.484375	0.2904340070789866	0.8713555327868853	0.9058363450074516	0.8336964418777943	0.938495296199702	0.9891707339791356	0.43912583830104324	0.6336565294336811	0.8504784836065573	0.7855121553651266	0.45222019374068556	0.2039753632637854	0.3933893442622951	0.28194709388971684	0.6493971684053651	0.8602704452309985	0.07777314642324884	0.29093330849478394	0.3127672783159463	0.0991756240685544	0.009080104321907645	0.06414889157973169	0.20174008010432187	0.5650977086438151	0.260371600223547	0.7020904899403875	0.7916480532786885	0.8683538096125186	0.3831576471684054	0.43601317995529065	0.18615224478390457	0.47483378353204175	0.41224906855439647	0.3457044988822653	0.6801871739940388	0.6695351154992548	0.9188879005216095	0.5768745808494784	0.4439253446348733	0.6193852924739196	0.268089046199702	0.3715899310730253	0.0868281017138599	0.8092545175111774	0.8975434519374068	0.8855329731743666	0.22264116058122208	0.6946168498509687	0.32096153129657223
0.5	0.18627100409836062	0.8438967958271237	0.8604285115499255	0.9229317250372578	0.6760572373323398	0.6833042567064083	0.6155493666169896	0.6170683215350223	0.7862835320417287	0.8362883289865872	0.4963423994038748	0.19757009128166914	0.49765122019374064	0.44742282973174363	0.34471297503725784	0.8376321255588673	0.09180053092399398	0.3828287537257824	0.4305658066318927	0.12691719448584204	0.010445044709389006	0.05133783532041725	0.21221297503725778	0.9351539679582712	0.2524554303278689	0.7340327403129657	0.925163282414307	0.8929951564828614	0.5040144374068554	0.45775898845007457	0.1838997764530551	0.6296880588673621	0.2802841840536513	0.18572112518628914	0.5339055979880776	0.4928674087183309	0.9370931911326379	0.5413789120715351	0.40020990126676603	0.5558003446348734	0.20286345007451567	0.2708145491803279	0.10286992362146052	0.9704671199701937	0.9149273938152012	0.9931160581222057	0.16552021236959757	0.46518242362146056	0.36390434053651266
0.515625	0.26228492921013413	0.9476216002235469	0.9505689735469448	0.8411774403874814	0.8969966467958271	0.7885762388226527	0.6276631892697466	0.6452533997764531	0.576474198956781	0.9050357675111773	0.4680654340536513	0.19072079918032792	0.48873705290611025	0.5899491430700448	0.2623732768256334	0.6476055327868853	0.09814307004470935	0.6893075167660209	0.6386239754098361	0.18813291728763037	0.013380262667660237	0.08244872391952307	0.34189018256333825	0.7645938431445604	0.22453166915052158	0.680524497019374	0.8823618666169896	0.6729468144560358	0.5159648379284649	0.5655816877794337	0.36190503912071537	0.9667653222801789	0.33524762481371084	0.16506920640834577	0.4193447280178838	0.1551237425484352	0.663777058494784	0.7321889437406855	0.4782676974664679	0.40858797503725786	0.2489180327868853	0.2527266672876304	0.0903251676602086	0.8767646236959762	0.718897121833085	0.7311776266766021	0.13093922317436657	0.45098789120715355	0.32560162071535026
0.53125	0.4583002980625931	0.9423854321907601	0.8680800111773472	0.8100262201937407	0.9728688058867362	0.8576626769746647	0.6829400149031297	0.5971214605067063	0.5481535953800298	0.7939812313710879	0.3313350875558867	0.14023621460506708	0.36578451005961254	0.6405951005961252	0.27926364567809236	0.8617771516393442	0.08951872205663192	0.7486533159463487	0.5753734631147541	0.17346125186289119	0.007220100596125212	0.05247783159463493	0.4548497112518629	0.5450199329359166	0.28878409090909096	0.582623183681073	0.8818109631147542	0.4557064083457526	0.5963964232488823	0.5857595007451565	0.49295864381520116	0.5713824981371087	0.49881366430700447	0.2010000465722802	0.37025363263785394	0.10921013412816694	0.5706233233979136	0.8218463114754099	0.5679356371087929	0.5050490871833084	0.17197443181818184	0.09029233420268257	0.11402859538002985	0.7990601248137109	0.5757957805514158	0.47684319113263784	0.07198020678092398	0.43467464605067063	0.22871651453055142
0.546875	0.4803614008941878	0.9650988263785395	0.8685835040983607	0.6576341747391952	0.9924399217585693	0.7374894280923994	0.7424136084202683	0.5063030923994039	0.4477785488077496	0.8188903222801789	0.3501526173621461	0.16200768442622948	0.3635944951564829	0.6673276825633383	0.31481906669150517	0.9295477365871834	0.08539060171385993	0.713117967585693	0.5860658997764531	0.27190182563338305	0.009906855439642315	0.035142976900149	0.5636911792101341	0.5706430700447094	0.22621548994038743	0.5557434333084947	0.8206887108792846	0.5188519001490313	0.7450787071535022	0.6457525149031297	0.4866986307749628	0.5812511643070044	0.530626304023845	0.24982838114754102	0.3893332712369597	0.12643680141579727	0.6360740033532042	0.8634936661698956	0.5509582246646796	0.56578907414307	0.12607963859910576	0.04858448211624444	0.2455231464232489	0.8595059146795827	0.9022680700447094	0.5587488822652757	0.09015210506706406	0.5199052719821162	0.27808960506706404
0.5625	0.45756366430700446	0.9495467119970193	0.7430785208643815	0.8122734724292101	0.9236706874068554	0.5121872205663189	0.7956692436661699	0.502222382637854	0.30314735469448584	0.9972974571535023	0.35655351154992554	0.1734706594634874	0.4456051136363637	0.9269922690014903	0.31016845193740683	0.7430504377794337	0.14781147540983608	0.9553226061847988	0.7601209016393442	0.4327164213859911	0.020137015648286183	0.0576488450074516	0.7965420081967213	0.6037714232488822	0.1348079359165425	0.7854211531296572	0.9502185637108793	0.4409472336065574	0.8806956501490313	0.9049660953800298	0.613886969076006	0.6081997950819672	0.34001970007451565	0.3031029247391952	0.3861536885245902	0.11241481929955288	0.5931347801788376	0.8921502887481371	0.7217139530551415	0.5445371181073025	0.1390931445603577	0.05825791728763041	0.24686815387481376	0.8154198956780924	0.9554714977645306	0.7161099571535022	0.13888654992548433	0.7571748323397913	0.3670290611028316
0.578125	0.5285980346497765	0.7911277011922504	0.8452042660208644	0.7604783904619971	0.9774650707898659	0.3598544616244411	0.9654578520864382	0.47418843144560363	0.357353390461997	0.8308725316691505	0.29642762667660205	0.16695333457526085	0.6004993014157973	0.8099797410581222	0.28844704731743664	0.7802833923248882	0.13194811847988075	0.9587568461251863	0.8660308308494784	0.5352139530551416	0.032810823397913524	0.13943894374068555	0.9587486028315946	0.4755771702682563	0.27210436847988073	0.778093237704918	0.7615712090163934	0.2136507078986587	0.8511018070044709	0.861694252980626	0.8495866710134128	0.460193740685544	0.24921390648286135	0.26204089046199697	0.3624953893442623	0.14667152570789865	0.621483606557377	0.8430709295827123	0.8287514903129657	0.4862378446348733	0.1976735283159463	0.10458769560357672	0.2623136177347243	0.7646336624441132	0.9183053744411327	0.5062710040983607	0.11744332153502235	0.9731512667660208	0.5930982209388972
0.59375	0.3651737146050671	0.5699001024590165	0.7886599757824143	0.8652283904619971	0.817034882637854	0.2341532228017884	0.9522114381520119	0.4620944951564828	0.20839763412816692	0.8761073491058122	0.5573722522354694	0.3511735283159464	0.9749473267511177	0.47877291356184803	0.3795006520119225	0.8802282507451564	0.265480206780924	0.7474423900894187	0.969906529433681	0.9965749347988078	0.1598314083457526	0.3740747019374069	0.7663915797317437	0.6605355812220566	0.36461573211624443	0.7567495342771982	0.6020985003725783	0.18805234724292097	0.7465834109538003	0.5737764064828614	0.8315848546944858	0.32611475409836066	0.1643633569299553	0.2416898286140089	0.47452431073025336	0.11523062593144562	0.3363261922503725	0.8797826471684054	0.9569028967958271	0.36647936847988083	0.2289981371087928	0.11649021982116248	0.31985301788375564	0.6925323677347244	0.7184535674366617	0.27106878725782413	0.1391630961251863	0.6557815760059613	0.9004807656482862
0.609375	0.2732037071535023	0.5862832526080477	0.6053877608047691	0.8533501304023845	0.7338915797317437	0.18834882637853945	0.9340021888971684	0.3557190760059612	0.13994504470938895	0.9222328614008942	0.8265874627421759	0.7017220100596125	0.6776656110283159	0.3026786512667661	0.43875055886736214	0.8217655551415797	0.6527656482861401	0.44044355439642324	0.6375140182563338	0.549872904247392	0.4361230439642325	0.8359361494038748	0.2710391207153502	0.7465057283904619	0.3542197280178837	0.9887925670640835	0.41451504284649776	0.15071865685543961	0.6628830104321908	0.3147425950074516	0.5098125	0.19224711251862892	0.1362411978390462	0.23857721684053657	0.6216294709388972	0.126534649776453	0.24098430514157976	0.6475961717585693	0.8295625	0.3103262853949329	0.2416768349478391	0.08609994411326383	0.3786239288375559	0.6259806725037258	0.686188012295082	0.23681408345752608	0.18477030551415796	0.5297765927719822	0.5221055327868853
0.625	0.3953324795081967	0.5853620529061103	0.5879227365871833	0.9267373323397914	0.7248109631147541	0.16287155365126682	0.9940630588673621	0.37878194858420267	0.12027957339791351	0.7201975596125186	0.948626304023845	0.8673813338301043	0.4290130402384501	0.14721339418777946	0.3972982488822653	0.921652337928465	0.924043498509687	0.49428208830104325	0.5973112425484352	0.5125795454545454	0.6639254843517138	0.7693056073025335	0.11282102272727268	0.7938939083457526	0.5822196814456035	0.6905197932190761	0.31657754284649775	0.29524347988077493	0.778765368852459	0.25096059985096875	0.3689972056631893	0.12258750931445606	0.06447527011922505	0.20368042101341277	0.8936885711624442	0.14954717771982118	0.15638673621460508	0.40978125	0.7252673248882265	0.22325721870342774	0.16520650149031302	0.0669280923994039	0.5816923900894188	0.6447257358420269	0.6054912909836065	0.18759775521609534	0.2758122671385991	0.37972741244411323	0.33545692064083454
0.640625	0.8016570417287631	0.9722550298062593	0.3199428558122206	0.8246910394932936	0.9083428185543965	0.2601185264530551	0.9145228669895678	0.531538515275708	0.1878568368107303	0.6791124254843517	0.9549210599850969	0.8873467306259315	0.3620234258569299	0.11352016579731738	0.5966961158718331	0.9653852924739195	0.9696794895678092	0.5879901266766021	0.6300991523845008	0.46731897354694485	0.8242512574515648	0.573858839418778	0.059504470938897214	0.8540547690014904	0.7357180514157973	0.3612503260059613	0.23737751490312964	0.3259121181073026	0.8618650335320417	0.2584633476154993	0.2186329638599106	0.059909137481371055	0.04077659277198209	0.18117459947839043	0.7621532693740686	0.11816747391952309	0.07151024590163935	0.19418423994038747	0.5969943647540983	0.15172014716840532	0.1514645584947839	0.05563142697466472	0.7389345193740686	0.804564875186289	0.3028074236214605	0.0854257637853949	0.30702873509687034	0.3561560171385991	0.3701121926229508
0.65625	0.7757727738450074	0.6579687034277198	0.26500856929955285	0.5121472149776454	0.6272718423994039	0.3995597988077496	0.6755517883755588	0.7485261270491803	0.3498063990312966	0.9193987052906111	0.7543624254843517	0.7607639716840536	0.4902846032041729	0.17288776080476898	0.9557142790611028	0.8189878912071535	0.9018477086438152	0.9794613915797318	0.8327763599105812	0.5960878353204173	0.7111866151266766	0.5635037257824143	0.06321036698956783	0.9883118014157973	0.8433091933681073	0.3310504843517139	0.29589931073025333	0.3814415517883756	0.9416675670640835	0.2717177719821162	0.269019001490313	0.07743521795827124	0.018408532041728765	0.1572831128912071	0.7399100689269746	0.09083667101341286	0.049185357675111785	0.16078618666169897	0.7994870529061102	0.1861891300298063	0.07287630402384504	0.027343703427719857	0.8869204079731744	0.8063430979880775	0.23802598733233982	0.046432656482861434	0.24958392324888223	0.5477575912816692	0.5679747578241431
0.671875	0.6161512201937407	0.48151220193740685	0.29565424739195234	0.46282595938897164	0.3412014716840537	0.55950782414307	0.5604482581967214	0.8632992734724292	0.5431641207153501	0.7825305514157973	0.44948132451564826	0.6403923248882265	0.6031380868107303	0.20098197652757077	0.8241468889716841	0.7434211997019374	0.8974524962742176	0.8913103111028315	0.975877887481371	0.873914586438152	0.5703216747391953	0.5921071628166915	0.115008336438152	0.7642926602086438	0.8417366803278689	0.34708289865871833	0.30437630402384497	0.3877636456780924	0.9449804862146051	0.26411093517138595	0.30775563524590166	0.11615503912071534	0.005389390834575236	0.126014064828614	0.6912342119970194	0.16987937779433682	0.05800149031296575	0.11363026266766019	0.9344674925484352	0.18305220752608042	0.014550950074515678	0.01148272168405362	0.8758879005216096	0.8177150242175857	0.2132902850223547	0.03168223733233977	0.14515797317436663	0.8579708923248882	0.967889064828614
0.6875	0.5285673900894188	0.4884373137108793	0.3664089046199702	0.4941872205663189	0.2769251583457526	0.5676414865871833	0.4764377328614009	0.735834901266766	0.4593723453800298	0.6795059146795828	0.39762998323397913	0.614677347242921	0.6175696255588674	0.18215904433681074	0.8535508103576751	0.7092472522354695	0.9111947652757079	0.9784553371833085	0.9623688524590164	0.9400367455290611	0.4043441225782415	0.6932429210134128	0.1932769187779434	0.5301593237704918	0.9223770957526081	0.31571628166915056	0.5384324236214605	0.44926536885245905	0.717365359538003	0.339327356557377	0.4465704638599106	0.12504126304023844	0.0044640461997019765	0.10215396795827125	0.7569970659463487	0.09996651453055139	0.045192017511177296	0.09919918964232488	0.9759519374068555	0.13306096311475413	0.01501364567809238	0.01244141207153504	0.7683975409836066	0.8951946255588674	0.2516969541728763	0.04812793405365123	0.1401391114008942	0.9783321535022355	0.9234758755588673
0.703125	0.29702114381520117	0.4208746739940388	0.49469010804769	0.45775917473919525	0.44721739940387484	0.6127602459016394	0.49177906110283165	0.9470346032041729	0.5604859817436662	0.717957060357675	0.36277114381520115	0.5900992455290611	0.7045870901639344	0.2017892604321908	0.785152850223547	0.5874340536512668	0.9960220286885246	0.922706268628912	0.9572014716840537	0.7570822466467958	0.2957078986587184	0.8822427812965723	0.3754691225782414	0.512506007824143	0.8745704172876304	0.316524497019374	0.49240685543964235	0.6297510711624441	0.5079123509687034	0.5166793964232489	0.6610155551415797	0.15703329918032782	0.004943321535022305	0.15415727459016393	0.4711134035022355	0.12340229135618475	0.04400298062593144	0.07002160953800296	0.6923529713114753	0.09899529619970193	0.02666127980625932	0.009707712369597665	0.9479674925484352	0.8755135059612519	0.23021888971684057	0.02992171199701943	0.09201918777943363	0.7743389064828614	0.9414176136363637
0.71875	0.16941807935916542	0.33654890089418776	0.5101164772727274	0.272912490685544	0.3183653129657228	0.5869017324888226	0.26924739195230996	0.9301154061102832	0.5254366616989568	0.6800447559612519	0.254829172876304	0.4973624254843517	0.698792194485842	0.16156962555886734	0.7728930700447094	0.5125517418032787	0.8136087462742176	0.9502157693740686	0.9176782786885246	0.5113091933681073	0.2576579266020864	0.8688384873323398	0.4616895491803279	0.6766855905365127	0.5294344262295082	0.32143223733233983	0.3684341467958271	0.7879054582712369	0.2693471963487333	0.8110223081222057	0.8831464698211624	0.252036978390462	0.002163841281669132	0.12869341467958273	0.32049180327868854	0.15214646982116242	0.015403781669150574	0.015705057749627382	0.2857403129657228	0.13698500372578237	0.024712183308494784	0.006475176974664709	0.8679089511922504	0.9346275149031297	0.08605579359165427	0.004187080849478386	0.01582744970193739	0.3760592865126676	0.7381556445603576
0.734375	0.09178697839046202	0.27878972615499253	0.5449589232488823	0.15393670827123695	0.21979862146050666	0.5506917380774963	0.1700053092399404	0.7301929489567809	0.700596078614009	0.5835545827123696	0.20438356929955293	0.40021260245901635	0.7457832060357675	0.15975335320417283	0.7176714325633383	0.29565070789865877	0.8944157973174367	0.9070684146795827	0.8551338021609538	0.4266042753353204	0.15473402570789863	0.9546141020864382	0.6108837555886737	0.6555696255588674	0.3331517324888227	0.21239665611028313	0.29392408718330854	0.902697373323398	0.15558103576751114	0.8363736028315947	0.8309438804023845	0.45470142511177347	0.0024800670640834355	0.039999767138599096	0.14967799925484349	0.13315513226527576	0.007004517511177366	0.004199795081967217	0.11891039493293587	0.1889107675111773	0.03372410581222052	0.001100596125186315	0.7201440480625931	0.9005131799552906	0.04916486587183311	0.000861959761549902	0.0030800111773472416	0.14322429210134124	0.5345686941132638
0.75	0.035502188897168385	0.13140881147540984	0.47056296572280176	0.08687611773472426	0.1622996460506706	0.6050558401639344	0.1239673062593144	0.8905822000745156	0.6442628073770491	0.5489408997764531	0.17319960879284646	0.3330246833084948	0.8388685264530551	0.15053297317436665	0.8921506147540984	0.16632032414307008	0.9674222708643815	0.620874720566319	0.7704374534277199	0.3289887295081967	0.10132381706408344	0.669734631147541	0.768924226900149	0.6013248882265276	0.17938086810730258	0.16058355067064078	0.18005798248882265	0.8555882078986587	0.08599445789865867	0.4662462742175857	0.5163193461251863	0.8010594728017884	0.0015965909090909225	0.019509454172876306	0.14341477272727277	0.12154596684053653	0.003369923621460491	0.0012212649031296818	0.03751280737704921	0.2745650614754098	0.02196581594634872	0.0005271982116243912	0.914897913561848	0.8791108885991058	0.060001257451564816	0.0006032041728762927	0.0022373789120715415	0.0927221497764531	0.4746322652757079
0.765625	0.03695938897168405	0.10612839977645305	0.44409929210134125	0.07148765834575266	0.09739274403874809	0.6490792194485842	0.08240126676602089	0.8004902663934426	0.8291841933681073	0.50332549366617	0.14781562034277196	0.2633064921758569	0.9032464605067064	0.20162853949329362	0.7966167101341282	0.07839414120715349	0.9203417939642324	0.7411810264530552	0.6276781389716841	0.2362486494038748	0.08458010432190755	0.5207520491803279	0.8700131799552906	0.6438306631892697	0.09650228204172873	0.1499081128912072	0.20403348546944855	0.6152773845007451	0.08217092026825634	0.42174334016393444	0.3597942902384501	0.9399117455290611	0.0011840536512667255	0.004290285022354734	0.1429553837555887	0.15917166542473915	0.0021701751117734203	0.00032470193740685716	0.008320324143070046	0.4232900055886736	0.011023519001490345	0.00014539865871832092	0.9977081315201193	0.9550831315201193	0.05992692809239941	0.000372904247392003	0.001180234724292073	0.048207712369597644	0.38169583643815197
0.78125	0.04478655923994035	0.09018526453055142	0.4691032041728763	0.10259780178837552	0.10162006333830109	0.6080772168405365	0.1355681352459016	0.6300763785394933	0.6131555979880775	0.5691508941877794	0.1505931911326378	0.28104769001490315	0.7404359165424739	0.15041873137108797	0.7755360003725782	0.06314656296572285	0.9242767324888227	0.4883621926229508	0.7668770026080477	0.20504876117734727	0.09852496274217581	0.5761733420268256	0.6766057656482861	0.6625133662444114	0.05895072652757083	0.12937197280178836	0.1593430514157973	0.4509660488077496	0.05663934426229511	0.35610748882265275	0.20708858047690015	0.9166419988822653	0.00204908718330854	0.0018744877049180486	0.20759915238450077	0.1182954079731744	0.0007092026825633591	0.00013524590163938033	0.0019395957526080476	0.5555346032041728	0.03320198397913565	9.211997019376028e-05	0.8914059239940387	0.9013626117734724	0.0635738170640835	0.0003294988822653	0.0014495156482861038	0.09147182377049179	0.512031762295082
0.796875	0.04341281669150521	0.05833681073025332	0.5833087742175858	0.11099469076005963	0.07708587928464983	0.654284137481371	0.21122703986587188	0.8297691412071535	0.7942424087183309	0.41733122205663187	0.1876125652011923	0.28867595007451563	0.5858742082712369	0.12271181073025339	0.9387604321907601	0.055508196721311465	0.6489110469448585	0.6191259314456036	0.756750791728763	0.20485008383010428	0.07978409090909089	0.5891808867362146	0.5896653315946349	0.6145459668405365	0.028306771609537984	0.19148579545454547	0.2880482488822653	0.33777216840536517	0.028071348733234025	0.22034877980625933	0.09860152757078988	0.8075618945603577	0.0018117548435171438	0.0011314269746647287	0.26439740126676603	0.0893189269746647	0.0002600596125186261	8.858047690019077e-05	0.0006717119970193197	0.7299707060357675	0.0825792660208644	8.238636363633312e-05	0.7163005774962743	0.6857606184798808	0.049185497391952326	0.0001990499254843625	0.0020589605067063976	0.12205011177347247	0.6509509128166915
0.8125	0.04932735655737708	0.061343796572280174	0.6709228297317437	0.14241221125186287	0.29128860842026827	0.5277189828614008	0.13893768628912073	0.999598174366617	0.6023799832339791	0.7696349664679583	0.4338578614008942	0.4381026453055141	0.40381790238450077	0.143251304023845	0.8166962555886736	0.017420547690014887	0.4387788748137109	0.5720592865126677	0.9620392138599105	0.25805723733233976	0.12343992175856933	0.7682726807004471	0.4367907507451565	0.5209303744411327	0.011216840536512618	0.31255374441132633	0.44679890089418783	0.31408494783904617	0.01883033718330851	0.14189125372578237	0.05694588301043224	0.8398593051415797	0.004573118479880733	0.0008574888226527966	0.534501816318927	0.06768782600596124	0.00010096870342768405	5.858792846502592e-05	0.00014181259314460792	0.9763077496274217	0.14314320976154993	8.513412816690824e-05	0.6693860842026826	0.5636920175111774	0.029417799925484323	8.76956035767984e-05	0.0007608047690015329	0.052066458643815205	0.6846900614754099
0.828125	0.05170389344262294	0.040953567436661675	0.5676085599850968	0.0930965443368107	0.3058431911326378	0.4212491151266766	0.1389139809985097	0.6977737984351714	0.4225756333830104	0.8971076285394933	0.3978303371833085	0.32116626304023843	0.5162206594634873	0.11990569113263783	0.9098136177347242	0.013889577123695984	0.3195098267511177	0.5472626676602086	0.96295570976155	0.1518157600596125	0.09521609538002984	0.6997714232488823	0.3560298528315946	0.5549530085692995	0.0030454545454545734	0.5465547690014902	0.6451441412071535	0.1399233885991058	0.007158438897168384	0.09163221870342775	0.033087043591654264	0.6322114381520119	0.004147680700447132	0.00028860842026823263	0.6983798900894187	0.05288082153502238	5.602645305513576e-05	4.023845007450344e-05	6.22205663188824e-05	0.4944811382265276	0.06919527757078991	7.228017883753601e-05	0.8816464232488823	0.6602304396423249	0.017177626676602054	6.124254843520305e-05	0.000286093517138597	0.02157274590163938	0.5904786698956781
0.84375	0.07294383383010428	0.036856464232488784	0.5308311289120715	0.08894853763040234	0.4814054116989568	0.33527924739195236	0.09686927160953795	0.3940328800298063	0.40700307377049183	0.7862031482861401	0.5448887853949329	0.3790747019374069	0.5185146702682564	0.10985334388971679	0.8981619318181818	0.0027295547690014965	0.1721667287630403	0.5203382078986587	0.7534881240685544	0.1385350223546945	0.09246418591654249	0.7515173714605067	0.47937872578241436	0.47281059053651264	0.0014189176602086295	0.9319175204918033	0.797042427347243	0.16477291356184798	0.004339325633383018	0.06063831967213118	0.01338519932935922	0.4605699515648286	0.006360795454545487	0.00018852459016394096	0.9669839325633383	0.03231515461997014	4.689828614012903e-05	3.432377049183977e-05	4.619970193742162e-05	0.2582873043964232	0.050266952309985125	7.200074515645305e-05	0.7320923994038748	0.46404298621460505	0.009788748137108838	5.3977272727268044e-05	0.00016188524590166065	0.02231925298062598	0.6894633010432191
0.859375	0.07988650335320413	0.020879005216095425	0.23479009873323398	0.054321628166915104	0.47366789307004475	0.38087784090909094	0.04377994597615498	0.18399408532041728	0.4158558587928465	0.9083065853204173	0.7516323118479881	0.4902285301788376	0.5526806073025335	0.0899095566318927	0.6997866989567809	0.0006637481371087883	0.09887090163934431	0.5260376304023845	0.7232734724292101	0.136072140461997	0.08699608792846503	0.6271446069299553	0.6606138692250372	0.41360679023845004	0.0009469541728762687	0.7794830011177347	0.9352006799552907	0.18487104135618482	0.0028026732488822814	0.023165145305514168	0.0034815108047689947	0.2989956222056632	0.006127049180327915	0.00032055700447097824	0.7862118573025335	0.02844597615499256	4.7503725782438444e-05	3.0504843517187297e-05	3.604694485837001e-05	0.08307209388971681	0.04769038748137111	0.00010241244411324235	0.5402607581967214	0.39721893628912075	0.004808541356184803	4.6665424739189554e-05	9.435543964231297e-05	0.011684985096870326	0.5973022540983606
0.875	0.024389390834575253	0.003949469076005907	0.06617683494783899	0.02496027384500743	0.2428145026080477	0.8825953800298063	0.0202311847988077	0.16539591095380035	0.5832396609538003	0.7835458271236959	0.7324904992548436	0.3910361866616989	0.6775516486587183	0.18187569858420272	0.23608420268256336	0.0003452868852459323	0.09584877980625928	0.7137626210879284	0.9371887574515648	0.12550940760059615	0.09150698584202688	0.7342203800298063	0.6122169802533532	0.40866793964232484	0.0007946162444113503	0.7801784184053651	0.8221110748882265	0.17355854135618476	0.00299031296572283	0.017172596870342782	0.0036592771982115746	0.3066556911326379	0.012339558494783853	0.0003280085692995982	0.7263773286140089	0.011838859910581201	4.303278688522205e-05	2.8874813710833003e-05	3.0691132637872265e-05	0.025930653874813747	0.02740373509687033	9.593889716841275e-05	0.3672172596870342	0.2609160767511177	0.0006820510432190563	3.9819299552878995e-05	7.637853949327145e-05	0.004304023845007499	0.42650880216095377
0.890625	0.011295221684053613	0.001513878539493252	0.022509687034277248	0.019372764530551367	0.21306189456035762	0.7568571162444113	0.013411419523099877	0.09789092771982111	0.63431771609538	0.713853111028316	0.8162620156482862	0.4364030830849478	0.6723522727272727	0.2167018442622951	0.1534375	0.0001709202682563804	0.11816621646795822	0.9769046199701937	0.924150009314456	0.17953683867362147	0.20067897727272732	0.8785706035767511	0.4235711624441133	0.45276383196721315	0.0004425298062593619	0.9482574515648287	0.638289819299553	0.17352244783904625	0.008620249627421805	0.03541118666169896	0.02160967771982114	0.5184639530551416	0.014847522354694442	0.0002975502980625544	0.9506910394932936	0.010003539493293578	3.977272727273551e-05	2.8548807749606553e-05	3.125000000003819e-05	0.02544127235469451	0.018815387481371126	0.00010013040238454618	0.3617524683308495	0.18722815760059608	0.0002308587928464556	3.725782414309986e-05	6.622578241433086e-05	0.0022394746646795527	0.26552258755588676
0.90625	0.014147028688524577	0.0023442622950820002	0.05859440201192245	0.02796819113263782	0.2763658252608048	0.902613543219076	0.01992869783904616	0.06841137295081967	0.5213482675111774	0.7202757544709388	0.818878120342772	0.41742655551415797	0.7406071628166915	0.22743372764530556	0.16519672131147545	0.0004185450819672587	0.14793223733233984	0.9279293964232489	0.9589969728017884	0.20134882637853946	0.20713268442622956	0.9002850689269747	0.300941412071535	0.562976294709389	0.0008282414307004826	0.9211541076751117	0.7196995622205663	0.19628143628912076	0.011155365126676586	0.038200773099850927	0.03269239008941882	0.7557419895678092	0.03492813897168401	0.0004409463487332621	0.8007243386736215	0.0109086251862891	4.536140089417273e-05	3.0225409836104333e-05	3.2647168405341986e-05	0.02511726900149036	0.011833317809239907	9.803464977642395e-05	0.39172750558867364	0.24946046013412815	0.00045799180327865674	4.12630402384373e-05	7.349105812215484e-05	0.002433215350223561	0.26904750372578246
0.921875	0.010368759314456022	0.0008054675856929983	0.0980143908345753	0.058533112891207106	0.21475856929955295	0.9733853390461997	0.01810781482861401	0.053087323025335365	0.5509796013412817	0.5637387760804768	0.6307161885245902	0.29418810543964236	0.8938873882265276	0.4771540145305514	0.06836861959761553	0.00017236400894182768	0.13385604508196725	0.8576498230253353	0.747441412071535	0.1929824888226528	0.19710087555886735	0.9576724571535022	0.3433031855439642	0.49034333084947834	0.0003715536512667317	0.9104959482116244	0.6020112239195231	0.19612122764530548	0.00557623882265279	0.030986261177347263	0.06788934426229509	0.9783587462742176	0.028338813338301017	0.00028441691505221023	0.8590027477645306	0.006632451564828612	4.694485842027252e-05	3.055141579733078e-05	3.460320417292273e-05	0.025486866616989623	0.006407414307004422	6.94858420268174e-05	0.3647962928464977	0.2619091374813711	0.0010229601341281702	4.158904619966375e-05	7.786885245897324e-05	0.0041557842771982045	0.19414069485842023
0.9375	0.008257265275707915	0.0007870715350223323	0.050111680327868835	0.060165704172876255	0.12416845193740689	0.8139483979135619	0.012325773099850945	0.02537579172876303	0.7716027850223547	0.3685538375558868	0.5044945044709389	0.22738454731743662	0.7912370529061103	0.5527286233233979	0.01828166915052165	9.19802533532188e-05	0.14577803651266763	0.6228522261549925	0.5344109538002981	0.18725190946348735	0.24888957712369597	0.6728065387481371	0.2809906389716841	0.2664684239940387	0.0002808308494783862	0.8923680607302533	0.7498155271982117	0.17351997950819675	0.00574715909090906	0.04596525707898658	0.14951345938897165	0.8221631892697466	0.01916826564828611	0.00015378166915047675	0.7416512201937406	0.009860795454545435	4.8621460506659275e-05	3.0318554396391306e-05	3.506892697469066e-05	0.024904526825633377	0.0034081594634873813	5.849478390462792e-05	0.47412937779433684	0.3489415517883756	0.0007188897168405317	3.90741430700281e-05	6.864754098356851e-05	0.004743200447093865	0.1140114102086438
0.953125	0.007740918405365171	0.000684286512667609	0.05105043777943363	0.06059822093889722	0.06967338859910577	0.6009855625931446	0.027046432563338274	0.008678045827123726	0.9969992548435171	0.2143260525335321	0.37523244225037256	0.10993149217585696	0.8712394280923994	0.5599257637853949	0.01838342958271233	0.00013664307004468412	0.13215960320417286	0.43381110283159463	0.3733427719821163	0.11229061102831595	0.1799377328614009	0.6467717958271237	0.2555151825633383	0.33511554582712366	0.0006837742175856976	0.7599531017138599	0.7107422224292101	0.17473369970193742	0.003090536512667663	0.033811801415797316	0.2200722801788375	0.6868654526825633	0.04369774590163933	0.0002410581222056507	0.6575578427719821	0.014703288002980597	4.950633383005165e-05	3.04116989567893e-05	3.539493293591711e-05	0.03351420454545451	0.0027894932935916827	5.4489567809290484e-05	0.4362191691505216	0.34485231929955296	0.0006228111028315775	3.851527570786217e-05	6.501490312971203e-05	0.0031737146050671017	0.08694076005961249
0.96875	0.009476434426229474	0.001209575260804785	0.12683345752608044	0.05965983606557379	0.04321628166915048	0.5256388785394933	0.1259543125931446	0.006941877794336859	0.8692965722801789	0.22944313524590165	0.3403099385245901	0.09794970193740682	0.9087587090163934	0.4223094728017883	0.04656576005961255	0.0005121553651267208	0.07476578800298062	0.3061406948584202	0.240633848733234	0.08664646982116242	0.15382772913561849	0.8228184146795827	0.21754592026825637	0.52921614195231	0.0013738822652756832	0.905552347242921	0.689858327123696	0.21939470007451567	0.0014392231743666217	0.013072093889716863	0.24095137853949333	0.7084728017883756	0.10259822093889714	0.0001983979135617986	0.7393054675856929	0.024015461997019427	5.5653874813765825e-05	3.2833457526026955e-05	3.972615499259202e-05	0.05594774590163931	0.002895398658718351	4.7131147540957485e-05	0.568503399776453	0.48457730998509685	0.001466700819672151	4.5640834575255695e-05	7.628539493298447e-05	0.006088207898658715	0.10394453241430701
0.984375	0.008454964605067117	0.002162676974664657	0.08634277198211626	0.1679857023099851	0.0416114008941878	0.4665944951564829	0.16112029619970192	0.029269048062593117	0.6166032973174367	0.22544849105812226	0.3153092399403875	0.05734929210134132	0.8150687406855439	0.55244010804769	0.032873369970193744	0.0007793871087928839	0.09096367362146052	0.5087178185543964	0.2587558215350223	0.07462649031296575	0.10703977272727272	0.9573433774217586	0.21089311661698962	0.7837479973919523	0.0012825074515647739	0.6619307004470939	0.5849411792101341	0.25233075633383006	0.0009025242175857429	0.008652105067064042	0.24177570789865876	0.8011427440387482	0.12530053092399407	0.00023640089418774934	0.9791108420268256	0.01587583830104322	4.8994038748140234e-05	2.9806259314479888e-05	4.0517883755586404e-05	0.11194588301043218	0.007992501862891244	4.8155737704891344e-05	0.44454168219076007	0.4800886270491803	0.0010037723546945099	4.922690014907971e-05	8.350409836066497e-05	0.014446954172876336	0.2718369504470939
1.0	0.009992967585693013	0.003137993666169847	0.0819157041728763	0.26659579918032783	0.026683913934426262	0.36122787816691504	0.1311154526825633	0.04180639903129657	0.6100617548435172	0.22558774217585698	0.23762635059612514	0.04442124627421762	0.7387173994038748	0.8149995342771982	0.01144411326378536	0.0007014251117735126	0.1104494225037258	0.649319252980626	0.21447191691505219	0.05054927347242921	0.06980057749627422	0.7620080104321908	0.2607292753353204	0.7527800391207153	0.00041086065573769925	0.4525270584947839	0.5429775521609538	0.2100831780923994	0.000999347988077548	0.0038763971684053766	0.17472880961251858	0.9922285767511178	0.11800726527570793	0.0002302999254844007	0.990536978390462	0.008982861400894215	4.703800298067051e-05	2.9340536512711957e-05	4.056445603572989e-05	0.12456296572280179	0.01347927533532045	4.391766020861443e-05	0.49160772168405364	0.5803097056631893	0.0010229135618480267	5.169523099846085e-05	7.931259314453154e-05	0.017283578614008976	0.327723174366617
1.015625	0.007609165424739217	0.005673714605067048	0.08470128539493293	0.2120373975409836	0.02099636736214605	0.2552678371833085	0.2274741989567809	0.05825922131147543	0.5508738822652757	0.2162183308494784	0.16523882265275713	0.05116668219076004	0.7623918125931446	0.748519280923994	0.017308448211624472	0.0012307656482861695	0.20096413934426227	0.7364691225782414	0.1179611587183308	0.01952100409836066	0.03375554210134124	0.6529004750372578	0.19534770864381523	0.8474583643815201	0.0005997112518628667	0.5636855439642325	0.6060887201937406	0.16091887108792846	0.0006581594634873511	0.0025502980625931038	0.126539586438152	0.8551676136363636	0.16435208643815202	0.00028637295081967995	0.8627312779433681	0.018554256706408312	4.904061102828372e-05	2.989940387476686e-05	4.228763040237116e-05	0.18825381892697468	0.034780644560357676	4.3498509686989983e-05	0.7728796572280179	0.8652283438897168	0.002187220566318926	6.869411326382302e-05	0.00011475409836070316	0.03605993852459022	0.513697140461997
1.03125	0.0068925577496273815	0.010269746646795808	0.07174590163934425	0.2819494225037258	0.03088422131147539	0.25674040611028315	0.20197382637853944	0.05916551788375557	0.8442567995529061	0.23384375000000002	0.1420714418777943	0.056340210506706456	0.840032786885246	0.8152578707153502	0.018491896423248888	0.00288757451564825	0.13983550670640832	0.6466689176602086	0.06471674739195232	0.004662909836065543	0.011932656482861348	0.4446467492548435	0.1765596590909091	0.9729388971684053	0.0045618945603577155	0.7495786140089419	0.6091398099850969	0.09444038748137107	0.0002439456035767673	0.0008334109538002954	0.06037965722801786	0.6255579359165424	0.212922922876304	0.0005355346497764035	0.8151326378539493	0.07345016766020862	6.617921013407635e-05	3.194858420263458e-05	4.210134128168619e-05	0.13555239381520123	0.02870072652757083	4.307935916547656e-05	0.9480329731743666	0.789776546199702	0.01085557935916548	0.00010534649776450244	0.00015881147540985907	0.04363077496274215	0.5132270864381521
1.046875	0.00871986773472433	0.019410860655737716	0.04804466281669151	0.22348020678092395	0.016784603204172854	0.2762237332339791	0.1517938710879284	0.058156669150521645	0.9302900521609538	0.19391654247391954	0.060039865871833076	0.04378669895678089	0.7653821255588673	0.9260216095380029	0.032728856184798816	0.006474757824143085	0.1282489288375559	0.6958434239940388	0.0497084109538003	0.0011126117734724383	0.0058869225037258	0.2504538468703428	0.19871670081967208	0.8104831874068554	0.017623323397913615	0.8143968423994039	0.922707805514158	0.060891393442622954	9.202682563336229e-05	0.00020473174366619773	0.02285692995529065	0.46712267138599106	0.35599580849478385	0.002813757451564869	0.9781149403874814	0.15635050298062592	6.44094634872916e-05	3.190201192249109e-05	4.34519374068465e-05	0.16557488822652755	0.05250288748137111	5.7796199701920514e-05	0.7404268815201192	0.42007563338301046	0.031248230253353215	0.0001917846497764275	0.00035082898658722605	0.09159160767511176	0.6739938524590163
1.0625	0.003023332712369653	0.01693982861400889	0.022300996646795856	0.20447676043219076	0.011837323025335356	0.2917965257078987	0.13482600596125183	0.03446870342771979	0.6896497764530551	0.12021562965722798	0.03444485842026823	0.053580430327868855	0.7027502794336811	0.9661146609538003	0.023278828241430682	0.0064550111773472585	0.10376900149031298	0.7924535674366617	0.036984491430700484	0.0002723546944858324	0.001900940760059644	0.10329419709388976	0.35129168219076	0.6831118200447094	0.017653595380029752	0.6635552347242921	0.9428556725037258	0.012754191505216061	4.512853949334428e-05	6.184798807751246e-05	0.0017829266020864543	0.16060115499254846	0.47535623137108796	0.002956641207153554	0.9310914679582712	0.1400793591654247	4.559426229511221e-05	2.7710506706357663e-05	3.6838673621475415e-05	0.15847974105812224	0.06950367921013412	7.134873323400015e-05	0.7418391859165425	0.4056969541728763	0.028022866989567796	0.00016565760059616963	0.00028488263785397816	0.09410846684053653	0.8205031669150522
1.078125	0.0015800577496274393	0.02185008383010434	0.013061615126676585	0.0800256147540983	0.010351201564828605	0.24656669150521604	0.11013426788375558	0.03754289307004466	0.36357819485842024	0.047885804769001505	0.017207572652757075	0.06367101341281667	0.7624110469448584	0.9210111307749628	0.012980998509687036	0.0015436847988077318	0.09842650894187777	0.5041341747391952	0.009413049552906116	7.516766020865262e-05	0.0004893815201192364	0.037437406855439614	0.5644686568554396	0.790619551043219	0.01003213487332344	0.6737663468703428	0.8502473453800298	0.0011224385245901525	3.3345752608049395e-05	3.967958271233751e-05	0.00026322652757082565	0.06186466095380028	0.6191004564083458	0.0017964325633382794	0.8837265275707898	0.1417327216840536	3.7676974664724305e-05	2.6173621460512386e-05	3.2973174366568436e-05	0.13656669150521605	0.04009915238450079	5.7842771982064e-05	0.8733549739195231	0.6029592958271237	0.011657740312965736	9.98975409836067e-05	8.04303278688634e-05	0.026892604321907654	0.6531695696721311
1.09375	0.0007626676602086047	0.02077533532041731	0.008326657973174334	0.034851620715350196	0.00980393070044705	0.24590042846497762	0.042741570417287655	0.02522242921013418	0.21005695789865875	0.061405271982116205	0.02298020678092394	0.09292245715350222	0.872474478390462	0.9467381240685544	0.02813114754098356	0.0006622578241430865	0.1388342026825633	0.4671167567064084	0.002521935543964182	5.891393442625237e-05	0.0002816225782413806	0.010810963114754046	0.8927339325633383	0.926812220566319	0.008063152011922536	0.616120855067064	0.731235935171386	0.00011703614008939933	2.6359910581197354e-05	3.0178837555849825e-05	6.347801788375573e-05	0.015811661698956758	0.5316440480625931	0.0005238915797317611	0.9074324236214605	0.10714931073025336	3.064456035772878e-05	2.39381520119597e-05	3.0039120715308343e-05	0.09929429023845004	0.03202845566318924	4.177533532045974e-05	0.9223263785394933	0.8253420733979135	0.003785674366617031	7.037071535020978e-05	6.371087928469521e-05	0.012579918032786908	0.5893029992548435
1.109375	0.00033345752608049395	0.017093004843517168	0.0039130029806259126	0.015031436289120736	0.008923947466467963	0.16092758010432195	0.012594262295081982	0.00997387295081964	0.15478367175856933	0.05192795268256334	0.01129871460506704	0.05462486028315949	0.529466374813711	0.8725941225782414	0.02970636177347241	0.00022345380029809014	0.059240359538002996	0.38492105998509685	0.0006256985842026941	4.359165424738798e-05	7.614567809244299e-05	0.0012226620715349856	0.656196628166915	0.9738999161698957	0.008697932190760094	0.7572033811475409	0.6828679210134128	5.923994038747882e-05	2.263412816694288e-05	2.5242175856976523e-05	3.641952309985097e-05	0.0016994225037257893	0.43544970193740684	0.0007576378539493334	0.870669802533532	0.1811253260059612	2.9852831594623375e-05	2.2680700447086366e-05	2.6965350223506768e-05	0.05650018628912068	0.021610003725782367	3.926043219071307e-05	0.9407366803278688	0.8436341747391952	0.003251210879284705	6.855439642328154e-05	5.3790983606583076e-05	0.007075027943368117	0.49987635059612523
1.125	0.0001927160953800744	0.016291542473919507	0.002988124068554421	0.014243060730253387	0.007592445976154938	0.1586779061102832	0.011356790238450043	0.004414260432190731	0.11779517511177351	0.035089977645305526	0.0036690573770491453	0.02983816132637851	0.3447628539493294	0.6694771330104322	0.03675107116244414	0.00015154619970192407	0.023246460506706423	0.34137970380029803	0.00020910953800301613	3.581408345754156e-05	4.7317436661753476e-05	0.00012397540983610789	0.22764977645305517	0.8943624720566319	0.006720985469448548	0.9563322466467958	0.6470800577496274	4.652570789864807e-05	1.881520119229041e-05	2.0491803278677168e-05	2.7011922503761276e-05	0.00018600968703430532	0.3611037630402385	0.000966607675111808	0.8647330476900149	0.22998174366616986	2.961997019379492e-05	2.0864381520158126e-05	2.4869597615495564e-05	0.03707428278688529	0.028151220193740722	4.0145305514105445e-05	0.9615597056631893	0.7743543684798808	0.0038226993293591915	6.277943368104832e-05	4.643256333825008e-05	0.0030385618479881193	0.5044041542473919
1.140625	0.0001577868852459252	0.012341933681073058	0.0018919523099850677	0.008798528315946297	0.0038756520119225257	0.12211480067064084	0.005432283904619917	0.003995389344262246	0.0906414865871833	0.02175344634873322	0.0014212462742175802	0.011065713487332318	0.18097224292101344	0.47797447839046203	0.031527757078986585	0.00016006892697462138	0.012200819672131158	0.422910674366617	8.695044709383648e-05	2.924739195231396e-05	3.502235469443615e-05	4.587369597619517e-05	0.034980765648286116	0.7303060264530552	0.0037214511922504245	0.9799299087183309	0.630758569299553	3.828241430703372e-05	1.4716840536554976e-05	1.597429210131729e-05	2.128353204178257e-05	5.337183308495863e-05	0.19220314828614005	0.000887062220566337	0.7609787630402385	0.26439502608047694	2.9014530551374484e-05	1.8861773472433896e-05	2.2354694485859916e-05	0.010500046572280208	0.012340163934426274	3.674552906107742e-05	0.793505448956781	0.8411571348733233	0.0034629284649776437	5.854135618477141e-05	4.1309612518580785e-05	0.0009036419523099637	0.3999247857675112
1.15625	0.00014167287630406644	0.007216467958271244	0.001737146050670657	0.008433401639344251	0.0024671665424739198	0.05711191318926978	0.0061361773472429215	0.005579638599105818	0.10197582898658719	0.016294662816691452	0.0007551229508196977	0.007239008941877789	0.10001266766020867	0.25903194858420264	0.02609365685543963	0.00012686289120711347	0.008169709388971658	0.5031841002235469	6.0264530551412676e-05	2.5894187779429423e-05	2.7989940387440626e-05	3.3718330849530354e-05	0.0017003073770491817	0.4689836531296572	0.006965909090909106	0.7906319858420268	0.5154544523099851	3.073770491801575e-05	1.0385618479880065e-05	1.0851341281647997e-05	1.662630402388121e-05	3.7863263785409274e-05	0.1474381985842027	0.0012319765275707883	0.5716467958271236	0.26340247764530555	2.840909090906507e-05	1.8256333830124483e-05	1.9886363636367754e-05	0.0032484165424738753	0.004652850223546889	3.385804768996081e-05	0.5263089605067064	0.8960241244411327	0.004817576378539523	6.925298062587792e-05	4.107675111775233e-05	0.0007433867362146573	0.39069322839046194
1.171875	0.00010739567809237016	0.004644001490312966	0.0019626024590163604	0.004259640461997005	0.00486494038748142	0.07704103017883757	0.0021122857675112128	0.00336917846497764	0.080327356557377	0.013932237332339836	0.0005401453055141614	0.01064460692995528	0.12056352459016395	0.3489531482861401	0.031032228017883745	8.848733233979278e-05	0.005484677719821196	0.5914165424739195	5.29061102831907e-05	2.309985096871081e-05	2.491616989563905e-05	2.794336810729714e-05	0.0003809612518629324	0.5695914679582712	0.007190573770491815	0.4394787630402385	0.4827785488077496	2.594076005957291e-05	7.032414306995527e-06	8.196721311470867e-06	1.0711624441106515e-05	3.120342771978368e-05	0.1362628073770492	0.000307889344262291	0.2518254005216095	0.25911391579731746	2.729135618484424e-05	1.6766020864422693e-05	1.8535767511207446e-05	0.001621553651266816	0.002421059985096896	3.008569299556285e-05	0.30530910022354696	0.9609267418032786	0.009821022727272699	0.00010068926974660108	4.4476527570780355e-05	0.00145142511177343	0.37162108792846493
1.1875	7.581967213110552e-05	0.0024245063338300676	0.0006556445603577155	0.001104554769001509	0.009076331967213136	0.12446861028315948	0.0003844076005961039	0.0014213859910581217	0.10925363263785393	0.030013878539493333	0.0005530458271236771	0.012000419150521635	0.19000032600596128	0.4342493014157973	0.05492105998509689	5.490871833080391e-05	0.0017295547690014956	0.45356576005961247	4.77365871832669e-05	2.0165797317450718e-05	2.212183308492044e-05	2.5801043219031428e-05	0.00017762667660203846	0.7238453334575261	0.00224017324888226	0.3303801695230999	0.3990010711624441	2.230812220571643e-05	5.681818181835219e-06	5.868107302520187e-06	7.870715350244417e-06	2.957339791354041e-05	0.20200190946348728	0.0001086531296572435	0.24929536140089414	0.2390061475409836	2.5195603576722014e-05	1.3599105812223122e-05	1.611400894185877e-05	0.0007572187034277089	0.0026560637108792307	2.8222801788380103e-05	0.28624054582712366	0.7551692902384501	0.004758802160953812	8.634500745152707e-05	4.671199701933304e-05	0.0014584575260804256	0.4254258103576751
1.203125	5.868107302531289e-05	0.0005524869597615112	0.00019606929955295893	0.0003540424739195691	0.016293125931445607	0.07285054955290615	0.00013184612518624128	0.0005301322652757623	0.11144658159463483	0.02906566691505219	0.0004509593889716612	0.0031439549180327653	0.08797499068554393	0.3074072280178838	0.03619103949329361	4.540797317431622e-05	0.00072778502235471	0.31773756520119223	4.070417287627137e-05	1.797690014904152e-05	1.8675484351748928e-05	2.1982116244378958e-05	7.162816691508311e-05	0.7601773006706408	0.0020148565573770982	0.41962085506706404	0.8820577961997019	1.993293591651124e-05	5.122950819669292e-06	5.30923994035426e-06	6.100968703459664e-06	2.7896795827153653e-05	0.20793726713859906	9.067622950820198e-05	0.24755085692995527	0.46559989754098363	2.4357302533584146e-05	9.826751117714139e-06	1.262108792843275e-05	0.00024809053651264623	0.00394681445603573	2.8315946348778098e-05	0.19261084202682566	0.4844348453800298	0.0014114660953800096	6.231371087928039e-05	3.991244411327699e-05	0.0005147168405364999	0.30288804023845006
1.21875	5.774962742177703e-05	0.00029279992548436606	0.0001895957526080183	0.000264390834575301	0.015388412816691455	0.07821041356184799	0.00010837369597616053	0.0012608513412816214	0.16809980439642325	0.03545822466467963	0.00034281855439644016	0.0010580756333830044	0.04039246460506707	0.21264688897168404	0.014369131892697506	4.238077496276915e-05	0.0012907973174366427	0.3861868014157973	3.804955290609424e-05	1.5135991058068399e-05	1.6533159463483216e-05	1.9048062593118864e-05	5.625931445607524e-05	0.6829606464232489	0.0005668777943368397	0.5045192343517139	0.9417914493293592	1.87686289120359e-05	4.65722801790136e-06	4.8435171385863285e-06	5.542101341293737e-06	2.7151639344302758e-05	0.26182800856929955	6.892697466465147e-05	0.11182437593144556	0.6474218051415797	2.3239567809252293e-05	8.662444113238799e-06	1.0432190760023552e-05	0.00018642883755592976	0.008988310357675111	2.7337928464987726e-05	0.10999888226527565	0.3757752421758569	0.0005475502980626379	4.987891207153261e-05	3.809612518623773e-05	0.0004567343517138944	0.20658178092399404
1.234375	6.496833084945752e-05	0.00018442622950820553	0.0001817250372577739	0.00020524403874810915	0.02777123695976158	0.08506436289120711	8.909277198210219e-05	0.00102454359165427	0.16112211251862896	0.04720673435171385	0.0005773565573770068	0.0012589418777942951	0.032941179210134175	0.18353227459016397	0.01824254843517137	4.1682190760061744e-05	0.0008914400149031554	0.3012929862146051	3.6233233979166e-05	1.345938897168164e-05	1.411140089413454e-05	1.7837183308500038e-05	4.470938897171983e-05	0.6562459947839046	0.0002264809985096372	0.3755771702682563	0.742659649776453	1.6579731743626702e-05	3.81892697465247e-06	4.051788375591947e-06	5.262667660210774e-06	2.5521609537948464e-05	0.22374361959761546	6.352459016389922e-05	0.04907060357675108	0.4696145212369598	2.1562965722754512e-05	7.684426229559449e-06	1.0339046199736579e-05	0.0001672410581221584	0.005975363263785449	2.561475409834646e-05	0.05269462555886739	0.274845566318927	0.00045589605067064554	5.2626676602107736e-05	4.526825633377474e-05	0.0017587090163934116	0.28435995715350226
1.25	6.310543964227477e-05	0.0001252328614008702	0.00015736773472430077	0.00015112704918029962	0.08051248137108791	0.12312253166915055	6.110283159466157e-05	0.0010400055886736759	0.3655539772727273	0.10674059239940392	0.001983327123695977	0.00545161140089423	0.05604885432190765	0.19450381892697466	0.015731091654247353	3.6698956780933933e-05	0.00046502421758565227	0.3516084668405365	3.660581222053594e-05	1.266766020868726e-05	1.2993666169913709e-05	1.6672876304024697e-05	4.093703427721085e-05	0.49588817995529066	9.957153502238025e-05	0.2828818461251863	0.9190256613263785	1.378539493290809e-05	3.073770491801575e-06	3.213487332343057e-06	5.076378539525805e-06	2.477645305509757e-05	0.20162076192250378	5.802906110285999e-05	0.027140974292101383	0.5131237425484352	2.0398658718279172e-05	6.566691505227595e-06	9.64046199702917e-06	0.00011899217585698008	0.004682283904619999	2.4729880774954083e-05	0.03296986773472432	0.22150866244411327	0.00038338301043217005	5.13692250372344e-05	5.0810357675068474e-05	0.0025625465722801666	0.20593233047690018
1.265625	7.181445603576808e-05	8.070976154994636e-05	0.00010734910581222668	7.982488822655398e-05	0.13330900707898663	0.1177231277943368	4.801602086434986e-05	0.0003301974664680074	0.46072252235469446	0.13082344448584204	0.005699329359165395	0.015880681818181808	0.1093540890461997	0.1771634687034277	0.004433634500745187	3.2554023845055013e-05	0.00018256333830102278	0.25811452123695977	3.846870342771869e-05	1.2201937406808305e-05	1.2108792846521332e-05	1.4809985096841949e-05	3.511549925483415e-05	0.2225950074515648	6.263971684050684e-05	0.11494034090909089	0.930898938152012	1.2574515648289264e-05	2.561475409890157e-06	2.5149031296356483e-06	4.796944858442842e-06	2.3053278688567325e-05	0.12808881333830102	5.0158345752615574e-05	0.009079359165424794	0.572885665052161	2.063152011921865e-05	6.2406855440011455e-06	9.407600596089694e-06	6.95789865872154e-05	0.003295733979135629	2.412444113264467e-05	0.017366616989567762	0.11146041356184799	0.00020608233979135804	4.354508196724449e-05	4.5501117734714214e-05	0.0008913468703427574	0.13163221870342767
1.28125	8.774217585694188e-05	7.651825633381293e-05	8.96982116244116e-05	8.159463487333873e-05	0.2141157786885246	0.1320048435171386	4.275335320413909e-05	0.00014600409836063033	0.5337905644560358	0.19232894001490308	0.01665638971684058	0.024183308494783895	0.11316444672131143	0.1386164772727273	0.004211391579731716	3.176229508194961e-05	8.18740685544217e-05	0.22132088301043218	4.256706408345412e-05	1.1223919523128956e-05	1.0245901639338584e-05	1.2248509687062814e-05	2.9061102831628993e-05	0.11541053464977646	5.239381520116826e-05	0.054352924739195285	0.7897902850223547	1.1596497764498892e-05	1.909463487326235e-06	1.4437406855583035e-06	4.284649776420402e-06	2.1702682563295994e-05	0.08846306818181815	4.894746646799675e-05	0.0026627235469448562	0.3960799646050671	2.0352086438135686e-05	6.0078241430616686e-06	9.454172876344202e-06	5.5607302533511316e-05	0.0031418125931446106	2.445044709387112e-05	0.012290797317436652	0.06576467026825639	0.00023430514157973814	4.2008196721288193e-05	4.955290611030616e-05	0.0007906576005961563	0.11812211251862892
1.296875	8.867362146047775e-05	8.247950819673111e-05	6.487518628917055e-05	7.018442622952481e-05	0.3372995063338301	0.19804680514157968	4.144932935912227e-05	9.728949329357306e-05	0.4769807190760059	0.26239744783904617	0.0375300391207154	0.054541309612518574	0.1383676415797317	0.19339116058122208	0.0035858327123695632	3.292660208642495e-05	6.208084947834092e-05	0.3352140927719821	5.309239940387567e-05	1.1317064083415929e-05	9.96646795825562e-06	1.1037630402332965e-05	2.8828241430689516e-05	0.0981314269746647	5.3464977645356626e-05	0.0327058494783905	0.8425368852459016	1.16430700447534e-05	1.7697466467847534e-06	1.2108792846188265e-06	3.725782414254475e-06	2.0817809239903617e-05	0.1571329638599106	5.057749627424002e-05	0.003432563338300998	0.3564978576751118	1.946721311474331e-05	5.914679582663673e-06	9.687034277172657e-06	5.816877794340147e-05	0.004269374068554432	2.6313338301053868e-05	0.010604554769001462	0.031367455290611024	0.00019159836065574254	4.0285022354646927e-05	5.840163934422993e-05	0.0011164307004470908	0.1883442157228018
1.3125	0.00011615126676600696	9.784836065573899e-05	6.389716840538018e-05	7.633196721312796e-05	0.6354856557377049	0.23226890834575264	3.9027570789884614e-05	0.0001100037257824038	0.691567948956781	0.5793409556631892	0.09131562034277196	0.11414437406855438	0.17293680141579737	0.12123095193740685	0.001455197466467939	3.32526080476514e-05	5.6957898658671624e-05	0.4484312127421759	7.647168405366944e-05	1.2062220566266824e-05	1.0618479880819542e-05	1.1177347242874447e-05	2.7058494783904763e-05	0.08135641766020862	5.267324888225122e-05	0.022732535394932918	0.921694299552906	1.1410208643813924e-05	1.9560357674697215e-06	1.16430700447534e-06	3.5394932935695067e-06	2.1330104321926058e-05	0.1883758383010432	5.751676602083755e-05	0.004772680700447118	0.3052623882265276	1.9513785394886796e-05	6.14754098360315e-06	1.145678092395741e-05	6.636549925487234e-05	0.005585040983606571	2.8129657227982108e-05	0.014995156482861427	0.03262215909090904	0.000235236587183274	4.2986214605078565e-05	7.046385991060777e-05	0.0030079172876303906	0.30349492362146047
1.328125	8.750931445600241e-05	0.00011098174366619418	5.7935916542461996e-05	7.996460506709546e-05	0.5482870249627422	0.17390946348733238	4.037816691504492e-05	0.00012588487332343412	0.6203542287630402	0.5021284463487332	0.056767930327868865	0.07901890834575265	0.17727170268256331	0.07434989754098364	0.0006375279433681325	3.204172876303257e-05	5.6445603576760206e-05	0.4435331128912071	6.566691505216493e-05	1.080476900150451e-05	9.733606557427166e-06	9.919895678112134e-06	2.5707898658744455e-05	0.040035301788375555	4.769001490312341e-05	0.030043498509687017	0.8144045733979135	1.029247391948207e-05	1.7231743666412669e-06	7.45156482850895e-07	3.399776453028025e-06	2.0212369597594204e-05	0.17449324701937408	5.7470193740694064e-05	0.0035365126676601966	0.164544010804769	2.0026080476909236e-05	6.054396423205155e-06	1.196907600597985e-05	6.59463487332479e-05	0.00336624441132638	2.775707898661217e-05	0.013304349850968733	0.020037490685543946	0.00015047503725784672	4.340536512670301e-05	8.173435171388022e-05	0.004428558122205661	0.20105192809239936
1.34375	0.00021837742175856434	0.00019434612518631766	5.635245901636221e-05	0.00010832712369601705	0.6822740778688525	0.2314504005216096	4.442995529063687e-05	0.000144839791356155	0.4669169616244412	0.4605904899403874	0.09982204731743671	0.1295597988077496	0.24613682935916548	0.08159887295081969	0.0005229135618479708	3.129657228018168e-05	5.318554396427366e-05	0.4323961438152012	6.086997019372209e-05	1.1689642324896887e-05	9.547317436631175e-06	9.593889716885684e-06	2.5335320417263496e-05	0.013737518628912038	4.3824515648327456e-05	0.024875139716840522	0.7412379377794337	1.0152757078940589e-05	1.5834575260997852e-06	6.520119224528997e-07	2.9340536512600934e-06	1.960692995528479e-05	0.11039348919523095	4.92734724292232e-05	0.0016336624441132264	0.09271013412816687	2.09575260804451e-05	6.194113263746637e-06	1.0991058122189479e-05	5.3651266766041594e-05	0.002730532786885287	2.7198211624446245e-05	0.0018859910581222605	0.0060892790611027925	0.00011182004470944307	4.736400894189696e-05	0.00010315760059609325	0.005981650521609483	0.14663487332339786
1.359375	0.0002800856929955353	0.00034430886736214195	5.285953800293619e-05	0.00014293032786882875	0.5835318554396423	0.16258718330849475	4.4849105812261314e-05	0.00020142511177345668	0.37717296944858425	0.444542706780924	0.08571851713859913	0.08191980253353204	0.22194360096870347	0.06001881520119223	0.0003252608047690231	3.3997764530502295e-05	4.792287630406289e-05	0.34488957712369595	5.244038748142277e-05	1.0106184798797102e-05	8.895305514178276e-06	9.12816691500673e-06	2.510245901643504e-05	0.01358569299552903	4.871460506705727e-05	0.011976434426229532	0.6984829545454545	1.1503353204211919e-05	1.49031296570179e-06	4.191505216244451e-07	3.0271982116580887e-06	1.928092399405834e-05	0.12502342585692994	5.258010432185323e-05	0.0012263878539493511	0.11763161326378535	2.2540983606544884e-05	6.287257824144632e-06	1.0571907600565034e-05	4.4662816691465324e-05	0.001248556259314415	2.7524217585672694e-05	0.0018509687034277134	0.007711438152011918	0.00011037630402388476	4.4988822652802796e-05	9.56128912071863e-05	0.003728111028315939	0.057220845752607996
1.375	0.0004205011177347284	0.0007049646050670821	5.1788375558858846e-05	0.00016109351713855524	0.4300133196721312	0.1338883196721311	4.908718330853823e-05	0.00020244970193739054	0.4735842026825633	0.4056543405365126	0.08406007824143069	0.06486931818181818	0.2300409370342772	0.03345557004470934	0.0001760432190760497	3.576751117739807e-05	4.824888226528934e-05	0.2730852272727273	5.1136363636405946e-05	1.1084202682587474e-05	9.081594634863244e-06	9.035022354719757e-06	2.5009314456037046e-05	0.011185730253353232	4.377794336807295e-05	0.007040937034277217	0.6586662630402385	1.2015648286123337e-05	1.6766020863867581e-06	5.588673621659268e-07	3.4929210134260202e-06	1.9653502235428277e-05	0.14542869783904622	5.234724292102477e-05	0.0011353856184799227	0.09204904061102837	2.3006706408312816e-05	6.426974664686114e-06	1.2155365126664819e-05	5.188152011925684e-05	0.0008137108792846126	2.6872205663219795e-05	0.0016675204918032982	0.005857768256333884	0.00010944485842023788	4.573397913565369e-05	0.00016626304023847904	0.005623928837555914	0.07305597988077495
1.390625	0.0007219634873323333	0.0012277384500745114	5.1974664679543814e-05	0.0002128353204172706	0.4717223360655738	0.20986829359165426	4.8342026825687334e-05	8.806818181816833e-05	0.6833577682563339	0.4293457060357675	0.08299529619970192	0.06933667101341279	0.20728274031296567	0.03238203241430704	0.00015331594634870882	3.427719821158526e-05	4.4010804769012424e-05	0.22070575633383005	5.691132637852814e-05	1.2807377049228741e-05	9.31445603580272e-06	8.755588673636794e-06	2.45901639344126e-05	0.010459854694485848	3.9493293591652545e-05	0.002852365871833129	0.5474286512667661	1.3226527570742164e-05	2.0491803278677168e-06	7.917287629943814e-07	4.005216095337438e-06	2.2727272727229852e-05	0.13645175111773478	4.741058122204045e-05	0.0009472336065573517	0.044851248137108835	2.296013412816933e-05	6.613263785371082e-06	1.4390834575217504e-05	9.682377049180513e-05	0.0027241523845007443	2.67790611028218e-05	0.0008718796572280141	0.002437173994038755	0.00011643070044708992	4.661885245904607e-05	0.00022750558867357107	0.010039307004470976	0.1470684612518629
1.40625	0.0011345007451565303	0.0018923714605066921	5.5979880774992274e-05	0.0003882265275707564	0.5615139251117734	0.23114008941877795	5.085692995532298e-05	7.754284649774679e-05	0.8362308587928465	0.5071997950819672	0.04053464977645305	0.05084612518628917	0.1460396330104322	0.02163594448584205	0.00011675670640831637	3.343889716844739e-05	3.995901639342048e-05	0.27064465350223543	5.50950074515999e-05	1.2527943368145777e-05	8.80216095378028e-06	7.730998509702935e-06	2.3891579731705193e-05	0.009274124441132625	3.6372950819707484e-05	0.001198165052160971	0.5095578427719821	1.429769001493053e-05	2.235469448552685e-06	1.0711624440773448e-06	4.191505216133429e-06	2.342585692993726e-05	0.1136960692995529	4.6153129657278136e-05	0.0010334388971684483	0.03117879098360654	2.4077868852501183e-05	7.078986587139013e-06	1.5508569299549357e-05	0.00015461997019372564	0.00662350968703429	2.8641952310004548e-05	0.0006377142324888174	0.0025097801788375174	0.00014609724292102833	4.759687034272542e-05	0.0002520491803278402	0.0109799739195231	0.22719439269746644
1.421875	0.0009403409090908976	0.0029245063338301236	5.9938524590186226e-05	0.0006509873323398141	0.732801276080477	0.34210711624441137	5.6771609537986656e-05	7.852086438153716e-05	0.9795665983606557	0.3828606557377049	0.036832526080476935	0.07323016020864381	0.20293554396423252	0.05647256892697472	0.00014083457526081755	3.1156855439640196e-05	4.0005588673674986e-05	0.47128744411326373	4.8807749627455266e-05	1.2760804768974232e-05	8.848733233923767e-06	8.47615499255383e-06	2.4683308494810596e-05	0.011036605812220546	3.446348733238125e-05	0.0015930048435170985	0.7719908252608048	1.499627421763794e-05	2.2820417288071937e-06	1.0245901639338584e-06	4.3312220566749104e-06	2.2820417287627848e-05	0.07964157973174368	4.5966840536482145e-05	0.0011065573770492332	0.050578753725782466	2.4403874813727633e-05	7.172131147537009e-06	1.4763412816698462e-05	0.00013631706408345767	0.010882917287630356	2.994597615502137e-05	0.000793172503725792	0.0027579638599105616	0.00012476713859910227	4.4802533532006805e-05	0.0001455383755588624	0.009630961251862913	0.3170204452309985
1.4375	0.0021052999254843607	0.0015516486587183742	5.299925484347767e-05	0.0011048807749627354	0.876213021609538	0.3338379750372579	5.737704918029607e-05	0.0001694299552905676	0.8062299739195231	0.4995999441132638	0.06583313152011927	0.11463850596125191	0.29887187965722806	0.11365135991058117	0.00011540611028315606	3.1855439642347605e-05	5.2486959761566254e-05	0.7735886270491803	5.0950074515609955e-05	1.4018256333847567e-05	9.221311475404725e-06	8.988450074465248e-06	2.7570789865927203e-05	0.007517883755588706	3.47894932936077e-05	0.008648845007451555	0.6859333550670641	1.6393442622941734e-05	2.6080476900336436e-06	1.3040238450168218e-06	4.564083457503365e-06	2.3565573770478743e-05	0.13293242362146052	4.312593144562005e-05	0.0044927347242921245	0.09692269001490317	2.5149031296578528e-05	8.057004470929385e-06	1.4577123696013494e-05	0.0001381333830103859	0.020470426602086422	2.943368107299893e-05	0.0016562034277197712	0.004465257078986595	0.00011489381520124464	4.2846497764537084e-05	0.000101434426229563	0.005182935916542508	0.34455919336810725
1.453125	0.00231603949329362	0.0025554675856930276	6.170827123697098e-05	0.0009485376304023685	0.8859467213114754	0.35079680514157974	7.977831594629947e-05	0.0002591747391952337	0.5746501956035768	0.6069670268256333	0.06312462742175862	0.07028101713859913	0.25970016766020865	0.08021120529061099	0.00019243666169899143	3.390461997021532e-05	5.5141579731743384e-05	0.7254355439642325	4.657228017879156e-05	1.38319672131626e-05	8.429582712410344e-06	8.103576751072872e-06	2.6732488822678313e-05	0.019895491803278653	3.6326378539452975e-05	0.005944020119225013	0.7472705383755589	1.7371460506732106e-05	2.840909090862098e-06	1.1177347243318536e-06	4.377794336818397e-06	2.3705290611020224e-05	0.18109496087928467	4.545454545457073e-05	0.004497298807749628	0.12519490499254848	2.724478390458973e-05	9.500745156487689e-06	1.5042846497781426e-05	0.0001469821162444207	0.019522308122205678	2.910767511177248e-05	0.0012547969448584162	0.007127514903129684	0.0004570137853949774	6.305886736213129e-05	0.00016989567809244654	0.006342119970193738	0.2381564828614009
1.46875	0.001303092399403849	0.003812360283159455	7.558681073027707e-05	0.0005512295081967489	0.9288267976900149	0.4929089511922504	0.00012690946348736798	0.00026387853949327855	0.6112314176602087	0.6300177440387482	0.07206678464977645	0.08779689828614012	0.31694648845007456	0.10897065946348738	0.0002779433681072696	3.488263785389467e-05	5.87276453055674e-05	0.7002948956780923	4.7969448584206376e-05	1.4157973174389049e-05	8.709016393493307e-06	8.010432190785899e-06	2.710506706404825e-05	0.044749720566318874	3.860842026826017e-05	0.008773053278688492	0.6188659649776453	1.7185171385936115e-05	2.7011922503206165e-06	9.78017883790372e-07	4.470938897216392e-06	2.328614008939578e-05	0.22127999254843522	4.8668032786913784e-05	0.004944159836065554	0.143510152757079	2.9293964232457448e-05	1.0199329359195097e-05	1.5741430700488834e-05	0.00015811289120715166	0.02671604880774958	2.761736214607069e-05	0.002541356184798782	0.015502840909090931	0.0011152663934426155	8.313152011918401e-05	0.00036321721311471933	0.015028874813710846	0.21687513971684058
1.484375	0.0019193833830104534	0.002289493293591627	7.689083457529389e-05	0.0008471032041729165	0.9278035581222057	0.5280887667660208	0.00010176043219078945	0.000224292101341228	0.7056338953055141	0.6078539959016394	0.062012108792846465	0.07368284277198212	0.2319114195230999	0.07580467585692996	0.00030667846497767215	3.595380029808304e-05	6.035767511181067e-05	0.8495424739195231	5.658532041730169e-05	1.4530551415758985e-05	8.569299552951826e-06	7.917287630387904e-06	2.6220193740655873e-05	0.07667860469448584	4.494225037254829e-05	0.004987099478390489	0.4313153874813711	1.8116616989583e-05	2.7477645305751253e-06	8.383010432488902e-07	4.517511177359879e-06	2.379843517141822e-05	0.20679643256333835	5.369783904618508e-05	0.004280132265275682	0.10893447280178836	2.9387108792855443e-05	9.780178837570652e-06	1.5555141579692844e-05	0.00016696162444118645	0.0266957432935917	2.826937406852359e-05	0.0022214511922503677	0.013887341654247431	0.0004691225782413877	6.408345752606515e-05	0.0002984351713859468	0.01690648286140084	0.1726278409090909
1.5	0.0016624906855439159	0.0033976341281669598	8.383010432189142e-05	0.002551555514157977	0.9595835040983607	0.7723485935171386	0.00016742734724295438	0.00012774776453050585	0.71641146609538	0.688160162071535	0.058045966840536534	0.10456380402384502	0.32325526266766025	0.10626471684053651	0.0005115964977645548	3.739754098364134e-05	5.07172131147815e-05	0.7214808122205663	5.0996646795864464e-05	1.4251117734676022e-05	8.289865871868862e-06	7.96385991053139e-06	2.6546199701882323e-05	0.0731567157228018	4.810916542474786e-05	0.001502561475409836	0.4039826285394933	1.8349478390411456e-05	2.887481371116607e-06	8.848733233923767e-07	4.424366616961883e-06	2.3984724292103188e-05	0.19375759128166914	6.603949329364589e-05	0.0038118479880775435	0.08383858047690018	2.8967958271230998e-05	1.047876304027806e-05	1.5927719821173802e-05	0.0001911792101341181	0.045053558122205684	2.8036512667695135e-05	0.004570463859910556	0.017622811102831593	0.00038398845007447946	6.273286140090484e-05	0.0002614567809240409	0.018900801043219118	0.12393107302533535
1.515625	0.0007635991058122515	0.0034209202682563555	8.047690014900688e-05	0.0013496646795827516	0.7724082526080477	0.7701015275707899	0.00022787816691505203	8.201378539496318e-05	0.9841349664679583	0.522977086438152	0.0578208830104322	0.14115461997019374	0.40105323211624444	0.12284370342771977	0.0005627794336811043	3.9120715350171587e-05	5.393070044712456e-05	0.4406427906110283	4.042473919518841e-05	1.3692250372621118e-05	8.15014903132738e-06	7.824143069989908e-06	2.6033904619970905e-05	0.12704405737704916	5.919336810733533e-05	0.0005401918777943049	0.2854392697466468	1.8489195230952937e-05	2.7943368107186117e-06	9.314456035358631e-07	4.238077496276915e-06	2.375186289116371e-05	0.22371348733233976	8.923248882264367e-05	0.0032196348733234403	0.13203683867362148	3.078427719815924e-05	1.1875931445581855e-05	1.681259314456618e-05	0.00012630402384505857	0.03553669895678091	2.8502235469463066e-05	0.004165797317436715	0.024374115126676643	0.00034211997019373275	6.00316691504732e-05	0.0001818181818181719	0.016479415052160995	0.12358709016393443
1.53125	0.0014205011177347293	0.0031968144560358125	0.00010888599105807195	0.00436414865871837	0.7012261549925485	0.7549646982116245	0.0003951192250372104	9.090909090914145e-05	0.87946353390462	0.46284062965722805	0.05876709202682562	0.15068675484351712	0.3623094728017884	0.08018843144560361	0.0005279899403874966	4.242734724291264e-05	5.039120715355505e-05	0.41769807190760055	3.940014903125455e-05	1.3319672131140159e-05	8.243293591614353e-06	7.777570789846422e-06	2.4497019374014606e-05	0.08885418219076002	7.330476900146987e-05	0.0005810357675112288	0.21932852086438148	1.8209761549869974e-05	2.468330849492162e-06	6.054396423094133e-07	4.14493293587892e-06	2.3472429210080747e-05	0.23068465909090907	0.000162956408345738	0.0035928651266765588	0.2357100409836066	3.241430700451353e-05	1.1922503725836364e-05	1.5694858420234326e-05	9.794150521613698e-05	0.019380774962742153	2.808308494783862e-05	0.0015586345007451152	0.0274754564083457	0.00031976527570787283	5.458271236957746e-05	0.00010017697466468967	0.012533625186289088	0.1251572745901639
1.546875	0.0023009035022354407	0.0023596777198211516	0.00012979694485837356	0.006163096125186285	0.5613994504470938	0.6943978204172876	0.001397168405365079	0.0001643535767511528	0.7877290890461996	0.37745151825633383	0.09424021982116249	0.17763142697466472	0.33290750745156483	0.07868633569299555	0.0006018070044709889	4.806259314460437e-05	5.756333830109206e-05	0.4108178558122205	3.8701564828658164e-05	1.2388226527604296e-05	8.383010432155835e-06	7.404992548476486e-06	2.3332712369650288e-05	0.05757325819672132	8.457526080474231e-05	0.0009579918032787127	0.16117855812220572	1.7930327868898033e-05	2.32861400895068e-06	4.6572280176793157e-07	3.958643815193952e-06	2.361214605062223e-05	0.25940713487332345	0.00016598360655739608	0.0030657600596125656	0.32648090536512664	3.227459016397205e-05	1.22950819672063e-05	1.6160581222002257e-05	0.0001454452309984644	0.014374953427719772	2.743107302538572e-05	0.0006230905365126604	0.02431836810730248	0.000553977272727324	6.319858420267277e-05	0.00012146050670636122	0.01699650707898659	0.1427651359910581
1.5625	0.0021510339046200144	0.0012398472429210328	0.00018503166915051494	0.0047647634128167304	0.5069370808494784	0.6676871274217586	0.0013490126676601877	0.00016402757078981534	0.6411858233979135	0.3277153036512668	0.09360269187779435	0.1302324888226527	0.2967150707898659	0.11029051788375555	0.0004104415052160748	4.755029806258193e-05	6.492175856931404e-05	0.33551350596125185	3.735096870338683e-05	1.1549925484355406e-05	7.544709389017967e-06	6.706408345769077e-06	2.1516393442611026e-05	0.02743354135618481	6.720380029801021e-05	0.0006145678092399631	0.16192310916542474	1.7511177347273588e-05	2.1888971684091985e-06	1.397168405414817e-07	3.4463487332825338e-06	2.160953800300902e-05	0.17556436289120714	9.27254098360697e-05	0.003981231371087968	0.36809794150521613	3.376490312967384e-05	1.1829359165438369e-05	1.5601713859947353e-05	0.00016025521609541737	0.03023658718330846	2.691877794336328e-05	0.00024124441132633567	0.017228483606557377	0.0005635245901639552	7.041728763035326e-05	0.00018996833084949927	0.018609165424739227	0.21985706967213114
1.578125	0.0031954172876303977	0.0012410581222056516	0.00019299552906115736	0.003145817809239948	0.5177534463487332	0.5286984910581223	0.0006677533532041258	0.0002541915052161059	0.6490452682563339	0.3436681259314456	0.12542282973174368	0.11069108606557376	0.21811931818181818	0.08884510059612516	0.0006293777943368051	4.6805141579731036e-05	6.850782414302703e-05	0.30697336065573766	3.7490685543928315e-05	1.1270491803272442e-05	7.358420268221977e-06	6.7529806259125635e-06	2.1190387481384576e-05	0.021788748137108738	5.956594634870527e-05	0.0005197466467958822	0.24255006520119227	1.6067436661715284e-05	2.0026080477242303e-06	9.314456039799524e-08	3.306631892741052e-06	2.0258941877848713e-05	0.08425945417287628	7.293219076009994e-05	0.002518349478390469	0.3288610748882266	3.474292101346421e-05	1.2341654247349787e-05	1.494970193738343e-05	0.0001578334575260687	0.016629843517138587	2.542846497766149e-05	0.0001542939642324992	0.022247578241430754	0.0006217399403875001	7.82414307004542e-05	0.00018009500745153062	0.01218410022354699	0.19202417101341285
1.59375	0.0029444858420267783	0.0010761456780924439	0.00012010991058120091	0.0060422876304023765	0.5396260711624441	0.6592744504470939	0.0004023845007451454	0.0002583830104322393	0.649843470566319	0.2844660488077496	0.13104070417287628	0.10709803464977641	0.18232432935916543	0.07643722056631896	0.0007805979880775027	4.410394932941042e-05	6.599292101339138e-05	0.3364870994783905	3.618666169891149e-05	1.0665052160963029e-05	7.591281669161454e-06	6.939269746597532e-06	2.226154992546192e-05	0.028904247391952298	5.905365126679385e-05	0.0006132172131148028	0.2334912444113264	1.6346870342798248e-05	2.142324888265712e-06	2.3286140093947694e-07	3.5860655738240155e-06	2.2214977645318434e-05	0.07992380774962737	5.705104321906962e-05	0.0029871460506706304	0.3516855905365127	3.5674366617000075e-05	1.2434798807747782e-05	1.630029806254374e-05	0.00043624254843521726	0.026140974292101382	2.5055886736180533e-05	0.00022051974664683005	0.030989847242920976	0.0005125745156482342	7.02309985096683e-05	0.00015829918032783663	0.01498616803278685	0.26085963114754096
1.609375	0.0026485190014903237	0.0008498043964232371	0.00011321721311474686	0.00979647913561843	0.3832240592399404	0.6434631613263786	0.0004959016393442095	0.000271376676602042	0.7087464605067064	0.2975169523099851	0.1454971590909091	0.07077081780924	0.17212071535022355	0.06655095007451561	0.0007861400894187964	4.326564828616153e-05	7.479508196717166e-05	0.44665927719821163	3.5348360655773625e-05	1.0944485842045992e-05	7.265275707935004e-06	6.79955290605605e-06	2.2866989567771334e-05	0.03052356557377045	6.198770491805394e-05	0.0010329266020864258	0.14154568740685547	1.546199701940587e-05	2.0957526080112032e-06	3.7257824148095864e-07	3.6792101341109884e-06	2.258755588668837e-05	0.06412527943368107	5.8122205663146964e-05	0.007048761177347207	0.576157041728763	3.84221311475752e-05	1.3273099850996672e-05	1.6859165424709666e-05	0.0006536885245901347	0.0399184053651267	2.6406482861451863e-05	0.0005358140834574865	0.05473821721311478	0.0014946907600595916	9.179396423253383e-05	0.0001657973174367111	0.01351848919523102	0.22378502235469444
1.625	0.0033434705663188957	0.0004504470938897498	0.00010716281669154171	0.009522634128166896	0.30549301415797314	0.4123165052160954	0.0006290983606557221	0.00020547690014904862	0.7816952775707898	0.20542860469448587	0.11145738636363633	0.05798016020864383	0.17852049180327867	0.05195971497764529	0.0004540331594634628	4.186847988074671e-05	9.640461997018068e-05	0.548188291728763	3.590722801782853e-05	1.1363636363670437e-05	7.125558867393522e-06	6.520119225084109e-06	2.2401266766003403e-05	0.01422527011922503	6.14754098360315e-05	0.001151825633383008	0.10538417473919526	1.3878539493306086e-05	1.8628912071827486e-06	3.2600596122644987e-07	3.2600596124865433e-06	2.146982116246754e-05	0.04235157414307	5.616616989567724e-05	0.003480299925484376	0.5315005588673621	3.772354694486779e-05	1.3366244411283645e-05	1.5881147541030316e-05	0.0007155365126676472	0.09807912630402382	2.8176229508236617e-05	0.0003636363636363438	0.030590303651266804	0.001415098733233977	7.96851713860125e-05	0.0001447000745156135	0.010071767883755633	0.23251089791356183
1.640625	0.005305700447093886	0.0006924832339791909	0.0002040797317436338	0.0029547783159463714	0.37680770305514155	0.3416563431445604	0.0011459575260804877	0.00026620715350222923	0.9675931445603577	0.17558895305514155	0.1031641207153502	0.04537947093889716	0.16894592958271237	0.07450013971684055	0.0010756333830104214	4.387108792847094e-05	0.00014814642324889604	0.5099516114008942	3.7630402384469797e-05	1.113077496273096e-05	7.218703427680495e-06	6.4735469448296e-06	2.3146423248854298e-05	0.019632125558867397	5.8308494783942955e-05	0.0022027291356184753	0.08110776825633381	1.2900521609515714e-05	1.5368852459562987e-06	1.8628912068496817e-07	3.1669150521995704e-06	2.142324888221303e-05	0.037972522354694505	5.104321907600795e-05	0.005682423621460542	0.49408508755588676	3.665238450079045e-05	1.3505961251825127e-05	1.578800298063232e-05	0.00107512108792851	0.1306550391207153	2.892138599108751e-05	0.0003337835320417204	0.02639972988077499	0.0013083550670640598	8.983792846495309e-05	0.00027677906110279427	0.016481836810730233	0.2665707898658718
1.65625	0.017459947839046253	0.00073523658718333	0.00034575260804770025	0.007150940760059621	0.6578582805514158	0.41942087369597614	0.0016632358420268778	0.0005224012667660594	0.7878699236214605	0.23257255961251866	0.14708774217585696	0.04230267324888226	0.23725661326378544	0.10818260991058126	0.002070417287630355	5.0298062593157056e-05	0.00019965536512667192	0.5578525055886736	4.0331594634901435e-05	1.1736214605040374e-05	7.31184798807849e-06	6.659836065625591e-06	2.3379284649793775e-05	0.025671711997019342	7.684426229503938e-05	0.0022006799552906076	0.04258476154992552	1.2853949329372227e-05	1.3505961251603082e-06	4.6572280143486466e-08	2.98062593140358e-06	2.077123695976013e-05	0.061752840909090945	5.649217585690369e-05	0.008261177347242965	0.8044283252608048	3.930700447096758e-05	1.3179955290598677e-05	1.4856557377096458e-05	0.0010956128912071872	0.3022139064828614	3.278688524588347e-05	0.0005975223546944575	0.05582307190760061	0.0018716467958270755	0.00012574515648289264	0.0003786792101341252	0.01533764903129653	0.28931929955290614
1.671875	0.022284370342771975	0.0008965163934425702	0.00014358233979139268	0.011842119970193687	0.6032459016393443	0.5016969076005962	0.0010563058867362196	0.0011651918777942916	0.7425125745156482	0.20018354135618477	0.1203922317436662	0.030486354321907605	0.2208804023845008	0.11442511177347248	0.004116849850968718	4.624627421756511e-05	0.0003473826378539435	0.6133612146050671	4.4336810730238874e-05	1.1782786885294882e-05	7.451564828619972e-06	7.63785394930494e-06	2.575447093888794e-05	0.020524916169895713	5.770305514163354e-05	0.0077222429210134225	0.029551602086438145	1.3738822652764604e-05	1.397168405414817e-06	2.794336810829634e-07	3.632637853967502e-06	2.3192995529108806e-05	0.05774660022354694	4.7177719821211994e-05	0.017650847615499288	0.8666982581967213	4.009873323396196e-05	1.3086810730200682e-05	1.564828614009084e-05	0.0011392511177347187	0.4144426229508197	3.441691505212674e-05	0.0005306445603576737	0.03941910394932935	0.001770817809239933	0.00010772168405359661	0.00034789493293596596	0.010675577496274236	0.322022121833085
1.6875	0.013350316691505215	0.00038040238450076647	0.00011191318926973004	0.00713273099850964	0.5274804396423249	0.4700372578241431	0.0006766952309985586	0.0023913468703428142	0.760526825633383	0.29144448584202687	0.15005365126676606	0.02715122019374072	0.14400847615499257	0.06796916915052165	0.0033035581222056187	4.27999254843936e-05	0.00032833457526082466	0.684422922876304	5.118293591654943e-05	1.3552533532079636e-05	8.615871833095312e-06	8.336438152012349e-06	2.5987332339827418e-05	0.006281436289120701	5.5467585692969834e-05	0.012499767138599127	0.031961717585692995	1.462369597615698e-05	1.6300298062432717e-06	5.122950820224403e-07	3.8654992547959566e-06	2.2494411326401398e-05	0.030236866616989544	5.150894187777588e-05	0.02577649962742179	0.7262095752608048	4.06110283159844e-05	1.3040238450057196e-05	1.5368852459007876e-05	0.0005299459761549663	0.35355602645305517	3.856184798811668e-05	0.0002259687034277258	0.013917008196721259	0.0010120622205662677	8.052347242926139e-05	0.00027477645305518106	0.008139018256333785	0.34593782600596124
1.703125	0.01781361773472434	0.00043191132637854235	0.000188338301043256	0.009550251490312966	0.7393801229508197	0.4974198491058123	0.0008590722801787853	0.0031468889716840254	0.6959319578986587	0.49267054769001495	0.3189715909090909	0.07497005402384505	0.16292781296572278	0.06244928278688522	0.004222988077496326	4.7829731743664894e-05	0.00037118107302536174	0.6506726434426229	7.214046199699453e-05	1.5834575260775807e-05	9.267883755548212e-06	8.522727272697317e-06	2.528874813712001e-05	0.006017604321907566	5.9612518628959776e-05	0.010756426974664723	0.047383662444113295	1.6905737704964174e-05	2.3751862890941666e-06	6.985842027074085e-07	4.0983606557354335e-06	1.997950819676575e-05	0.019962183308494752	6.361773472429721e-05	0.013955476900148978	0.6445125279433681	4.396423248886894e-05	1.4064828613991054e-05	1.4204545454532536e-05	0.0001635618479880474	0.27356091654247394	4.838859910583082e-05	0.0001679396423248658	0.011362565201192276	0.0014402477645305556	8.788189269748337e-05	0.000184565946348747	0.006288934426229464	0.3613663841281669
1.71875	0.028307423621460548	0.00041006892697470487	0.00026960692995525726	0.011229182190760079	0.615419010804769	0.4860690666915052	0.0009625093144560726	0.006562220566318944	0.6636229508196722	0.7238748602831595	0.4908083550670641	0.16436219262295082	0.23684873323397915	0.06997629470938893	0.002721125186289086	4.675856929958755e-05	0.0008454731743665622	0.9808574422503726	0.00016807935916540728	1.779061102835655e-05	1.0059612518653616e-05	9.361028315946207e-06	2.61270491803689e-05	0.005385478763040186	4.9832339791389124e-05	0.006676462369597624	0.04969108606557382	1.765089418781507e-05	2.65461997017713e-06	1.2574515648733353e-06	4.610655737757874e-06	1.9700074515682786e-05	0.02691686847988073	5.742362146055058e-05	0.006426508941877795	0.6383077961997019	4.438338301038236e-05	1.4437406855472013e-05	1.4670268256300467e-05	0.00012113450074513477	0.2989868666169896	4.9972056631930606e-05	0.00015457339791358216	0.011679629284649828	0.0021838673621460414	9.463487332339593e-05	0.00022988077496277626	0.00891072093889722	0.4471201564828614
1.734375	0.01831892697466464	0.0005827123695976155	0.00019537071535025152	0.005405411698956808	0.7024060171385991	0.5427123230253353	0.0009180327868852922	0.004899776453055171	0.8363723453800298	0.9547644374068555	0.8286953707153502	0.319967445976155	0.3964876583457526	0.14176709202682558	0.005212043591654281	5.020491803275906e-05	0.0006681725037257502	0.9913402105067064	0.000416495901639391	1.9420640834599823e-05	1.2481371087891269e-05	9.873323397968647e-06	2.6825633382965286e-05	0.0036465163934426004	4.8481743666117794e-05	0.00421497764530554	0.040188012295081954	1.830290611026797e-05	3.3532041728845385e-06	1.8163189269282398e-06	4.890089418729815e-06	1.9234351713914855e-05	0.027174459761549974	4.969262295084764e-05	0.007265229135618445	0.5416099571535022	4.685171385987452e-05	1.5182563338322907e-05	1.527570789860988e-05	9.91989567808993e-05	0.3356862891207153	5.3138971684019154e-05	0.00013086810730256193	0.008530691132637824	0.0024587369597615094	0.00012192622950824017	0.00033569299552904663	0.010289120715350264	0.7379804862146051
1.75	0.020088394187779413	0.0006314269746646728	0.00021921572280181323	0.009242036140089449	0.7852568926974665	0.6681465163934426	0.001802254098360656	0.007076518256333819	0.9466165704172876	0.8685524403874814	0.9324193368107303	0.35004098360655733	0.4810156482861401	0.20123914865871828	0.008269048062593098	5.518815201188687e-05	0.00040815946348737864	0.9752333736959762	0.0008478483606557674	2.193554396423547e-05	1.3971684053704081e-05	1.0758196721361024e-05	2.7663934426214176e-05	0.00578576751117732	5.1322652757090914e-05	0.0031261177347242652	0.03852873509687038	1.895491803283189e-05	3.912071535050465e-06	2.4217585693486754e-06	5.029806259271297e-06	1.9327496274201827e-05	0.030271935543964235	4.843517138597431e-05	0.01714265089418776	0.6950405178837555	5.35581222056436e-05	1.6020864381571798e-05	1.6207153502256766e-05	9.775521609534099e-05	0.29248640089418776	5.886736214599786e-05	0.00020002794336815288	0.012005169523099823	0.004605998509687015	0.0002541449329359624	0.0005665517883756133	0.010212928464977677	0.8880684146795828
1.765625	0.06473858979135616	0.0027592678837555784	0.00022918219076006885	0.02060357675111768	0.9699850037257824	0.7861465163934427	0.004400847615499304	0.014473127794336849	0.8625493200447094	0.6392813431445603	0.9139157507451565	0.3725475037257824	0.5037521423248883	0.18439483979135618	0.013532693740685553	6.934612518627592e-05	0.0004278129657228069	0.8321991430700447	0.0023969355439642515	2.4636736214556088e-05	1.648658718333973e-05	1.2714232488830746e-05	2.8362518628921585e-05	0.006730393070044749	5.788934426231851e-05	0.0013385804769001641	0.03111768815201188	2.1050670640843094e-05	4.703800298044847e-06	3.1203427719450616e-06	5.216095380067287e-06	2.03055141579922e-05	0.03688855253353207	5.951937406856178e-05	0.013720007451564875	0.7254370342771982	6.296572280173329e-05	1.7231743666190624e-05	1.760432190756056e-05	0.00016277011922505302	0.28812378912071535	6.929955290613243e-05	0.0002627608047689467	0.01817501862891202	0.009920687406855477	0.0007139530551415474	0.0014386643070044558	0.02274660022354691	0.8852424087183308
1.78125	0.0694698677347243	0.003912909836065626	0.00024091840536510922	0.05134151453055147	0.8411680793591654	0.5999891952309986	0.015131147540983658	0.024870156482861394	0.9660377701192251	0.8486259780178838	0.8010148099850969	0.1898680607302533	0.33091127980625934	0.11511410208643813	0.02176373882265281	9.710320417288809e-05	0.00045733979135620384	0.9659464884500745	0.0018002980625931864	2.496274217589356e-05	1.713859910579263e-05	1.3645678092366609e-05	2.9666542473938406e-05	0.009765741430700414	7.172131147537009e-05	0.0013913468703428133	0.05251094448584204	2.2168405365174948e-05	4.98323397912781e-06	3.7723546945089836e-06	5.402384500752255e-06	2.1656110283152508e-05	0.06135180700447096	6.380402384498218e-05	0.014087602459016413	0.5672381706408346	7.554023845002256e-05	1.8722056631892414e-05	1.862891207149442e-05	0.000228157600596135	0.33625754470938896	6.524776453054049e-05	0.0004763412816691792	0.020358559985096836	0.01297261549925488	0.0011915517883756	0.0026516859165425233	0.030031529433681037	0.8121278409090908
1.796875	0.09428716467958276	0.0031222056631892148	0.0003778409090908763	0.07232800856929955	0.5538823584202683	0.5354473267511177	0.06411028315946343	0.026905365126676628	0.6799464418777943	0.7206778129657228	0.45548956780924	0.0985864847242921	0.2514531948584202	0.09266258383010428	0.020049366616989528	0.00037299739195229	0.0003995435916542833	0.9784175204918033	0.0011177812965722511	2.6685916542423804e-05	1.8396050670665964e-05	1.5089418777924912e-05	3.087742175855723e-05	0.02303446348733229	0.00023048621460508567	0.0009109538002980422	0.06348435171385991	2.5661326378489946e-05	5.355812220608769e-06	4.750372578188333e-06	5.635245901691732e-06	2.277384500748436e-05	0.12538864567809238	6.911326378544747e-05	0.014650894187779429	0.6580077775707899	0.00013482675111775588	2.114381520124109e-05	1.9094634873373373e-05	0.0004044802533531566	0.42255844821162447	6.878725782410999e-05	0.0005933308494784351	0.026504843517138554	0.01801825633383014	0.0019315387481371182	0.004243712742175831	0.04177472988077491	0.7069447652757079
1.8125	0.12776825633383015	0.0032950353949329214	0.0006670081967212749	0.0911700819672131	0.5411598360655738	0.3498582339791356	0.07476411140089423	0.021404852831594656	0.6561743666169896	0.6706317529806259	0.5310725130402385	0.08087784090909089	0.18672061289120712	0.05762309053651271	0.017656715722801808	0.0006891300298063063	0.0001593237704917705	0.8745881147540984	0.001129470938897148	2.8688524590148035e-05	1.9560357675141304e-05	1.644001490308522e-05	3.395119225035881e-05	0.021700167660208658	0.0008459388971684412	0.0004352179582712834	0.12850228204172875	2.6499627421738836e-05	5.5886736214372235e-06	4.936661698984324e-06	5.8215350223767e-06	2.426415797318615e-05	0.14244802533532042	0.00014213859910583437	0.011402477645305553	0.514524217585693	0.0001803278688524701	2.2075260804776953e-05	1.9746646795826273e-05	0.0004986028315946411	0.47893833830104326	7.963859910575799e-05	0.0006765089418777626	0.043058727645305495	0.020278502235469453	0.0017210320417287983	0.0026960692995529056	0.030610143442622917	0.9356431631892698
1.828125	0.09006110283159463	0.002515135991058126	0.0006599292101341359	0.06545529061102828	0.41904964605067063	0.2682842771982116	0.05915755402384504	0.008410441505216082	0.5833125931445604	0.45848765834575256	0.47029955290611025	0.05188859910581223	0.14228702496274215	0.039107768256333775	0.011523798435171373	0.0005994318181817837	0.00034407600596120247	0.9198108699701937	0.0008166449329358727	2.9526825633396925e-05	2.1004098360699608e-05	1.7697466467958556e-05	3.558122205660208e-05	0.02007223360655741	0.0009333084947839021	0.00076383196721308	0.06296623509687038	2.845566318931958e-05	5.728390461978705e-06	5.169523099812778e-06	6.380402384542627e-06	2.5847615499285936e-05	0.14703003912071533	0.00019062034277195217	0.018552067809239903	0.6733246553651266	0.00014875186289120546	2.1376676602069544e-05	1.979321907596976e-05	0.00017320230998507657	0.6234877049180327	0.00013478017883750137	0.0009308401639344099	0.051340024217585656	0.008872857675111812	0.00043493852459020044	0.0005079172876304439	0.006892697466467923	0.6127725875558867
1.84375	0.13292445976154987	0.0034116523845006963	0.0007296479135618927	0.06911345007451564	0.6202495342771982	0.34560241244411327	0.02800898845007449	0.0057275055886736315	0.6305992455290611	0.6465120156482862	0.7410688338301044	0.1249139809985097	0.30452864195231	0.07431878725782415	0.016925717213114755	0.0006662164679582805	0.00024510991058124265	0.9773983792846498	0.0021597429210133967	3.353204172873436e-05	2.3519001490335256e-05	1.9839791356224268e-05	4.4150521609553905e-05	0.031113077496274233	0.0012006333830104632	0.0016379936661699013	0.08987187965722798	2.948025335325344e-05	5.774962742122192e-06	5.448956780895742e-06	6.846125186310559e-06	2.7803651266755658e-05	0.2763586997019374	0.00036088859910576865	0.06521572280178833	0.8703218610283159	0.00011354321907597331	2.179582712369399e-05	2.0724664679616644e-05	0.00023584202682558342	0.7510364195230999	0.0002584761549925263	0.0020586810730253147	0.15251173621460512	0.013854275335320465	0.0005135525335320246	0.00038929769001494474	0.011429349850968662	0.6094577123695977
1.859375	0.14900796385991055	0.0033481743666169406	0.001190992921013434	0.07742012853949332	0.5954165424739195	0.3726265834575261	0.021649403874813733	0.006498882265275729	0.5359082060357675	0.6253929303278689	0.7106671479135618	0.1285448491058122	0.4705957991803279	0.14125852272727268	0.023833876676602084	0.001172783159463453	0.00023206967213118546	0.8951517790611028	0.0011746460506706358	3.4510059612524735e-05	2.4031296572246674e-05	2.2028688524633466e-05	5.486214605066042e-05	0.06351304023845006	0.004518535767511156	0.001979461624441181	0.13239218517138596	3.027198211624782e-05	6.3338301042881184e-06	5.4955290611502505e-06	6.892697466454045e-06	2.7477645305529208e-05	0.23378739754098365	0.0010580290611028609	0.053983839418777935	0.8474945044709389	0.0001331967213115126	2.244783904614689e-05	2.109724292098658e-05	0.0002455290611028671	0.7745672969448585	0.000901127049180328	0.0019395491803279041	0.18958876676602088	0.028097010059612515	0.0015148099850968988	0.0005597988077495897	0.012514996274217594	0.630364055514158
1.875	0.13808932563338305	0.005134593889716821	0.00377943368107303	0.1625006054396423	0.7053896236959761	0.3947181445603577	0.04833569299552909	0.00778721125186288	0.5938654992548436	0.4684089977645306	0.5088585599850969	0.0982764064828614	0.428290890461997	0.14632623882265272	0.03731445603576755	0.0014193833830103975	0.0005431725037258195	0.8415751210879284	0.0008263319672131564	3.7537257824182824e-05	2.626676602091038e-05	2.4310730253329638e-05	7.148845007454163e-05	0.1149959482116244	0.0069077403129657045	0.005301043219075985	0.11234216654247386	3.213487332343057e-05	7.4981371087634585e-06	5.961251862918182e-06	9.174739195261239e-06	2.9713114754081893e-05	0.4059612052906111	0.0011097242921013217	0.06455933308494788	0.9993365312965723	0.0003206967213115197	2.5568181818202973e-05	2.3658718330876738e-05	0.0005810823397913722	0.7473877142324888	0.0017757544709389173	0.0029126769746646852	0.24897121833084945	0.04869942250372583	0.0030852738450074524	0.0007231743666169521	0.009546618852458999	0.5381740406110282
1.890625	0.12756389716840533	0.004454266020864406	0.006438338301043234	0.32037062220566315	0.8456301229508196	0.25100321348733234	0.028762621087928486	0.013046246274217577	0.7422424552906111	0.6014411326378539	0.4221176881520119	0.0762955476900149	0.32920906296572283	0.1460631054396423	0.06326411140089416	0.0010368852459016198	0.0010909090909091423	0.8922132544709389	0.003510152757078999	4.154247391952026e-05	2.873509687029152e-05	2.659277198213683e-05	0.0001997950819672134	0.17290620342771978	0.018187406855439625	0.0174808122205663	0.11272191691505218	3.837555886732069e-05	1.0013040238399107e-05	6.9858420268520405e-06	1.0897913561902506e-05	3.339232488819288e-05	0.5915529061102831	0.002899636736214628	0.07277868852459013	0.9213639157973175	0.0008422596870343302	2.878166915054603e-05	2.4217585693042665e-05	0.0008623323397913829	0.9719213859910582	0.006172270864381546	0.002559565946348763	0.25825256147540987	0.05374334016393445	0.004159137481371089	0.0003860376304023472	0.005254983233979105	0.43731659836065573
1.90625	0.09536428837555888	0.003744225037257798	0.007393070044709349	0.2784388971684054	0.9103286605812221	0.23741942995529064	0.013457991803278668	0.020474618107302556	0.6927628073770492	0.571480719076006	0.43030611959761544	0.07366193181818181	0.3632723546944858	0.20767445976154997	0.09083061661698955	0.0017751490312966078	0.0016269560357674573	0.9293251676602087	0.003538235842026838	4.424366616984088e-05	3.1808867362093096e-05	2.9200819672170475e-05	0.0008384873323398212	0.344546339418778	0.0797614102086438	0.043339465350223594	0.14106357116244417	4.20547690015427e-05	1.2947093889770223e-05	8.941877794321762e-06	1.313338301045519e-05	3.54415052160606e-05	0.7932776639344262	0.013509407600596157	0.09169481184798811	0.8720032134873323	0.0033497578241430404	3.166915052166264e-05	2.5475037257804978e-05	0.0005704638599105527	0.9439271609538002	0.022364660953800297	0.003082013785394966	0.24512979694485837	0.09294853763040234	0.006563198584202734	0.0004322373323397688	0.003205244038748112	0.23469103949329362
1.921875	0.04347638785394936	0.0022367269001489776	0.005578940014903111	0.20861042287630405	0.7004355905365127	0.23387993666169893	0.011076145678092453	0.018017604321907577	0.6097720286885246	0.45478907414307	0.4910874161698957	0.08840163934426226	0.4615038654992548	0.240733327123696	0.16867324888226531	0.004069672131147506	0.003502375186289153	0.909852365871833	0.007705523472429254	5.4955290611058416e-05	3.781669150526579e-05	3.26005961251985e-05	0.0013956315201192337	0.3919446721311476	0.13225782414307008	0.05399762481371084	0.1904442064083458	4.5827123695940664e-05	1.5229135618466394e-05	1.0525335320421547e-05	1.3925111773449572e-05	3.437034277198325e-05	0.5867086903874814	0.015279340536512698	0.079469262295082	0.8124614847242921	0.0025884873323397395	3.157600596126464e-05	2.4823025335352078e-05	0.0002267138599105767	0.6059443461251863	0.023921153129657258	0.0018885991058121832	0.19118195789865877	0.07356580663189272	0.003920081967213163	0.00029796944858417884	0.0017226620715350416	0.15012858606557378
1.9375	0.020113496646795848	0.00136773472429208	0.004120156482861348	0.1867354694485842	0.4193448211624441	0.13295435916542475	0.00949483047690014	0.016064549180327847	0.461061195976155	0.3815989195230999	0.4160062872578242	0.05188971684053656	0.4573069578986587	0.20342976900149035	0.16377668591654249	0.00502230812220561	0.007321954172876288	0.9207989008941878	0.020432470193740726	6.240685543967839e-05	3.8654992548403655e-05	3.553464977645859e-05	0.0024623230253353334	0.5235042380774964	0.1727578707153502	0.061686009687034304	0.2050637574515648	4.936661698962119e-05	1.7557749627417074e-05	1.3412816691538154e-05	1.6253725782400252e-05	3.721125186284535e-05	0.708830476900149	0.017372717958271222	0.11138259128166916	0.7670875558867363	0.0021592306259314853	3.3485469448590877e-05	2.608047690011439e-05	0.0004881240685543631	0.6162691412071535	0.027499813710879284	0.0012799925484351382	0.12294839791356182	0.0733892976900149	0.002177300670640814	0.00024282786885243546	0.0013349478390461966	0.13954894746646795
1.953125	0.010336019001490282	0.001741197839046249	0.005723220938897211	0.16417972242921008	0.26847918219076006	0.08424762481371084	0.00970459202682561	0.009727412444113237	0.2771808401639344	0.20735432190760061	0.22454270678092403	0.01532824143070044	0.23625712555886735	0.10770389344262299	0.13971153129657232	0.004281063710879329	0.005387574515648308	0.8487200074515648	0.017521097242921058	5.4349850968749e-05	3.68852459016189e-05	3.46963487332097e-05	0.0010987332339791323	0.5895399590163934	0.15675489008941879	0.09074171013412813	0.18771320789865875	5.034463487330054e-05	1.7418032786875592e-05	1.4344262295074017e-05	1.7092026825649143e-05	3.777011922501128e-05	0.7499767138599106	0.014737518628912039	0.11875214232488818	0.876178651266766	0.004554396423248841	3.586065573768504e-05	2.7850223546899144e-05	0.0013200447093889567	0.5083094262295083	0.022868992175856917	0.0007722615499254903	0.10149860283159462	0.07570263599105809	0.002225083830104335	0.00025377235469448145	0.0011263971684053464	0.09465499254843512
1.96875	0.01024753166915049	0.0030662257824143335	0.01044057377049179	0.24016761363636363	0.2822948956780924	0.10133206035767506	0.009284789493293588	0.012138831967213104	0.29031562034277203	0.19321157786885246	0.1679531948584203	0.010510944485842	0.19599026639344264	0.0709892418032787	0.09222443181818185	0.008825167660208688	0.017154293964232514	0.9839529619970194	0.024692855812220582	4.6479135618504586e-05	3.572093889714356e-05	3.171572280180612e-05	0.00045305514157978344	0.46685348360655743	0.13229112332339787	0.13665923062593144	0.14967445976154992	5.025149031301357e-05	1.7045454545505656e-05	1.4483979135615499e-05	1.727831594633411e-05	3.614008941876801e-05	0.4777432470193741	0.011119830476900128	0.15965792660208644	0.9445696721311475	0.007642650894187808	3.874813710880165e-05	3.2693740685596495e-05	0.003479182190760044	0.3746777198211625	0.011857209388971723	0.0009636270491802934	0.07762146050670637	0.09833983792846501	0.003564502608047637	0.0010121087928465222	0.004967445976154949	0.19482139530551412
1.984375	0.025292380774962764	0.025978763040238495	0.011791263040238475	0.5122899124441133	0.5395897447839046	0.2396039959016394	0.014368293591654258	0.04133080290611024	0.6351222056631893	0.2860514157973174	0.28275950074515643	0.03202887481371086	0.2987506520119225	0.14191481929955285	0.1865466654247392	0.016526732488822637	0.06547238263785393	0.6182005868107303	0.048660767511177316	4.959947839044965e-05	3.758383010432631e-05	3.274031296573998e-05	0.0007969914307004444	0.6520197466467959	0.18265000931445607	0.1981031110283159	0.11599776453055144	5.672503725784317e-05	1.6998882265251147e-05	1.4903129657239944e-05	1.7883755588643524e-05	3.888785394934313e-05	0.4817888412816691	0.0140892790611028	0.3129619038748137	0.812653362518629	0.009124115126676657	4.0983606557354335e-05	3.409090909090029e-05	0.007056352459016368	0.4371745529061103	0.02084216654247395	0.004478343889716796	0.154270305514158	0.17876019932935916	0.007901592771982102	0.002509174739195208	0.00596609538002979	0.38386843330849474
2.0	0.0520146236959762	0.07236163375558868	0.010889716840536523	0.5991690573770492	0.7643467306259315	0.39349818368107303	0.011857581967213093	0.06968973546944857	0.9849499813710879	0.4416503353204173	0.4353735562593145	0.07830840163934427	0.4865777291356185	0.24700731184798808	0.2963066784649776	0.01212998323397918	0.09374632078986589	0.4263941877794337	0.07894402011922508	5.043777943369854e-05	3.6466095379994456e-05	3.1529433681121155e-05	0.0005234724292101367	0.6248105439642324	0.09883792846497763	0.19731175484351715	0.12412649031296574	5.7609910581235546e-05	1.746460506701908e-05	1.532228017886439e-05	1.8023472429185006e-05	3.711810730255838e-05	0.38053022540983605	0.01307572652757083	0.3122483699701938	0.8699736866616989	0.006678092399403868	3.953986587179603e-05	3.362518628913236e-05	0.00773528315946348	0.5720151825633383	0.022147634128166893	0.00619737332339787	0.21674506333830101	0.2465047038002981	0.008677906110283184	0.0026157786885245837	0.003636969076005969	0.39398546944858426
2.015625	0.03259281855439644	0.10470221684053649	0.009208038375558836	0.3972227552160954	0.6171845659463487	0.2897036605812221	0.008311521982116266	0.048661605812220565	0.7760978483606558	0.3189792287630402	0.35031925298062594	0.04881045081967217	0.3614732209388972	0.17991332898658718	0.23000242175856933	0.007154061102831566	0.16772550298062594	0.42027403129657226	0.040269513785394895	4.2520491803310634e-05	3.423062593144177e-05	3.059798807747427e-05	0.0004714511922503384	0.44270002794336816	0.08475964046199702	0.3059424832339791	0.11533522727272727	4.6339418777963104e-05	1.6719448584168184e-05	1.5415424739151362e-05	1.844262295080945e-05	3.7164679582701865e-05	0.32757265275707903	0.011729647913561903	0.2775613822652757	0.8998019746646796	0.0020003725782414827	3.814269746649224e-05	3.4184053651298285e-05	0.0061076751117734585	0.47555551415797315	0.031236028315946296	0.0028897634128166594	0.15762742175856925	0.2024605532786885	0.006017418032786881	0.0028631706408345226	0.0024987425484351844	0.37780542101341286
2.03125	0.05008695044709388	0.10980570044709392	0.010840350223546902	0.5288425856929955	0.63410157414307	0.33805476900149034	0.0085124347988077	0.11835306445603577	0.8982327682563338	0.3487295081967213	0.34219141207153503	0.0375058681073025	0.23828017883755592	0.20481636549925486	0.3595502049180328	0.005817855812220607	0.343389577123696	0.1974080197466468	0.052101527570789896	4.419709388969739e-05	3.5162071534977635e-05	3.2321162444115537e-05	0.0005202123695976502	0.37658187406855437	0.08153320603576752	0.5453901825633383	0.09719369411326384	4.722429210135548e-05	1.695230998510766e-05	1.7324888226477597e-05	1.9001490312975378e-05	3.9865871833133504e-05	0.41465019560357674	0.007377375186289115	0.24833834761549922	0.7360159277198212	0.0011791635618479956	3.963301043219403e-05	3.730439642324335e-05	0.00819038748137113	0.6172710040983607	0.02072783159463487	0.0019139344262295577	0.15451630029806263	0.2613313617734724	0.010622298807749675	0.007885339046199702	0.006132265275707871	0.47641528502235464
2.046875	0.07278586065573767	0.13403898099850964	0.01084728949329361	0.4536363636363636	0.7350341374813711	0.5299243666169895	0.009314316318926985	0.10087029619970189	0.9303224198956781	0.4122331408345753	0.3450282693740686	0.033322373323397936	0.20436852645305514	0.3762282041728763	0.4923066318926975	0.005368899031296559	0.2726632358420268	0.18616817250372575	0.032356324515648294	4.456967213117835e-05	3.288002980628146e-05	3.1017138599098715e-05	0.0005993852459016402	0.4435096870342772	0.0622791076751118	0.5271631426974664	0.10684724292101344	5.4116989567809526e-05	1.7744038748102042e-05	1.8070044709439514e-05	1.8908345752577382e-05	4.140275707897878e-05	0.4008129657228018	0.0033898565573770023	0.2092205197466468	0.7411725037257824	0.0015941691505215738	4.373137108792946e-05	3.707153502230387e-05	0.005696348733233991	0.6774422969448584	0.016383895305514207	0.004952682563338251	0.19950824329359163	0.3511467958271237	0.023206920640834627	0.012174925484351728	0.003514297690014878	0.42309952496274217
2.0625	0.11154899403874818	0.21983844076005965	0.014418032786885249	0.46557353763040243	0.9970456408345753	0.7143721590909091	0.01113207898658719	0.1441875931445603	0.9842018908345752	0.4601626304023845	0.33530965909090904	0.0393709947839046	0.26771325447093886	0.4423344821162444	0.5397058029061104	0.004476527570789868	0.3318098453800298	0.232986726900149	0.024336857302533543	4.605998509688014e-05	3.236773472425902e-05	3.097056631895523e-05	0.0005727459016393599	0.49209887295081967	0.058107442250372565	0.5313529247391953	0.07942473919523096	6.30122950819878e-05	1.8582339791350933e-05	1.8163189269726487e-05	1.914120715351686e-05	4.0843889716812853e-05	0.4181645398658719	0.004375931445603554	0.25910320417287636	0.8186175018628912	0.007217958271236946	5.504843517134539e-05	3.69783904620169e-05	0.007465909090909051	0.7897240592399404	0.014496460506706388	0.018407088301043206	0.3945905365126676	0.461862751490313	0.042870948211624405	0.012014670268256311	0.0028825912816691224	0.5387392418032787
2.078125	0.11433094262295085	0.2278795175111773	0.008759640461997065	0.27209347056631894	0.8056297969448585	0.6546606277943368	0.01202063152011923	0.16745030737704913	0.9737553558122206	0.402599990685544	0.23512551229508194	0.04034510059612517	0.21529191505216094	0.36393386736214606	0.5750126676602086	0.0025877421758568886	0.395458597242921	0.24748104508196722	0.01745920268256329	4.727086438149897e-05	3.4137481371043776e-05	3.111028315949671e-05	0.0005012574515648183	0.4722533997764531	0.05939437406855441	0.5223430514157974	0.10579680514157974	6.613263785393286e-05	1.9374068554345314e-05	1.9187779433660346e-05	2.0538375558820654e-05	4.079731743666937e-05	0.4763735096870343	0.00434570603576756	0.2373836158718331	0.7234344728017883	0.009467771982116235	6.36643070044407e-05	3.627980625930949e-05	0.00646395305514158	0.6619040145305515	0.009510525335320374	0.024991942995529093	0.31580369783904616	0.3399509593889717	0.03249324701937406	0.008823537630402334	0.0011990499254843634	0.40894010804769
2.09375	0.10951290052160956	0.2315051229508197	0.001860376304023803	0.1340076378539493	0.5685642697466469	0.7326881054396424	0.020390788002980664	0.09309184053651265	0.8666844728017884	0.21256971870342767	0.11874864940387486	0.02942008196721313	0.24949394560357674	0.40001071162444113	0.6557376117734725	0.002082479508196733	0.3320364195230998	0.32349171013412814	0.009018768628912044	4.321907600590702e-05	3.357861400898887e-05	3.10637108792422e-05	0.0006354787630402647	0.587771609538003	0.07946548994038749	0.44594388040238453	0.15417622950819676	8.792846497762685e-05	2.0072652757052722e-05	2.011922503730723e-05	2.1236959761528063e-05	4.191505216100122e-05	0.5616219262295081	0.006377654619970197	0.2605126210879285	0.7364825819672132	0.010781948584202672	7.339791356186787e-05	3.790983606555276e-05	0.013163608420268202	0.9218076564828614	0.018255309239940343	0.022150614754098408	0.22963114754098357	0.2761353390461997	0.02105439642324891	0.008121646795827164	0.0011998882265276123	0.4010332526080477
2.109375	0.22086191318926973	0.223828381147541	0.00298775149031294	0.1390754005216095	0.49231846125186285	0.6103004377794337	0.04277067809239943	0.17247797131147546	0.7670035394932936	0.1741763692250372	0.087282554023845	0.01948458457526081	0.25046134500745154	0.48011768815201195	0.6905301322652757	0.0035776359910580924	0.4199082991803279	0.4068461717585693	0.00788897168405367	4.592026825633866e-05	3.4836065573751185e-05	3.2181445603574055e-05	0.0009993014157972935	0.7029112798062593	0.11652407786885244	0.4424667939642325	0.24439148658718335	0.00012029619970188588	2.0584947839075163e-05	2.0910953800301613e-05	2.1842399403837476e-05	4.289307004468057e-05	0.6719116058122205	0.007724850968703456	0.24144867734724296	0.7388460320417287	0.025667008196721297	0.0001492641579732279	4.172876304020523e-05	0.02068479880774965	0.9530496926229508	0.016196581594634885	0.010048528315946381	0.1981778129657228	0.390395584947839	0.047711438152011953	0.01959086251862896	0.0034125372578240887	0.45362788748137106
2.125	0.4682027757078987	0.3290292939642325	0.0060100130402384044	0.12931888040238448	0.6776464232488822	0.7541327309985097	0.04947159090909092	0.2038747671385991	0.9965912350968703	0.1700212835320417	0.10416114008941879	0.023859957153502198	0.25874823025335325	0.5170642231743666	0.8301983979135619	0.006699934798807705	0.5932640182563338	0.4539789493293591	0.005326192250372563	5.067064083452699e-05	3.893442622948662e-05	3.5301788375519116e-05	0.002131473546944873	0.8248039307004471	0.22774506333830102	0.39633420268256336	0.41631315201192254	0.00010120156482862352	2.044523099853368e-05	2.1749254843550503e-05	2.3845007451561706e-05	4.9133755588681716e-05	0.6483508755588674	0.011167147913561881	0.1988817064083458	0.8351541542473919	0.035083364381520155	0.0003611680327868516	4.9320044709366684e-05	0.0309367548435171	0.9804911046944859	0.01158899962742177	0.006593423994038727	0.20451769746646797	0.49673435171385993	0.11032940573770489	0.05514465350223552	0.009617827868852458	0.5457322093889716
2.140625	0.5019966933681073	0.42278534836065573	0.00751769746646791	0.10302975968703432	0.8317344914307004	0.9331595100596125	0.05902268070044714	0.2107841840536513	0.8325621739940388	0.12921432563338298	0.15266863822652754	0.04012774776453054	0.34910054955290615	0.5364761549925484	0.8778715536512668	0.007720426602086383	0.8128668964232488	0.6033715070789866	0.002791775335320379	5.407041728766604e-05	4.7643442622979926e-05	4.0191877794359954e-05	0.006765461997019329	0.9166692436661699	0.18903241430700446	0.5101969541728764	0.5020920733979135	0.00010981743666171884	2.0678092399362136e-05	2.2913561848025843e-05	2.6639344262280318e-05	6.254657228021987e-05	0.7608388133383011	0.008409789493293629	0.25817702123695974	0.9014861214605067	0.047734677719821206	0.0008073770491803245	6.794895678097213e-05	0.038707758941877835	0.7830972429210135	0.006301369225037212	0.006503260059612548	0.21653315946348728	0.6367451564828615	0.21883923248882264	0.09458937220566321	0.015499953427719815	0.6750177906110283
2.15625	0.8707926136363636	0.46986726900149034	0.004268815201192266	0.22633178092399409	0.7615658532041729	0.752141160581222	0.02859225968703427	0.45456454918032785	0.9107588021609538	0.31870934239940385	0.2933142231743666	0.05697922876304029	0.27785366989567806	0.43771339418777944	0.5715589139344261	0.004454592026825632	0.8653075167660209	0.4349384314456036	0.004834901266766001	6.631892697461783e-05	5.351154992550011e-05	4.089046199706736e-05	0.008615964977645274	0.9487789213859911	0.11302258755588679	0.5109523099850969	0.6164130495529061	0.00015089418777947117	2.1888971684091985e-05	2.4543591654269115e-05	2.9154247391915966e-05	7.973174366615599e-05	0.8087775707898659	0.010788748137108839	0.17742413375558863	0.9780726993293591	0.10002286698956786	0.0019347056631893178	0.00010627794336814933	0.044539959016393404	0.7440626862891206	0.012400987332339741	0.005355439642324877	0.1893333178092399	0.6414476061847988	0.2978040238450075	0.1267047783159464	0.03598351341281669	0.7873660581222057
2.171875	0.9494240871833085	0.4351973733233979	0.0034381054396422916	0.1991676136363636	0.6739435543964232	0.5244983233979136	0.012420501117734739	0.38050288748137107	0.9284069020119226	0.4590068461251863	0.41382581967213117	0.11118889716840541	0.1852307656482861	0.3705352552160954	0.5803081687779434	0.003309705663189222	0.7390740964977645	0.5583452403129657	0.007750326005961261	0.00010730253353208319	6.780923994043064e-05	4.7084575260814e-05	0.009161605812220586	0.5857863729508197	0.08856096311475414	0.41575572839046204	0.9233771888971685	0.00016961624441136358	2.4171013412788156e-05	2.645305514159535e-05	3.0830849478413747e-05	7.772913561843176e-05	0.4613729508196721	0.023679349850968756	0.1810524869597615	0.5951059519374069	0.07284756892697464	0.003359538002980611	0.00013650335320414264	0.09142147913561849	0.6801128912071535	0.01565871833084953	0.004770119225037228	0.1490538841281669	0.5699632078986587	0.2838319206408346	0.1481530830849478	0.0692566132637854	0.9451636084202683
2.1875	0.900934379657228	0.484316132637854	0.00663706222056637	0.16214679582712366	0.5859968330849479	0.40657609910581227	0.00897168405365123	0.2765635711624441	0.9807920081967213	0.6278490126676601	0.5192048714605066	0.16228721125186285	0.1510788468703428	0.34349469076005956	0.5909678651266765	0.009850735842026781	0.8050076844262295	0.6159608792846498	0.009896749254843518	0.00017725409836066852	7.917287630399006e-05	4.475596125186332e-05	0.008305001862891181	0.7976467958271237	0.11392250372578239	0.18877840909090904	0.7113439362891207	0.00017133941877789383	2.5381892697518005e-05	2.7384500745131213e-05	3.0132265275706338e-05	6.44560357675461e-05	0.5161540145305514	0.05015312965722807	0.07281953241430705	0.3688111028315947	0.07841076751117737	0.006952729135618507	0.00015238450074517296	0.11488440760059615	0.743008569299553	0.009029433681073007	0.004614521236959712	0.19626667287630406	0.6094520305514157	0.363769793219076	0.2416245342771982	0.1153735096870343	0.8092421292846498
2.203125	0.8436816784649777	0.5165555141579732	0.00596572280178842	0.2349789959016394	0.6762638319672132	0.45753646609538	0.009917473919523134	0.3520264530551416	0.9079175204918033	0.635976294709389	0.6039311195976155	0.17368866430700447	0.13511410208643815	0.408021097242921	0.845771097242921	0.040223081222056645	0.8725278036512667	0.5613908345752607	0.01578958643815198	0.0005730719076005863	0.000101341281669165	5.0624068554383506e-05	0.014212975037257825	0.9588029061102832	0.15582512108792845	0.2557377980625931	0.7274603669895678	0.0003765368852458595	2.859538002986106e-05	3.138971684057967e-05	3.525521609537563e-05	9.747578241425803e-05	0.7402686289120715	0.06830677160953802	0.08508853390462001	0.5230059146795827	0.1601027384500745	0.024790890461997006	0.000470566318926946	0.17166770678092402	0.9879945976154992	0.017520817809239975	0.014880635245901663	0.3272266672876304	0.7699587369597616	0.48086666356184804	0.3941377142324888	0.24528437034277195	0.6357690480625932
2.21875	0.9657204266020865	0.25146432563338306	0.00652393815201191	0.2645785208643815	0.9699164959016393	0.3777377980625931	0.016014064828614005	0.342362239195231	0.7201657507451564	0.4470953800298063	0.4551944392697467	0.13394327496274216	0.14644863077496273	0.49506892697466465	0.9857004470938897	0.08515084761549929	0.9018432842771982	0.5559116989567809	0.008771656110283188	0.0008637295081966867	0.00022350037257823363	8.802160953802485e-05	0.06857432935916541	0.7528198584202682	0.2949174273472429	0.3052319299552906	0.8776841933681073	0.0015976154992548564	3.315946348736443e-05	3.655923994039245e-05	4.1030178837608844e-05	0.0003874813710879055	0.8354485842026825	0.2111000372578241	0.11109714977645302	0.7895339977645306	0.2901026453055141	0.04602757078986586	0.0011521982116244889	0.18806929955290608	0.9828178558122206	0.02785087555886734	0.04084170081967209	0.5121749720566319	0.9264599478390462	0.5369594355439642	0.560231231371088	0.2696674273472429	0.8463831501490313
2.234375	0.8945214698211624	0.2517516300298063	0.009877282041728774	0.4052247112518629	0.9749578986587183	0.5427130681818182	0.032585040983606595	0.3285292008196722	0.7615858327123696	0.39319271609538	0.44406501490312966	0.1522274124441133	0.14555560730253359	0.5185236121460507	0.9642615499254843	0.16189390834575257	0.9093861773472429	0.9269453707153502	0.006445743293591599	0.0007993200447093951	0.00048621460506703684	0.00022284836065578073	0.13776187593144562	0.7931797690014903	0.6148834761549926	0.4545900707898659	0.6673191132637855	0.003401825633382982	3.693181818187341e-05	4.112332339789582e-05	4.85283159463723e-05	0.0012967119970194174	0.8900941691505216	0.5035180234724292	0.20682484165424742	0.7274008476154993	0.39526005961251864	0.10134910581222056	0.0033200447093889585	0.23324790424739195	0.9019914772727273	0.0603486866616989	0.12910283159463487	0.6943339232488823	0.8832612704918033	0.8232092958271237	0.774620575633383	0.35491137295081965	0.983459621833085
2.25	0.6930730719076006	0.23026602086438153	0.02743172503725777	0.4795206780923994	0.8919707060357676	0.4195172783159463	0.046757032414306954	0.5009521236959762	0.9475434053651267	0.3607436661698957	0.3795649683308495	0.13134561289120716	0.10576168964232491	0.46047485096870344	0.9377661140089418	0.2235345566318927	0.9097058960506706	0.7931133569299553	0.004155132265275752	0.0005646888971684305	0.0004211531296571813	0.00029564083457522816	0.158257032414307	0.6805078707153502	0.7958185078241431	0.7876183867362145	0.7410154154247393	0.007129238077496325	3.679210134133193e-05	4.3638226527531465e-05	5.183494783900233e-05	0.00648179023845008	0.9073576751117735	0.8223209761549926	0.30786284463487334	0.7932837649031297	0.4522617362146051	0.144028129657228	0.012827403129657244	0.4284394560357675	0.9116485190014904	0.06674026639344266	0.22645217026825637	0.753223174366617	0.9932922876304023	0.6790230067064084	0.7009189176602086	0.44623020678092395	0.8168310357675111
2.265625	0.715349757824143	0.26415960320417287	0.044865918405365135	0.44203297317436663	0.9314277198211625	0.30121437220566316	0.06601182935916539	0.48757134873323393	0.9186172690014903	0.31487849292101344	0.3857683029061103	0.13312718889716846	0.08611861959761546	0.5068921385991059	0.8105970566318927	0.3787785953800298	0.8259266020864382	0.7150866710134128	0.0031278409090909065	0.0005183029061103239	0.00035315760059617674	0.00033261922503724506	0.19844159836065578	0.7931579731743666	0.9434999068554396	0.8229103949329359	0.9527114381520119	0.010669849105812257	3.823584202677921e-05	4.610655737702363e-05	5.700447093892613e-05	0.014816505216095344	0.6280522075260805	0.9057368666169896	0.25184761549925483	0.7405877421758569	0.584957572652757	0.21700810357675115	0.0321577403129657	0.5458876676602087	0.9953112891207153	0.060506426974664684	0.24532349105812223	0.690552347242921	0.9735644560357675	0.6290367921013413	0.6996750652011923	0.6038503166915052	0.6800115499254844
2.28125	0.8355518815201193	0.2506457246646796	0.04545543032786881	0.32246474478390463	0.9553105905365127	0.35113454731743665	0.06704773658718333	0.41487723546944855	0.9761377142324889	0.21118619597615496	0.28557567995529065	0.11355490871833085	0.07304335879284651	0.6462291356184799	0.7727111121460507	0.42053790983606554	0.8011646330104322	0.58891146609538	0.001396795827123709	0.0002179116989567964	0.00014968330849474132	0.00018987518628910127	0.24100633383010428	0.8646190387481372	0.7568769560357675	0.9237021702682563	0.8315441039493294	0.01043922317436663	3.6000372578226525e-05	4.261363636359761e-05	5.001862891207409e-05	0.01047429210134132	0.6207574515648286	0.8029742921013413	0.23463575819672133	0.6316165238450074	0.6484031762295082	0.23478772354694488	0.037604554769001486	0.3501118200447094	0.8280459202682563	0.09600130402384499	0.24862509314456038	0.5705183960506706	0.8990740499254843	0.5412722615499255	0.7688178558122205	0.5289425298062593	0.5194403409090909
2.296875	0.9558887388226528	0.2920982675111774	0.09680984538002979	0.29604359165424743	0.9638172038002981	0.5301078614008942	0.08774771795827119	0.3769334016393443	0.9034133755588674	0.21800712555886737	0.25886438152011926	0.09412751490312965	0.06036475409836062	0.5467951285394933	0.8404447187034277	0.5134399683308495	0.7391442809239941	0.6107104601341282	0.001973407228017865	0.0001223919523100081	8.3224664679582e-05	0.0001230905365127155	0.17004037816691508	0.842064316318927	0.8146581594634873	0.9807181445603577	0.9313570230998509	0.014424692622950874	3.464977645306622e-05	3.921385991056958e-05	4.55476900148577e-05	0.010328707153502203	0.4307229880774963	0.7587437127421759	0.25884524031296574	0.8330719541728763	0.7120676695230999	0.30545189083457525	0.055267883755588665	0.3138325726527571	0.8908555793591655	0.17330351154992552	0.15992622950819668	0.5569877980625931	0.9103026732488823	0.7219921758569299	0.8671099105812221	0.7372515834575261	0.5530235655737705
2.3125	0.8515774031296572	0.3903192995529061	0.17691575074515653	0.29143624254843514	0.6437090629657227	0.6109854228763041	0.08035660394932931	0.3649459295827123	0.979536186661699	0.3812607116244411	0.38140359538002977	0.13558359724292102	0.10358313152011922	0.5822776639344263	0.8595579359165425	0.410753120342772	0.7905577496274218	0.7343382544709389	0.0022782228017883543	8.518070044705173e-05	8.080290611023333e-05	0.00014595752608048684	0.17170640834575257	0.909431259314456	0.9193086345007452	0.9630434053651267	0.7499870529061103	0.0065961717585693025	3.1343144560325165e-05	3.8841281669199645e-05	4.6013412816736654e-05	0.00869141207153501	0.41255556073025335	0.793095845752608	0.1847433867362146	0.7523008569299553	0.7104220845752608	0.38775069858420264	0.033960227272727295	0.2053707619225037	0.9461803278688524	0.23619686102831594	0.15948672690014898	0.5876332898658718	0.963700773099851	0.9537688152011923	0.9325420081967213	0.9757447373323398	0.42211019001490313
2.328125	0.9166193647540983	0.4373707619225037	0.2467783159463487	0.3893341561102832	0.5344891952309985	0.6700079638599106	0.08105444299552911	0.34394746646795826	0.8506632358420269	0.4598724850968704	0.5693082153502236	0.29059440201192255	0.18249855625931444	0.5805994318181817	0.791366151266766	0.38127882824143067	0.8027404061102832	0.8772841374813711	0.0044776453055142	0.0001570883010432178	0.00010883941877792846	0.00020459202682565625	0.15045123882265277	0.8277095752608048	0.9183251676602087	0.8957882358420268	0.728334901266766	0.011694625558867355	3.329918032790591e-05	3.8328986587177205e-05	4.890089418774224e-05	0.00856399031296573	0.41115937034277195	0.623462742175857	0.2291314269746647	0.9177811568554396	0.971939828614009	0.592783578614009	0.024958876676602126	0.20128283345752607	0.9941369225037258	0.3279043871087929	0.21670980812220564	0.6655321814456036	0.8394792753353204	0.8244437872578241	0.8387726341281669	0.9324228763040239	0.3398568368107302
2.34375	0.8059188245156483	0.6068853390461997	0.37213124068554393	0.5680926788375559	0.3416664493293592	0.6520214232488823	0.09294835134128165	0.41670044709388976	0.8364159370342772	0.7268551602086438	0.7426899683308494	0.4004503539493294	0.24219448584202685	0.5955385152757079	0.7322957805514159	0.36935474105812216	0.7526552254098361	0.8494177999254844	0.013231277943368092	0.0002454824888226126	0.00012187965722798566	0.000387434798807762	0.171872904247392	0.8927618759314456	0.7375168591654248	0.6983527850223548	0.7095536978390462	0.010182283904619949	3.4975782414292667e-05	4.075074515652588e-05	5.439642324889249e-05	0.013316970938897166	0.3521163841281669	0.49302472988077495	0.23176825633383014	0.9849219914307005	0.7502519560357674	0.8384535208643815	0.0391253260059613	0.29429135618479885	0.8718964698211624	0.2981404619970194	0.23999580849478386	0.7945861121460507	0.7039420640834575	0.5569307935916543	0.6195077309985098	0.9004894746646795	0.31561182004470933
2.359375	0.9701083736959761	0.4522868386736214	0.3268826844262295	0.491589325633383	0.45465909090909096	0.4635220752608048	0.0901864288375559	0.28632456222056635	0.8444527757078987	0.6633811009687034	0.608514064828614	0.44159975782414307	0.2628922783159463	0.7333613077496275	0.6266622112518629	0.3110763785394933	0.8777512108792846	0.9720232395678092	0.009131752980625962	0.00030383755588669903	0.0002563804023845151	0.0009855625931445289	0.25212998323397917	0.8452704918032787	0.8180566318926975	0.7370522075260805	0.6761155458271237	0.018954266020864363	3.744411326378483e-05	4.163561847991826e-05	5.383755588672656e-05	0.008080476900149014	0.4382031017138599	0.4234396423248882	0.23300158345752608	0.8886825167660208	0.5572771516393442	0.9748713673621461	0.04851513599105817	0.1491732954545455	0.7555329731743666	0.466505728390462	0.3445737239195231	0.7898903222801789	0.7790424273472429	0.5041500558867362	0.6009235748882265	0.9828917194485842	0.20633285208643815
2.375	0.6956632358420268	0.3568411885245901	0.34175223546944855	0.36542865126676605	0.6107554489567809	0.25539614381520115	0.08263380216095384	0.13892758010432193	0.8562487425484352	0.41638738822652754	0.5035448956780924	0.4327127887481371	0.25968116616989567	0.6648411885245902	0.6834581780923994	0.2971201564828614	0.7939506333830104	0.764556259314456	0.011185543964232436	0.0002570789865872225	0.00045002794336812535	0.0011897354694485607	0.2416867548435171	0.8850067064083458	0.9965470380029806	0.7884959016393442	0.5488115685543964	0.04217278315946349	3.944672131150906e-05	4.429023845009539e-05	6.054396423249564e-05	0.010083178092399447	0.42326904806259313	0.44541710134128165	0.5187200074515648	0.6545531855439642	0.5002286698956782	0.852587742175857	0.057890322280178874	0.12054885432190765	0.7452595938897169	0.454698956780924	0.5453056073025335	0.9057222429210134	0.8203944672131147	0.5298558122205663	0.5571009687034277	0.9806663561847988	0.13935362332339796
2.390625	0.6184672596870342	0.1709616244411326	0.2189687965722802	0.3096679862146051	0.7008720659463488	0.23106617921013417	0.0522617827868852	0.07359924552906105	0.6387254564083458	0.3835983606557377	0.4583661978390462	0.4310948677347243	0.2953414679582712	0.8496743200447094	0.7163135711624441	0.3131797224292101	0.6785368386736215	0.6506587183308494	0.012718470566318918	0.00022187034277199036	0.0007121833084947626	0.002857255961251859	0.39785040983606557	0.9542847894932935	0.7195145771236959	0.8802238729508197	0.5966004564083458	0.09887607116244412	3.818926974663572e-05	4.3312220566305015e-05	5.93796572280203e-05	0.013614428092399433	0.4820200260804769	0.6137905178837556	0.749523705290611	0.5607250838301043	0.6150516486587183	0.8158973081222056	0.03599473733233982	0.08843619597615504	0.7531774403874814	0.40454219448584205	0.6908187872578242	0.9425909556631893	0.874499208271237	0.6521725037257824	0.6927414772727273	0.8597686754843517	0.12768726713859913
2.40625	0.5400523006706408	0.15814344262295077	0.3625794523099851	0.22308015089418776	0.9456409277198211	0.2751839139344262	0.05682260618479884	0.023905597988077454	0.9348461251862892	0.30071767883755585	0.4237412909836066	0.3211625372578242	0.2659501676602086	0.9940318554396423	0.7070286885245902	0.29226718517138595	0.7388809146795827	0.5381337555886736	0.005041635618479923	0.0002302533532041462	0.0005689735469448509	0.0034478856184798623	0.3687561009687035	0.8309747112518628	0.6044354508196721	0.9575079172876304	0.8012014716840536	0.13961987704918033	3.879470938894514e-05	4.568740685539918e-05	6.529433681068397e-05	0.012242408718330822	0.8125538375558867	0.8295543498509688	0.8277858140834575	0.5295141579731744	0.6905933308494784	0.7049674925484352	0.023691924366616934	0.060589139344262244	0.4612918684798808	0.21006091654247394	0.7188753260059613	0.917262760804769	0.8148052812965723	0.6521766952309985	0.8108226061847988	0.7171079545454546	0.10356445603576747
2.421875	0.5914858885991059	0.23416407414307006	0.3225463859910581	0.446378120342772	0.9195779154247392	0.3910921665424739	0.07351364567809238	0.034862751490312927	0.8724538934426229	0.24914544523099846	0.2868342026825633	0.3164235748882265	0.2851218330849479	0.9898628446348733	0.576678371833085	0.43034565946348735	0.7588957246646796	0.46886242548435175	0.004368386736214647	0.00031375745156481116	0.00045272913561844597	0.00500568181818184	0.3428274962742176	0.8932457619225037	0.5819527757078986	0.8546061382265275	0.7678743945603577	0.1700038189269747	4.578055141579718e-05	4.99254843516761e-05	6.0776825633435116e-05	0.004578008569299574	0.8719449515648287	0.8913593051415798	0.9450060543964233	0.5123269374068554	0.5909375931445604	0.9109858885991058	0.01439521236959762	0.03578814269746644	0.2783818926974665	0.1423460320417288	0.8325920268256334	0.9678086345007452	0.7588420733979135	0.6081578800298062	0.9983482209388972	0.6003971684053651	0.11736163375558872
2.4375	0.4154217119970194	0.29308522727272723	0.3450576099105812	0.4016701751117735	0.9718850130402384	0.26477668591654246	0.052543545081967236	0.04241672876304026	0.6367366337555886	0.3644759687034277	0.3031019467213115	0.3173430048435172	0.20249310730253356	0.9768824981371088	0.7306302626676602	0.4645809426229508	0.6767793871087928	0.5173542287630402	0.004732721684053698	0.00031240685543965085	0.0004947839046199887	0.00468926974664674	0.5183335506706408	0.8816493573025336	0.7841298900894188	0.9214923621460507	0.7853308029061103	0.10461545268256334	4.941318926976468e-05	5.2114381520085296e-05	6.357116244415373e-05	0.010642976900149037	0.9233100316691505	0.7008811475409836	0.9925189083457526	0.46316635618479884	0.5182226154992549	0.8506973733233979	0.021815340909090875	0.04380430327868856	0.30590713487332344	0.09721101900149032	0.9492527943368108	0.6891576937406856	0.694620575633383	0.6938120808494783	0.7458919057377049	0.5153107768256333	0.1451342678837556
2.453125	0.628492967585693	0.31518330849478393	0.5101790238450075	0.5301563897168405	0.9652178185543965	0.255308075633383	0.12551220193740686	0.07919192436661704	0.5030549087183309	0.2833948863636364	0.1743811941132638	0.33341835879284654	0.13968666169895683	0.8376024124441133	0.7982547969448585	0.6091226248137109	0.7171725502980626	0.3663314083457526	0.0018599105812220351	0.00025521609538003975	0.0006682656482861482	0.004676462369597623	0.39098714605067064	0.8311333830104322	0.6857438058867362	0.8658831967213114	0.7880526266766021	0.09863571162444118	5.551415797322434e-05	6.161512667657298e-05	6.752980625934768e-05	0.00790364195230997	0.9365850409836065	0.8083595380029807	0.9490801508941877	0.3778835692995529	0.441764577123696	0.9669073211624442	0.03772033345752612	0.03341942995529057	0.2482424087183308	0.07283629843517136	0.7729061568554396	0.7622853017883755	0.7704671199701938	0.8357302533532042	0.6811607675111773	0.5986350596125186	0.11717869783904622
2.46875	0.8912635991058122	0.6383974478390462	0.6368206967213115	0.6884221777198212	0.698839558494784	0.35910222615499254	0.1842148845007452	0.1292472522354694	0.3730933774217585	0.3990538841281669	0.30166118666169894	0.5779309333084948	0.2806378539493294	0.935001304023845	0.680375	0.6164397820417288	0.6626566225782414	0.2829680514157973	0.005668032786885213	0.0009783904619969919	0.0023748602831594745	0.007417706780924016	0.40842632265275713	0.7287110190014903	0.7729013599105812	0.9391646330104322	0.7846560171385991	0.2254017790611028	7.833457526085219e-05	9.072280178834546e-05	7.88934426229071e-05	0.005859025707898646	0.9042991337555887	0.6528427254098361	0.9319358233979136	0.3278091933681073	0.23422214977645306	0.7358091933681072	0.05079680514157969	0.022141579731743688	0.27097247578241435	0.13331436289120713	0.6563933494783905	0.5111660767511177	0.6248422131147541	0.77863543219076	0.6107395212369597	0.5696445137853949	0.17046399962742176
2.484375	0.8339628353204173	0.8764467678837555	0.6962692809239941	0.5810228669895678	0.82669010804769	0.2710998509687035	0.15692716095380033	0.18566081408345758	0.33894448584202685	0.5829653036512668	0.4765465722801788	0.735146609538003	0.3999529154247392	0.8841394839791357	0.5965482023099851	0.46679950633383005	0.7398168777943368	0.16972373323397916	0.02602319299552902	0.010778548807749644	0.02266803278688523	0.029123789120715338	0.5657318368107302	0.8744122578241431	0.8314388971684054	0.8805714418777943	0.7733658252608048	0.3268366244411326	0.0005387947093890011	0.0006421385991057793	0.00018843144560354297	0.01336601154992545	0.833815620342772	0.35338040238450075	0.8508950260804768	0.3847335134128167	0.23867739381520114	0.5888433774217585	0.06401872205663184	0.024423621460506695	0.3233188338301043	0.5018762574515648	0.5577625279433681	0.49655062406855444	0.9235377235469449	0.9995776359910581	0.40271968144560355	0.45372629470938897	0.1768952123695976
2.5	0.6695699981371088	0.8267999254843517	0.850661186661699	0.6023097988077497	0.8548619597615499	0.21949166356184802	0.10485506706408343	0.28552305327868854	0.4581278874813711	0.5895439176602086	0.4336189456035767	0.7523904154247392	0.5097498602831594	0.7488581408345752	0.5618661046944858	0.3550732581967213	0.5511833550670641	0.09526634687034274	0.027087742175856966	0.011933820789865823	0.040490406110283206	0.038267092026825655	0.7132886549925485	0.9100180234724292	0.8107520491803278	0.8830338114754098	0.6549948770491802	0.4030991523845008	0.0026824701937406825	0.002092771982116215	0.0005116896423248418	0.033088161326378485	0.9996795827123696	0.3228253073770492	0.7943474292101341	0.40932735655737706	0.16000358606557374	0.3046335692995529	0.15851872205663187	0.04669178464977641	0.31004200819672134	0.6145064269746647	0.6886499627421758	0.5272938710879285	0.9505212835320417	0.8897393815201192	0.4454312127421759	0.6052775707898659	0.11168111959761551
2.515625	0.7445693461251863	0.7368203707153502	0.9306670547690015	0.6327554955290611	0.95966668219076	0.17508839418777944	0.09890857861400892	0.32397927533532045	0.6773186475409836	0.4087461810730253	0.342008848733234	0.695533066318927	0.5183941412071535	0.7843933960506706	0.5829130961251863	0.507673714605067	0.7506749720566319	0.11412127421758567	0.03940303651266763	0.01656403688524588	0.06354470938897172	0.052934472801788424	0.7920428930700447	0.9938709482116245	0.927980206780924	0.7068536698956781	0.7984912909836066	0.6286354321907601	0.0063464977645305565	0.004265788002980608	0.0011848919523099744	0.08440340909090904	0.9471172690014903	0.32403874813710876	0.7450995715350224	0.3086044616244411	0.05747927533532038	0.17002580104321907	0.26908518070044707	0.10718717399403876	0.3338316412071535	0.4473316412071535	0.8357283438897168	0.6378609817436662	0.9711172224292102	0.712773192995529	0.4520198863636363	0.755854973919523	0.12765638971684057
2.53125	0.8461836810730253	0.7290356277943368	0.9436877328614008	0.7731011549925484	0.9092308587928465	0.17860092213114753	0.13937551229508194	0.5428039307004471	0.6535116430700447	0.49669136549925486	0.3703635897913562	0.7428099850968704	0.5434402477645306	0.8048012295081968	0.38246264903129656	0.6591393908345753	0.7642258755588673	0.09012215909090904	0.051955523472429155	0.01864269746646796	0.081699469076006	0.052050950074515656	0.7688152943368107	0.7653634035022354	0.9100591467958271	0.49511372950819676	0.9188268442622951	0.9918000652011922	0.016387015648286152	0.006763412816691461	0.0035648286140089747	0.14505970566318926	0.7833087742175857	0.4085856464232489	0.5350566784649776	0.13457940573770488	0.010131287257824195	0.08155849478390464	0.5817838114754099	0.2935283625186289	0.4845735842026826	0.3305618014157973	0.8425310637108793	0.5605541169895678	0.7202377514903129	0.4487971777198212	0.5754629284649777	0.9467945696721312	0.2480240778688525
2.546875	0.8460828520864382	0.8584969262295081	0.6072618759314456	0.9324135152757079	0.8818424925484352	0.1937744970193741	0.3157058029061103	0.8714292101341281	0.6623656389716841	0.5613033718330849	0.32435911885245905	0.7002409184053651	0.5087598733233979	0.7964693088673621	0.28384505402384497	0.9213279154247392	0.9320193740685544	0.08811372950819674	0.04450749813710875	0.008388040238450079	0.08190811289120714	0.03675852272727276	0.7091141486587184	0.7982425950074515	0.9726561102831595	0.5414870063338302	0.8115686009687034	0.9887159556631893	0.022361354321907556	0.00764842585692993	0.005844914307004512	0.21971991430700444	0.857321348733234	0.4631615592399404	0.4798133383010432	0.1032982023099851	0.004763273099850918	0.06645952868852456	0.6473800763785396	0.522388273099851	0.6036758103576751	0.26076220193740685	0.8387232209388972	0.3856721777198212	0.44618284277198217	0.2926002235469448	0.6374349850968704	0.7622839046199702	0.3332321162444113
2.5625	0.6172806911326378	0.6010688338301043	0.5348945137853949	0.7179584109538003	0.7720115033532042	0.11409966467958266	0.356957293219076	0.9878909277198211	0.732109118852459	0.42147140461997024	0.2632635991058122	0.6221274683308495	0.40369360096870344	0.8336464698211624	0.4017519560357675	0.9400833643815201	0.9852233140834575	0.0788157134873323	0.01513082153502232	0.008307097615499304	0.07822755216095378	0.024390974292101353	0.505198677347243	0.9983891579731744	0.7575274776453055	0.5826710599850968	0.6411100968703427	0.8907925670640835	0.03619248323397917	0.006718703427719852	0.009628958643815189	0.3269490033532042	0.8984059705663189	0.3147333736959762	0.5683135245901639	0.19250721870342768	0.0037148379284649424	0.06309407600596129	0.7700469914307004	0.8295423807749627	0.7262373323397914	0.29605393070044705	0.8346551322652758	0.4406960227272727	0.3801468423994039	0.2454649776453055	0.8658731371087929	0.5114824422503725	0.4183346218330849
2.578125	0.5702906110283159	0.4107491616989568	0.6074065760059613	0.6122293219076006	0.8738519001490312	0.1294929210134128	0.34830965909090905	0.8193247950819672	0.530385665052161	0.5595489940387481	0.3244694485842027	0.7268358792846498	0.3430343237704918	0.6784594821162444	0.3862193088673621	0.9395070789865871	0.9790648286140089	0.1180525335320417	0.013283997764530597	0.009953008569299593	0.08884784836065573	0.033509267883755633	0.5055008383010432	0.7984430886736215	0.7122344448584202	0.6450518815201192	0.40854387108792845	0.8074633010432191	0.04085017697466464	0.006363403502235521	0.01854568740685547	0.36607647168405366	0.9714456035767511	0.3560016766020865	0.6416460506706408	0.20601150335320417	0.004664772727272726	0.06560171385991054	0.9082570789865871	0.9963242827868852	0.8764706594634873	0.33988491989567804	0.6744305141579732	0.36670207712369596	0.2434154247391952	0.22861237891207153	0.9098811941132638	0.36007260618479886	0.5702393815201192
2.59375	0.6653475689269747	0.5127241989567809	0.6846895026080477	0.6069624627421759	0.9798424925484351	0.1330079172876304	0.5692600130402384	0.6868151546199701	0.43906492175856926	0.7110754005216096	0.44215708830104317	0.8295478297317437	0.283103902757079	0.6007006333830105	0.36877403129657227	0.6002579638599106	0.6784248323397913	0.3045877887481371	0.051528641952309995	0.019428558122205675	0.0949856557377049	0.04083317809239939	0.5316633289865872	0.844659090909091	0.5287303464977645	0.48404335879284655	0.5492352831594635	0.916082293219076	0.05280276639344261	0.009624953427719851	0.02597662071535023	0.43721185730253354	0.9301396702682563	0.31829512853949327	0.5525849012667661	0.13441696162444117	0.006672177719821204	0.0629302812965723	0.8166259314456036	0.7453582805514158	0.9108772354694485	0.42929927347242924	0.6658838021609538	0.3553945137853949	0.21648532973174361	0.2064964139344262	0.6820780551415797	0.19026960692995531	0.7674280923994039
2.609375	0.6494936661698957	0.7472126490312966	0.7051600223546945	0.6020013505961253	0.840428651266766	0.11114744783904618	0.513717958271237	0.5495115033532042	0.6037569392697466	0.7041705476900149	0.37423113822652754	0.6631398099850969	0.16522107861400892	0.6025292008196721	0.3560535115499255	0.5077237798062593	0.6542313245156484	0.31430798248882263	0.06794816505216095	0.03161428837555891	0.08488273099850974	0.04355057749627422	0.5110298062593144	0.9353013226527571	0.43299031296572277	0.5100098267511177	0.7505022820417288	0.9455821535022355	0.10129508196721315	0.01832307190760063	0.04523337369597613	0.4966739940387481	0.6873226061847988	0.2293864102086438	0.6381353390461997	0.13677179582712373	0.0053544150521609435	0.02393060730253349	0.614292194485842	0.6364676322652757	0.7271326844262296	0.5680701844262295	0.3639925950074515	0.6286711997019374	0.24895021423248886	0.11964581780923988	0.3620885804769002	0.10117012853949325	0.941125
2.625	0.8005046572280179	0.9170239381520119	0.7386665890461996	0.7514194299552907	0.6520625	0.13718577682563338	0.5251456780923994	0.598744551043219	0.9080357209388972	0.5823978204172876	0.35313948397913564	0.6062375186289121	0.14378045827123698	0.43463412816691505	0.3166606277943368	0.3693481277943368	0.6969277663934426	0.28338422131147545	0.06763687593144563	0.05150391207153504	0.08001993293591658	0.03434994411326375	0.3481249068554396	0.939208084947839	0.2494822093889717	0.4746451657973174	0.893284649776453	0.9817328614008942	0.16884039679582707	0.039745156482861366	0.06725763785394934	0.36710669709388977	0.7432671385991059	0.11616644932935916	0.8772196348733234	0.16892846497764535	0.005555281296572234	0.015371553651266745	0.5789141207153502	0.7597237332339791	0.7016494504470938	0.7585203055141579	0.2120359072280179	0.9888862704918033	0.37277072466467953	0.1197224292101341	0.24624930141579737	0.09868158532041726	0.9970015834575261
2.640625	0.8801779526825634	0.9630810357675111	0.7979323770491803	0.8644204079731743	0.7477115778688525	0.10682949888226523	0.6292665797317436	0.7250889996274217	0.7292131147540983	0.5183096590909091	0.3966482861400894	0.5734567343517138	0.10955271982116244	0.2850910488077496	0.3662053371833085	0.34540625	0.853836950447094	0.25928385804769005	0.09073183681073027	0.09126341281669148	0.0808707153502235	0.03207982488822658	0.3176941132637854	0.8527451099105812	0.26186717585693	0.4747479973919523	0.9636613729508197	0.7145297131147541	0.3181489847242921	0.0872179582712369	0.11262369597615496	0.35630341840536517	0.7827699795081967	0.14427719821162444	0.9670468982861401	0.2031849385245902	0.0029717771982116226	0.007749161698956786	0.5428847336065574	0.7260047503725782	0.6136518722056632	0.9485394467213115	0.15142366803278684	0.9135303651266766	0.33232372391952314	0.08643796572280182	0.23342874441132633	0.14086428837555887	0.8996207153502236
2.65625	0.6193090070789866	0.9493525521609538	0.7566000372578241	0.8215507172131148	0.7762785022354695	0.05450880216095377	0.7482296479135618	0.8018212555886737	0.6861578800298063	0.5697766393442623	0.4037069206408346	0.4669192436661699	0.09622624813710878	0.23289004284649772	0.41100675298062594	0.27654270678092396	0.9862670920268256	0.2912702123695976	0.13493819858420264	0.10868787257824142	0.07706529433681075	0.04202924739195235	0.3254495622205663	0.6948525521609539	0.22853874813710884	0.42517520491803273	0.9541143815201192	0.6671750652011923	0.3848852459016393	0.13919532414307	0.17586163375558872	0.4796560637108793	0.7442551695230999	0.12958778874813714	0.9356489381520119	0.26752775707898657	0.002104182190760029	0.009914819299552957	0.39969173807749625	0.5906995156482862	0.5184725689269747	0.6516738077496274	0.16903283345752607	0.7967284836065573	0.3729376862891207	0.09031431631892695	0.26354666542473915	0.1491283066318927	0.8042785488077496
2.671875	0.5707290890461997	0.86157810171386	0.6070449888226528	0.9665501117734724	0.6533819858420269	0.13187141393442625	0.9492504191505216	0.98173695976155	0.35810967771982116	0.544069532414307	0.47085054955290606	0.6054395491803279	0.18625461065573767	0.4030971032041729	0.16659817436661695	0.27630793591654246	0.9057744970193741	0.2333005774962742	0.19048132451564825	0.11439320976154987	0.12603157600596127	0.10957437593144559	0.523292706780924	0.7470024683308495	0.21131114940387485	0.39333103576751116	0.9043899031296572	0.48708639157973177	0.42170887667660206	0.19179820230998512	0.3755939828614009	0.6847572652757079	0.944891393442623	0.1653253073770492	0.678993759314456	0.23522336065573768	0.0018382078986587391	0.014427300670640797	0.19848220938897165	0.35880891393442627	0.6521779526825633	0.6306118200447094	0.3035862984351714	0.8467672317436662	0.41737239195231	0.10060413561847992	0.24173933494783906	0.13296446535022355	0.8482330011177347
2.6875	0.429874208271237	0.9594671665424739	0.6246216933681072	0.8353743014157973	0.7228087276453055	0.2051111214605067	0.8770122950819672	0.8698195789865872	0.4587887481371088	0.6984640461997019	0.5502932190760059	0.5510026546199702	0.18870342771982118	0.3929411326378539	0.11056007824143066	0.2430556073025335	0.9579176136363636	0.39447364008941876	0.19666854508196718	0.10502426415797317	0.10779922690014898	0.08201117734724295	0.6051025987332339	0.9559217585692995	0.1274099757824143	0.5015178371833084	0.7306146143815202	0.44121167101341285	0.5524028036512667	0.26730458271236957	0.5360718610283159	0.9481711997019374	0.6825233327123696	0.11082223360655741	0.7044995342771982	0.1648129657228018	0.0012980625931445777	0.0052280644560357414	0.057125512295082004	0.23058406296572276	0.5844004284649776	0.3635041449329359	0.29643633569299555	0.6761929023845008	0.40365834575260806	0.061689688897168415	0.0892840443368107	0.0593294523099851	0.8980121553651267
2.703125	0.25799171013412814	0.9696200167660208	0.3933658718330849	0.6376930886736214	0.8756076285394933	0.3369201751117735	0.5494148658718331	0.7157271330104322	0.5171226713859911	0.739160394932936	0.6518685264530552	0.5668571162444114	0.29681836810730255	0.5159828148286141	0.027749953427719798	0.1057019374068554	0.747333876676602	0.42759747578241436	0.15114409463487333	0.1149518442622951	0.16175046572280183	0.1328827775707898	0.7567609910581222	0.8423800298062594	0.09541100037257821	0.3386853111028316	0.6761237891207154	0.41395193740685543	0.8179959016393443	0.5582474850968704	0.8513719728017883	0.5745033066318928	0.5964437872578241	0.09063710879284648	0.6194365219821163	0.12595338114754095	0.0012045454545454026	0.0018796572280178614	0.013805747019374093	0.13141444672131153	0.2806186661698957	0.17210376304023844	0.42344127235469453	0.6352019374068554	0.36399538934426234	0.048644793219076	0.03642161885245898	0.02042948956780921	0.8791773938152012
2.71875	0.3185839232488823	0.9829415983606558	0.3925315294336811	0.3710040517883756	0.9606723174366617	0.4013425391207154	0.4417949888226528	0.51238543219076	0.5561582991803279	0.7012918219076005	0.6618904619970194	0.6449285115499255	0.3943134314456036	0.49951378539493296	0.04253981929955286	0.1262288096125186	0.5110209575260805	0.4523558122205663	0.16545855067064086	0.08848146423248882	0.14419122578241428	0.14468843144560362	0.8011694299552906	0.8539982768256333	0.06050270119225032	0.24214302347242922	0.6222838114754099	0.426184379657228	0.74934375	0.5518191598360656	0.9207262015648287	0.44772005402384496	0.6127540052160954	0.10474725223546943	0.7267185637108793	0.21235623137108794	0.0027035208643815256	0.002281389716840554	0.012971823770491775	0.1380777757078987	0.19484384314456038	0.17454009873323395	0.3469090443368107	0.4700811754843517	0.46613515275707895	0.048805514157973184	0.03472294150521604	0.023841561102831643	0.7310125279433681
2.734375	0.22896218330849483	0.7506181538748137	0.49461643070044714	0.3652677440387482	0.8573836158718331	0.5584429023845008	0.4080102924739195	0.5406760897913562	0.4375753073770492	0.719463021609538	0.6808556725037258	0.6896431166169896	0.4594731277943368	0.4178839418777943	0.10333224664679586	0.16272419895678092	0.3585872764530551	0.3966654247391952	0.1737113915797317	0.05409398286140088	0.08013240499254848	0.07474166356184797	0.6342424087183309	0.9781952309985097	0.14172475782414307	0.26847224292101346	0.6425917939642325	0.4952153502235469	0.5814149124441133	0.5257739381520119	0.9187853949329359	0.5515842492548435	0.8927966654247392	0.21399678651266762	0.6379907321162444	0.2566489847242921	0.0031271888971684536	0.001744318181818194	0.009239195230998476	0.12052724478390464	0.20037593144560362	0.19336242548435167	0.4440580290611028	0.5295173248882266	0.41031603949329354	0.04547149776453052	0.03260828055141585	0.01571064642324893	0.47253124999999996
2.75	0.22177314642324886	0.526875	0.46049292101341277	0.3785582153502235	0.8281078614008942	0.4504702403129657	0.3957801788375559	0.48861307749627425	0.45615871833084953	0.6854650242175857	0.7675416356184799	0.6528858047690015	0.55220054023845	0.45315704172876303	0.13584319113263787	0.24097312779433677	0.2714927812965723	0.5460385152757079	0.20000572839046205	0.07074771795827128	0.11318745342771985	0.07940732116244409	0.5556557842771982	0.8537859072280178	0.18448113822652756	0.1402637853949329	0.4820823863636363	0.6008508289865873	0.5281410208643815	0.586015368852459	0.7346992362146051	0.4692424087183309	0.7825591002235469	0.2897796665424739	0.4785747019374068	0.22649687965722798	0.003294057377049131	0.002138273099850929	0.004050810357675072	0.05003809612518628	0.22965499254843513	0.3213428185543964	0.45593666169895675	0.42712318368107305	0.5794405271982116	0.07425209575260805	0.053398891579731766	0.008495668777943388	0.317025521609538
2.765625	0.25898192995529057	0.6137584295827123	0.6808716002235469	0.3580571907600596	0.8585289679582713	0.42276932749627427	0.3559580849478391	0.5807450167660209	0.5223111028315947	0.5449468610283159	0.727246087928465	0.6235707432935916	0.5867373323397913	0.43155574701937405	0.22698351341281664	0.2996086065573771	0.23015308308494786	0.5647459016393442	0.17043279619970197	0.13502854880774962	0.1747982954545455	0.1188060730253353	0.5506990033532042	0.7700713021609538	0.09007414307004469	0.16813734165424743	0.4880661326378539	0.7407269932935916	0.6138004843517139	0.7681187127421758	0.5627160022354695	0.4053121274217586	0.6166158252608047	0.19163440760059613	0.4935793591654247	0.22397075260804766	0.0019733606557377215	0.0019976248137109076	0.004392418032786893	0.07232703055141576	0.32869923621460506	0.3005304582712369	0.459851294709389	0.328427859538003	0.545860935171386	0.0617853017883756	0.070319532414307	0.019212928464977685	0.48267720752608045
2.78125	0.14771283532041724	0.40690536512667663	0.6662351900149031	0.3100897447839046	0.8894011736214605	0.451551834947839	0.3664090909090909	0.4918906017138599	0.5162635525335321	0.4643552999254843	0.7192014716840536	0.6421629564083458	0.68292189828614	0.4030439642324888	0.2541896423248883	0.30995966840536515	0.1725849478390462	0.6541595100596125	0.11287928464977648	0.1580742827868853	0.2755244038748137	0.19780733047690013	0.6558426788375559	0.8016626769746646	0.08932968517138595	0.2024691691505216	0.7589877980625932	0.9102201471684054	0.7005320883010433	0.9862062220566319	0.4181436289120716	0.23645193740685544	0.4545763785394933	0.20663105439642326	0.46608611214605067	0.3757879564083457	0.00267865126676603	0.0020751676602086544	0.0048913002980626175	0.10324301415797321	0.3792441784649776	0.31487621087928463	0.5702960134128168	0.31939875186289124	0.5099354973919523	0.056870668777943334	0.05896525707898659	0.037545920268256316	0.48667404061102837
2.796875	0.11404820230998514	0.5008634500745157	0.7821934146795827	0.29324566877794334	0.8062991337555887	0.4498009500745156	0.4428026266766021	0.4098907414307005	0.41564316318926975	0.31005798248882266	0.6764331222056632	0.7223446348733233	0.8018751397168405	0.29661899217585697	0.5343809146795827	0.37210273845007447	0.09708573956780919	0.5617550298062592	0.05116160581222051	0.16428469634873322	0.3946819578986587	0.29531357116244417	0.7114977179582712	0.6793194858420268	0.15924273472429207	0.10007549366616986	0.902245575633383	0.941440620342772	0.7039116523845008	0.8630525801043218	0.3702646702682564	0.16581855439642323	0.2997546106557377	0.26408150149031295	0.26764577123695976	0.5287454359165424	0.006529061102831579	0.0020499720566319324	0.019118479880774975	0.11840163934426229	0.44000516952309987	0.5251454918032787	0.6721298900894188	0.3575327868852459	0.6850964046199701	0.07556338487332337	0.06530206780923997	0.05838203241430695	0.5283418871087928
2.8125	0.14740117362146055	0.46972089232488823	0.8907826471684054	0.3615427999254843	0.9897284836065574	0.6720975223546946	0.47491672876304025	0.31635227272727273	0.5345787537257825	0.41840522540983605	0.9567743573025336	0.9688526918777943	0.7841469821162445	0.37724906855439644	0.48336652384500745	0.4225519280923994	0.04454578055141578	0.7364087649031297	0.06262607116244412	0.2874524497019374	0.715945836438152	0.5312768722056631	0.9582297410581222	0.5440297131147541	0.16664418777943368	0.05593377421758572	0.8204123043964232	0.8719692157228018	0.7671911792101341	0.7475243573025335	0.24120934239940384	0.09000470380029801	0.2268362984351714	0.35193009500745154	0.1997061289120715	0.6141045081967214	0.01164069485842023	0.004888412816691501	0.03654228763040235	0.0915670640834575	0.46882269932935916	0.6513283345752607	0.9929449515648286	0.5870887667660208	0.5972028222801788	0.06560618479880775	0.053934239940387485	0.04832786885245899	0.5044024310730253
2.828125	0.20612672317436664	0.3244372671385991	0.9931480532786885	0.4081311009687034	0.9620488077496274	0.8684069485842026	0.5024686102831595	0.26089199888226533	0.6165381892697466	0.5445078241430701	0.7474023845007451	0.6796808867362146	0.5076452123695976	0.4679799273472429	0.5254887295081967	0.44523416542473915	0.028477179582712342	0.858922922876304	0.06992902384500743	0.3627223360655738	0.7428017883755589	0.5509405737704918	0.9059347522354695	0.5327150242175858	0.25991700819672137	0.03562295081967215	0.5264467678837557	0.9592863729508196	0.7765455011177347	0.9521656576005961	0.3251332432935916	0.11366104694485846	0.25130728390462	0.45299254843517134	0.10512546572280179	0.5517733792846498	0.011854647913561833	0.004121087928464995	0.035514996274217614	0.0679635804769001	0.4483876210879285	0.7696127049180328	0.748715350223547	0.8972994597615499	0.3645409836065574	0.03670873695976151	0.0470502980625932	0.04149860283159468	0.38329992548435177
2.84375	0.1769461624441132	0.2122335134128167	0.8452167008196722	0.4354334947839046	0.9718163189269746	0.9815588207898659	0.6159017790611028	0.27063007637853953	0.8340805700447094	0.4999840257078987	0.8035600782414307	0.7991698491058122	0.48787658345752605	0.6224249254843517	0.40581273286140085	0.47225526266766016	0.02096791169895673	0.9136592771982116	0.04958750931445599	0.2985034929210134	0.7064327030551416	0.565822140461997	0.8485974292101341	0.4916677533532041	0.22427486959761544	0.01292534463487327	0.4164422503725782	0.8010061941132638	0.930216933681073	0.7331549925484352	0.32664768070044714	0.17176131706408349	0.20264758755588674	0.5322989008941879	0.05501588114754097	0.6664579918032787	0.01860688338301042	0.004635665052160953	0.022825260804768988	0.04521865685543969	0.5109099757824143	0.9902827868852458	0.76061456780924	0.7830597056631893	0.41913953055141584	0.03420822466467954	0.03745896982116248	0.024956175484351695	0.35574301415797316
2.859375	0.14912220566318923	0.2736623509687034	0.8820526732488823	0.6191664027570789	0.8734321907600596	0.732525288748137	0.7068545547690015	0.38532241989567806	0.8903607488822652	0.4536451657973174	0.8307361214605067	0.7360427533532041	0.39667678837555886	0.8995920268256334	0.30613338301043214	0.520326564828614	0.0449655830849478	0.9493334575260804	0.03667059426229513	0.3457168871087929	0.8672177254098361	0.7217013785394932	0.7829825819672132	0.42430276639344267	0.39488198584202683	0.02106967213114752	0.39347163748137104	0.6362708643815201	0.8394300950074516	0.5440983606557377	0.33636051602086436	0.25710935171385996	0.12183760245901643	0.7805897913561848	0.07627337928464972	0.7177124627421758	0.021716840536512683	0.004008569299552955	0.021876676602086476	0.042676928092399424	0.4533997764530552	0.8272227086438152	0.8276773472429211	0.7631596963487333	0.43899445789865876	0.051219402011922543	0.058923574888226526	0.02071097242921016	0.22255509500745152
2.875	0.2489280458271237	0.283551555514158	0.7892459947839046	0.6828054210134128	0.9577972242921013	0.5630828986587184	0.7908868293591654	0.5696250931445603	0.8571261177347242	0.3467328614008942	0.8130602179582712	0.6324785767511177	0.30053711810730255	0.8561556445603576	0.27011745529061104	0.5679055048435171	0.07649706594634875	0.7936365033532042	0.0539797410581222	0.3875657600596125	0.9596967678837556	0.8745586345007452	0.7379663282414307	0.24843805886736214	0.6228386736214605	0.03890876490312967	0.5024697280178838	0.5978370435916542	0.6244581780923995	0.4086078614008942	0.3571970938897169	0.3891770678092399	0.09422592213114755	0.9886274217585693	0.07546842399403875	0.6710118293591654	0.01842557749627427	0.004908299180327869	0.02901653315946351	0.053479275335320375	0.5535644560357675	0.9536312872578241	0.8196954172876304	0.7637188431445603	0.45271101900149036	0.08180360469448589	0.08138799366616989	0.022012900521609535	0.2595346963487333
2.890625	0.41070775894187783	0.30477030551415796	0.8244186382265276	0.9211764623695976	0.877449236214605	0.45617133941877797	0.8893349012667661	0.866013273099851	0.8272329079731744	0.4000100596125187	0.7689832339791356	0.5670475502980625	0.25932358420268253	0.756390368852459	0.2257623882265276	0.8581374347988078	0.13846814456035772	0.5969241337555886	0.05115047503725778	0.35954578055141584	0.9750865778688524	0.9230117362146051	0.7669619038748137	0.22096646795827124	0.5099765275707899	0.05923588859910578	0.6182659742921013	0.6436793032786885	0.7534441598360656	0.5313396516393443	0.6094904526825633	0.6538041169895679	0.15508238636363636	0.9734485842026825	0.13779787630402385	0.8103715070789865	0.02668889716840539	0.018119225037257825	0.10269909649776454	0.1381348733233979	0.48732977831594637	0.9744477924739195	0.9682603390461997	0.8991016207153503	0.40086526639344267	0.18194024776453055	0.2040607768256334	0.056636456780923994	0.3961752980625931
2.90625	0.3792272261549926	0.3241441412071535	0.766955989195231	0.926978390461997	0.9272622950819672	0.429675530923994	0.8972615964977645	0.7439568740685544	0.7670491337555887	0.530032274590164	0.6474462555886736	0.38606832153502235	0.25814246460506707	0.5932965257078986	0.28808108233979135	0.9518325260804769	0.2201250931445604	0.508961484724292	0.0707131613263785	0.5505288748137109	0.7774364288375559	0.9246329172876304	0.7950988729508197	0.24296656110283155	0.49132600596125187	0.10982884687034278	0.7833880868107302	0.679637760804769	0.4149877980625931	0.3773200912816691	0.6644135152757079	0.7591172690014903	0.3069228297317437	0.7350613356929956	0.17296595566318929	0.8538139903129658	0.02498407228017885	0.01657675111773471	0.16556045081967208	0.2507453427719821	0.46054242734724293	0.9147511177347243	0.9493319206408346	0.9925396795827124	0.3446301695230999	0.22967441318926973	0.3067459482116245	0.08195426602086442	0.5918585134128167
2.921875	0.6564256706408346	0.3424986028315946	0.9643770026080477	0.571908625186289	0.6720622671385992	0.48797797131147536	0.9073373230253353	0.8462034742921014	0.8556564362891207	0.378834901266766	0.7583165517883755	0.39338752794336806	0.2836923900894188	0.4961590443368107	0.21183564642324892	0.8335652477645306	0.32385837369597614	0.4530733513412817	0.14334780178837558	0.6448648938152012	0.6326256985842027	0.9720119225037258	0.7927595473174367	0.3872689549180328	0.48928693181818184	0.0740126210879285	0.7877513971684054	0.6852199608792846	0.30285711624441136	0.32439311661698955	0.597621879657228	0.7532751956035768	0.4652719355439643	0.6733056538748137	0.1610956128912071	0.8778073304769002	0.0435741430700447	0.022572792473919523	0.1852086438152012	0.20519103949329354	0.3993924180327869	0.949760665052161	0.9024157041728763	0.8972218237704918	0.49698379284649774	0.2976009221311475	0.33220831780924	0.058154480253353236	0.5182919616244411
2.9375	0.8694397354694485	0.703178930700447	0.5464899403874814	0.16995095938897165	0.32886671013412816	0.6595231929955291	0.5573198584202683	0.7365737704918033	0.6852884221311475	0.25657265275707897	0.886172131147541	0.5922385897913562	0.4677023099850969	0.5877926602086438	0.4179536605812221	0.8368621926229508	0.3333262388226528	0.5457733327123696	0.2015886736214605	0.5554154713114754	0.7191602086438151	0.8730297131147541	0.6827654154247391	0.35882265275707903	0.4566752049180328	0.06861233233979136	0.6127930327868852	0.5364216654247391	0.33634901266766026	0.37153064456035767	0.5589990685543964	0.7745344634873323	0.6493167846497765	0.791801322652757	0.14101993293591653	0.8378981464232489	0.0445308308494784	0.047200773099850934	0.21168880402384505	0.2757833457526081	0.6276342678837556	0.7476947187034277	0.9110434053651266	0.8374777850223547	0.644245063338301	0.5038270771236959	0.5270125279433682	0.08997531669150527	0.7489139344262294
2.953125	0.7610323211624441	0.9295484817436661	0.45882139530551413	0.0934616244411326	0.2121391579731744	0.6136939269746646	0.4748240499254843	0.4190987798062593	0.5361409742921013	0.1722517697466468	0.753027105067064	0.6738656389716841	0.48304932004470935	0.5177981557377049	0.31859109538002983	0.7092573584202683	0.531449981371088	0.4489756892697466	0.1661525707898659	0.6522707246646795	0.607272913561848	0.966716654247392	0.952055188152012	0.6244616710134128	0.40019504470938894	0.10210399590163932	0.7374844914307004	0.5216066039493293	0.3189714046199702	0.35443014157973174	0.5060780085692995	0.5886576005961253	0.7819879377794337	0.9809304210134128	0.18904461624441138	0.8958558122205663	0.0760062872578241	0.0740489940387481	0.23127961997019375	0.3376083736959762	0.9153870622205663	0.5209981371087928	0.9928702030551416	0.7503938152011922	0.7382260152757079	0.5950051695230998	0.6872398938152011	0.17062560543964234	0.9283940946348733
2.96875	0.5941508941877794	0.7287247578241431	0.581352598733234	0.10342408718330853	0.24652421758569298	0.5643694578986587	0.3449645584947839	0.34667879098360654	0.525642697466468	0.19322364008941872	0.9513863636363636	0.5640523006706408	0.3327954079731744	0.35155965909090914	0.3239375931445604	0.534150754470939	0.7481490312965723	0.314542706780924	0.14793875745156482	0.8355513226527571	0.45739269746646793	0.7234603204172876	0.7793853856184799	0.8953337835320417	0.39344062034277194	0.09674995342771986	0.9784442995529061	0.519984118852459	0.23165648286140095	0.3637443181818182	0.40761969076005966	0.5687127887481371	0.9156839139344263	0.7779902663934426	0.19391440014903127	0.8928976807004471	0.05876956035767511	0.04751527570789871	0.2830466654247392	0.38975316691505213	0.8954814642324889	0.37704689828614013	0.9485816877794336	0.8184986028315946	0.5230033532041729	0.4494472801788375	0.6159566412071535	0.1935434053651267	0.9103203707153502
2.984375	0.5602926136363636	0.686762248509687	0.830915611028316	0.1637703520864382	0.2500589605067064	0.6079394094634873	0.3418907880029807	0.3340000465722802	0.4900828520864382	0.12249017324888223	0.7850750279433681	0.7119565480625931	0.4504479787630402	0.37268265648286136	0.29480984538002986	0.6565209109538003	0.8285173248882265	0.3133766300298063	0.1064447652757079	0.8408838021609538	0.5215485283159463	0.7528531576005961	0.8020230532786885	0.9659910115499255	0.4218404899403875	0.1377582898658718	0.8079436009687034	0.8352506054396424	0.2514987891207153	0.4760410301788376	0.4629905923994039	0.5912547503725782	0.8008274497019374	0.6375698584202683	0.2956839605067064	0.7345115964977645	0.11258126862891205	0.0772048714605067	0.46793805886736217	0.4855560730253353	0.7594207339791357	0.32400149031296577	0.836656017138599	0.674215350223547	0.5821468889716841	0.4954694485842027	0.7168408625186289	0.21042133941877794	0.9454594821162444
3.0	0.6116108885991058	0.6367727272727273	0.8735546292846498	0.14274911512667665	0.22098751862891208	0.754814595752608	0.37825670640834574	0.26582474850968707	0.5461572280178837	0.07532926602086443	0.6323475223546945	0.8162480439642325	0.707280225409836	0.4411671944858421	0.5003376024590164	0.7568937686289121	0.940430188152012	0.3413342958271237	0.09729834202682563	0.8000361400894188	0.7022980160208644	0.8879439269746647	0.734408345752608	0.9187343982861401	0.4626850782414307	0.13347187034277197	0.7427271330104321	0.9504263226527571	0.4540253818926975	0.8492782693740686	0.8011334295827124	0.7359846777198211	0.7548294988822652	0.34945948211624445	0.386109910581222	0.8435889530551416	0.2157483233979136	0.17954028502235464	0.7751042287630403	0.588639856557377	0.6657260152757078	0.10638277757078984	0.8593103576751118	0.6434024776453056	0.6531426043219076	0.705678371833085	0.8376400894187779	0.20107754284649781	0.8519259966467958
[truncated: 12 more columns]
