# Supplementary material for: Joint control of visually guided actions involves concordant increases in behavioural and neural coupling
Source: Commun Biol. 2021 Jun 29;4:816. doi: 10.1038/s42003-021-02319-3 (PMC8242020; doi:10.1038/s42003-021-02319-3)
Supplement: Supplementary file 6 — Supplementary Data 1 [file 42003_2021_2319_MOESM6_ESM.zip › supplementary_data_publication/Fig. 8e.csv]

	time	solo	joint	joint-solo	significance
0	-2.484375	0.01794921975233592	0.020863505743909626	0.002914285991573704	0.0
1	-2.46875	0.01765155743341893	0.020523086200410035	0.0028715287669911042	0.0
2	-2.453125	0.01753859204472974	0.019919759139884263	0.002381167095154523	0.0
3	-2.4375	0.018780872854404152	0.019499620504211633	0.0007187476498074809	0.0
4	-2.421875	0.019143857702147216	0.02002037350903265	0.0008765158068854348	0.0
5	-2.40625	0.01999433153687278	0.02081344689358957	0.0008191153567167903	0.0
6	-2.390625	0.02096808545757085	0.02096449736854993	-3.5880890209213923e-06	0.0
7	-2.375	0.021757848450215535	0.02156682260065281	-0.00019102584956272317	0.0
8	-2.359375	0.022423143312335015	0.02168360918876715	-0.0007395341235678643	0.0
9	-2.34375	0.023628695867955685	0.021453629550524055	-0.0021750663174316294	0.0
10	-2.328125	0.025220255739986895	0.021892047664005078	-0.0033282080759818172	0.0
11	-2.3125	0.026430926227476448	0.02319228351407219	-0.003238642713404259	0.0
12	-2.296875	0.027193881990388035	0.024753411710844376	-0.002440470279543659	0.0
13	-2.28125	0.028635284642223268	0.02539888268802315	-0.003236401954200118	0.0
14	-2.265625	0.029971419140929358	0.026653870299924165	-0.0033175488410051926	0.0
15	-2.25	0.030906530958600343	0.02845766207901761	-0.002448868879582733	0.0
16	-2.234375	0.03196756464894861	0.02986148135969415	-0.0021060832892544554	0.0
17	-2.21875	0.033317277434980495	0.03083859566831961	-0.002478681766660884	0.0
18	-2.203125	0.034548646723851564	0.031041190080577506	-0.003507456643274058	0.0
19	-2.1875	0.03548940189066343	0.032510841824114324	-0.0029785600665491047	0.0
20	-2.171875	0.0355363737908192	0.03333137424197048	-0.0022049995488487156	0.0
21	-2.15625	0.035467355756554755	0.03370910705270944	-0.0017582487038453123	0.0
22	-2.140625	0.03500106614083052	0.033604031454888175	-0.001397034685942343	0.0
23	-2.125	0.03433473859913647	0.03308604788035154	-0.001248690718784931	0.0
24	-2.109375	0.03347153612412512	0.03234260939934756	-0.0011289267247775597	0.0
25	-2.09375	0.032869839621707794	0.03149828934110701	-0.0013715502806007848	0.0
26	-2.078125	0.031857009895611556	0.030649420991539954	-0.0012075889040716013	0.0
27	-2.0625	0.03103508971398696	0.02989311683923006	-0.0011419728747569004	0.0
28	-2.046875	0.030625238100765274	0.030122366012074055	-0.000502872088691219	0.0
29	-2.03125	0.03094099031004589	0.030336048547178508	-0.0006049417628673816	0.0
30	-2.015625	0.03073071255639661	0.03043664712458849	-0.0002940654318081201	0.0
31	-2.0	0.030859509963192977	0.031112095387652517	0.00025258542445954005	0.0
32	-1.984375	0.03125889641814865	0.03191465667914599	0.0006557602609973401	0.0
33	-1.96875	0.031540439288073686	0.03216945205349475	0.000629012765421065	0.0
34	-1.953125	0.031450211524497715	0.032773563859518615	0.0013233523350208998	0.0
35	-1.9375	0.03099857187917223	0.033033069173689	0.0020344972945167683	0.0
36	-1.921875	0.03000816563871922	0.03296974888653494	0.002961583247815723	0.0
37	-1.90625	0.029677613628155085	0.032900237978901715	0.00322262435074663	0.0
38	-1.890625	0.028606376628158615	0.032899173244368286	0.004292796616209672	0.0
39	-1.875	0.02863071289029904	0.03285238518146798	0.004221672291168939	0.0
40	-1.859375	0.02953352313488722	0.03284150306135416	0.0033079799264669404	0.0
41	-1.84375	0.030368988821282982	0.0322196361492388	0.0018506473279558157	0.0
42	-1.828125	0.030770811505499297	0.03201985257910565	0.0012490410736063495	0.0
43	-1.8125	0.030162350460886955	0.0317244577803649	0.0015621073194779476	0.0
44	-1.796875	0.030121213081292807	0.031040593568468465	0.0009193804871756583	0.0
45	-1.78125	0.030432602131622844	0.03004128982720431	-0.00039131230441853335	0.0
46	-1.765625	0.030047119691153056	0.03004937097139191	2.2512802388546804e-06	0.0
47	-1.75	0.029595087456982583	0.030677053320687264	0.0010819658637046814	0.0
48	-1.734375	0.02803215036401525	0.030009527155198158	0.001977376791182907	0.0
49	-1.71875	0.026201127807144075	0.028262156824348496	0.002061029017204421	0.0
50	-1.703125	0.02589321854757145	0.026773783344833647	0.0008805647972621976	0.0
51	-1.6875	0.026657331665046514	0.025862289055658037	-0.0007950426093884765	0.0
52	-1.671875	0.025937027717009186	0.024650414701318367	-0.0012866130156908191	0.0
53	-1.65625	0.02415776115376502	0.023796605179086328	-0.0003611559746786938	0.0
54	-1.640625	0.023678761820701767	0.02243094894802198	-0.001247812872679787	0.0
55	-1.625	0.02355539717245847	0.021545815840363504	-0.002009581332094966	0.0
56	-1.609375	0.02269032542826608	0.020967941969865934	-0.0017223834584001452	0.0
57	-1.59375	0.021403688489226625	0.02090898365713656	-0.0004947048320900656	0.0
58	-1.578125	0.02071664571412839	0.020342141133733095	-0.0003745045803952955	0.0
59	-1.5625	0.02072906725516077	0.020762180315796287	3.311306063551525e-05	0.0
60	-1.546875	0.020721887587569654	0.02102908061351627	0.0003071930259466171	0.0
61	-1.53125	0.02065233381035796	0.020723820384591817	7.148657423385746e-05	0.0
62	-1.515625	0.020018552261171864	0.01967559524346143	-0.0003429570177104352	0.0
63	-1.5	0.019364128494635223	0.019678935152478517	0.00031480665784329454	0.0
64	-1.484375	0.018999711255310102	0.019461330980993806	0.000461619725683704	0.0
65	-1.46875	0.01801623053397634	0.018841024360153825	0.0008247938261774848	0.0
66	-1.453125	0.01751054166088579	0.01872253224719316	0.0012119905863073668	0.0
67	-1.4375	0.01734406154428143	0.018020843470003454	0.0006767819257220246	0.0
68	-1.421875	0.017489381126506488	0.017483925295528023	-5.455830978464554e-06	0.0
69	-1.40625	0.017221020167926326	0.017427810817025602	0.00020679064909927616	0.0
70	-1.390625	0.017502609467192086	0.016347072226926683	-0.001155537240265403	0.0
71	-1.375	0.017699827963951975	0.015437274680880363	-0.0022625532830716118	0.0
72	-1.359375	0.01766602080897428	0.014454374357592314	-0.003211646451381967	0.0
73	-1.34375	0.016724463293212467	0.013858503702795132	-0.0028659595904173343	0.0
74	-1.328125	0.0159070850811986	0.013562331354478374	-0.002344753726720227	0.0
75	-1.3125	0.015148919919738546	0.012796390467337914	-0.0023525294524006316	0.0
76	-1.296875	0.01433783887187019	0.012134097662055865	-0.0022037412098143243	0.0
77	-1.28125	0.013972993270726874	0.011220958032208728	-0.002752035238518146	0.0
78	-1.265625	0.013608391638263129	0.01025493029737845	-0.0033534613408846784	0.0
79	-1.25	0.012932962760169175	0.009643021353986115	-0.0032899414061830605	0.0
80	-1.234375	0.011575606308178976	0.008939664596982765	-0.0026359417111962106	0.0
81	-1.21875	0.011289951794606169	0.008458904348663055	-0.0028310474459431138	0.0
82	-1.203125	0.01154609622899443	0.00846271924674511	-0.0030833769822493206	0.0
83	-1.1875	0.011157885618740693	0.007878414189326577	-0.003279471429414116	0.0
84	-1.171875	0.010442404309287667	0.0072456340029020795	-0.0031967703063855877	0.0
85	-1.15625	0.009672130512626609	0.007318323250365211	-0.002353807262261398	0.0
86	-1.140625	0.009706405774340964	0.007093472857377492	-0.0026129329169634723	0.0
87	-1.125	0.009840423465357162	0.0076066128152888265	-0.0022338106500683352	0.0
88	-1.109375	0.010335470420250204	0.00853196798125282	-0.0018035024389973838	0.0
89	-1.09375	0.010091769398422911	0.008460010527051054	-0.0016317588713718571	0.0
90	-1.078125	0.010686475521652028	0.007930096820928156	-0.0027563787007238716	0.0
91	-1.0625	0.010346680352813564	0.008607593539636582	-0.0017390868131769814	0.0
92	-1.046875	0.00944996592879761	0.007877754903165623	-0.0015722110256319866	0.0
93	-1.03125	0.008961255935719236	0.007384881057078019	-0.0015763748786412173	0.0
94	-1.015625	0.008630021559656597	0.007217169582145288	-0.0014128519775113086	0.0
95	-1.0	0.0080111409096844	0.007518658912886167	-0.0004924819967982337	0.0
96	-0.984375	0.007879922076244838	0.007399522524792701	-0.00048039955145213684	0.0
97	-0.96875	0.007843318933373667	0.0078075641300529245	-3.575480332074221e-05	0.0
98	-0.953125	0.007343032414792105	0.008641121268738061	0.0012980888539459558	0.0
99	-0.9375	0.006809650029754266	0.00969607241495396	0.002886422385199694	0.0
100	-0.921875	0.006275693158386275	0.010374484535714146	0.004098791377327871	0.0
101	-0.90625	0.006314835711964406	0.010246917765471153	0.003932082053506747	0.0
102	-0.890625	0.006946081654314184	0.009712734350614483	0.0027666526963002983	0.0
103	-0.875	0.006337375938892364	0.010183732915902511	0.003846356977010147	0.0
104	-0.859375	0.005833615123992786	0.010479380696779117	0.004645765572786331	0.0
105	-0.84375	0.005709877843037248	0.011072349398091319	0.005362471555054071	0.0
106	-0.828125	0.006449021748267114	0.011141572712222114	0.004692550963954999	0.0
107	-0.8125	0.00702121460926719	0.011209996417164803	0.0041887818078976125	0.0
108	-0.796875	0.00729703079268802	0.012052974593825639	0.004755943801137619	0.0
109	-0.78125	0.00790048736234894	0.013317316106986254	0.005416828744637314	0.0
110	-0.765625	0.009273722185753286	0.014418064360506832	0.005144342174753546	0.0
111	-0.75	0.010109468866721727	0.01567486955827917	0.005565400691557443	0.0
112	-0.734375	0.01046528655133443	0.016548472791328095	0.006083186239993665	0.0
113	-0.71875	0.011664257943630218	0.016958904801867902	0.005294646858237684	0.0
114	-0.703125	0.01197353817988187	0.017266789061250166	0.005293250881368295	0.0
115	-0.6875	0.01226281803828897	0.017794202841469087	0.005531384803180118	0.0
116	-0.671875	0.013562967535108328	0.017963776740361936	0.004400809205253608	0.0
117	-0.65625	0.01348503491608426	0.01824082004604861	0.00475578512996435	0.0
118	-0.640625	0.013999751472147182	0.018942238952149637	0.004942487480002455	0.0
119	-0.625	0.01445756300818175	0.01895146809401922	0.0044939050858374685	0.0
120	-0.609375	0.014768272277433426	0.01918945363140665	0.0044211813539732255	0.0
121	-0.59375	0.014514972711913288	0.019118883355986327	0.004603910644073039	0.0
122	-0.578125	0.014666538103483617	0.018987364298664034	0.004320826195180417	0.0
123	-0.5625	0.015819650632329284	0.0193563426961191	0.0035366920637898147	0.0
124	-0.546875	0.01727320303907618	0.019792558316839858	0.0025193552777636775	0.0
125	-0.53125	0.017939657415263356	0.02152955448545981	0.0035898970701964544	0.0
126	-0.515625	0.01906306331511587	0.02339446566766128	0.004331402352545411	0.0
127	-0.5	0.01960665995720774	0.024564993986859917	0.004958334029652178	0.0
128	-0.484375	0.019961455638986082	0.025039994600228967	0.005078538961242884	0.0
129	-0.46875	0.020169180125230925	0.02551291969139129	0.005343739566160365	0.0
130	-0.453125	0.020192844345001505	0.025178806984331458	0.004985962639329954	0.0
131	-0.4375	0.020852280818508005	0.02562441668706015	0.004772135868552144	0.0
132	-0.421875	0.021462507976684718	0.025855876557761802	0.004393368581077084	0.0
133	-0.40625	0.022159756766632198	0.025794369750656188	0.0036346129840239896	0.0
134	-0.390625	0.0216381544014439	0.02583671142347157	0.00419855702202767	0.0
135	-0.375	0.0214144508325262	0.025750997668365017	0.0043365468358388184	0.0
136	-0.359375	0.021763361849298234	0.026243141596205534	0.0044797797469073	0.0
137	-0.34375	0.022355937492102386	0.026545985085249413	0.004190047593147027	0.0
138	-0.328125	0.022701127629261464	0.026141522418765818	0.0034403947895043537	0.0
139	-0.3125	0.021886232157703488	0.025374875497072936	0.003488643339369449	0.0
140	-0.296875	0.02100983988493681	0.024426266466616654	0.0034164265816798434	0.0
141	-0.28125	0.020527768082683907	0.023520374787040055	0.002992606704356148	0.0
142	-0.265625	0.019901389040751383	0.022589368652552365	0.0026879796118009815	0.0
143	-0.25	0.018455726965839858	0.022141189870308154	0.003685462904468296	0.0
144	-0.234375	0.017540229356382043	0.020510091580217705	0.002969862223835662	0.0
145	-0.21875	0.01736955986416433	0.01994370934990002	0.002574149485735689	0.0
146	-0.203125	0.015924234053818508	0.01980773207033053	0.0038834980165120235	0.0
147	-0.1875	0.015105858177412302	0.019249455514363946	0.004143597336951644	0.0
148	-0.171875	0.014667962698149494	0.01909337337128818	0.0044254106731386866	0.0
149	-0.15625	0.013977818892453798	0.01896207460667938	0.004984255714225581	0.0
150	-0.140625	0.013649812887888402	0.01728907086653635	0.0036392579786479473	0.0
151	-0.125	0.01354868592970888	0.015086367714684457	0.0015376817849755767	0.0
152	-0.109375	0.012785470962990075	0.014083085206220858	0.0012976142432307835	0.0
153	-0.09375	0.012947003796580248	0.013300577652989887	0.0003535738564096388	0.0
154	-0.078125	0.0127805435215123	0.013608826446579769	0.0008282829250674684	0.0
155	-0.0625	0.013118938136540238	0.014170570904389024	0.0010516327678487866	0.0
156	-0.046875	0.01346689194906503	0.01473046088940464	0.0012635689403396096	0.0
157	-0.03125	0.01568251836579293	0.018305402027908712	0.002622883662115782	0.0
158	-0.015625	0.01998538083862513	0.02233272514422424	0.0023473443055991097	0.0
159	0.0	0.020183986495248975	0.02224720181839075	0.002063215323141774	0.0
160	0.015625	0.018938334193080664	0.020637970964889972	0.0016996367718093083	0.0
161	0.03125	0.018492137212888338	0.01990635342808673	0.0014142162151983932	0.0
162	0.046875	0.01815270455554128	0.020399615383939817	0.0022469108283985385	0.0
163	0.0625	0.018572954993578604	0.02259838624377153	0.004025431250192925	0.0
164	0.078125	0.020905892488372047	0.02613763904082589	0.005231746552453842	0.0
165	0.09375	0.024899795738747343	0.030229406651778847	0.005329610913031503	0.0
166	0.109375	0.028160600806586444	0.034131747286301105	0.0059711464797146604	0.0
167	0.125	0.03166734851401998	0.03753257098142058	0.005865222467400601	0.0
168	0.140625	0.03557099555182504	0.04152781195007264	0.005956816398247605	0.0
169	0.15625	0.039556183939566836	0.04473190251737833	0.005175718577811496	0.0
170	0.171875	0.042846778605598955	0.04712231921730563	0.004275540611706673	0.0
171	0.1875	0.04531290073209675	0.049743810668587685	0.004430909936490937	0.0
172	0.203125	0.04760053237550892	0.05200403155758977	0.0044034991820808556	0.0
173	0.21875	0.04919787922117393	0.05341963028186001	0.004221751060686077	0.0
174	0.234375	0.05017607363988645	0.05436109176371247	0.004185018123826018	0.0
175	0.25	0.05035446942783892	0.05496096526185283	0.004606495834013909	0.0
176	0.265625	0.050141600496135655	0.05434456947259605	0.004202968976460393	0.0
177	0.28125	0.050096009857952595	0.05357152193319052	0.003475512075237927	0.0
178	0.296875	0.04998190358746797	0.05300003639422357	0.0030181328067555996	0.0
179	0.3125	0.05074835358536802	0.052871081861667335	0.002122728276299314	0.0
180	0.328125	0.05266373091144487	0.053839979530312124	0.0011762486188672538	0.0
181	0.34375	0.055043973169813395	0.05531147188739851	0.0002674987175851143	0.0
182	0.359375	0.05720525095239282	0.058055844297632574	0.0008505933452397571	0.0
183	0.375	0.05917824163334444	0.06107779152225703	0.0018995498889125897	0.0
184	0.390625	0.060934052476659416	0.06446894407272338	0.0035348915960639674	0.0
185	0.40625	0.06281685350695625	0.06740527978399768	0.004588426277041438	0.0
186	0.421875	0.06434048461960629	0.0692814661655575	0.004940981545951212	0.0
187	0.4375	0.06572171052393969	0.07043771814787761	0.004716007623937923	0.0
188	0.453125	0.06630262436010526	0.07029038505352218	0.003987760693416928	0.0
189	0.46875	0.06611037160037085	0.06930521570611745	0.0031948441057465943	0.0
190	0.484375	0.06367608446162194	0.06653121791314334	0.0028551334515213994	0.0
191	0.5	0.05923972819582559	0.06196101308451034	0.002721284888684748	0.0
192	0.515625	0.05679442519322038	0.05889971469587181	0.0021052895026514307	0.0
193	0.53125	0.05567297394154593	0.057669815758708866	0.0019968418171629337	0.0
194	0.546875	0.05567853262182325	0.05736202042317018	0.0016834878013469307	0.0
195	0.5625	0.05687676013913005	0.05731370389694348	0.00043694375781342526	0.0
196	0.578125	0.0570411175431218	0.056403830807539634	-0.0006372867355821654	0.0
197	0.59375	0.056117768539115785	0.0540567277057562	-0.002061040833359583	0.0
198	0.609375	0.05463531971618067	0.05094774095341563	-0.0036875787627650425	0.0
199	0.625	0.05301901140192058	0.048805693548638375	-0.004213317853282203	0.0
200	0.640625	0.05076065126340836	0.04661379536264576	-0.004146855900762601	0.0
201	0.65625	0.04659096994437277	0.04255812900373712	-0.004032840940635649	0.0
202	0.671875	0.04206319944642019	0.037965391366742554	-0.004097808079677634	0.0
203	0.6875	0.037189973387285136	0.03368596168002114	-0.0035040117072639987	0.0
204	0.703125	0.0313428548630327	0.0289664801210165	-0.0023763747420161956	0.0
205	0.71875	0.025593681423924864	0.024718722433317453	-0.0008749589906074107	0.0
206	0.734375	0.01992458214517683	0.020680149493273348	0.000755567348096519	0.0
207	0.75	0.015248899313155562	0.01791917223017663	0.0026702729170210663	0.0
208	0.765625	0.012637379486113787	0.015582185654056956	0.0029448061679431693	0.0
209	0.78125	0.01235339026316069	0.0157371833716752	0.0033837931085145094	0.0
210	0.796875	0.013003271713387221	0.017504087396810065	0.004500815683422844	0.0
211	0.8125	0.014146088405323099	0.019548250664956867	0.005402162259633768	0.0
212	0.828125	0.015782580875384155	0.021997533785179258	0.006214952909795103	0.0
213	0.84375	0.017690089636016638	0.024610996362753212	0.006920906726736575	0.0
214	0.859375	0.018237187329214068	0.02664239570731297	0.008405208378098904	0.0
215	0.875	0.01858056622731965	0.027414318849332632	0.008833752622012983	0.0
216	0.890625	0.019770336637157014	0.027544681238941847	0.007774344601784833	0.0
217	0.90625	0.020351955690421163	0.02800949794036569	0.007657542249944527	0.0
218	0.921875	0.01966843252303079	0.027646190649829806	0.007977758126799017	0.0
219	0.9375	0.01989685888402164	0.027264736144570634	0.007367877260548994	0.0
220	0.953125	0.019293160451343282	0.027137909707380458	0.007844749256037176	0.0
221	0.96875	0.01772564393468201	0.026934742007870226	0.009209098073188215	0.0
222	0.984375	0.017242376593640075	0.02700435775623191	0.009761981162591835	0.0
223	1.0	0.0169725383981131	0.027757784358982462	0.010785245960869362	0.0
224	1.015625	0.01748209251090884	0.028781463795894524	0.011299371284985683	0.0
225	1.03125	0.01736026272410527	0.030016807140782475	0.012656544416677205	0.0
226	1.046875	0.017864262327202597	0.0323592861299403	0.014495023802737705	0.0
227	1.0625	0.01790289959317306	0.03534864148023189	0.01744574188705883	0.0
228	1.078125	0.017248767483397386	0.03791261648293585	0.02066384899953846	1.0
229	1.09375	0.015929111395962536	0.039823920949129385	0.02389480955316685	1.0
230	1.109375	0.015024627676757519	0.042508531687781216	0.0274839040110237	1.0
231	1.125	0.014945556153543293	0.04615243256557733	0.031206876412034033	1.0
232	1.140625	0.013712970004417003	0.04951992784626782	0.03580695784185081	1.0
233	1.15625	0.013009504682850092	0.05268971282057464	0.03968020813772455	1.0
234	1.171875	0.012337644939543679	0.05546639143722132	0.04312874649767764	1.0
235	1.1875	0.010525552317267284	0.05837824591435492	0.04785269359708764	1.0
236	1.203125	0.009080539563092316	0.06178984083235264	0.05270930126926032	1.0
237	1.21875	0.00812535296427086	0.06499740217113867	0.05687204920686781	1.0
238	1.234375	0.007267223310191184	0.06752580811735243	0.060258584807161245	1.0
239	1.25	0.006506904930211022	0.06966234672581777	0.06315544179560674	1.0
240	1.265625	0.0057387138091144155	0.07114534918218851	0.06540663537307409	1.0
241	1.28125	0.005011474742786959	0.07352875736542046	0.0685172826226335	1.0
242	1.296875	0.005159234435996041	0.07470210501924157	0.06954287058324553	1.0
243	1.3125	0.005848732204322004	0.07541740252636372	0.06956867032204173	1.0
244	1.328125	0.005913717509247363	0.0765552160795778	0.07064149857033043	1.0
245	1.34375	0.006035955608967925	0.0777994304895401	0.07176347488057218	1.0
246	1.359375	0.005942389044867014	0.07865888699889183	0.07271649795402481	1.0
247	1.375	0.006660124887093844	0.07855381639674305	0.07189369150964921	1.0
248	1.390625	0.00743099667452043	0.0780711006373167	0.07064010396279627	1.0
249	1.40625	0.008297804306494072	0.07828727741725743	0.06998947311076335	1.0
250	1.421875	0.008552088984288275	0.07856124602258205	0.07000915703829377	1.0
251	1.4375	0.009267199779424118	0.07860205876640976	0.06933485898698565	1.0
252	1.453125	0.009196289270767011	0.07898235805332661	0.0697860687825596	1.0
253	1.46875	0.00852443706098711	0.07877099364995957	0.07024655658897246	1.0
254	1.484375	0.00836670208373107	0.0789818074554205	0.07061510537168943	1.0
255	1.5	0.009370895844767801	0.07993582496419549	0.07056492911942769	1.0
256	1.515625	0.010329979394737166	0.08085719379596412	0.07052721440122696	1.0
257	1.53125	0.009772197710117326	0.08160641696304083	0.0718342192529235	1.0
258	1.546875	0.009727939298318233	0.08239711243659258	0.07266917313827434	1.0
259	1.5625	0.009002316056285053	0.08329533841460943	0.07429302235832437	1.0
260	1.578125	0.008936639223247767	0.08331997999921441	0.07438334077596664	1.0
261	1.59375	0.009139974042773247	0.0826297614723444	0.07348978742957114	1.0
262	1.609375	0.009448517090640962	0.08251351299695671	0.07306499590631575	1.0
263	1.625	0.009387175275514891	0.08256268133409321	0.07317550605857832	1.0
264	1.640625	0.007921608781907707	0.08200300489552319	0.07408139611361549	1.0
265	1.65625	0.006753809039946645	0.08116556694731117	0.07441175790736453	1.0
266	1.671875	0.006255230664964984	0.0795813025906682	0.07332607192570322	1.0
267	1.6875	0.005168375396169722	0.07756479848176241	0.07239642308559269	1.0
268	1.703125	0.004527014019731723	0.07551643601618707	0.07098942199645535	1.0
269	1.71875	0.0045683107222430405	0.07393593778833747	0.06936762706609444	1.0
270	1.734375	0.004292836678723688	0.07158933863975107	0.06729650196102739	1.0
271	1.75	0.0034242101886775345	0.06914788449648768	0.06572367430781015	1.0
272	1.765625	0.0027749003726057707	0.06605426940368489	0.06327936903107911	1.0
273	1.78125	0.0015923226877930575	0.06273916857899167	0.06114684589119861	1.0
274	1.796875	0.0015389297244837508	0.05961031520855613	0.058071385484072376	1.0
275	1.8125	0.0007715286439633929	0.056429061596281825	0.055657532952318435	1.0
276	1.828125	-7.348238723352552e-05	0.053868897864595054	0.05394238025182858	1.0
277	1.84375	-0.00012727321591228248	0.051675560977309944	0.05180283419322223	1.0
278	1.859375	-0.0003320360206998885	0.05065525573445484	0.05098729175515473	1.0
279	1.875	0.00020232602837495507	0.04784985188161954	0.04764752585324458	1.0
280	1.890625	0.0004603037550623412	0.04520608855964383	0.04474578480458149	1.0
281	1.90625	0.0010416431123303482	0.04328422587595924	0.04224258276362889	1.0
282	1.921875	0.0013440609953249804	0.041343112786671556	0.03999905179134657	1.0
283	1.9375	0.001509750820696354	0.03928258076775819	0.03777282994706183	1.0
284	1.953125	0.0012838614755310118	0.038186019635759294	0.03690215816022828	1.0
285	1.96875	0.0007039641117444262	0.03746011945768259	0.036756155345938166	1.0
286	1.984375	0.00028334961025393567	0.036791005590930584	0.03650765598067665	1.0
287	2.0	0.00036631915099860635	0.03665263330331072	0.036286314152312114	1.0
288	2.015625	-0.0004424791055498645	0.03582008557859808	0.036262564684147944	1.0
289	2.03125	-0.0005927265097852797	0.03404224619735032	0.0346349727071356	1.0
290	2.046875	-0.000531943859095918	0.0334212507965276	0.03395319465562352	1.0
291	2.0625	-0.0004015278595034033	0.03339188296813518	0.033793410827638586	1.0
292	2.078125	-1.069874333552434e-05	0.03219996342086233	0.03221066216419785	1.0
293	2.09375	-0.0004577378713293001	0.03102518513042014	0.031482923001749444	1.0
294	2.109375	-0.0012062549867550842	0.029719080217182635	0.03092533520393772	1.0
295	2.125	-0.0018244698119815439	0.02858142792247236	0.0304058977344539	1.0
296	2.140625	-0.0019921765706385486	0.027362013584934175	0.029354190155572724	1.0
297	2.15625	-0.0010741168895037844	0.026854217409527335	0.02792833429903112	1.0
298	2.171875	-0.00013214526989031584	0.026293600327335298	0.026425745597225613	1.0
299	2.1875	-4.744998004753142e-05	0.02565803678589873	0.02570548676594626	1.0
300	2.203125	0.0005923887278186157	0.024039676778193096	0.02344728805037448	1.0
301	2.21875	0.0015956508985254913	0.023218902714143043	0.021623251815617552	1.0
302	2.234375	0.0018467276284354738	0.022191724348522256	0.020344996720086782	1.0
303	2.25	0.0017232483718544246	0.021453906747046857	0.01973065837519243	1.0
304	2.265625	0.0015898230602033436	0.02092411766643636	0.019334294606233017	1.0
305	2.28125	0.0009146825015704963	0.02083373690911685	0.019919054407546353	1.0
306	2.296875	0.0005745952959841816	0.021394310737377964	0.02081971544139378	1.0
307	2.3125	0.00045626639257534407	0.021412511996459216	0.020956245603883872	1.0
308	2.328125	-0.0002792646082525607	0.02088718997547403	0.02116645458372659	1.0
309	2.34375	0.00033650345430942253	0.020747266517719253	0.02041076306340983	1.0
310	2.359375	0.0005950180377112702	0.020754984396626243	0.020159966358914972	1.0
311	2.375	0.0002470394567353651	0.019860038085607813	0.019612998628872447	1.0
312	2.390625	-3.1185365514829755e-05	0.01976472670212388	0.01979591206763871	1.0
313	2.40625	-0.0002228010642284062	0.019176826043985785	0.01939962710821419	1.0
314	2.421875	-0.0012833505178605265	0.017511916775401915	0.018795267293262443	1.0
315	2.4375	-0.0027216408256208525	0.015762642479967327	0.01848428330558818	0.0
316	2.453125	-0.0020791055794688873	0.015376705827657133	0.017455811407126022	0.0
317	2.46875	0.0018722907872870565	0.017901167580566833	0.016028876793279776	0.0
318	2.484375	0.008621582764317282	0.021601592208025978	0.012980009443708695	0.0
319	2.5	0.013954871165333315	0.025493863347219304	0.011538992181885989	0.0
320	2.515625	0.016555286769289523	0.02722293074184563	0.010667643972556106	0.0
321	2.53125	0.017895940714515744	0.027980721739004365	0.01008478102448862	0.0
322	2.546875	0.018492122925817967	0.02841593578850734	0.009923812862689372	0.0
323	2.5625	0.019053737523790915	0.029147176046535606	0.010093438522744691	0.0
324	2.578125	0.019537724062683993	0.02970105694839731	0.010163332885713316	0.0
325	2.59375	0.019615554918709678	0.029234807839384303	0.009619252920674625	0.0
326	2.609375	0.019749790686182676	0.028491932614997495	0.008742141928814819	0.0
327	2.625	0.02078394991112873	0.028380078007467092	0.0075961280963383615	0.0
328	2.640625	0.021820576663594694	0.028122791524219794	0.006302214860625099	0.0
329	2.65625	0.02311969574075192	0.028559202895849012	0.005439507155097091	0.0
330	2.671875	0.02484131361125037	0.029636969685088842	0.004795656073838472	0.0
331	2.6875	0.026360414904775097	0.030430918233469127	0.00407050332869403	0.0
332	2.703125	0.0287850261782296	0.030930366460233928	0.0021453402820043287	0.0
333	2.71875	0.030544018832733853	0.03272466277703643	0.0021806439443025766	0.0
334	2.734375	0.03238049230130855	0.034705531084910035	0.002325038783601484	0.0
335	2.75	0.03423428738824441	0.03622974599711597	0.001995458608871556	0.0
336	2.765625	0.03564014090661658	0.036719422042369845	0.0010792811357532642	0.0
337	2.78125	0.03611783580272458	0.03618093812838197	6.310232565738538e-05	0.0
338	2.796875	0.03674637515796349	0.03611537432298064	-0.0006310008349828464	0.0
339	2.8125	0.037395460373954845	0.03621711619198322	-0.001178344181971623	0.0
340	2.828125	0.03658973448909819	0.036370307998731734	-0.0002194264903664575	0.0
341	2.84375	0.036842282465659085	0.03559408476576209	-0.001248197699896994	0.0
342	2.859375	0.03670245933535625	0.03447923839557916	-0.0022232209397770875	0.0
343	2.875	0.03658934849081561	0.03356029945425689	-0.0030290490365587203	0.0
344	2.890625	0.0353695368161425	0.03307562837726437	-0.0022939084388781325	0.0
345	2.90625	0.0357041688694153	0.03246702600736171	-0.0032371428620535866	0.0
346	2.921875	0.03581183278001845	0.0321974428370595	-0.0036143899429589496	0.0
347	2.9375	0.03626026157289743	0.03298368509858847	-0.0032765764743089634	0.0
348	2.953125	0.037828457131399776	0.034432864375412466	-0.0033955927559873103	0.0
349	2.96875	0.03951926934532821	0.03618900501169264	-0.00333026433363557	0.0
350	2.984375	0.0390142846503295	0.03640217776410282	-0.0026121068862266852	0.0
351	3.0	0.03520729443989694	0.034512089879717676	-0.000695204560179262	0.0
