# Supplementary material for: Joint control of visually guided actions involves concordant increases in behavioural and neural coupling
Source: Commun Biol. 2021 Jun 29;4:816. doi: 10.1038/s42003-021-02319-3 (PMC8242020; doi:10.1038/s42003-021-02319-3)
Supplement: Supplementary file 6 — Supplementary Data 1 [file 42003_2021_2319_MOESM6_ESM.zip › supplementary_data_publication/Fig. 8f.csv]

	joint minus solo
Fp1	0.008809830667451024
Fpz	0.012809872054640436
Fp2	0.01378043100994546
F7	0.013243768078973518
F3	0.004382473057194147
Fz	0.007498162385309115
F4	0.0059144535676750815
F8	0.018700462419656106
FC5	0.0021474802302691386
FC1	0.0391453001408081
FC2	0.04516584347875323
FC6	0.00825524800166022
T7	0.011477257160004228
C3	0.03819791506975889
Cz	0.07441175790736453
C4	0.03096292203044868
T8	0.017954291807836854
CP5	0.0009061098593520006
CP1	0.037959736906486796
CP2	0.03654262852214742
CP6	0.0037844635604415092
P7	0.013068022146762814
P3	0.011674300307640805
Pz	0.013657607341883704
P4	0.00388706496632949
P8	0.01910698029678315
POz	0.0008196348586352541
O1	0.012747416407000854
O2	0.012825109002005775
AF7	0.010011769384254876
AF3	0.0016219370576436632
AF4	0.00295969589788001
AF8	0.011820020724553614
F5	-0.0009849155707343017
F1	0.005332051109871828
F2	0.004338376476516715
F6	0.011552539355329827
FC3	0.020506610115990045
FCz	0.04406520575575996
FC4	0.029156340195913795
C5	-0.007487975229742006
C1	0.06908276856411248
C2	0.06370159880243591
C6	0.00689067670100485
CP3	0.020811289870471227
CP4	0.012325834811781532
P5	0.007056405948242173
P1	0.015302478856756353
P2	0.008990729089418892
P6	0.008264346054056659
PO5	0.008873955861781723
PO3	0.009144557659237761
PO4	-1.4533009380102168e-05
PO6	0.009543092592502944
FT7	0.014532642409903929
FT8	0.016482758930942507
TP7	0.009823269222397357
TP8	0.023029340711946133
PO7	0.012607803169521503
PO8	0.012696392851648853
Oz	0.013591421756427736
