# Supplementary material for: Joint control of visually guided actions involves concordant increases in behavioural and neural coupling
Source: Commun Biol. 2021 Jun 29;4:816. doi: 10.1038/s42003-021-02319-3 (PMC8242020; doi:10.1038/s42003-021-02319-3)
Supplement: Supplementary file 6 — Supplementary Data 1 [file 42003_2021_2319_MOESM6_ESM.zip › supplementary_data_publication/Fig. 8g.csv]

subject_id	Control	Accuracy	DV
1	Solo	Error	0.014515
2	Solo	Error	0.018589
3	Solo	Error	0.015855
4	Solo	Error	-0.022547
5	Solo	Error	-0.00025529
6	Solo	Error	0.052067
7	Solo	Error	0.010441
8	Solo	Error	-0.0082731
9	Solo	Error	0.033928
10	Solo	Error	-0.013848
11	Solo	Error	-0.061602
12	Solo	Error	-0.02128
13	Solo	Error	0.045286
14	Solo	Error	0.026287
15	Solo	Error	0.048057
16	Solo	Error	-0.010837
17	Solo	Error	-0.0023974
18	Solo	Error	-0.0093651
19	Solo	Error	0.01084
20	Solo	Error	0.014673
1	Solo	Correct	-0.043859
2	Solo	Correct	0.012801
3	Solo	Correct	0.0071377
4	Solo	Correct	-0.05568
5	Solo	Correct	0.013871
6	Solo	Correct	0.036015
7	Solo	Correct	0.0051208
8	Solo	Correct	0.025425
9	Solo	Correct	0.010461
10	Solo	Correct	-0.022547
11	Solo	Correct	0.0012696
12	Solo	Correct	0.016076
13	Solo	Correct	0.048125
14	Solo	Correct	0.019146
15	Solo	Correct	0.0028817
16	Solo	Correct	0.00070825
17	Solo	Correct	0.010477
18	Solo	Correct	-0.013004
19	Solo	Correct	0.035987
20	Solo	Correct	0.0006179
1	Joint	Error	0.0036869
2	Joint	Error	-0.0002224
3	Joint	Error	0.012374
4	Joint	Error	0.032738
5	Joint	Error	0.017336
6	Joint	Error	0.074194
7	Joint	Error	0.027135
8	Joint	Error	0.061967
9	Joint	Error	0.10095
10	Joint	Error	-0.025644
11	Joint	Error	0.032939
12	Joint	Error	0.0055229
13	Joint	Error	0.054701
14	Joint	Error	0.050056
15	Joint	Error	-0.0116
16	Joint	Error	0.0081368
17	Joint	Error	0.045611
18	Joint	Error	0.061883
19	Joint	Error	0.1189
20	Joint	Error	0.011722
1	Joint	Correct	0.018869
2	Joint	Correct	0.19505
3	Joint	Correct	0.070617
4	Joint	Correct	0.043524
5	Joint	Correct	0.017321
6	Joint	Correct	0.22117
7	Joint	Correct	0.032594
8	Joint	Correct	0.063875
9	Joint	Correct	0.18826
10	Joint	Correct	0.088495
11	Joint	Correct	0.04181
12	Joint	Correct	0.02467
13	Joint	Correct	0.10949
14	Joint	Correct	0.073787
15	Joint	Correct	0.055436
16	Joint	Correct	0.21966
17	Joint	Correct	0.095467
18	Joint	Correct	0.1213
19	Joint	Correct	0.14072
20	Joint	Correct	0.031384
