# Supplementary material for: Joint control of visually guided actions involves concordant increases in behavioural and neural coupling
Source: Commun Biol. 2021 Jun 29;4:816. doi: 10.1038/s42003-021-02319-3 (PMC8242020; doi:10.1038/s42003-021-02319-3)
Supplement: Supplementary file 6 — Supplementary Data 1 [file 42003_2021_2319_MOESM6_ESM.zip › supplementary_data_publication/Fig. 8h - inset.csv]

	P1	N2	P3
Fp1	-0.021557519875932483	1.6541851850692182	0.18253587076906114
Fpz	-0.1937203286564909	1.6665888721123339	0.15302112586214206
Fp2	-0.22073342439252885	1.3660593545995652	-0.22732649878598749
F7	-0.053050974779762325	1.2259094494860618	-0.19419533318141477
F3	0.8497048616874963	-0.10072497632354498	0.5738356945948908
Fz	1.0429177906480618	-0.42880197379854507	0.8345504609460477
F4	0.583948674891144	-0.16226253772038035	0.44616597912972794
F8	-0.39860375326464914	1.3526225323206744	-0.2411691849876661
FC5	0.3056003768462688	0.12118092016899026	0.16062694985885173
FC1	1.4385403806809336	-1.1923640441324097	1.0469102749601005
FC2	1.2930120087461545	-1.287190645613009	0.982831716677174
FC6	0.11754799016780453	0.08985594485420734	0.018534623156301677
T7	-0.6791709540702868	0.8794206357561052	-0.48749009878374633
C3	0.6369113881781232	-1.1127986813895405	0.5611596269678557
Cz	1.4939169789897278	-1.8260186999104917	1.0945627821609378
C4	0.6015135140260099	-1.069511492084712	0.34889814173802736
T8	-0.7902104679960757	0.8398492124397308	-0.6698505638865754
CP5	-0.5559563317801803	-0.11976494863629342	-0.22422062259283848
CP1	0.4070522466441616	-1.2243284211494028	0.3234983008587733
CP2	0.5896263832459225	-1.2102211810648442	0.2566584750078619
CP6	-0.5163039159029722	0.028026573453098533	-0.43591048944799693
P7	-1.0579246489331124	0.5841984807746485	-0.5876049267186317
P3	-0.4273575507919304	-0.47020064829848707	-0.19854281987063588
Pz	0.09500708621926605	-0.7629566168645396	-0.11535543663194403
P4	-0.2378161720233038	-0.40532673876732583	-0.33345543263931177
P8	-1.0695335255149985	0.7210096327587963	-0.7307885658923624
POz	-0.31879221957642584	0.010776754078688099	-0.48120892444858326
O1	-0.8956306859996404	0.310910919145681	-0.622461811453104
O2	-0.8302199322963133	0.4712285871792119	-0.7025198425166308
AF7	-0.045980657008476554	1.66105992407538	0.02895183246873785
AF3	0.6010680548497476	0.3076699045021087	0.3158139796229079
AF4	0.37636692201485855	0.4385919746942818	0.2563693209318444
AF8	-0.3696804381441325	1.6213743271306158	0.05385451684705913
F5	0.38168210012372583	0.5292701781261713	0.11713573165470734
F1	1.0129367094486952	-0.2753646019846201	0.7555459143361076
F2	0.8459204881917686	-0.42602070365101097	0.6718568188691278
F6	0.1171543862321414	0.33627137299627063	0.05112024862028193
FC3	1.0415307614021003	-0.6015484274597839	0.766060615866445
FCz	1.5424672488938085	-1.3699841091409326	1.1784765830263495
FC4	0.8146472854074092	-0.8453110750066116	0.5821938190725633
C5	-0.12861743969842793	-0.02864247283432633	0.043466066068504006
C1	1.2305953442119062	-1.5329859206452965	1.0057452066801489
C2	1.1266222107922657	-1.5568837048485875	0.8218474204884842
C6	-0.21702726372750475	0.03196392298559658	-0.2417804663651623
CP3	-0.034693733276799324	-0.8458220412023365	0.12771682096645237
CP4	0.1726499511889415	-0.8245419802609831	-0.017634375730995088
P5	-0.8311751605564495	0.009733752685133368	-0.42116371767187955
P1	-0.16786276325583457	-0.7123135809786618	-0.12105316703673452
P2	0.06976167527027428	-0.686534639983438	-0.18444883718620986
P6	-0.7303206033539027	0.09836992653436027	-0.5343126964522525
PO5	-0.8110232813283801	0.05968550784164109	-0.46489896649145523
PO3	-0.7023396387347021	-0.0819660792592913	-0.41229108298430217
PO4	-0.5174012494739145	-0.08869440129783471	-0.5697799059795217
PO6	-0.7586615165317199	0.23786432326305657	-0.6186371386051178
FT7	-0.2689044769736938	0.955304657947272	-0.35111294421367345
FT8	-0.531010827445425	0.9399744236376136	-0.38075692915590476
TP7	-0.9496260830841493	0.7700058428570629	-0.4991795742418617
TP8	-0.9479357020463794	0.8094240627950058	-0.7494073864072561
PO7	-0.8853874406457181	0.237164202646818	-0.5747798224998406
PO8	-0.8537370295496658	0.4281418050741195	-0.6760554317384958
Oz	-0.7707351099699735	0.45539144288050015	-0.6905520942527801
