# Supplementary material for: Joint control of visually guided actions involves concordant increases in behavioural and neural coupling
Source: Commun Biol. 2021 Jun 29;4:816. doi: 10.1038/s42003-021-02319-3 (PMC8242020; doi:10.1038/s42003-021-02319-3)
Supplement: Supplementary file 6 — Supplementary Data 1 [file 42003_2021_2319_MOESM6_ESM.zip › supplementary_data_publication/Fig. 8h.csv]

	solo_mean	joint_mean	solo_SE	joint_SE
-2.75	0.16105950344353914	0.01822062851861119	0.0605547779657027	0.055006851447326574
-2.734375	0.13088955422863363	-0.023027514514978975	0.058689684528989504	0.05833222517931302
-2.71875	0.07531879340531304	0.003401332721114159	0.05987674530193947	0.0652872745779282
-2.703125	0.07589216019259766	0.04826794341206551	0.05571297137616713	0.06154434639971219
-2.6875	0.03532274807803333	0.060071711044292896	0.05850074174435659	0.05700877168904728
-2.671875	0.036025701090693474	0.08621602171333506	0.05733575816424037	0.05113717453281678
-2.65625	0.09939148984849452	0.04018625244498253	0.05506085171987548	0.05599795825255026
-2.640625	0.12675697999075056	-0.013808350102044642	0.05188371117423927	0.05828948242917311
-2.625	0.08932665968313813	0.012782177631743252	0.056841016321298544	0.05680462616496947
-2.609375	0.09623501712922007	0.08366687786765396	0.05604518494906552	0.05179287597056321
-2.59375	0.1123794486746192	0.1358797961845994	0.05382488090288817	0.043202876994091303
-2.578125	0.11102199114393443	0.1431446170900017	0.05119011873817591	0.0503502033120033
-2.5625	0.13697352595627307	0.20408034893334842	0.04332250198406532	0.04974947204224105
-2.546875	0.1049276024568826	0.2055418599396944	0.04984254237233931	0.05551584004604425
-2.53125	0.07442287830635905	0.17924170959740876	0.0541965184642403	0.04875528432194754
-2.515625	0.06666741752997041	0.18998191913124174	0.05045451324631714	0.045719964573478614
-2.5	0.11188730436842889	0.1967283060308546	0.04681826262290013	0.04218752229311717
-2.484375	0.16440544525394216	0.19379538636421784	0.0439171700287853	0.041182760544858324
-2.46875	0.17838605257275048	0.16776480206754057	0.0413848062643598	0.0448204583270105
-2.453125	0.21326812608167528	0.22730556395836174	0.04094415837288339	0.04183347449300207
-2.4375	0.2049751540645957	0.262677644751966	0.04581353008231515	0.03909263035995678
-2.421875	0.1717029289342463	0.3031189480330795	0.04468270647720373	0.042275905002044346
-2.40625	0.18836624135728924	0.33259823550470174	0.04565803581070729	0.04202852543271471
-2.390625	0.2127827799762599	0.3495775164628867	0.042867890114826404	0.043379601215502286
-2.375	0.24032666528364643	0.329196193307871	0.037458501360206994	0.04758710870448925
-2.359375	0.2492961311712861	0.29521013163030146	0.03419153832292723	0.04481057903430272
-2.34375	0.24784670964581892	0.355467931763269	0.03226578239559378	0.041657009681096126
-2.328125	0.2595367659814656	0.3431479616789147	0.031147206407473375	0.038102329609475835
-2.3125	0.2862047561618965	0.28988643592456353	0.03590870741586775	0.03424233828062676
-2.296875	0.28723958795890214	0.3318222161382437	0.035267147438690624	0.039447449969498956
-2.28125	0.28251856154529376	0.34392481003887954	0.03785547061916473	0.03995325771813332
-2.265625	0.302803848311305	0.33802180327475073	0.04277593514654718	0.033893335159923134
-2.25	0.32006981961167186	0.3323896235320717	0.04305209155179513	0.037864009323133434
-2.234375	0.303553710738197	0.38653066724073143	0.04569340599454802	0.04096074949060776
-2.21875	0.2838725406676531	0.3807301368913613	0.044118507103397556	0.03771985050877539
-2.203125	0.29644242326612585	0.36788422694662587	0.040498068880786955	0.04518663578406521
-2.1875	0.3225493359030224	0.3678593628690578	0.036496963900536465	0.04605591430741169
-2.171875	0.29861844913102686	0.3350871739326976	0.040677085543440406	0.0400867063357015
-2.15625	0.29696291867876423	0.3063482960220426	0.03441210974976244	0.03849691163009957
-2.140625	0.32803118652664126	0.3222604300826788	0.03381680508410599	0.03381685092551848
-2.125	0.3274027959443629	0.34293414431158453	0.03623807954004102	0.035877872654028455
-2.109375	0.2646917504403973	0.30125455213710667	0.040108012095090816	0.046893056913304546
-2.09375	0.22033597216941417	0.25049894521944227	0.04746729662788067	0.04523115803334006
-2.078125	0.25382879925891755	0.2844732226803899	0.04996805899021565	0.04163182316698799
-2.0625	0.25914323202741796	0.2917921066371491	0.043249218269595754	0.03896957955499267
-2.046875	0.22125927950255572	0.28357930395832226	0.03747006578175252	0.040220734496777565
-2.03125	0.1714002753607929	0.29789333175867794	0.03672885054806712	0.04521018073073165
-2.015625	0.17052866904996336	0.28721563501749187	0.04446382200094423	0.04394636902629329
-2.0	0.2117951871769037	0.2975150898564607	0.04569445018734799	0.036004112046315144
-1.984375	0.18736801807535813	0.2769921442028135	0.049289767071655596	0.03915330586496888
-1.96875	0.20121879098005593	0.24820138006471099	0.047071658281798705	0.03912190010429626
-1.953125	0.23944773261900992	0.22420102604664863	0.045191975394996954	0.04200042900186976
-1.9375	0.2237538306566421	0.19797314875759184	0.047956503376715476	0.046535517577481096
-1.921875	0.22295873183757067	0.22932102233171464	0.05063446822097701	0.04375230731396247
-1.90625	0.19329779762774707	0.23049302203580738	0.03888319771977342	0.04005541026176154
-1.890625	0.1926072217640467	0.21917947260662912	0.03344735852740135	0.032184830041184116
-1.875	0.19771796946879477	0.2524915414862335	0.04240134722466742	0.03203730296631823
-1.859375	0.2031818390765693	0.23490755967795848	0.04406906041898133	0.03721521339319149
-1.84375	0.24225122423376888	0.2587969419313595	0.04555472082610194	0.041181628681315134
-1.828125	0.22843764298595487	0.243060030171182	0.038758904806543266	0.04114614306600771
-1.8125	0.2089107243140461	0.19191290074959397	0.04338386363997148	0.03870357614240974
-1.796875	0.18707375294761733	0.15811413242481648	0.04983059572651018	0.030911169998046762
-1.78125	0.2001392927020788	0.12628275302122347	0.04009886996592223	0.031389892713464825
-1.765625	0.19441578919067978	0.1331511850003153	0.03918869708146849	0.03050832835867347
-1.75	0.1629479808732867	0.14196224405895919	0.03519141799038435	0.03552078275494625
-1.734375	0.15533876608824357	0.17534519773907958	0.03146984080769807	0.03282594697602418
-1.71875	0.14276785496622324	0.15933058059890753	0.035988907092080795	0.0324188095352987
-1.703125	0.1612801625393331	0.16316869247239082	0.031454310656603986	0.03616764344738773
-1.6875	0.17732795495539905	0.12252689865417779	0.03098109383775384	0.04147973281649991
-1.671875	0.1926932270405814	0.0742498638574034	0.031980540499411694	0.03401993413778307
-1.65625	0.1796063139801845	0.09855605392949655	0.0303604444471313	0.04186292585781868
-1.640625	0.1322714128997177	0.08868088577874005	0.03952005500873426	0.04660425146317889
-1.625	0.11430931049399078	0.11908980877778959	0.03446252528023399	0.04144892828280032
-1.609375	0.1399499900639057	0.16299378043040633	0.03792063088460296	0.035820652121790184
-1.59375	0.16952634933986702	0.1527007883298211	0.0372822717221141	0.045314694888188865
-1.578125	0.15398997040465473	0.13143879568960984	0.03724941046768387	0.03919718160116336
-1.5625	0.11487489205319434	0.12216950752190314	0.04140417163108077	0.049677761163652766
-1.546875	0.09404488592408597	0.11805331124924123	0.03579184358243919	0.03844004084332094
-1.53125	0.06815617146203294	0.15925842932556405	0.039246236254479594	0.03771652311018734
-1.515625	0.09251160891726613	0.1631615149555728	0.031121653934126137	0.03804754328721051
-1.5	0.1370059844572097	0.15171822628763038	0.03211630695157363	0.044862541174261805
-1.484375	0.17061501746065916	0.12231740490460652	0.038109599979978016	0.04592751964347799
-1.46875	0.14127177180489525	0.10205485606566071	0.04240969794933676	0.036361283414935976
-1.453125	0.13840313132386656	0.11050508057815023	0.04064307073387297	0.030734543716435126
-1.4375	0.1571231136098504	0.12110332669690252	0.034568068677031	0.028540441597399827
-1.421875	0.13198479248676448	0.09607731606811284	0.03803341753812784	0.029855017721741768
-1.40625	0.13676245172100607	0.08203137200325727	0.04109015194839967	0.038409583276363214
-1.390625	0.1670841884566471	0.13985435685608535	0.04097275208340174	0.03733279471963074
-1.375	0.18730130626354366	0.14703844877658412	0.038628831973288695	0.03496768102231721
-1.359375	0.1690642790403217	0.16630702652037144	0.03294456551300029	0.04171002175124103
-1.34375	0.1804168103262782	0.14636905938386918	0.03493142813869718	0.04401846112836621
-1.328125	0.16516385767608882	0.13521677136886864	0.03461383536043901	0.040277442630668334
-1.3125	0.13941022898070515	0.10883267186582088	0.040231990871471064	0.040370813419388765
-1.296875	0.128379427222535	0.16532923872582614	0.045981938565736714	0.03813220653003208
-1.28125	0.11117734450381249	0.21971683424781077	0.04109997547969043	0.03641513699552107
-1.265625	0.12494913528062171	0.16966063962318004	0.03500883668831586	0.04813076635341556
-1.25	0.10553063799161463	0.14534175023436546	0.03272533983338429	0.04225126055223329
-1.234375	0.09304714290192351	0.15157563672401012	0.03150463826826876	0.037371558810791815
-1.21875	0.11850601954502053	0.17261888957582414	0.034482255229565766	0.03257483024650854
-1.203125	0.1173800474498421	0.1695827892399393	0.038906840068431536	0.03326102689051123
-1.1875	0.11472993930801749	0.2187098003923893	0.03705714189179522	0.03212731914160042
-1.171875	0.10649659526534379	0.24014367189956828	0.036431335170458955	0.028703907690160256
-1.15625	0.08276277668774128	0.2427491986192763	0.03544956556723362	0.03629830930528287
-1.140625	0.10907403859309853	0.2247823230922222	0.039548289485215576	0.03886462622354308
-1.125	0.12142929821275175	0.20601699166581966	0.04091519750212143	0.03442396320081303
-1.109375	0.1492470157216303	0.2298055666964501	0.03888053985590603	0.03307550278320003
-1.09375	0.1619091113563627	0.22852247263581377	0.04042901924295727	0.03218677376470474
-1.078125	0.1474637496917694	0.21557912442367524	0.04195020384567241	0.039760067994048326
-1.0625	0.16904738433659078	0.22445837662089616	0.040560675213639236	0.04994866594957806
-1.046875	0.16372235966846346	0.25304180874954907	0.043190789323310684	0.04859488648473792
-1.03125	0.18809775905683637	0.27634228148381224	0.04238790047287994	0.047859080504971896
-1.015625	0.19872921612113714	0.24117196812294422	0.040551522958580256	0.04887902963204982
-1.0	0.2061593659222126	0.2067517623770982	0.03975024327437101	0.046455344099409136
-0.984375	0.20803606002591551	0.2103066570824012	0.044783796949023874	0.0423742855838352
-0.96875	0.18539948549005203	0.19073122730478645	0.04744461291341595	0.04622500504361383
-0.953125	0.185055471630767	0.23364410597278037	0.05031771362811302	0.04586966073310099
-0.9375	0.18193223089911043	0.23654894595965742	0.05271956216394061	0.04504895226765535
-0.921875	0.22873677401803433	0.2407980585936457	0.05136281159462964	0.044090148645626756
-0.90625	0.26998565876856445	0.2668774224439403	0.06189917570047005	0.044915499087431025
-0.890625	0.2450797297526151	0.29419251191429796	0.06309648088091402	0.04156240060263708
-0.875	0.2598215772304684	0.30001809874083846	0.06609393915086165	0.043515276986993846
-0.859375	0.2530265856534243	0.2856782001443207	0.058248505089381855	0.04716722633553766
-0.84375	0.2104263585584704	0.2779560593655333	0.05856193728987349	0.045885895310596704
-0.828125	0.25658456568489785	0.19407139013055713	0.053607512823372075	0.045186391441145786
-0.8125	0.2539876791415736	0.1800390521530062	0.05749642382253563	0.04925599383589887
-0.796875	0.2250377481104806	0.17363765207119286	0.06477166430518488	0.04669280205462083
-0.78125	0.21620508981868625	0.13183035952970384	0.06306179628085042	0.05340437371545221
-0.765625	0.20994416246539913	0.1612358219557791	0.055217528267560705	0.05910143841201716
-0.75	0.22411755022476426	0.1666841516736895	0.049145845603614874	0.06087448144128835
-0.734375	0.22027389637660236	0.1261099877767265	0.045022994264161974	0.05563577168561798
-0.71875	0.24691928704851307	0.08595739813754336	0.05194158254029244	0.058057104207168815
-0.703125	0.23498417377704756	0.08905905294232071	0.049936853549615814	0.06529079083251792
-0.6875	0.1996965645463206	0.07174050465109758	0.049998320465201286	0.06796540930363588
-0.671875	0.1896291644021403	0.07258704383857548	0.051136434647682485	0.06678119076772923
-0.65625	0.13458584337495266	0.04397946298122406	0.05223693558902109	0.07970653886300527
-0.640625	0.04455627158749849	0.043496136780595406	0.06042253012399411	0.0822848620412382
-0.625	0.05629558069631457	0.08810618529096245	0.06486449673167644	0.07736677426036542
-0.609375	0.05072228255448863	0.11784698294941336	0.06140385883308297	0.08765756652901802
-0.59375	0.012151558371260762	0.12967143796849995	0.06844952850076505	0.08229033562325266
-0.578125	0.057705130288377406	0.17984698824584483	0.06051077751638163	0.08140495605858707
-0.5625	0.058296919564600105	0.22979655712842942	0.06396837889047234	0.08802037932377337
-0.546875	0.05833647492108866	0.24825496653211304	0.07521385521392623	0.08563521668276913
-0.53125	0.10201004054397345	0.26337714097462595	0.07035509014238712	0.08653502386568805
-0.515625	0.11973024625331163	0.2625151959247887	0.07061142563990527	0.07948099021843522
-0.5	0.1462332301744027	0.26986084994859993	0.07283698842614496	0.07742687970148314
-0.484375	0.2006656544515863	0.27834510458633305	0.06867772712550158	0.07830651501169653
-0.46875	0.21027891732519494	0.29776368248276414	0.06948431477648666	0.07612236299657903
-0.453125	0.2178750790306367	0.3658022721298039	0.07549737872476048	0.0814076291993369
-0.4375	0.27041417025029657	0.3738729319302365	0.08053722687509866	0.08812522684282345
-0.421875	0.28643856453709304	0.37125729046674677	0.08921780999372897	0.09015458095616509
-0.40625	0.24629484366159887	0.344651841558516	0.0866618210218707	0.08736703310108462
-0.390625	0.2279519020114094	0.34393786555156114	0.07979611249225363	0.09772403895276154
-0.375	0.21909328300971537	0.35808356702327726	0.08623649835697329	0.10208038795799372
-0.359375	0.23228301649796776	0.3297751413512742	0.08605033358704782	0.10135081088432811
-0.34375	0.2185627651400864	0.3179843584599439	0.08085918401817582	0.10840696251916704
-0.328125	0.2141747811809182	0.3023113790055504	0.08689816561996853	0.11840683684994661
-0.3125	0.23641988220624627	0.2753335517831147	0.09012571597990504	0.11884467694564614
-0.296875	0.14905493040569126	0.22507945224642753	0.09183041615957806	0.11211051516610106
-0.28125	0.09003596664988436	0.2274907672777772	0.10207883216948466	0.12071064774931896
-0.265625	0.07951715840026737	0.2227863758482272	0.1141257846505303	0.10997109490412263
-0.25	0.11074189343489707	0.2672155943990219	0.1174743899456187	0.10082642283928261
-0.234375	0.12470104787498712	0.3326818965491839	0.10824284976822054	0.09663606800621223
-0.21875	0.1317887534853071	0.2976750611560419	0.09744531021605843	0.09118972793055989
-0.203125	0.17309265565709211	0.24308520895428956	0.08648355230313243	0.0922347061015284
-0.1875	0.22669948218390346	0.18143297396600247	0.08773212937170485	0.09060517062634464
-0.171875	0.2969481563413865	0.15950407371856273	0.0959697117248383	0.09327123700018491
-0.15625	0.3115513069904409	0.15296083836874458	0.09988549220067323	0.09033078670857697
-0.140625	0.2717307888437063	0.13281337842345237	0.09578052605477487	0.09457519663124457
-0.125	0.25152975097298624	0.09156050439924002	0.0974556571119059	0.09063895497167689
-0.109375	0.195740813377779	0.045433862279605816	0.09743669295113988	0.08464385042583153
-0.09375	0.14085526298731565	0.01589122854638845	0.09669144033865983	0.08464290498949097
-0.078125	0.1626329422695562	-0.03310464646201581	0.10135384702958294	0.08855148836766964
-0.0625	0.1350881517981179	-0.07910984504269436	0.10171109508630195	0.0915202547823751
-0.046875	0.09643064164556563	-0.11632243171334267	0.10004801728958464	0.09652749858041872
-0.03125	0.055437153455568475	-0.11795211624121293	0.09898822663012341	0.09724530805769825
-0.015625	0.00181869484949857	-0.07809097509743879	0.09673644179450741	0.0984691559103367
0.0	0.0	0.0	0.0943471767082402	0.09324090319277052
0.015625	0.018851918620202922	0.013766132318414748	0.08883922944393652	0.09340403667891246
0.03125	0.09119738382287323	0.04035793407820165	0.08212268867088184	0.09702910232678717
0.046875	0.14842783021740616	0.09282848122529685	0.07747435026830778	0.09546138107611006
0.0625	0.21191695781890302	0.1468612923985347	0.08751058281573547	0.09934437556289062
0.078125	0.28668111984152345	0.27071951688267293	0.09367553668690144	0.10522920795244659
0.09375	0.39041742422268727	0.44764724345877765	0.09847064478521297	0.10984130086775307
0.109375	0.5773775194305927	0.5889822494704277	0.10779529944234796	0.11819453990610067
0.125	0.7786135662347078	0.7648827278520912	0.11012761510874858	0.12358144442794737
0.140625	0.9538973049260676	0.9410924294264987	0.11707248678782443	0.12782901795888352
0.15625	1.1351378806401045	1.093711117655039	0.129131409597582	0.1319273585778522
0.171875	1.3012506279628724	1.2606710566906258	0.13836926305106328	0.13730986395186867
0.1875	1.418784615304321	1.3785127210896462	0.13779290772985522	0.13815559493817295
0.203125	1.4851589880883693	1.5026749698910862	0.1384371902116985	0.13838265459590948
0.21875	1.4621664747595786	1.5868352422723546	0.13786933620898112	0.1475521799013784
0.234375	1.3785093128215522	1.535142441885546	0.13729711319331558	0.15747111000350544
0.25	1.1988399133086205	1.4363041236065328	0.14618756192949148	0.17589119462775366
0.265625	0.9482499483972788	1.2296616983599962	0.15135067021036952	0.18514026325281874
0.28125	0.7280516085214913	0.9753889320651069	0.15996389020679844	0.1950009119169302
0.296875	0.45677158703038	0.7574229588382877	0.17403159289278355	0.197013100201566
0.3125	0.16408670489909127	0.47984437476843594	0.18581380206377313	0.21079028200479544
0.328125	-0.13991818585200236	0.20713555244728923	0.2063904415013342	0.23046423125815077
0.34375	-0.4428788531571627	-0.12627533056947868	0.21798909235207772	0.24003609078087723
0.359375	-0.6939130132435821	-0.44218139015138147	0.22095711421043765	0.2537953824701431
0.375	-0.9048316970467567	-0.6861895189620555	0.22796001038521344	0.25577757913589105
0.390625	-1.07680918071419	-0.9689609665423632	0.23191776695916505	0.253734360517253
0.40625	-1.302493441849947	-1.200460549723357	0.23336981497726833	0.2608964334342158
0.421875	-1.516171786445193	-1.4075253546237945	0.22916343450355536	0.2542396754559442
0.4375	-1.6377316354773939	-1.6305703401565552	0.22170585810778207	0.24294314272190198
0.453125	-1.7563479069620371	-1.7700838052900507	0.2139964937544676	0.2237983135602497
0.46875	-1.8216111682355405	-1.830426231585443	0.203795926168401	0.2118161359108205
0.484375	-1.7426256101578474	-1.862247844412923	0.19088411819123013	0.2123639563228077
0.5	-1.618299465253949	-1.8132150866091252	0.18408819764008666	0.2067407341475359
0.515625	-1.467586151883006	-1.701914257928729	0.17094050468373664	0.19538780797064098
0.53125	-1.2371627977117896	-1.511926338262856	0.15306445654131504	0.18108730947129276
0.546875	-1.0515039704740048	-1.3457748489454389	0.13881974955638543	0.1709098086010607
0.5625	-0.8104674210771918	-1.0807417853968218	0.13306436263534827	0.1582083136306622
0.578125	-0.5523928465001517	-0.8061428070068359	0.1305995752458979	0.15155698056058348
0.59375	-0.30913486240897325	-0.5331680828239769	0.13561100727463724	0.14076623851090295
0.609375	-0.059575171829783356	-0.2949445279315114	0.12672869491011493	0.13229087634892361
0.625	0.21210794975049793	-0.07349510975182057	0.11384624309690995	0.1291916883287584
0.640625	0.3611017882358283	0.12310327966551995	0.10270285931119069	0.11996942440532588
0.65625	0.4840680241235532	0.2795854373835027	0.1053536816059785	0.12616809309490504
0.671875	0.6876386153046041	0.459708454774227	0.11845140246601299	0.1363745188211107
0.6875	0.7652930040901993	0.6269788902252913	0.11882501401694281	0.1406865818324935
0.703125	0.9043529983609915	0.7355469275265932	0.12608537738352704	0.13459192961785496
0.71875	0.989580191031564	0.8169069450115785	0.12565209888159443	0.14041696959569205
0.734375	0.9929635714739561	0.9126347909215837	0.12391369387218137	0.13771449725468551
0.75	1.0134300587000324	0.9767622858285904	0.12884712617451333	0.13713497815299788
0.765625	1.0498739778995514	1.075126734515652	0.12736156533382714	0.14571115268162876
0.78125	1.058347962796688	1.1307776015251876	0.12928193994621737	0.1411942457879019
0.796875	1.045578337975894	1.1782856139005162	0.12705960344898323	0.13448606388336729
0.8125	1.0341916581615807	1.1651089258491993	0.12418396766189133	0.13878881756665526
0.828125	1.0362713876995258	1.1238935539498924	0.12543433604931237	0.14524280535513232
0.84375	0.9644302993780002	1.1580637753009797	0.12038933034346783	0.13968276667923196
0.859375	0.9740029836073518	1.1650829134508967	0.1094280354119539	0.13175451904785643
0.875	0.9773381103761494	1.166258378420025	0.10899007056416919	0.13308965669581313
0.890625	0.9144615299999714	1.1389359289780259	0.1069319698109059	0.1299594852350057
0.90625	0.8655530054122209	1.0866250941064208	0.10542148306933166	0.12023321307727809
0.921875	0.797413507080637	1.0681986797600984	0.10923505105271684	0.10853501379326662
0.9375	0.7590749914292246	1.0002954749390482	0.0997123769244662	0.11060419855430585
0.953125	0.732040838105604	0.980383371328935	0.09363682044558652	0.10831904333986493
0.96875	0.7241646852344275	0.9426407185383141	0.07962105195544507	0.09476355133507007
0.984375	0.6764887059107423	0.9070739459246397	0.08579342584133863	0.09012371626551882
1.0	0.6463031527353451	0.8621936064213515	0.0884739417240816	0.08670710712415837
1.015625	0.5910946937219705	0.8232946556061507	0.0871740100905081	0.08513562471900174
1.03125	0.5329877075739204	0.7636073971167207	0.07920304750625208	0.08267355042253423
1.046875	0.5401621144381352	0.7199103811755776	0.08050027796999358	0.09005603075785532
1.0625	0.48923609144985675	0.6927667311392725	0.08788043805656459	0.08682707384860212
1.078125	0.4825222050305456	0.5954359301365912	0.07581167990279615	0.07778049211121933
1.09375	0.42383751762099564	0.47785512950940756	0.07557882239796047	0.0712065365169848
1.109375	0.3161888097878546	0.4401639961637557	0.07424205343058413	0.0691207769054656
1.125	0.29810358616523447	0.4174372549576219	0.07260197450456096	0.06593741221875138
1.140625	0.31327020772732794	0.3977109941886738	0.0670229532791363	0.05922172261722536
1.15625	0.2657938758376986	0.41174907828681173	0.05998240284106195	0.06423609469420964
1.171875	0.19307211447739975	0.33565720259794035	0.05647719598445598	0.060362908763858907
1.1875	0.15293394845211877	0.22130118142813443	0.05858528813179578	0.05469935470687605
1.203125	0.10377546616364271	0.1508956548757851	0.05986679384030895	0.06102439628123074
1.21875	0.06094062188640237	0.12698819022625685	0.0652852522420195	0.06030833921120222
1.234375	0.09634635790716857	0.0905307514127344	0.058956529613116496	0.06224807237176403
1.25	0.018179097957909108	0.09581330788787454	0.06073623461110918	0.06351000083851094
1.265625	-0.03419980360195041	0.015391239360906184	0.05885968624418318	0.0672438353366206
1.28125	-0.03173646815121174	-0.0331159736844711	0.05810610525750308	0.07281329755652605
1.296875	-0.039502652175724504	-0.07799947701860219	0.060141833807498365	0.07802381752170451
1.3125	-0.029940434102900326	-0.1265429499093443	0.05342655848077121	0.07273238453695947
1.328125	-0.037663275143131614	-0.0787429160438478	0.05208762562823913	0.0707065685289339
1.34375	-0.04498290387855377	-0.11307648033834994	0.050642215125138126	0.0683303914388581
1.359375	-0.09439836201490834	-0.0835168712772429	0.048975893988744974	0.06640815344423541
1.375	-0.10180508220546472	-0.10305477869696915	0.050219058340975835	0.06941294299597574
1.390625	-0.08411380602046847	-0.13856284953653814	0.054363338650594055	0.07984925711290661
1.40625	-0.08951113363727928	-0.19174971962347626	0.061688663871090864	0.07900405391834898
1.421875	-0.09622807377018035	-0.22218715026974678	0.060714693624961215	0.07309887741599883
1.4375	-0.09679935139138252	-0.22537431212840603	0.054452508573486755	0.07679879431704502
1.453125	-0.1727936135022901	-0.19990725452080368	0.05725415437703335	0.07397395639785805
1.46875	-0.2011753862258047	-0.20210828338749706	0.06650047823803314	0.07946752049773086
1.484375	-0.1588089388656954	-0.26904117316007614	0.06471542627325216	0.07014894527453691
1.5	-0.11698343316093088	-0.22178072477690874	0.05254020932816431	0.06065897793612918
1.515625	-0.09963109726086258	-0.19711576474364847	0.054867662792502374	0.0650209176637497
1.53125	-0.15235282282810658	-0.1852583296597004	0.06069586410264374	0.05812453442654199
1.546875	-0.16773754227906465	-0.15653339717537165	0.05536481687681323	0.06156608015673516
1.5625	-0.1351066174218431	-0.11877675844953046	0.05742642179283539	0.05843466382231103
1.578125	-0.08921772495377808	-0.09626326483557932	0.061844404920100196	0.052639681433829535
1.59375	-0.08009009362431244	-0.06190310008823872	0.05849243199066153	0.05339833922322478
1.609375	-0.07870759321376682	-0.026735418383032082	0.05097155886124865	0.053767863043052595
1.625	-0.06783221531659364	-0.03740531801013276	0.0499821037004334	0.05329103539631564
1.640625	-0.0418213683180511	-0.05622411845251918	0.04971526716934906	0.05239972683533287
1.65625	-0.008531236136332155	-0.05998058496043086	0.048830461423725754	0.05196251210521416
1.671875	0.03453782193828374	-0.0008091079333098605	0.05446650234049652	0.04918696627978604
1.6875	0.040161654655821624	0.006348471622914076	0.05285360389628072	0.05559873736733214
1.703125	0.0380997933098115	0.009525181317440002	0.04840320089010774	0.056058666077997546
1.71875	0.030713459569960834	0.04939937072340399	0.04872843672558312	0.04609040204984047
1.734375	0.04701289813965559	0.0664298827003222	0.039122686426346635	0.05663417271465056
1.75	0.045147499890299515	0.0763164673175197	0.04738447454230671	0.0536948286301336
1.765625	0.098752384040381	0.0984987220261246	0.052761706811556806	0.05740639947980442
1.78125	0.13561533502070233	0.13117696261033415	0.042232448119825475	0.058481845304741126
1.796875	0.1062639586511068	0.15321021685376762	0.041005335013782666	0.048591928034702726
1.8125	0.10086037695873529	0.09513830794021487	0.044479392391355566	0.04430692440242396
1.828125	0.14388328065979294	0.10338010441046208	0.050251440578721926	0.049446652194056646
1.84375	0.13880880237556995	0.116065565450117	0.04983215923147463	0.06393957048512275
1.859375	0.12278996354434639	0.1581527035625186	0.04526909057461138	0.07091836217096936
1.875	0.1784686302067712	0.16816586762142832	0.05195030905163097	0.0618006885190684
1.890625	0.14911648193374277	0.15569450836628676	0.05111085442482658	0.06061321315121306
1.90625	0.19674531647469848	0.20967118097469212	0.055391505258237106	0.05893623608075041
1.921875	0.19732356863096356	0.2426443223259412	0.05637780208112235	0.06883939152017307
1.9375	0.22462001298263204	0.26268696213228393	0.04724810564085785	0.07496830399754802
1.953125	0.29092515213415027	0.2939347787818406	0.042166779573895065	0.07067420742288792
1.96875	0.2779606485157274	0.3069238585885614	0.037280317029519616	0.05852531631810724
1.984375	0.31802649339661004	0.33087372896261513	0.04598897395548556	0.05199697141603837
2.0	0.3393186401575804	0.33344813802978024	0.05189685888184479	0.05567042810402197
2.015625	0.3187095017172396	0.3602261721272953	0.05104264245976906	0.05082149755160705
2.03125	0.3641034196130931	0.3617448756820522	0.055643701460438864	0.049872481934970785
2.046875	0.40359332359512334	0.3848571124020964	0.05119716676154571	0.05673671903863049
2.0625	0.3851518734998535	0.3988524627638981	0.05768866753036122	0.060449821093658325
2.078125	0.3719644161406904	0.36554427463561295	0.06585389007334566	0.06950389920646395
2.09375	0.4160582721233368	0.36341541159199553	0.07251808214495825	0.07530873532814729
2.109375	0.43152643884532155	0.39303639959543946	0.08001084984576391	0.07776546696554232
2.125	0.38709917571395636	0.39809178449213506	0.07214560100963482	0.06655287675678592
2.140625	0.3211639515007846	0.4244723501615226	0.06189339063079597	0.0649361292922058
2.15625	0.29639874757267537	0.4417395395052154	0.06390059480737803	0.07596402827339545
2.171875	0.27924880157224835	0.3939605521969497	0.057461395392188426	0.0754130425448226
2.1875	0.29159282417967913	0.3533843708690256	0.06298486779494154	0.06873808135114859
2.203125	0.2847037451749202	0.3362630408257246	0.06190139237771292	0.07608011881008303
2.21875	0.2955644019995816	0.3410990442149341	0.05164976080137024	0.08287268679698448
2.234375	0.29967323315795513	0.3413433875888586	0.056123061758171895	0.06929429258606089
2.25	0.23348316312767564	0.3574856150895357	0.06365934015013708	0.06654612256556947
2.265625	0.19729055368807166	0.37646903144195676	0.05994801608881856	0.06846941837511561
2.28125	0.16098311340319924	0.35933610890060663	0.0641552229490881	0.06802481620084445
2.296875	0.12069539681833703	0.357573193020653	0.06039868589602452	0.07102801018465292
2.3125	0.13710201582871379	0.3578129632165655	0.05756109369090486	0.07086470007211867
2.328125	0.1900595035054721	0.3399720795918256	0.0726716212598984	0.0654070456718091
2.34375	0.2068954752292484	0.3152286428725347	0.07829909657357606	0.059626548062073514
2.359375	0.20045374689507298	0.3196687828749418	0.07416125056555767	0.06102094657484582
2.375	0.17825379463029095	0.32391356634907426	0.07485325015946526	0.05941475587482815
2.390625	0.20470900549553334	0.29420094859378876	0.06516190727643233	0.045815970213484714
2.40625	0.2938848212565063	0.2674614227376878	0.06140229103101066	0.05531100098162995
2.421875	0.23319216167437845	0.25539016314432955	0.06171358485377342	0.056026452605442756
2.4375	0.2030858830694342	0.17776707070879638	0.06416138610437883	0.0553110378569663
2.453125	0.18609129022806883	0.20266485936008394	0.06529814682768362	0.06116631373919241
2.46875	0.14522448717616498	0.22152662882581353	0.06259390746270367	0.060122588321896736
2.484375	0.1934730704408139	0.21462505357339978	0.04998611396378675	0.06092701805165217
2.5	0.2312745429109782	0.2125583809800446	0.0509815624931968	0.06714763295324508
2.515625	0.25896936948411164	0.17296841852366923	0.057260223458583955	0.07676801175059189
2.53125	0.20820408947765828	0.15254408130422234	0.06743993205929594	0.07387090050983286
2.546875	0.13828566381707788	0.19484002543613316	0.07260668669260824	0.07256273588898209
2.5625	0.1438223738805391	0.17293763840571047	0.07049102577744512	0.06556656624159005
2.578125	0.16287297044182197	0.0869608007138595	0.07842658278839215	0.0779057983204063
2.59375	0.17272174810059368	0.03436691436218098	0.08563482407043597	0.08690992990734597
2.609375	0.15824717632494867	0.04850437857676297	0.08816779192112702	0.07590619622435842
2.625	0.11466775049921125	0.08465646500699223	0.07921730559513517	0.06648023191721117
2.640625	0.08075250554829835	0.142523681698367	0.06895520064841679	0.06492631767533795
2.65625	0.1308549046050757	0.17088033426553012	0.07066086573592524	0.06969631970909015
2.671875	0.1482934484083671	0.12222200571559369	0.07414017973956134	0.0652076517425548
2.6875	0.17487858990207314	0.07880758879473433	0.08194108041159333	0.060061369146925586
2.703125	0.20027779769152404	0.043312772177159786	0.07569412926887874	0.06737130284034303
2.71875	0.16769035435281693	0.08911878974176943	0.06506254770540494	0.06382018323837264
2.734375	0.12685777358710765	0.16000389968976378	0.06422533407664693	0.06238787372089674
2.75	0.12793699550093152	0.1625238693188294	0.05964795967639541	0.0676701892413899
2.765625	0.16876354571431876	0.1258343875175342	0.06672114258467884	0.0654747224584122
2.78125	0.148063828056911	0.10014038792578503	0.07092464283213339	0.06087580522144165
2.796875	0.11764663802459836	0.08416211633011698	0.06356354792654122	0.05833391809923491
2.8125	0.168768162233755	0.12134628535714001	0.05158739790179481	0.052073159142144526
2.828125	0.19994085556827484	0.1550488862209022	0.044298689722011696	0.0633639964978976
2.84375	0.17887403400382026	0.1499758356017992	0.060387943219844566	0.062059507256261096
2.859375	0.16577016527298838	0.1323102361522615	0.05691926213733365	0.05618340463147555
2.875	0.15369414340239018	0.09144447406288236	0.06162377448121358	0.05829253667511053
2.890625	0.14645014465786516	0.12744159676367417	0.06300817663000953	0.055162333177199874
2.90625	0.14047024676110595	0.20870955039281397	0.06237027055527239	0.04941584410263385
2.921875	0.22730228439904748	0.18681156284874306	0.06604929862686648	0.053971204877501316
2.9375	0.23653002278879284	0.16683010638225823	0.0711208108142255	0.05276274938187055
2.953125	0.19357234688941388	0.13987128231674434	0.06903269226091291	0.05520780800409014
2.96875	0.1885859065921977	0.14539156695827843	0.06660276915328238	0.05944420627768617
2.984375	0.15995886605232953	0.2005070622311905	0.06511865521387225	0.056612894441033894
3.0	0.1397095943801105	0.23942328708362764	0.06803628136800052	0.06123781805393739
3.015625	0.16940820519812405	0.25247561830910853	0.06946817743334929	0.05757777703750494
3.03125	0.21045514019206166	0.19643758945167064	0.06900441697615775	0.06044643099435841
3.046875	0.1641804538667202	0.14408291726722383	0.06545625071481355	0.05793385595689575
3.0625	0.14468605872243642	0.13790593781741337	0.05965051031333024	0.05487102274486032
3.078125	0.16744681347627194	0.19415673741605133	0.06010824013867922	0.060585092181968433
3.09375	0.16834534639492632	0.2783744699729141	0.06240586587055695	0.05880595417065594
3.109375	0.16503073875792323	0.3161696445138659	0.06327342645896575	0.06987334950727254
3.125	0.2028768400545232	0.2861285860417411	0.06766071334146308	0.06473235059438431
3.140625	0.20575844570994378	0.24915041793137788	0.06324732877952521	0.060532524318362674
3.15625	0.19213161207735538	0.29294443267863246	0.06776658335136745	0.05085193540473095
3.171875	0.16736119627021254	0.2770669596968219	0.06534569905234533	0.05226279799034022
3.1875	0.16951776954811065	0.29779651447897776	0.062259180731065934	0.058646010970838325
3.203125	0.19555387014406733	0.2812689608894289	0.06215277718636002	0.05289279060886701
3.21875	0.19532677829265593	0.2601592301158234	0.05269722207970796	0.05732470860474031
3.234375	0.24847801718860865	0.3109404636430554	0.05075756136454047	0.06180672262573652
