# Supplementary material for: Joint control of visually guided actions involves concordant increases in behavioural and neural coupling
Source: Commun Biol. 2021 Jun 29;4:816. doi: 10.1038/s42003-021-02319-3 (PMC8242020; doi:10.1038/s42003-021-02319-3)
Supplement: Supplementary file 6 — Supplementary Data 1 [file 42003_2021_2319_MOESM6_ESM.zip › supplementary_data_publication/Fig. 8i.csv]

	0.5	0.55	0.6	0.65	0.7	0.75	0.8	0.8500000000000001	0.9	0.95	1.0	1.05	1.1	1.15	1.2000000000000002	1.25	1.3	1.35	1.4	1.4500000000000002	1.5	1.55	1.6	1.6500000000000001	1.7000000000000002	1.75	1.8	1.85	1.9000000000000001	1.9500000000000002	2.0	2.05	2.1	2.1500000000000004	2.2	2.25	2.3	2.35	2.4000000000000004	2.45	2.5	2.5500000000000003	2.6	2.65	2.7	2.75	2.8	2.85	2.9
-2.75	0.1986536471223652	0.19326000488163958	0.18728572942826519	0.17765496766415284	0.16756464625232687	0.15958834698897972	0.14874684318286135	0.13889445474904996	0.13065440545023774	0.12115995806453826	0.11397990023097955	0.10598875384732019	0.09740903104884335	0.09157657125389902	0.08540438950724008	0.07889410449410594	0.07523604859999218	0.06836085298311839	0.06433704441264275	0.060189723903059135	0.05599362720613946	0.054500949760650584	0.05025834684943648	0.046069787890014334	0.04442718762434912	0.0427311318001376	0.03866922773725006	0.03699852582003853	0.03532374812080289	0.033656839501661595	0.03201015929354367	0.030374263886333387	0.028752514954535156	0.02715782659115747	0.025592372469256608	0.024050729617490847	0.022532107239076702	0.022811037624657683	0.021305424786767276	0.019824427217293647	0.02005667233685845	0.018587797072184848	0.017147031465258096	0.017343478154846378	0.015908102933398425	0.016082111904289334	0.014643438073021464	0.014792437344391618	0.013347356244555643
-2.734375	0.20028691090285075	0.19532191535093882	0.18960326853969525	0.18033012976107682	0.170487135461774	0.16263562756882805	0.1518894302985099	0.14207971450095253	0.13385156942040854	0.12439680515323484	0.11720155092163893	0.10922020854304806	0.10062429692657977	0.09474890480568542	0.0885311174556584	0.0820034826767036	0.07827790246239642	0.07135680628815591	0.06728311460056775	0.06305795089152133	0.05877908133108489	0.05721152320652165	0.05288311231627617	0.0486237156368287	0.046914101688956385	0.045148914382352044	0.04100640084543312	0.03926539257868549	0.03752674219997177	0.03579616484372549	0.034084756311463474	0.03240439982759305	0.03073902122220533	0.029091917069599942	0.027478477660940952	0.025898828733662085	0.02434363857171554	0.02459910750640429	0.02305996596532091	0.021547282536917102	0.02176652701348503	0.02027212560489136	0.018795059065770312	0.018991725433748056	0.01753272926881724	0.017716665498957746	0.016252897125045303	0.016422605001603124	0.014941086428261917
-2.71875	0.20185380763913024	0.1973159593190603	0.19185868598197572	0.18295519961261278	0.1733648448032851	0.1656187360177134	0.15497532180097978	0.14522124187948132	0.13701535060674938	0.12758929887884418	0.12037898997739073	0.11240647346473825	0.10380088913000933	0.09789934857656886	0.0916312622552117	0.0850919057203171	0.081304643897806	0.07433160477200097	0.07020964427570801	0.06592939762207627	0.061572605299664504	0.059911308896951114	0.05551196219007526	0.05117742787240122	0.049395739941610464	0.04755990666627839	0.04334880658935897	0.041538835839336895	0.03972809419868353	0.037934688323654785	0.036160911680575496	0.034416904233253776	0.03271395616206894	0.031029710906320545	0.02936741966796226	0.027744734094378155	0.02615969074416704	0.026374705761269834	0.024817265580528013	0.023279402966742756	0.023470070202678196	0.02196421743923255	0.020472133531237734	0.020658212339601387	0.01917954930357162	0.01936042618233355	0.017897355463134354	0.018077001902988638	0.01659357458715795
-2.703125	0.20335646789392203	0.19924678404051557	0.19406075303589387	0.18551936781149034	0.17619456792436358	0.16853150362720834	0.15801236838993749	0.14830534259388348	0.14014088287911483	0.13073416784302672	0.1234918890671747	0.11553138470983625	0.10692995393358178	0.10100265227761006	0.09468418965543426	0.08813391949222842	0.08429089186413002	0.07728198026914515	0.07310474507310413	0.06878224873085292	0.06435029554183705	0.06260100894685751	0.058126269011777906	0.05371461718099469	0.05185698975336666	0.04994555914854903	0.04568789645897881	0.04379947351050641	0.041919525077032886	0.04005374035705281	0.03821944943626417	0.03641559002246013	0.0346512838935788	0.03293714794361576	0.031244996296455864	0.029578053897017724	0.027955983835447763	0.028111922620564486	0.026543875920784568	0.024998466315899907	0.025143206623760773	0.023632827194684656	0.022141561923789188	0.02229983917566435	0.020831981283201725	0.020995082410209018	0.019536326288848976	0.01970921434538001	0.01825787424725087
-2.6875	0.20478920749762514	0.20111623200725268	0.19620708672209472	0.18800404401471132	0.17896562470498376	0.17138055264428115	0.16098715025067661	0.15134367779379362	0.1431866654095774	0.13381070179381044	0.12653401186245924	0.11858699707948656	0.11001728043578687	0.10404352720201639	0.0976920610477697	0.09111152373738372	0.08723021491170688	0.08019673855790382	0.07595304257489222	0.07159022081569404	0.06711179040404062	0.0652529024218898	0.06070877093067607	0.05623822188858509	0.05428069387064985	0.05229051558635552	0.04800100823119666	0.04603956303236881	0.04407977616397016	0.042145960042087975	0.040240403773872585	0.03837946644320227	0.03655888531344232	0.03478675002375787	0.03307296430189481	0.03138405619541288	0.02972324383986509	0.029802715717657777	0.028212463777002907	0.02666737140462745	0.026745427695838327	0.02525203011624229	0.02376858303303509	0.02387819572661211	0.022440307236687513	0.02256410268806416	0.021149089174931225	0.021295407432590712	0.019880959253027245
-2.671875	0.2061442512068604	0.20290961636026428	0.19828565005028564	0.19040447978569272	0.18166708171910032	0.17415297956621806	0.16388983179882965	0.15432218355441504	0.14615254010566045	0.13681320206532427	0.1295227609887269	0.121573476586382	0.1130420214910925	0.10701423149246826	0.10065101944172299	0.09403560343356385	0.09009344783595588	0.08307314037370123	0.07875287331069501	0.07434168012972765	0.06983216454996363	0.06786870843358793	0.06326247955484003	0.058727371792772015	0.05667285742796448	0.05457728465683813	0.05026875786542452	0.04823457789539882	0.046202227766360585	0.04418878692745085	0.04221764604588668	0.040287795147094956	0.038414489062275174	0.03659050496599282	0.03482293777947007	0.03312098149912249	0.03144649664387371	0.03143224524393987	0.029816390557206352	0.028257631922430606	0.0282474466863896	0.026778232044564712	0.025325418858644158	0.02536367908937304	0.02396236376928176	0.024021515561605145	0.02267213493742331	0.02276498116503776	0.021435173410512428
-2.65625	0.20741816852663464	0.20462894261113415	0.2002925479447124	0.19272983463069113	0.1842964137424454	0.17686477608964235	0.1667220378502219	0.15722867350693567	0.14904165656565765	0.1397275528374636	0.1324334997914345	0.1244829325404933	0.11598867251954886	0.10990543530802777	0.10353174650473901	0.09688255568833021	0.09286142825641047	0.0858820434529109	0.08149248759917276	0.0770207547002443	0.07248257313475659	0.07042123679394824	0.06575674110304841	0.06116388035023358	0.0590110370063421	0.05681497141681315	0.05247603616905842	0.05036489046894334	0.0482612012894238	0.04617709277038616	0.04412797977326064	0.04213605311210919	0.04019719818142563	0.03832549878139175	0.03651109165296096	0.034760168088606005	0.0330812616976323	0.03295424233376877	0.031341436361390786	0.029764267516497883	0.029646306712662367	0.02818180410329883	0.026765805713714126	0.026707889682179686	0.025366827564127687	0.02533448591236522	0.024055703183026873	0.02406450742985163	0.02284278814432633
-2.640625	0.20861331583007248	0.20627060558347546	0.20222004831953264	0.19496980563895777	0.18682365404897486	0.1794984335608266	0.16948556551258673	0.1600495382314111	0.15185290492938322	0.14257641785715713	0.1352630235542527	0.12729271835452333	0.11883953656014763	0.11272468677041367	0.10631776924035985	0.09965604466884793	0.09554823864272664	0.08861753476127998	0.08416997855611008	0.07962744980971097	0.07505204730987454	0.07288005675965556	0.06819544786709263	0.06355313973316236	0.061276753959633605	0.058980317900196005	0.05460559702385033	0.05241618250644326	0.05023747853023612	0.04808483869647902	0.04596818591756705	0.043901153873572824	0.041904531352042945	0.03997137951180994	0.03811461397662627	0.03632212351011965	0.034599342566412464	0.03434184082982136	0.03274062762859657	0.03117429737945343	0.030931047412289962	0.029462321544172734	0.028060364435094194	0.027882455699532262	0.026603842094925063	0.02645255572906664	0.025265790588570716	0.02515932556561343	0.0240469609087929
-2.625	0.20972277634467815	0.20782896670113502	0.20406755058171303	0.19712609216182547	0.1892658379823672	0.18204968690104084	0.17217403104380477	0.16277772494522808	0.15457124050001503	0.14535413180874113	0.13798863500139788	0.1299968484933113	0.12158678143987073	0.11544887786858986	0.10900152250063797	0.1023522567571156	0.09812832503784763	0.09124789999998656	0.08675356198775945	0.08214990909073502	0.07752478784094195	0.07523530235009705	0.07055009666496699	0.06586256937227834	0.06347786374850999	0.0610552350510289	0.05666968368073897	0.05437207521711602	0.052118111818219126	0.049893911161271384	0.047712714212612604	0.045582248537034506	0.04351432519234225	0.0415282077358802	0.039614489741624875	0.03778499247065706	0.03602581536742217	0.03562503681433803	0.03398943456261075	0.03244129513173334	0.03205723069633311	0.030611820354603886	0.02921189096782254	0.02889430186740423	0.027647001981992422	0.027352484644569103	0.026252403019954962	0.02600121477145911	0.025013083830243803
-2.609375	0.21074547956281445	0.20929512437910072	0.20583250553876958	0.19918574926244922	0.1916209968925734	0.18452143399092516	0.17476198595424797	0.16542229622756732	0.1572097057797345	0.14801516872075032	0.1406049325876807	0.13261508621120313	0.12423153597574467	0.11806170755155232	0.11157367071310816	0.10493923213126642	0.1006066580753794	0.09375358107098503	0.08923809285901155	0.08458718776287372	0.07990253971019387	0.07747184641582365	0.07278971039232617	0.0680983363648337	0.06558093356352224	0.06305012783321569	0.05864503682175175	0.056247991049288674	0.05388822883992009	0.0515933258664491	0.049345268548057854	0.047155154335596784	0.045028594169295916	0.0429756062071241	0.04101388361392859	0.0391319739289488	0.03734074868769795	0.03678690308062266	0.035123263446265214	0.03354423321994651	0.033008675702283954	0.03158950482199236	0.030216623742403657	0.029745343637846932	0.028508530514287644	0.028053270266685602	0.026996942865580353	0.026578017702457504	0.025696296665350338
-2.59375	0.21168192560459226	0.21068088099266627	0.20751526904028308	0.2011534745832472	0.1938733158720372	0.18691010877554967	0.1772435739004835	0.16796900626831288	0.15975318107408568	0.15056042763339275	0.1430975835679195	0.135121063340233	0.12676586148268115	0.12054504466411081	0.1140430965165631	0.10740013372361112	0.10297965935402668	0.0961512465759316	0.09159058267631374	0.08690608707452643	0.08217383246526175	0.07959323750468773	0.07490596039139488	0.0702316278919683	0.0675945032456532	0.0649317950262262	0.060514652098647835	0.05802149634817697	0.05556646513911354	0.053170341520314475	0.05085740522600888	0.04860609210138531	0.046425398765740276	0.04431896027609311	0.04229509466205016	0.040369952897012326	0.03853051035854058	0.037817995042887034	0.036129380460085916	0.03452457688623175	0.03383372710996611	0.0323855806934721	0.031039301904476863	0.03040801176932494	0.02919780377230284	0.028573884771103834	0.027527010305891924	0.026928167700195703	0.0260930413271336
-2.578125	0.21253924086460896	0.21198228000726313	0.2091269353598794	0.20303948474030417	0.1960410479384343	0.18920464931248565	0.17962621687493502	0.17040796158048155	0.16218916933206814	0.15299394058589594	0.14549098569872537	0.1375119516868549	0.1291664005835664	0.12289170426328472	0.11638579113037587	0.10972797440135189	0.10521428818883385	0.09841451133086368	0.09379187420723142	0.08910249220620499	0.08433882890071495	0.08158888330861205	0.07688497452344686	0.07223196056622443	0.06949044366391487	0.06671122221111207	0.06229155745449834	0.05967733841629929	0.057132006997598225	0.0546468149310668	0.05223908543954895	0.049929683902116224	0.04769412404247326	0.04553940472813668	0.04346737291952571	0.041484790333259754	0.039606359082435046	0.03873460505166907	0.03700358593394743	0.035375071159213664	0.034531964650834975	0.033056267335040836	0.031678265809476275	0.030890742528148458	0.029697390255593977	0.028909792977843855	0.027873706849521025	0.027097877407205387	0.026255272844306277
-2.5625	0.2133258633223683	0.21321000573277957	0.21064869100494282	0.2048363850009899	0.19811314055383988	0.19139429154142698	0.18189713091725823	0.1727412413454917	0.16450426713515431	0.15531496003996917	0.14777926572980044	0.13976496763859428	0.13142791782734464	0.1251037876587963	0.11858567775451825	0.11191394520079877	0.10729420565447532	0.10054946724531155	0.09586058751977473	0.09114343029422389	0.0863641601734775	0.08346018448771228	0.07873213820334453	0.0740929359060611	0.07123973863227334	0.0683618820079964	0.06394381292540381	0.061231204266076505	0.058571944947371744	0.056004261497218856	0.05351534095231831	0.05111906514225837	0.04883288466651008	0.04663003420495934	0.04451566066634524	0.042490039032634326	0.040558553841623414	0.039532113383461014	0.0377678226301249	0.03609781523709213	0.03511277048208642	0.03360935937991864	0.032198767464711044	0.03126910698333076	0.03002799040599096	0.029096310599058907	0.028048484184697117	0.027118021225968115	0.026247803986090584
-2.546875	0.2140492356467581	0.21436751704539891	0.21207512427063244	0.20653589967469393	0.20007164936140315	0.19347687730573876	0.18407236692462894	0.174970792133382	0.16669212634710526	0.15750871587727122	0.1499171220438112	0.1418755903674566	0.13357123776742066	0.12717394926935308	0.12062536642921255	0.11396787259254887	0.1092134147282076	0.10255299763755439	0.09777063165951064	0.093010900646073	0.08824697821593563	0.08517476917209099	0.0804381776554714	0.075802452422689	0.0728382280471594	0.06985706469777317	0.06548486871824305	0.06265332497261038	0.059904590848876206	0.057232578899950516	0.054670582363838455	0.05220230185869368	0.04983830608835642	0.047592726304869624	0.045437142106482815	0.043375015472487954	0.04140527177487558	0.04023344162597922	0.038423113817996124	0.03672089922095882	0.03561064632523188	0.03406233502670783	0.03261814518938151	0.03157114554200447	0.03027684226266928	0.029233635977874147	0.028103755178125252	0.02706062456696447	0.026124714655261186
-2.53125	0.21469366139921647	0.21542861469885713	0.21339754598110794	0.20814575605789237	0.2019126875010075	0.19542466542071896	0.18613491371478125	0.17709041366715492	0.16876210421984547	0.15958843785958618	0.1519066256396659	0.14383063133045806	0.13557034887739824	0.12907982570732662	0.12249888996487243	0.11586626573066851	0.11096416408884568	0.10439254072557727	0.0995290305502313	0.09472482716118966	0.08995552946697713	0.08673122129962196	0.0820058070890284	0.07736770386652392	0.07427597632993424	0.07119502680004468	0.06689057595458392	0.06395954431205092	0.06110307095125433	0.05835255909976734	0.05569779447937821	0.05316705995888552	0.05074120241342837	0.04842769017759816	0.04623749995424403	0.04414112816144123	0.042140515640551116	0.0408372254790645	0.038996929638078916	0.037251187918559095	0.0360380119917766	0.034455979284286946	0.032962466120642	0.03183147287919844	0.030483495016142576	0.029373011845672727	0.028153726481369847	0.027054400159176067	0.025980019018328408
-2.515625	0.2152606453042338	0.21638703247512395	0.21462006070785702	0.20966301927734546	0.20364512840325244	0.1972543073268135	0.18808098571460538	0.17907628200024392	0.170700990459398	0.16153970859719965	0.15375254438533115	0.14565442494767458	0.13742322118978917	0.13081748267109855	0.1242093768209504	0.11759429967649077	0.11255686692628207	0.10605307230795469	0.10113334212647677	0.0962604441380461	0.09147361116165725	0.08810002831909401	0.08340465042579721	0.07878106880234276	0.0755618592018155	0.07236822221097639	0.06813717189857824	0.06512866389595026	0.06218542156884026	0.05934069930878155	0.05661994909171917	0.05400944971434094	0.05153258361858906	0.049167995727173196	0.04692032334935078	0.044797594048088474	0.04276971019705734	0.041352242095571395	0.0394919861338161	0.03772004039454999	0.036428812284067344	0.03480728813082159	0.03327805896665251	0.0321003246289504	0.03069023662379211	0.029562291576982525	0.02826050357497546	0.027169914439889344	0.02595640639664112
-2.5	0.21575426636942205	0.21723972313736858	0.2157439984951667	0.21107654398176032	0.20525988819785154	0.1989643927433676	0.1899133481802721	0.1809238550475365	0.17250024819273801	0.1633512777406985	0.1554548252569387	0.14734165128970897	0.13910894856347775	0.13240764238922031	0.12575074519416746	0.1191364597979247	0.11396989134171627	0.10752994811601721	0.10255290866791796	0.09762548611058736	0.0928217861904587	0.0892672442025833	0.08463476992808874	0.08004655242257291	0.07669008187937724	0.07338694820955154	0.06922533417008397	0.0661402526862777	0.06313370570903219	0.06021685749254726	0.0574170870540442	0.05475412225252957	0.05221142839242922	0.04980775205321678	0.04752017517234874	0.0453508020910203	0.043304928461332194	0.04179224226534344	0.039919173740604275	0.03813305014795283	0.036789513993715585	0.03515064481628458	0.03358457478696108	0.03239687008743066	0.03094832455259516	0.029849232463279755	0.0284736564504244	0.027452283692840355	0.026128186640594065
-2.484375	0.21617348717986687	0.21799401627606724	0.21675749346718562	0.21238269294335532	0.20675868342263085	0.20054171192032677	0.19162877052412394	0.18264053997675517	0.1741624126729463	0.16501167087265142	0.1570006889345466	0.14885141165843255	0.14062453029698507	0.13382671780224276	0.1271032580797077	0.12048853114978032	0.11519059059998496	0.10881693262196132	0.10377470384930422	0.09881832917094671	0.09397745725837205	0.09025337473011737	0.08566965188926896	0.08113652537775727	0.07766577768064443	0.07424720667231118	0.07014991359142218	0.06699720301557475	0.0639309091738597	0.06096636509853086	0.05811031464167114	0.055384492602365776	0.05280333094046895	0.05034821363893934	0.04803363609757839	0.045835717520512874	0.04375433080876676	0.042165637081027246	0.04029217211916302	0.038501300837356804	0.037128737366818	0.03549046848202311	0.03391365266742885	0.032745663375782476	0.03127184630031893	0.030236651985962346	0.028830934247583585	0.027920599286062928	0.0265269886592818
-2.46875	0.21653002226772294	0.21865182297462837	0.21766233407976718	0.2135749414822699	0.20813090057147732	0.2020020190325467	0.19321778448305757	0.1842157262414554	0.1756896157106224	0.16651626097564343	0.15840260576333842	0.150187132278698	0.1419592664254328	0.1350739469677526	0.12826481143547086	0.12165473201296641	0.11620630366115704	0.10992468267614428	0.10479568694411749	0.099811391804254	0.09494878163797511	0.09103856993684989	0.08649782814984393	0.082052412628337	0.07846450648157037	0.07495492279937913	0.07092220431812386	0.06769652309432875	0.06458169858313698	0.061575387758504754	0.058687914776374396	0.05592212496835839	0.05329455731533938	0.05081493327064552	0.04846329697481796	0.04625036422359642	0.0441518354823848	0.04250351324330382	0.04061764507202077	0.03883606785222463	0.03745252709747948	0.03582957196247827	0.034263806045580325	0.03313467526760003	0.03167281263508759	0.030717769177311734	0.029316256763624413	0.028531423194295122	0.027142735041259806
-2.453125	0.21683137547883885	0.2192092960197782	0.21845599557968917	0.21465269545052335	0.20938072986006329	0.20333631746342187	0.19467181087804164	0.18566347695355984	0.1770769295138683	0.167874015367179	0.1596486458290873	0.15135429128423764	0.1431359106297946	0.1361321205112434	0.1292550573694137	0.12263085752339961	0.1170149922605102	0.11083456273796265	0.10561145508318744	0.10059411919398477	0.09573497417802415	0.09163102389161937	0.08713900357618458	0.08277113391941475	0.07908874792762577	0.07548894638340359	0.071539741506324	0.06824989885397238	0.06508474410775116	0.0620496921139004	0.059138682655583905	0.05635762723170425	0.0537061400645706	0.05119618293750743	0.04883346588584898	0.046597422176862524	0.044495517320762	0.04280236122507705	0.040921840282849266	0.039139906947961885	0.03775686177347823	0.03616569770856602	0.034628230584000094	0.03354366175272523	0.03212366221497314	0.031244895523119327	0.029897740113358478	0.029222542594159424	0.027896541079059724
-2.4375	0.21706910680027425	0.21966162855543486	0.21913478104650985	0.21561383655392619	0.21051598437428073	0.2045311082004469	0.19598969221050197	0.18697003896563594	0.1783055636858811	0.16907461573402738	0.16073033510293533	0.15235395256216847	0.14415051784895055	0.1370003634102636	0.13005467601278783	0.12340120147415004	0.11762198910017814	0.111536832500591	0.10623255048781159	0.1011651599420065	0.09631235920227794	0.09203064742384681	0.08757634111628171	0.08328364893552252	0.07951893814575141	0.07585230223347453	0.07200871719982682	0.06865589741528162	0.0654513455181715	0.062388881891644044	0.05946861142130665	0.05668161273706002	0.05403013857258716	0.051511341268669936	0.0491333464515994	0.046898625414319155	0.04478670393293191	0.043060728170769454	0.04119801468726993	0.03943222900715993	0.03805269126104336	0.03648608390622057	0.0349934911073309	0.033945950466066695	0.03258757075133159	0.03176301750928172	0.030504384109722355	0.02989894849425215	0.02869312436330199
-2.421875	0.21724636832684455	0.22000743077494206	0.21969330858508523	0.21645834311798565	0.21153062657019256	0.20558446539174707	0.19715102298599957	0.18813299706932393	0.17937329746570924	0.17011226797830128	0.16163972850979877	0.15317690965310007	0.14497025295854943	0.1376716380556709	0.13066461270936472	0.12396592137631604	0.11802544155757122	0.11202241283114105	0.10664416967003332	0.10152206701840524	0.09667306517653577	0.09221810897678519	0.08781756901046664	0.08360806062998381	0.07974813980488744	0.07602868403881946	0.0723110318545755	0.06892027554800949	0.06568039175417018	0.06260296112333337	0.0596773410953715	0.056899307393048146	0.05425801699097053	0.05175292055627834	0.04937953686124014	0.047142972970496605	0.045043272850765925	0.043291653689158445	0.041440823328064647	0.039701736528235644	0.038323592478807574	0.03679243208707528	0.035336774352914456	0.03430879934994062	0.0330240851458807	0.03221947196577596	0.031063709064740357	0.030474226091635633	0.029416048858003176
-2.40625	0.21736044450349637	0.22024904841097945	0.22013965469643515	0.21719308624519862	0.21241849288039868	0.20650345697026481	0.19816956039070097	0.18915491450066058	0.1802869827578389	0.17099011695293376	0.16237486728472453	0.15383422960207419	0.14560009312889746	0.13816596153420468	0.1310728511565236	0.12434284430201235	0.11821473267444023	0.11229169641463682	0.10683993948123138	0.10167486810726102	0.09681731883943598	0.09218815233766474	0.0878629716020254	0.08373048426705683	0.07979200317143924	0.07601269068827722	0.07244956519275912	0.06902744904951705	0.06577637225011095	0.06269029132774204	0.059772620404610774	0.05700943159452542	0.05439324758151921	0.05191227284718896	0.049564060791088195	0.04734334360631651	0.045253061820059955	0.04348132659293354	0.0416580948411887	0.03993876363780927	0.038556189447582274	0.03706379159142859	0.03565105728048857	0.034618647871373746	0.03339255030786868	0.03256977297237755	0.03151481096428793	0.030885430990079114	0.029971234901999724
-2.390625	0.21740524442507544	0.2203833340357904	0.22047154067294844	0.2178050313536072	0.2131844720232404	0.20728242762145407	0.1990450644787502	0.19003374768029785	0.18104004139018948	0.17171068945433618	0.1629439064144222	0.15431803587864096	0.14604627671866777	0.13848152192098442	0.131281126388035	0.12451837321542349	0.11819255578089163	0.1123510771199572	0.10681478364887022	0.10161307057948188	0.0967445343738938	0.09194227390320181	0.08769760874756627	0.08365756741689147	0.07963923907172825	0.07581665210514446	0.07241072142627578	0.06897933855427428	0.06572547561701571	0.06265321874704476	0.0597514059674366	0.05701658980249805	0.054432766921308176	0.05199030449315519	0.049677401067666264	0.04749061278153916	0.04542471349293258	0.043634288506600886	0.041834630684651194	0.04014646056420058	0.038750591314366784	0.03728497300285105	0.035912930191947814	0.034853241589207024	0.033676820006359395	0.03280069645260615	0.03181532090969612	0.03109959722738971	0.030301536413461342
-2.375	0.21737985071444899	0.2204108799168778	0.22069480052413723	0.21829076705825307	0.21382589310681044	0.20792308684607216	0.19976971908847593	0.19076348090401535	0.1816431117834938	0.17227138091614005	0.16334098757222018	0.154623911193187	0.14631140094707043	0.13859635326646852	0.13128694286032175	0.12449549758625561	0.11797436104131945	0.11220133682657943	0.1065715788984316	0.10133383353542842	0.09646377321299196	0.09148145028071918	0.08731851603477378	0.08338948267907041	0.0792947226380364	0.07543129671022032	0.07218989988196454	0.06876432103463116	0.0655278192711158	0.06247888392928416	0.05961310017663159	0.056915568373518834	0.05437736040564908	0.05198156344821586	0.049717437325432205	0.04757404867305782	0.04554780197842966	0.04373932540322584	0.04197181219883004	0.040309442497607685	0.038893390622313846	0.037455805404102156	0.03610861549718751	0.035004567902996046	0.03386075754903136	0.032908109328235666	0.03196153347319509	0.031129640241430563	0.03039132969188208
-2.359375	0.2172757198368032	0.22033311725865132	0.22081035277831368	0.2186455772453384	0.21433549458271742	0.20841983250969282	0.20035431101631102	0.19133950801046512	0.18208803163535148	0.17266116455566022	0.16356418552994048	0.15474868838673875	0.14639107824586428	0.13851712554187304	0.13110680226583166	0.12426844725277379	0.11755324882214058	0.11183759917231152	0.1061176313932492	0.10083618854695264	0.0959689737544189	0.09081329005938243	0.08672799189891199	0.08291539086166522	0.07875792151378118	0.07485902702488456	0.07179528797123104	0.06837780091207216	0.06517295766557256	0.062164847182464004	0.05934504764762305	0.056702231665719825	0.05421913293106512	0.05188268825483872	0.049676126548044076	0.04758853394318621	0.04561060031426037	0.04378453687072011	0.04205884421185456	0.04042768471834419	0.03898554507602935	0.0375678001699939	0.03624134759191941	0.03508348591675511	0.03394718967715432	0.032910958224533014	0.03196759519478242	0.031014144144683835	0.030277226284343428
-2.34375	0.2170911614550249	0.22015426869578145	0.22080541761230169	0.21887197807588177	0.21471105806700996	0.20877583503975786	0.20079396031685576	0.19176232979319124	0.1823745834191035	0.17288094797391484	0.16361745983352644	0.15469378808879813	0.14629460970782227	0.13825089823837522	0.13074161427404227	0.12384186927701156	0.1169344440039619	0.11126518548257155	0.10545643214788308	0.10012535791522341	0.09526071853577715	0.08993597924052024	0.08592812798505392	0.08223410870737685	0.07802157185798163	0.0740979945189426	0.07121894695990494	0.06782313380006412	0.06465557763932044	0.061701136192149376	0.05894171167237907	0.05636359549043439	0.053950131282227316	0.051682946937710104	0.04954605496033537	0.04752370011180754	0.045605557725593264	0.043760938063730076	0.0420849527038543	0.04049256254072356	0.03902257185430011	0.03762556283770514	0.036310900622100996	0.035101277861416424	0.033958851098915256	0.03284760917371215	0.031873543874593145	0.030818450259049633	0.03002789232579173
-2.328125	0.21682011005692284	0.21987810445536463	0.22067843952373123	0.21897056740873033	0.21494926493535935	0.208995097575547	0.20108263343889435	0.192022701115037	0.18250526722628546	0.17293674443295468	0.16350399522334186	0.15446634180857247	0.14601931301507598	0.13780211649162427	0.1301820472526462	0.12321832799984814	0.11611899069077167	0.1104968042372968	0.10458909664235062	0.09920933191877426	0.0943419815462024	0.08885321355780504	0.084924607746178	0.08134818689893035	0.07708568068603391	0.0731438888843739	0.07046019350076799	0.0670930602537231	0.06397374298357612	0.06108119925960187	0.058393111289663985	0.05589079233497265	0.05355681586311546	0.051370646543304074	0.04931387024063458	0.04736857044069675	0.04552065520894077	0.04365574414480169	0.04204090376171963	0.040495915769080175	0.0390001820692648	0.03763048893667682	0.03632798887421027	0.035076488453489624	0.03392112975609417	0.03275896029335424	0.03173613909100293	0.030619004687549627	0.0297370405646071
-2.3125	0.2164500762405766	0.21950680766700312	0.2204298479484827	0.21893647298075117	0.21504999197754607	0.20907464807248774	0.20122127438882706	0.19212980367301424	0.18248000506668313	0.17282734076320153	0.16322430328362905	0.1540659976815458	0.14556568129114916	0.13717198257286772	0.12943650133564846	0.12241038247316037	0.11511455192524232	0.10953273553661248	0.10352350515486597	0.09809421228180752	0.09322005553011528	0.08757156940759468	0.08371948358612057	0.08026032967750142	0.07595252595991286	0.0719973655641056	0.06951534543997547	0.06618338915032873	0.06312038547786937	0.06029765593617569	0.057691228423761544	0.05527364922678852	0.05302708453140145	0.05093177491519973	0.04896451915302794	0.0471076623093534	0.04534208380370964	0.043453021164989274	0.04191392409006762	0.040429261854017094	0.03891103526978791	0.03758271226935539	0.036300872731195165	0.03502396792402053	0.03386084963678163	0.032678780665559425	0.03161146456137089	0.03048446551250036	0.029500114691274018
-2.296875	0.21597849807468658	0.21903468809309787	0.22006345864786953	0.2187710432328307	0.2150124512761117	0.20901225676865892	0.20121428829965726	0.1920851326687917	0.1822975927703395	0.1725591815411913	0.16277679396809294	0.15349537466352992	0.14493605594819506	0.13636788228029528	0.1285128738185097	0.12142202115661226	0.11392891110525352	0.10838048750570256	0.10226944367795311	0.09678703298627822	0.09190336236725569	0.08610009330381103	0.0823191667590406	0.07897391491413165	0.07462498431923326	0.07066004724707887	0.06838247923613454	0.06508829032423559	0.06208766169164457	0.059343403303763	0.056823423135293795	0.05450276864502356	0.05235067913253679	0.050351354920176984	0.048483809054590675	0.0467230835284221	0.04505278549020531	0.0431344793127974	0.04168631434908872	0.040280134872658274	0.038742433557345315	0.03747541165475318	0.03623349136879526	0.034949286364300565	0.033797450265847316	0.03262698973955901	0.03153663156583958	0.030453268091937696	0.029397433517522647
-2.28125	0.21540110973765403	0.21846231363068874	0.21958064721609857	0.21847408321401865	0.21483656800598222	0.20880918364894363	0.20106108589610072	0.19188813360454052	0.18195858422942918	0.1721312005757075	0.1621659252557923	0.15275937649279808	0.1441355849814809	0.13539291807735804	0.127417605451334	0.12025725262976193	0.11257057099635713	0.10704804540930163	0.10083443472501198	0.09529807204072878	0.09040042517923469	0.084447449716271	0.08073345278756051	0.07749442200098114	0.0731039305476283	0.06913472166641924	0.0670625314099195	0.06380784649273737	0.06086755825863242	0.05820711641393784	0.05578262355441575	0.05356073288383928	0.05151716222400493	0.04961934305157607	0.04785436173797256	0.04620077829060522	0.044632459970277996	0.04267750761761638	0.041338411806835666	0.04002877349098029	0.03847138535281293	0.03729402619434329	0.036117594275800885	0.034839332575852845	0.03373414078916878	0.03260202813953571	0.031529498881376	0.03051122220703371	0.029436371646179703
-2.265625	0.21471986611330737	0.21779031087626505	0.21898156586661616	0.21804558437875404	0.21452324636160386	0.20846400174494772	0.2007635576716218	0.19154332800055757	0.18146559762463566	0.17154591481567083	0.1613967407302436	0.1518620174372434	0.14317028170835983	0.1342528231250966	0.12615773406027797	0.11892612641092815	0.11104672526931882	0.10554603365213652	0.0992282272847705	0.09363421696967233	0.08872393032733934	0.08262441938712778	0.0789729030735176	0.07583062791294241	0.07139791933069424	0.06741982637630847	0.06555632947235256	0.06234317266151248	0.05946204841774135	0.05687885947156013	0.054554480523226506	0.05244081049239912	0.05050500980214466	0.0487247238696437	0.047066684087650974	0.0455213649360996	0.04406731653026091	0.0420683464444563	0.04084487966333892	0.03965332305545366	0.03807230206913992	0.03701023925407096	0.03593394329222063	0.03466852839221554	0.033650999274659844	0.032555329465703324	0.03155740111924103	0.030626818000288117	0.029605364721734587
-2.25	0.21394122699435414	0.21701786883245863	0.21826712680986782	0.21748617856017646	0.21406934394381935	0.20797552033900402	0.2003228263130671	0.19105130145530047	0.180822463126014	0.17080594120506531	0.16047396776569037	0.15080728471811908	0.14204568934938114	0.13295558886782713	0.12473871564712845	0.11743732717168508	0.10937450263920658	0.10388733035432884	0.09746555348275385	0.0918100176261826	0.08688640779502113	0.0806490459495034	0.07704640291333889	0.0739952623316892	0.0695179190436849	0.06552684673271	0.06386657590824325	0.06069445787549282	0.057872616945904176	0.055362651175526315	0.053127641691076706	0.051126281138060975	0.049308276478310695	0.04764258557158551	0.04610961406188294	0.044676111616745194	0.04333612308362032	0.041283740834491524	0.04019132872434913	0.03912474426324932	0.037511029829885585	0.036592910922899305	0.03564737937491656	0.034383553880463644	0.03349920553813702	0.03243803189345721	0.03157179200470482	0.0307148956943561	0.0298297556968277
-2.234375	0.21306918989561938	0.21614448961602228	0.21743937769577135	0.21679782084310698	0.21347489278284038	0.20734394687432753	0.1997409504817684	0.19041510806874212	0.1800329984006352	0.16991363187471875	0.159399639994316	0.14960347026068374	0.14076908818647957	0.1315100179824696	0.12316945365167135	0.11579925734210259	0.10756543480132422	0.10207655365032287	0.09555987594065804	0.08983742807729583	0.08489211976940403	0.0785361065625387	0.07496697916965303	0.07200035855871463	0.06747952744958756	0.06346903271665878	0.06198964324042932	0.05886461807288168	0.056099257689151735	0.05366079149312416	0.051508534512177316	0.049605026385511494	0.04790859806115257	0.04636822797593679	0.04495549083244642	0.04365399480395444	0.04243089512223261	0.04031622654479937	0.03935203622294235	0.038427021752621825	0.03676959700644694	0.03600283866550752	0.03521605710979003	0.033937877042878935	0.03322308208830175	0.03217265981130086	0.03149525219681111	0.030668889476058586	0.02998524341089182
-2.21875	0.21211061655761423	0.21516690711224354	0.2165003878311037	0.21598126336998433	0.21274111729813294	0.20657052223071892	0.19901776129227772	0.18963899705827933	0.1791007224417783	0.16887316966826485	0.15818023760702074	0.14825850447989813	0.13934627052097928	0.12992092902059407	0.1214607248899213	0.11402455376675076	0.10562889400212362	0.10012406024269986	0.09352889108766327	0.08773758361729898	0.08276233361741599	0.07628781579951074	0.07275787209537446	0.06985526280168687	0.06529649086797969	0.06126507444098963	0.059940074092700746	0.05684862691879163	0.0541456592502806	0.05177373904022631	0.049700882876956856	0.04788635418341728	0.046293774979385076	0.044882339896807046	0.043601247086981015	0.042425104688836285	0.04134086049101056	0.039155313665202904	0.038317914965770465	0.0375310483284045	0.03581554789139863	0.03521205971747771	0.034590464364190526	0.0332744685788855	0.03276219334988463	0.03168529161618493	0.03122889049688081	0.03037977018375535	0.029950139820784347
-2.203125	0.21107322792598968	0.21408169563147914	0.21545313448594158	0.21503567033070808	0.21186866946674446	0.20565613708940292	0.19815447623857632	0.1887244760401263	0.17803293612915097	0.16769060559404617	0.15682108350812493	0.14677634568960127	0.13778203996676355	0.128199472111581	0.11962575313230879	0.11211680012986625	0.10357506450418098	0.0980591968259479	0.09137377917527618	0.08552671528324161	0.0805112994108716	0.07393194173694054	0.07043635840647167	0.06757549705631892	0.06297917878570053	0.05893099368682728	0.05773378395087577	0.054664479055902784	0.0520062907800284	0.049706691149447535	0.04770638527060443	0.04597608096172721	0.04447648374109563	0.043173286061862055	0.042027246718101416	0.040988316806161905	0.040034262379810094	0.037766346969545075	0.037087825838730416	0.036433389686004305	0.03463984207534324	0.034183853731553394	0.03374397018084341	0.032366625413114476	0.03205185190945579	0.03090623045195665	0.030692694461756338	0.02976518124876008	0.02960460380051542
-2.1875	0.2099659736759794	0.2128841264065462	0.2143005760154565	0.2139593393163379	0.2108576907109304	0.20460206389479033	0.19715381694597636	0.1876766847849216	0.1768276892882186	0.16637073841722244	0.155324949079559	0.14516739803693057	0.1360836956983187	0.12635714108898594	0.11767652144702816	0.11009021216079688	0.10142157773151653	0.09589479119430296	0.0891079538707339	0.0832270671226646	0.07816625060967436	0.07148536403965515	0.06800353537978553	0.0651896032742985	0.06054618436662465	0.056479081011441896	0.05539307936274408	0.05233140178344432	0.04970320417958421	0.047454640260008916	0.04553256334646629	0.04387794309554035	0.042465288502916886	0.041257571902086225	0.040223018184384715	0.039324254852925254	0.038509023317336334	0.03616050533275452	0.035613486075455225	0.03511713240355433	0.03323396487063954	0.032919808626282666	0.03264378517884676	0.031175712939957332	0.03106216442858863	0.029816899988046534	0.029820724991187007	0.02876636378256697	0.02887433849388376
-2.171875	0.2087959611788248	0.21156972648963807	0.21304538962480052	0.21275869523286187	0.20971254485757132	0.20340869209608653	0.19601357836464078	0.18649788004687795	0.17549136489500547	0.16493030495896852	0.15369659235885555	0.14342940716448613	0.13426867611782453	0.12440031333031784	0.11561651896000648	0.10795996752684643	0.09917023231359365	0.09364080066773155	0.08677168894921211	0.08083710354379428	0.0757462948883786	0.06898131472625159	0.06549370627277114	0.06271795053241974	0.05803180224699075	0.05393192344430531	0.05293712565898915	0.049876100774434495	0.04725977958541877	0.04504443337126954	0.043176008467348106	0.04160261079176618	0.040266737178478514	0.03914713561883733	0.038209350169565726	0.03742123909910102	0.03676013678618674	0.03430924227566474	0.03389889293856562	0.03354646927645045	0.03157077186408184	0.03141182867973524	0.031284770643738	0.029719004381550614	0.029769940304124366	0.028396758072415335	0.028601475579117373	0.027380571705701642	0.027709645783429115
-2.15625	0.20757319894726917	0.21013555421828126	0.21168768054619314	0.2114384390432924	0.20843431067931356	0.20207102055951898	0.19473433975180585	0.1851962696362081	0.17403606980624495	0.16336769285643454	0.15194526192982374	0.14157577713591818	0.13234778757579024	0.12233426225561171	0.11346162142525232	0.10574365193162676	0.09683968832916445	0.09130892904574593	0.08437897888069733	0.0783732374846953	0.07327810520719842	0.06644216077119819	0.062927043778265	0.06016182763126127	0.05546046951748862	0.0513303999197223	0.05038134276503168	0.04732201319552071	0.0447081058616568	0.04250457592203282	0.04066917718071646	0.03914935583103114	0.03789546378448103	0.03684707967706106	0.035999279712431005	0.03531723049273559	0.03476188111692174	0.03220705374019324	0.031941591071508915	0.031741005344269026	0.029665534644929673	0.029654412955503636	0.02968639146966711	0.02800993011472181	0.02819232906426877	0.026664815872414684	0.02701879064595824	0.025615889455799297	0.02613167223042164
-2.140625	0.20630443369096813	0.2085765451999347	0.21022530844975634	0.21000331837637212	0.2070258749261187	0.20059732531881305	0.19332178862377636	0.18377292731335626	0.17246914282451595	0.16168828789263182	0.15008193071677495	0.13961417099395576	0.13032368382379728	0.12016891777510312	0.11122660019442727	0.10345562517265657	0.09444855240871637	0.08892096918356539	0.0819403044748555	0.0758852622629768	0.0707584169813798	0.06389913479215076	0.06034300099511029	0.057562468043459124	0.052835359147104785	0.04870439322680916	0.04775357491384417	0.0446891782580502	0.04207724859932963	0.03987369857384362	0.038046787111077486	0.03655713405100342	0.03534945924114558	0.03439613304401985	0.03361917163358656	0.03301513290005579	0.03254132088227752	0.029900898243310135	0.029738006734291195	0.029687057261940153	0.027531117069061983	0.0276740400373122	0.027828666282787233	0.02601731557589921	0.02633919417132874	0.024658786472827248	0.025118744516695376	0.023552805725430333	0.02418131780647915
-2.125	0.20499679615600766	0.20689303994412026	0.20865451732044352	0.20845282662411374	0.20549171250803377	0.19899170363931828	0.19177903229867901	0.18222395748896028	0.17078935661560138	0.159906513573062	0.14811314492974076	0.13754727686495324	0.12821141341246636	0.1179291699295837	0.10891784989248014	0.10109779794930855	0.09201757731503225	0.08647700863409039	0.07946859116130449	0.07338830652610763	0.06820670840639063	0.06134844395045849	0.057767904950448125	0.05494437855702064	0.05020545574862734	0.04606104557102618	0.045102521490968606	0.0420123156844647	0.03939365605661844	0.03718811240430621	0.03535539054870543	0.033862909168454185	0.032694455155567376	0.03177635713261383	0.0310773877816685	0.030531325794162963	0.03013868482449748	0.027419324223263285	0.027361243849716	0.02741434474837074	0.025182999066064155	0.025442122300359703	0.025722480360503515	0.023783840909108258	0.024207035763612966	0.022408031654338575	0.022973074888671074	0.021289634974821354	0.021969284794544904
-2.109375	0.20366031931681922	0.20508148767238876	0.20698368913047444	0.20678801795971524	0.2038392300211783	0.19726174420033613	0.19011216312368398	0.18055497278013088	0.1690071208769529	0.15801450724832358	0.14606656110259325	0.13538168842836729	0.12600466608918323	0.11562765330402278	0.10654049564759083	0.09868943310856507	0.08956243943271622	0.08399902283941799	0.07698882908541962	0.07089334444370572	0.06568094771038795	0.05881280907686316	0.05523794450575312	0.052353832540774664	0.04760103407394593	0.04345838696916802	0.04246532909133414	0.03934965559340712	0.03670099102713463	0.03448288514942278	0.03263506162555986	0.031142531215643976	0.029956048723619854	0.029038832838129608	0.0283855105275007	0.027910573036638082	0.027574416222475653	0.02481957906508715	0.024850221382953903	0.024975168943947683	0.02265957961103536	0.0229709028486595	0.023372665612042424	0.021350860919830704	0.021874276410786906	0.02001195938452138	0.020633190267300313	0.018867104644977047	0.019590715091527416
-2.09375	0.20229639027311513	0.20314374851840145	0.20521299826374212	0.20501400748895982	0.2020640884639444	0.19540659671423724	0.1883233964374436	0.17877357479413886	0.1671250277420387	0.1560237125519788	0.1439355093333739	0.1331305779873668	0.1237222452375792	0.11326531498113881	0.10410597101854038	0.09624726404810141	0.08708303850394512	0.08150783276285879	0.0744993631378923	0.06841415630617104	0.06319741008997902	0.05635710456731642	0.05275008019107191	0.049822107999315336	0.04507615059558097	0.040934274859078135	0.03985563640200786	0.03674797658508212	0.03406937469663604	0.03180745416530219	0.029952832636895455	0.028427689038465837	0.02719888388783573	0.02626317376678003	0.025621490201840395	0.02517082857294085	0.024919901772945362	0.022149954083403783	0.022207426044310852	0.022387372265836387	0.020012775712185266	0.02035378872401832	0.020831579835529208	0.018787895251212678	0.01940016011510218	0.01750702956071849	0.01818289143488623	0.01642609642786583	0.017144072777645687
-2.078125	0.2009037099969603	0.20109648061254734	0.2033399352990834	0.20313827840862464	0.2001706366206835	0.19342645739773454	0.18641629413910282	0.17687485174502604	0.1651573567800687	0.1539537392309843	0.14172659608964658	0.13080848244245796	0.1213731917665473	0.11086022807910435	0.10164427159604517	0.09377686709936033	0.08460034038070795	0.0790259117908271	0.07202412232784648	0.0659778083463689	0.06076743230027123	0.05399858325887321	0.05033039405899034	0.04739090572204583	0.04266817321125813	0.03855174730350788	0.03734233344518825	0.03423049270827467	0.03155181310953634	0.0292689239759852	0.02735293335966922	0.025777426177320817	0.024513278464565698	0.02352817400040127	0.022858419678990567	0.022418227017523263	0.022205350119335256	0.019423924342216785	0.019481346537535436	0.019693718170641188	0.0173256316551828	0.01769214140215238	0.018210810433200848	0.016173949948885092	0.016825961645417623	0.01499350590660201	0.01571488527348684	0.014053351065936612	0.014769562207432538
-2.0625	0.1994841005921707	0.19894933088322708	0.20136517929734601	0.20116665745871254	0.19815200804244607	0.1913346071198641	0.18439209622889438	0.17486161335891046	0.16310430394826644	0.15181414960182246	0.13945955129667537	0.12842279433966558	0.11895954831581661	0.10840216698962347	0.0991684694494933	0.0912822948121698	0.0821314137490031	0.07656893664559579	0.06958465485793729	0.06358055043511145	0.058405014604011166	0.051748353917544204	0.04804921474944175	0.045059002734156924	0.0404246883767603	0.03635513573288337	0.03497295557967252	0.031879262531367636	0.029208589179355475	0.026915577799062836	0.024937879428890915	0.023300636426449955	0.021978722720224598	0.020961646208151857	0.020224960597280267	0.01974499499626647	0.019484267512655782	0.016750469629127657	0.016759004835822888	0.016991344257707534	0.014719624069171497	0.015044363604404974	0.015574216903103462	0.013645669527195209	0.014295594643707414	0.0126075915395813	0.013321256394457298	0.011826510834135745	0.012540053685853293
-2.046875	0.19803124837047667	0.19672396798169892	0.1992761782155448	0.19910106423734233	0.1960049367398644	0.18913217715852187	0.18224136338563868	0.17274569894829486	0.16095908965119649	0.14960127516146512	0.13712152146185774	0.12600887036783737	0.11648869235238216	0.10591319569633668	0.09667717066963245	0.0887749910980203	0.07967987020904542	0.07413404272699974	0.06720338765860792	0.06124651475313368	0.05613777002148279	0.04961924734753594	0.04592388124745605	0.04285543288168078	0.03834645804230229	0.034397215673899285	0.0328204964196933	0.0297483953952264	0.027106863510286256	0.024798632916186163	0.022823027144346628	0.02112500428982903	0.019745680372805288	0.0186720094616437	0.017841940372996717	0.017248811697049664	0.01686554555767702	0.014309999203859447	0.01422328708332114	0.014397470771682833	0.012305764378810622	0.012579525723560473	0.013064099075824417	0.011344642900019236	0.01194016373537401	0.010474692632158243	0.011126733949334887	0.009900907846304818	0.010557556517483233
-2.03125	0.19653823911034793	0.19443670969680327	0.19706039055327218	0.19695077016850218	0.1937544823312915	0.1868250555884434	0.17998249929509727	0.17053285014542233	0.1587309546056181	0.147329363966558	0.13472741418582093	0.12355551239460502	0.11397598409394807	0.1034023967623326	0.0941894846332036	0.08628735101831592	0.07724741377660713	0.0717418759569733	0.0648942777347672	0.05899598427508757	0.05395874724775508	0.04763689294872685	0.043963474586391466	0.04085361141727603	0.03646346016904132	0.032678499257112255	0.03092963900147211	0.02793847179053948	0.02531455716726534	0.02304935491886815	0.02107822710787134	0.019401292090243764	0.017970352543913045	0.016774924072579533	0.01583266908688111	0.015089412145338085	0.014549665153889222	0.012362682825831018	0.012067705065906513	0.012091494209983691	0.010375503537670413	0.010487465528314801	0.010856012416562515	0.009461276810071875	0.00990472547546088	0.008795580114012543	0.00929797162563762	0.008449471954942637	0.008973538430378255
-2.015625	0.1949929495928745	0.1920908349806849	0.1947221805768242	0.1947210868566604	0.19141113461919343	0.1844217277170607	0.17762324290997059	0.16823316272839398	0.15643126450683628	0.14500099772571065	0.13230174891436006	0.12106950989832356	0.11143765422663374	0.10087030911808555	0.09169116627547519	0.08383124129418933	0.07484367168759029	0.06940786366458014	0.06265036690299852	0.05684897199275953	0.0518897179722319	0.04578855748686008	0.042176600655185394	0.03906826219816185	0.03484738481445169	0.031218885701756086	0.029376475727318548	0.026478312326940315	0.023935839085120755	0.021739662130183388	0.01985108586780339	0.01820732366618972	0.0167577901273097	0.015455148498823217	0.014391929781766285	0.013495641504482916	0.012793673277681742	0.011178154775797417	0.01063796913213788	0.010394471663127205	0.009280764285032264	0.009074687019944794	0.009166142566674945	0.008291211589943155	0.008449984789650129	0.007849907654176163	0.008052464045767769	0.007667452822729073	0.007937386869392892
-2.0	0.19339742532761459	0.1897071219406581	0.19225147688741756	0.1924159781825979	0.18898340908216146	0.18193514739882902	0.17517634280117586	0.16585004731989428	0.1540533221568641	0.14263447690277142	0.12985498146218144	0.11857345053927032	0.10888071386471088	0.09832371275975901	0.08920510403694955	0.08140201875143781	0.07250057444035216	0.06713207630355893	0.06048948139742952	0.054815267183435684	0.04994672776402699	0.04408961442172991	0.040582410903863525	0.03750213604346948	0.03349695161358111	0.030097986109516157	0.028125777580073116	0.025410913299042822	0.023006112510769276	0.020965017685778468	0.01919056826287804	0.01761168818080179	0.016172835587435944	0.01487090355728607	0.01373676067760821	0.012711401379366903	0.011826247964928302	0.010998444501319716	0.010225056037467256	0.00965408287004016	0.00929076793629134	0.008697155764138716	0.008370718942250645	0.008163618858827503	0.00787462447729647	0.007851978703600665	0.007629925335932453	0.007695169831487638	0.007568322291504937
-1.984375	0.191732480945875	0.18729592976703574	0.1896449546323687	0.19003220497162518	0.18646732887199247	0.17935643420330555	0.17264010995576673	0.1633889449463364	0.15160175241571258	0.1402290648553776	0.1273812432355021	0.11605043784789673	0.10634449421249641	0.09577813330808137	0.08673887191396798	0.07901766757107614	0.07022694062667331	0.06491214664699378	0.05842293967012878	0.05288157699365338	0.048143962090986786	0.04254740767457481	0.039157519638527476	0.036153648575239346	0.032425707170015756	0.029276906346036413	0.027183170840100253	0.024719196995753402	0.02256464738343976	0.020715261062251095	0.01908238966577112	0.017607233145132583	0.016269634944780658	0.015037064384890185	0.013932534393518471	0.01284169705519331	0.011838948294053684	0.011794612349587357	0.01085283016622052	0.010016914151475424	0.010336813965140475	0.00944098079594104	0.0087014064437485	0.009080795726113694	0.008348535392579397	0.008781979373460124	0.008102560853844101	0.008514031967551893	0.007947883066309896
-1.96875	0.18999199839087014	0.18488195746819633	0.18690542063925397	0.18756331731208942	0.18386411356355922	0.17669306017986947	0.17001523209149136	0.1608519758098004	0.1490925922831886	0.1377759693453025	0.12489661053421794	0.1135167852813278	0.1038137558105823	0.09324944909893747	0.08429044093259486	0.07665948667223628	0.06801368309918915	0.06275372286250984	0.05644513497827932	0.05105976136729982	0.0464835339501194	0.04116565207456711	0.03790501107761302	0.035021041933993094	0.031580853195168374	0.028715107219323712	0.026598488444627554	0.024371522148309566	0.02252572494613962	0.020909635288454416	0.019447102220955307	0.018141760255460142	0.016956191965932472	0.015841808843033555	0.014818789656270724	0.013784064323156044	0.012755948912657229	0.013290883920001106	0.012273611987208435	0.011291525367669615	0.012053509931529436	0.010996179882873543	0.009986863387217604	0.010717939216982024	0.009676966699317644	0.01037298535863627	0.009345386016670605	0.009945111385986374	0.008985741366536733
-1.953125	0.18817174431488667	0.18247501506360206	0.18402690089059878	0.18500193066039808	0.18118314792821313	0.17393470865482613	0.1673212925792918	0.15822741632288442	0.14653328641009808	0.13528657033903654	0.12240305991137058	0.11099893444773364	0.10129425010078927	0.090742952049379	0.08186449136609136	0.0743487547990035	0.06587551628311805	0.06068539868594361	0.05454744367101258	0.049354041586024903	0.04494256514385345	0.03993453430438535	0.03681021263898502	0.03408878022754379	0.03094098152587425	0.028377058600359835	0.02631835643611056	0.024378511243524217	0.022775183291889285	0.021404339293167297	0.02018315955794317	0.019075579871260566	0.018055194357352054	0.017091845407946504	0.01619380741592506	0.015247001836484116	0.014275108517362736	0.015158004902777019	0.014145503767354092	0.0131113235524713	0.014085252652509903	0.012968338165460202	0.01183496451785928	0.012727733776791083	0.01152324013626463	0.012325582070169261	0.011083915173213478	0.011758977594702047	0.010522034337881328
-1.9375	0.18627456857209398	0.18007157375456317	0.18102014894270807	0.18236883724439648	0.17843701853075367	0.17107825194199783	0.16455970720031995	0.15554033831458947	0.1439362425976382	0.1327741973966683	0.11992039909335496	0.10850675885570513	0.09880887477987581	0.08829841609955492	0.07947474254402961	0.0720899705548848	0.06378857784210688	0.05871101461946927	0.052729193621967714	0.04775061441629998	0.04352342287049303	0.03881828442959905	0.03588878526910891	0.033309638934513754	0.030459615019232823	0.02821424637311463	0.026295949800953997	0.024647153983407003	0.02325081942745306	0.02209171243452975	0.021125050919790733	0.02023250552644997	0.019387518144826612	0.018584554809044324	0.01780942036879869	0.01697297730924312	0.01608075559807499	0.01712497832655068	0.01618351033390309	0.015167606268969472	0.016205697706021826	0.015091397638405146	0.013929891264409095	0.014861519613816562	0.01360288039300822	0.014419683097994214	0.01308030593997517	0.013767337830474333	0.012374402008293355
-1.921875	0.1843007621573623	0.17769255455256905	0.1778826356911883	0.17966490681902533	0.17563432121279252	0.1681610446890797	0.1617384557022599	0.1528008150935773	0.14130551831196625	0.13023115877064023	0.11744676177348277	0.10603233931905931	0.09633748729034611	0.08589694079027016	0.0771348587299613	0.06987744979449219	0.06177045552682301	0.05681572708555556	0.051013105680255307	0.04623241159158976	0.04222038297160713	0.03780058911669857	0.03508269816268103	0.03265317985724448	0.03009426502946038	0.0281646109906135	0.026448658242112403	0.025049335411202436	0.02385376540115241	0.022912494785493967	0.02211821067465917	0.021443143300732225	0.020795623732388847	0.020125677354138373	0.019480711049366373	0.018752007057220167	0.017964855552873714	0.019037238995403365	0.01817428547402068	0.017246729077251208	0.01825853770236329	0.017195068833771383	0.016065206544922245	0.016961055512729202	0.015724708784904617	0.01650183129848938	0.015159933389644588	0.01581785524525969	0.014379953735785654
-1.90625	0.18225316298154312	0.17533770301856239	0.17462500152212115	0.1768866647582531	0.17277707102692735	0.16519704356607934	0.1588684639383305	0.15002438472713694	0.1386475249708538	0.12766301217589962	0.11497205919559549	0.10359151064638945	0.09389577204053921	0.08354211936845408	0.07484725005198202	0.06771244727782781	0.059821330759794226	0.05500921128435982	0.04939649238837461	0.0447906633436359	0.041009622666330854	0.03688890346901462	0.03433682031509863	0.03210950028628032	0.02983565213053515	0.028175464209877907	0.026679071923852212	0.02548255040201357	0.024492923333717852	0.023732000881418636	0.023110316332459614	0.022586522740352024	0.022106628028469636	0.021591771549505232	0.021067521783074545	0.020452054000255956	0.01976992707597541	0.020769753235579388	0.020013439100944712	0.019195253417318123	0.02011696123010378	0.01915812906047109	0.01811222499909216	0.018923782261804068	0.017760978107378787	0.018459624852213103	0.017187482965972868	0.017788449481321685	0.01640158068761748
-1.890625	0.18013921075617542	0.17301191699207039	0.17128762027695632	0.17403736770396888	0.16987859957301224	0.16219671169193706	0.15596548504003535	0.14720918499172334	0.13596494216854788	0.12508745710306052	0.11250807066450828	0.10118501304433146	0.09150937294066089	0.08125503002577525	0.07264938679089888	0.06560535436970719	0.05793115360907499	0.053261892593347564	0.047857973130931576	0.04344095436354936	0.03985688783263035	0.036020993271264685	0.03364979541261499	0.03163479591723348	0.02964363843803439	0.028166838602921025	0.026878673867755252	0.025891497634163874	0.02505527253821755	0.024472234713963873	0.024008521757372024	0.02360174932666612	0.02322575479118403	0.022858004149811182	0.02248126148728855	0.021973299541446705	0.021386278549320546	0.022259324934278922	0.02160723172903651	0.020929016026183783	0.021715222280553437	0.020874195418389713	0.01997245971119097	0.020666303514232317	0.019624245009385165	0.02021680405238641	0.019062132920825516	0.019587649990352337	0.018329942576529354
-1.875	0.17795235258942882	0.1707301090099357	0.16788944893182936	0.17109886885969824	0.1669456187988421	0.1591545806223531	0.15301895241619448	0.14435659617983598	0.13324594170316056	0.12251238238801	0.11006815775796465	0.09883182671560088	0.08918633354202417	0.07901296809846595	0.07051911191274826	0.06356636902840847	0.05609710462941925	0.05158653074464311	0.04640157386618767	0.04217400391527537	0.038773351025669756	0.035158450782529896	0.03299137448660192	0.031204342757155196	0.0294343724551289	0.02808768132730917	0.02700958033825779	0.02620203575397353	0.025511432883572004	0.0250660458278622	0.024719259077095705	0.024417285457059634	0.024134680726414916	0.023860677196917302	0.023624119548835195	0.023236810395837294	0.022745619711518946	0.023445420243803916	0.022907751489129668	0.022372983904705282	0.02298943795694013	0.022297189154325606	0.02155360722269171	0.022102122925125797	0.021240601455098443	0.021700278391326527	0.020713880693326903	0.021134909421306122	0.020051705785964775
-1.859375	0.17569448054479675	0.1684804144926208	0.16446943630591804	0.16805624654455292	0.16398287941543446	0.15607250875775025	0.15003813226234822	0.14148857646395877	0.1305178431342419	0.1199505353051796	0.1076442408579443	0.09652878835048839	0.08691686101382765	0.07682946983785302	0.06845720593861929	0.06159444096209694	0.054325727804265166	0.04997872217409709	0.044992549510056504	0.040955040305088675	0.037735281210516614	0.03429710304944386	0.03236026039213752	0.030793058451509606	0.029131956650173072	0.02791316884852804	0.027050311084973352	0.026353602605478945	0.02579438094103408	0.025459039388371515	0.025190289687552558	0.02497939412114894	0.02479008526270887	0.024568991534275643	0.024425118871032162	0.02416535245379947	0.023802177396253326	0.024298746914034768	0.02387146011260024	0.023491491523901113	0.02391800764364207	0.023376684574739882	0.02281551304532741	0.023179521237745707	0.022516390400813057	0.022827002689112117	0.022069814532513155	0.022360416194515002	0.02148930598594375
-1.84375	0.17337980341291243	0.16624935729609017	0.16105147433867378	0.16492181999537897	0.16098596432919504	0.1529620330164854	0.1470127672708561	0.13860688196279083	0.1277913421554065	0.11740590383457905	0.10524184370038678	0.09426511755160831	0.0847149391769655	0.07472749515076817	0.06648168655678527	0.05972327678753856	0.052623660597130154	0.04842443186247372	0.043639497808760294	0.03981099530676158	0.036723089910386086	0.03343983479236319	0.03172196253277756	0.030335118662192972	0.028732028808161083	0.02761379481875691	0.02694851842079925	0.026340480980244642	0.025859331847858776	0.02559415123160922	0.02540707684812343	0.02526088256553466	0.02511822006440009	0.024960608045513203	0.02490839583203477	0.024717702328462016	0.02448670287579408	0.024757796947186307	0.02449192295733017	0.024256888983524596	0.02447601569057194	0.024063512087007397	0.023687145422739978	0.02386875539383368	0.023426986165898136	0.023574087444624667	0.023047439642374785	0.023166399848088593	0.022565817287777724
-1.828125	0.1710162765383558	0.16403538606524937	0.157634789744589	0.16168669354981005	0.15794766714739109	0.14983756296475814	0.14394164524298028	0.13572018386125587	0.1250820274236229	0.11488482972702156	0.10287797199064438	0.09205154544342312	0.08257971018488265	0.0727126141815611	0.06456814236010125	0.05792826733163429	0.05098693770749058	0.046917503279076685	0.04232701941052	0.03867208356076268	0.035726179648168786	0.032606152159348006	0.03101413873284148	0.029778479934486197	0.02824405631779122	0.027157583608712652	0.02670849500242072	0.026157976556446336	0.025695220873309	0.025467477263650857	0.025335857795101138	0.025222198473756143	0.025110497811043842	0.02500704014134575	0.025049450683554228	0.02492756876108357	0.024774903877151484	0.024815124658333753	0.024718596399875666	0.024663389501350476	0.024633248332853023	0.024366725497133084	0.024179237415482602	0.0241769143935054	0.023940773356747595	0.0238810393179663	0.023604254272831537	0.023538143306994625	0.023199773906799392
-1.8125	0.16860172144037802	0.1618209848994812	0.15424713010094093	0.15835265801302353	0.1548611571947445	0.14670837172811252	0.14086478642212494	0.13283974097222018	0.12238840175864214	0.11239010985901364	0.10055984579457274	0.08989997429407813	0.08052772566817115	0.07077362585744235	0.06272741504573158	0.05620763638402204	0.049445702488309894	0.04546172098413612	0.04106636886657347	0.03753948436116603	0.034738084075869056	0.03176970283860355	0.03023078531066756	0.029110211441449967	0.027615625505440344	0.02656797557086488	0.026304006704915023	0.025777746843294102	0.025308583144098565	0.025091297882804897	0.02494246515441857	0.02484707888765067	0.024775797585417977	0.024704398302979966	0.024835613753007735	0.024787387147782603	0.02472627081363408	0.024529031690146436	0.024493002489972278	0.024624000160317405	0.024371490482477113	0.0243111378876491	0.024292239078409994	0.024057088907162856	0.024028344042089752	0.023765375817040385	0.023715545176513857	0.023456602292271308	0.023384185731872828
-1.796875	0.16614618045626395	0.1595918833753534	0.1508973003656848	0.15492973546410638	0.15175284419394053	0.14357668864695206	0.13779626703487294	0.129980771085243	0.11971253929986639	0.10991164693522922	0.09829891776842073	0.08780252592340954	0.078554656433929	0.06892194221106399	0.060979135713377895	0.05457637676228136	0.047974578255762755	0.04405351482015468	0.03981821426743149	0.03642366659241341	0.03375844273859118	0.030896159772733633	0.029381194871489977	0.02834544047490598	0.026863288400597256	0.025842772910476913	0.025718320459254138	0.025177975953801935	0.0247141713894867	0.024436874747579763	0.02425723270751491	0.024152958871914966	0.024101357396623176	0.024081302556964244	0.024271423629076933	0.024307046391537832	0.024344156788085596	0.023861983907259774	0.023922865380005997	0.024170012416149914	0.023712326458755286	0.023805099204453797	0.02399330891960573	0.023545067317242176	0.023699451509237072	0.023240373045445524	0.02340452981036039	0.022950237130636705	0.023105657167159822
-1.78125	0.16364260572408595	0.15732751057293806	0.14761382837418294	0.1514168939599671	0.14862526711796925	0.14045598807330645	0.13474601068419192	0.1271340288240337	0.11707476165857952	0.10747490498146764	0.09609858511581706	0.08576408577306452	0.07664975203216776	0.06715534175515488	0.05932667780490076	0.05300983399744953	0.04657071392520968	0.042715700408774405	0.03858027732164865	0.035304716906738205	0.032797049710204106	0.02993945702185249	0.02847315041190854	0.027478789703143214	0.025999664781048985	0.02495612685650328	0.02496151947929566	0.024380012312534106	0.02385349742344388	0.023536799602826064	0.023306277971185778	0.02317313474496127	0.02312406787488889	0.02314926338910018	0.023404476236926826	0.023501299019126554	0.023577040137374872	0.022865177549614053	0.02304644108493728	0.02339507562538262	0.02269302552713301	0.02288512980835868	0.02327034917846735	0.02262852401710281	0.02299227747110253	0.02234597614703586	0.02268747762682411	0.022020530315265775	0.022380807798086367
-1.765625	0.16110466912965138	0.15503603732362436	0.14440161631571252	0.14783349028001247	0.14547690936498706	0.13735266244009242	0.13170937532346494	0.12430885079341854	0.11447709635915751	0.10508965966344397	0.09396437544716202	0.08379941440170759	0.07482200024835947	0.06548743201993018	0.057758494494304084	0.05151687006570178	0.045240044578874976	0.04144390565768342	0.03737531890115682	0.0342115287857544	0.03180930110038373	0.028929625688898546	0.027491900997847592	0.026547147128420684	0.0250338235339681	0.023921050746687444	0.024037546994336065	0.023413219825558888	0.022773981568921048	0.02239121200924676	0.022123463259770385	0.02195221168621097	0.02190034768773031	0.021952989034168757	0.022239774069790746	0.022360939815257126	0.022493194731065067	0.021587900413988847	0.021822085118147077	0.02226849148731684	0.021365329539773215	0.021658723255097684	0.02215920984003363	0.021342977417040707	0.021894380262964114	0.021051358437382827	0.021587586109067396	0.02076602886288931	0.02128240980461171
-1.75	0.1585375419872964	0.15268998801994996	0.1412480408673231	0.14418290508932755	0.1423138792751567	0.13427118509432845	0.12868910016649196	0.12149834724705243	0.11192746632662576	0.10276922696413467	0.0918989529391742	0.08191451741176052	0.07308121492943033	0.06391340664968521	0.056283809355305706	0.05011448356197177	0.04398483870650463	0.04020874687976256	0.036194990591062466	0.03315063159233893	0.030768832099422022	0.027893744322856642	0.02645115189069315	0.02555394385887547	0.023980776267795184	0.02278298892929067	0.022962276993436514	0.022246143441809297	0.02150583960332121	0.021047301807495023	0.02072744528074395	0.020545020958425093	0.020480338224187346	0.02048116288113563	0.020779436217636074	0.020942240600182748	0.02116703943774184	0.0200363296176187	0.020316065034240896	0.020843831295847416	0.019782596352728485	0.020169983099898228	0.02076460393450824	0.01977113900225908	0.020422428791822697	0.019459330180482213	0.020154661973875995	0.019219193901122332	0.019892622549369993
-1.734375	0.1559615735160006	0.15028687243348585	0.13817229789763633	0.14048312581099998	0.13912233478497896	0.13120845736095496	0.12569602621153556	0.11870450618508094	0.10943543243703098	0.10051289304266567	0.08989537727648335	0.08011870372391147	0.07142055297051098	0.06242365076132938	0.05490005306389206	0.048805101023896666	0.04278457961233543	0.03902592583512293	0.035099666331042535	0.032092660103682766	0.02969180585598042	0.026808144071034767	0.025387165468160673	0.024498180757247304	0.022846231939180294	0.021572731499445334	0.021712154952193283	0.020910687626408592	0.020078398259265717	0.019551762496021495	0.0191844168324659	0.0189753313049149	0.018853954782473092	0.01883858516845415	0.019120887082519303	0.019325683156229505	0.019559114370241267	0.01826993489634149	0.018615135872131258	0.01918547862205518	0.018009903574514506	0.018439776865337147	0.019108006742325715	0.018027333448659495	0.018746870993530184	0.01771531650556567	0.018472622563014674	0.017471228000707835	0.018250061522036905
-1.71875	0.15338920709908846	0.14782779418615064	0.13516650964413746	0.13678071769370886	0.13589431021762632	0.12816042493359586	0.12274235444436295	0.11596014929512692	0.1070126645640071	0.09832334253117395	0.0879743526756978	0.07841473982659651	0.06984434134505492	0.06102566897449042	0.05361845514924356	0.047571802088077667	0.041650269165621104	0.03790403296262766	0.034069744168583375	0.031023435158455275	0.028614699261552374	0.025710726136875122	0.02429112744256949	0.023372100793420086	0.021668823737338826	0.020260003381002797	0.020353693875524295	0.01943766005872273	0.01852525941429297	0.017951735642886994	0.01754222900403418	0.017247178927355986	0.017098398502412862	0.017096515332376397	0.017345489661449796	0.017522554400315325	0.017768277739098413	0.0163861885774039	0.016772351627548844	0.017378107526458984	0.01611918652298387	0.016599642628896707	0.017307692281405215	0.016203934552755667	0.016956709939408923	0.01591483411317977	0.016689875844157657	0.01570965065911678	0.016491245848305303
-1.703125	0.15080421188477078	0.14532408033296726	0.1322296331902915	0.13309666637548964	0.13264750308407355	0.1251250070158892	0.11983544927474399	0.11327605245133	0.10465352779294712	0.09621610779760896	0.08614375590982942	0.07680716167425893	0.06836462478734849	0.0597275140549021	0.052435009934197516	0.046445341267623404	0.04060023326898906	0.03685506088004831	0.03307142113098947	0.029987005243624895	0.02752933626563318	0.024630361418287214	0.02317250822627421	0.02221140851761859	0.020405745696773843	0.018895428861597615	0.018916355811436938	0.01788853753882943	0.016902506348346433	0.01628190221909262	0.015789826904382947	0.01545541511930579	0.015291701229002313	0.015244816050567395	0.015466749805882439	0.015631264245896746	0.015887041081356468	0.014479145895399465	0.014864738237013092	0.015467520909757476	0.01424503288903152	0.014769736254776192	0.015468287439658368	0.014416508011321364	0.015153456320371303	0.014202558317116273	0.014944213648490658	0.014065374027512964	0.014791445284779804
-1.6875	0.1482183310981201	0.1427826887889308	0.12937132080649463	0.1294676172477051	0.12938183793201363	0.12212466281943825	0.1169774983779668	0.11065907556599239	0.10236567867826565	0.09419333083630466	0.0844131632585151	0.07529863057428862	0.06698637955770582	0.05852457485080275	0.0513367686210526	0.04539835696715332	0.03962345244245806	0.035888115873788984	0.03210607686065194	0.028992397650480048	0.026472307781465327	0.023569253210090194	0.022051505113129775	0.021044389369437536	0.01911113048346172	0.017489202358107858	0.017426476060124377	0.01630366519284433	0.015266182948760327	0.014542433163739654	0.014008003594500858	0.013657706587167228	0.013446968467755574	0.013378549180480365	0.01356413125424774	0.013737651626363152	0.014003567434029335	0.012636014113107495	0.013046661217142671	0.013615548369983101	0.012532269961627332	0.01306754683989944	0.013718914391357603	0.012829582153028552	0.013494705564344433	0.012731832721083454	0.013375883997792933	0.012688253758491494	0.013287527347909797
-1.671875	0.14563785596405276	0.14021349636664543	0.12657319667527275	0.12591227580685904	0.1261074273977888	0.1191636780685695	0.11417768609122235	0.10810707348977112	0.1001476127706427	0.09226097937764613	0.08278294436326222	0.07388643613535628	0.06571677724354928	0.0574213522851667	0.05035028368953546	0.04443693894064393	0.038753459376007826	0.03498634337786184	0.031174793288327562	0.02802690019478143	0.025485443132235077	0.02254216435709559	0.020959992654445033	0.01984746799846586	0.017811639562674432	0.016088557932168897	0.015929313916603297	0.014721076183537522	0.013610814731912444	0.012824219280280913	0.01225778151247469	0.011865348023246713	0.011640622253216172	0.011577133780652152	0.01173087305084149	0.011920412205159308	0.012194222075752444	0.010997488744076257	0.011441502265353785	0.011957675167429052	0.011127612432595932	0.011658110098829704	0.012216692392582409	0.011597184631156268	0.012135124039315966	0.01165937254084422	0.012147686281268886	0.0117660905301016	0.01216701286473809
-1.65625	0.14307561099468433	0.13763127616729648	0.12381801044613086	0.12242685031921725	0.1228409527299163	0.11624451250404655	0.111439927913	0.10562327260232199	0.09800463469962237	0.09042529567460954	0.08125625009463605	0.07258502024306467	0.06455839806538412	0.056427545279925176	0.04946046784831512	0.043572552040196846	0.03798991556577726	0.034142709256652616	0.030309383724557812	0.027133174917751354	0.024547005794980797	0.02158394116290371	0.01988722832042855	0.018658476489005527	0.01653625428202701	0.014728151086512545	0.014455818043528485	0.013178813198996804	0.011996672143120373	0.01117095306792522	0.010558272110000665	0.010155938882377816	0.009945751884420503	0.009911479276515062	0.010050283699249945	0.010272907987274395	0.010592552164909747	0.009687164098320496	0.010166223820611988	0.010625505828089672	0.01015726845106391	0.01067009746032234	0.011112300759177124	0.010860688114529884	0.011235186605970194	0.011137737519116049	0.01141961044146691	0.011396876083555753	0.011587518128051491
-1.640625	0.1405437920367556	0.13503364866535625	0.12110183196887303	0.11902898583089581	0.11959182538055836	0.11337485256352495	0.10876683203294883	0.10321477151809477	0.09595459144901146	0.08869219531790809	0.07984186462183102	0.07139995843353975	0.06351509608595407	0.05554339924190679	0.04866374237534483	0.04279923133080981	0.037315912384276964	0.033366620572032366	0.029510040549581784	0.026315165757821814	0.023669526903356924	0.02070218981446271	0.018864541003795542	0.017506522555293856	0.015317421583381837	0.013444166206908479	0.01304431131462799	0.011668199948411055	0.010463755676354986	0.009585756842108011	0.008961369818942327	0.00858741086935148	0.008434031923440586	0.008468400386928155	0.00861234231473641	0.00891281839120885	0.009307440670341498	0.008801915378717105	0.009323326043046034	0.00972284485378527	0.009669261144806394	0.010181552571603206	0.01051733945190659	0.01067156798847025	0.010896927965055227	0.011156254985294888	0.011263652257716318	0.011561447738145561	0.011553862320536188
-1.625	0.1380388318943369	0.13242854804108192	0.11840810110828046	0.11571941302280843	0.11638293693485481	0.11055359979068183	0.10615806004638736	0.10088767379175582	0.09400201627513204	0.087060569909073	0.07854172532656035	0.0703364202618955	0.06258990945892927	0.054788268775407	0.047976669673663305	0.04214403341983699	0.03672410858443218	0.032684045377709824	0.028805185728316484	0.02557379681142347	0.02287403906756197	0.019884168588212594	0.017922142307392884	0.016423765146002432	0.014193389486221288	0.0122632573186693	0.011693656408527566	0.010248655894036241	0.00901716144574851	0.00810972184031911	0.007507472433537374	0.007197633453479749	0.007164825063353972	0.007336328277296771	0.007523719581680511	0.007926940526055653	0.008419117039446228	0.008351513804915799	0.008924944035245665	0.009300289192001217	0.009652222551877393	0.010162326122273146	0.010432505526925548	0.010896619576270212	0.011044338495654435	0.011559451124745705	0.01157405351215004	0.012131576073160824	0.012016558023357039
-1.609375	0.13557936070597235	0.12983639949107167	0.1157258357210966	0.11250978056735088	0.11322723174032882	0.10778639424926569	0.1036148650565598	0.0986447407711001	0.09214843776057988	0.08553472389718858	0.07735887986057052	0.06939592878854943	0.06178500324674748	0.05414977059385658	0.04740529034002622	0.04161175071309466	0.03622625533533698	0.03208662114623775	0.028203443217093508	0.024925729123462425	0.02216842316953741	0.019157955831073707	0.01707351751104933	0.015434781763917705	0.013186243193125915	0.01118725462261528	0.010451814029018068	0.00894947624757049	0.007691233555689324	0.006777900517344024	0.00621622053841244	0.006040959940479367	0.006171363947670433	0.006530141872958874	0.006833841681028433	0.007364219647167131	0.007940416577267649	0.00826873653521692	0.008910034824774832	0.009303085110019298	0.009952415284651024	0.010454081205067514	0.010695507406262938	0.0113422910329404	0.011487334538678548	0.012179617846270007	0.012194912711023801	0.012871357818786615	0.01275475452125412
-1.59375	0.13315864413581374	0.12726957732185978	0.11304180073063257	0.10939378117208624	0.11014542370022107	0.1050904434608298	0.10114161845330998	0.09648699552663542	0.09039423071445324	0.08411852752293883	0.07629508095495208	0.06858177947065683	0.061108007554082314	0.05363100760314243	0.04696742615523189	0.04118604863858274	0.03584235751576535	0.03159988133848891	0.027703406444683935	0.024380998957848656	0.021545691177618165	0.018534237737357778	0.016337890911535872	0.014568918267884465	0.012295004873313113	0.010253386473087728	0.009346812651448527	0.007777428635480107	0.0065033068631884	0.005597842340076821	0.005136800119838459	0.005115999249285784	0.005464608126756882	0.00602631259349451	0.00648558151802277	0.0071569475542105606	0.007811165196549706	0.008440515821252935	0.009139511032430757	0.009574086958344387	0.010344137358325359	0.010858487982311269	0.011137577399291384	0.011891672542122962	0.012073961851141833	0.012803169701527247	0.01288994482907161	0.013565140541539084	0.013535177897072552
-1.578125	0.13078688208343534	0.12473023388966543	0.11036604523717744	0.10635568405007766	0.10716681356476976	0.10247767315635299	0.09874738315744316	0.09441540616850823	0.08874158478734478	0.08281911517239841	0.0753492051351875	0.0678950671200471	0.06055991275285692	0.05324275253061875	0.04666400364392363	0.040869097372283295	0.0355713537577823	0.031232218778809467	0.027312469619839894	0.023949047354500118	0.02102776744980682	0.01803106014882196	0.015733829768569126	0.013836323177910517	0.011544492590075135	0.00948094326277731	0.008384811023740854	0.0067598593567321135	0.005467132232121467	0.004582991736537991	0.0042414921843011875	0.004427536217549135	0.004988083447920831	0.005739021703227668	0.00634976514873186	0.007145265069352679	0.007917728894076053	0.008696694409924767	0.009414380120437263	0.009909668646980167	0.010680040521484194	0.011263660473525443	0.011622773491580165	0.012351571328409378	0.012625230127450699	0.013285430569486317	0.013477040732492365	0.014079026422685754	0.014188196333870074
-1.5625	0.12846929473958746	0.12223184687455034	0.10768479854357264	0.10339586615530053	0.1043040160436157	0.0999644718275822	0.0964362955079377	0.09242905503686505	0.08719094742767595	0.08163497140884668	0.07452412402986473	0.06733699024375847	0.060147488009121994	0.05299194499915246	0.046487530916838715	0.0406746248024069	0.03543150434915239	0.030982703555318077	0.0270382238889476	0.023622835633045368	0.02062389732252371	0.01765891693724013	0.015273337232324054	0.013237137849874864	0.010950425690891606	0.008862037761465704	0.007584668072170733	0.005909479722992317	0.004601768819809195	0.003714042107663299	0.0034891430746712745	0.0039020797099925827	0.0046594885106591485	0.005544279868558604	0.006308838016623381	0.007208323312935717	0.00807641182555843	0.008850395099501137	0.009601648475159022	0.010173958437488966	0.0108914438148421	0.011528302283910772	0.011983126851909286	0.012600751658820296	0.01299141866733021	0.013525247789708813	0.013855786918670914	0.014310164507530507	0.014580194460142498
-1.546875	0.1262138710888177	0.11977279568024332	0.10500358993070433	0.10050109758806534	0.10156832671389363	0.09756798531748097	0.0942137256849065	0.09052661491809005	0.08573933689300878	0.08056239122702658	0.0738194208820547	0.06690695239018668	0.0598668117893518	0.052883104462672303	0.04644141671178261	0.040614723223866944	0.0354319015705792	0.030859258430981352	0.026888287016681497	0.023416630451663832	0.020346661755664363	0.017426285910742825	0.014958208907347675	0.01278759234829151	0.010521435304444247	0.008422190443397343	0.006962412873996666	0.005234890671390412	0.003889196581808876	0.0029606669472636922	0.002834389899585934	0.003432681908094937	0.004357486322656609	0.005376053155548349	0.006254818465732589	0.007234858937276873	0.008135322764876416	0.00883157846927029	0.009638949271316677	0.01030100975850454	0.010879536160676351	0.011565149993667177	0.012122755429618265	0.012584555384379841	0.013098010502962191	0.01345360275910689	0.013929487020747587	0.014205487358775575	0.014649589156299712
-1.53125	0.12402499670054189	0.11736885344029799	0.10233079360683121	0.09766172858277816	0.09895925984387187	0.09530551724524663	0.09208512514336681	0.0887096079593479	0.08438266168080985	0.07959605515060823	0.07324263856527768	0.06660195357662792	0.05972260137933182	0.05291271708764598	0.046534937632711555	0.040689581306285645	0.035571826655275716	0.03086713321878063	0.026865056340652737	0.023334981565878227	0.020202884853854308	0.01734132678109371	0.014792360019505107	0.012504519339971659	0.010261689847888564	0.008176399306543458	0.006513260804438557	0.0047641594203676405	0.003331836791532464	0.0022923833098147427	0.0021845620883748293	0.0029447832375261883	0.004014255473832199	0.00512489283012771	0.006107614220399971	0.007113504136651634	0.008038362471922427	0.00863005793519549	0.009463244704601921	0.010203191691823373	0.010605562758574645	0.011330640033687465	0.01199270736461424	0.012259912820167586	0.012894338781004345	0.013053206661471799	0.013668918738573189	0.013742825825642528	0.01434814910458951
-1.515625	0.1219128968825702	0.1150281006356631	0.0996802824755431	0.09487061129877564	0.09647071217050834	0.09319175845455278	0.09006303772610069	0.0869831449458827	0.0831189367611709	0.07873739959994018	0.07280039093910907	0.06641146598600878	0.05971038113041067	0.05307657437558435	0.046780946210056074	0.0409067376669963	0.03585494450021211	0.031015840751608285	0.026978318086542327	0.02338727334699807	0.02019979952215126	0.017401603643729283	0.014774287768385781	0.012393225491251911	0.010193125519892073	0.008126645182597475	0.006278594985859099	0.004493344737551711	0.0029869907275302727	0.001705656748220608	0.0014642418360522084	0.0023879749594493235	0.0035663814692891154	0.004724485562114446	0.005792564886410965	0.006815878470098123	0.007770811526961998	0.008220613839164014	0.00905657128008468	0.00986100568850538	0.010079952941451257	0.010817692232162555	0.011560404253359352	0.011622949817887581	0.012367194345738762	0.01232136564420627	0.013063985028963374	0.012938234177026121	0.01368455436640857
-1.5	0.11987974694509261	0.11276839403228481	0.0970629375815735	0.09211427387334595	0.094094296893917	0.09124242047597068	0.08816438984103515	0.08535528541851814	0.08193892685302472	0.0779856548323952	0.07247161831311691	0.066344654982265	0.059831655395600244	0.053383226812542026	0.04717744800637328	0.041266641898525594	0.03628008381500193	0.031313157890046864	0.027232204042021473	0.023586844846440556	0.020332272932265857	0.01761247892955698	0.014920673544784664	0.012447419964815173	0.010317280222518979	0.00830449316200455	0.0062718456799401336	0.004484287105236341	0.0029065150099327197	0.0014027589127374302	0.0006376124144598003	0.0017277653742553071	0.002985335187040775	0.004181819752296544	0.00531562711999852	0.006344623058226439	0.007300979621504612	0.007603018945016019	0.008436365543785783	0.009279682152269247	0.009323131680489417	0.010055700404535243	0.010849669449371631	0.010723288761643525	0.011529138701496328	0.011295264137070311	0.01213632874367668	0.01182795488552882	0.012689951168584363
-1.484375	0.11792791790325761	0.11060009210293081	0.09449040843334418	0.08938367719461382	0.09181816911208976	0.08946751644930051	0.08639632023975435	0.08381593572996911	0.08083546650830156	0.07733316771787459	0.07224429500582293	0.0663999536931929	0.06007604036628573	0.05383647683420849	0.047717642971442	0.041773311161478484	0.03684686037657416	0.03175961720305135	0.02763997952641701	0.023933963444694888	0.020612128999534608	0.017962105659479043	0.01522414863603565	0.012664509947282127	0.010632145895986815	0.0086999656716971	0.006495447056661715	0.004770969348831005	0.0032127113720672607	0.0017076940014431386	0.0003631324647682206	0.0011020077700356695	0.0023637713909262803	0.0035355176661584285	0.004708066384479207	0.005717137833207889	0.006651742694234866	0.0068288322232052615	0.00762665148396736	0.008503529771638683	0.008399718516328142	0.009093519142137556	0.00991545127913479	0.009637182417941452	0.010457236380400336	0.010071583980457197	0.01093923561097645	0.010483772057107356	0.011415810294098844
-1.46875	0.11607549581751299	0.10851609694045339	0.09197511629511812	0.08667397373746755	0.08962265019385456	0.08785665927343933	0.08477577126494078	0.08236548280570812	0.07980203508672977	0.07676739015161706	0.0721094525544726	0.06658359352784056	0.06043118734171837	0.054417298686538246	0.04838730138592459	0.042440378671713595	0.03756454785200671	0.032358948143441944	0.02820674412228235	0.024423968041563663	0.021045770827808508	0.018464219001907332	0.015684717258622537	0.013054306788427773	0.011121031857453188	0.009291573998607208	0.006978014975449007	0.0053365962593542645	0.003908312912180628	0.002569420124845468	0.0015022066910645726	0.0012458753624500034	0.001967438745188813	0.0029350665794923387	0.004056101947629684	0.0050007093888550895	0.005877907818260503	0.005998726233008	0.006710200901844902	0.007567309159878518	0.007380802720069113	0.0080340321518931	0.008824089814606428	0.008445153558103661	0.009243231572519257	0.008763658296423543	0.009592543362780072	0.009022828573477474	0.009929973213780717
-1.453125	0.1143297533777527	0.10652658138743012	0.08952321869990984	0.08398321585124734	0.08748977733698107	0.08640123012855962	0.08331485593346907	0.08100797820757265	0.07883980976772363	0.07627727544448684	0.07205793999231386	0.06690328574218073	0.06089334382248594	0.05513518565556656	0.0491945795739313	0.043252150335117936	0.03843388738081525	0.033107083393471425	0.02892207261808689	0.025080917384468368	0.02162407212482662	0.019127916768998533	0.01628863074007648	0.013618117244329025	0.011788821759152548	0.010066515519900962	0.00769492070035862	0.006178149898574108	0.004897910852204922	0.0037351311502049167	0.0028162593175897533	0.0022890926685690655	0.002279436422396252	0.0027381027540815312	0.003584761066821778	0.0043371785805712834	0.005098622729342409	0.0052589004750407025	0.0058415224968792305	0.006608612068897863	0.00643586974218901	0.006970146163892782	0.007698018146497913	0.0072996387122056085	0.007991050647386325	0.007469447364620138	0.008203334641470708	0.007618058144269827	0.00841003651661331
-1.4375	0.1126819910092491	0.10463790465848889	0.08714439929593323	0.08131377145261079	0.08540950331951791	0.08507311601469081	0.0820188582460098	0.07974200685621638	0.07795425613843869	0.07585722634163708	0.07209870447716835	0.06730656051425807	0.0614799471573358	0.055969762148736335	0.050138904632210456	0.04419762142604545	0.03947263865470991	0.0340032284269785	0.029781413667008448	0.025896309843947383	0.022358789208873346	0.01994407223451599	0.017053096061453096	0.01434099167799332	0.012620534778674732	0.011014916000815828	0.008608495789122851	0.0072511047872764935	0.00611675055354787	0.00508445985353419	0.004272681798856162	0.0036763532549886056	0.0033406108029456773	0.0032741092955619554	0.0036241933721231226	0.0040245886147542475	0.004520139234640825	0.004884183632850828	0.0052379631806323485	0.005813382937023995	0.005779094652774751	0.006110932835312883	0.006663420536183744	0.006325565285905616	0.006849713535330502	0.006420667625948483	0.0069448084439871285	0.006469785880336087	0.0070544105424493395
-1.421875	0.11113487925291236	0.10285848911117061	0.08484955095365186	0.07867351222916757	0.08335780024712144	0.08384682372477396	0.08090001017385463	0.07858613753726902	0.07715248294305348	0.0754895991480883	0.0722228583477019	0.06777134571818909	0.06217906302680361	0.0569004505773866	0.051197102498982745	0.045281579455508765	0.04065873282279003	0.03503678646045283	0.030796803464440425	0.0268509763019834	0.023255369188292872	0.02090245176850011	0.01797143482203613	0.015200461156418446	0.013598010690393323	0.012107720355587579	0.009697406289826594	0.00849581495985641	0.0075019713984379845	0.006594564799535384	0.005846316254521716	0.005250875678925283	0.0047865643015418445	0.0044631365637507435	0.004365706329458121	0.004355530111446258	0.004482113543275448	0.005144619448506935	0.005168559989439876	0.0054176635064981755	0.0056459645624432064	0.005665911408661361	0.00592708639977935	0.0058107546718040165	0.006034263507129612	0.00584225048136334	0.006068249101677993	0.005815908062172537	0.006067889707018826
-1.40625	0.1096928588662494	0.10119486851283832	0.08264593523956856	0.07606600116237915	0.08132379799828103	0.08271354793349102	0.07995179441898002	0.07755846516915604	0.07640753522553376	0.07516761501111706	0.07240312536731536	0.06830283705582432	0.06298967631795328	0.057917977713630074	0.0523585939201706	0.04650110263542961	0.04198049811675536	0.03620425416957651	0.03195048196704234	0.02796426147368072	0.024309036283703487	0.022028149935034304	0.019030504273734455	0.01619815068839542	0.01469316178888637	0.013337825798361866	0.010945748028072954	0.009859724448542368	0.009014343509285474	0.00822084265621715	0.0075298719273968395	0.006942512389659946	0.006443698910700501	0.006004931357252539	0.005647102377532552	0.005361343093641587	0.005159524851251114	0.006059891248860809	0.005777839712729834	0.005642630076659908	0.006143094564934344	0.005856383684649456	0.005753717427577058	0.005940635164992567	0.00580318313044479	0.005905914531912407	0.005765047304407669	0.005836401545349228	0.0057211383637235935
-1.390625	0.10835732240433309	0.09964770675480328	0.08053941034496169	0.0735077157138634	0.07929438109992841	0.08163966902023988	0.07917926422369369	0.07664984418629882	0.07571465220520036	0.07486275456743406	0.07262830117027806	0.06891599555209121	0.06392923973543303	0.059028781155175646	0.05364056965040282	0.04785720746618753	0.04341024118641843	0.03755044733491756	0.03322706644612073	0.02921788718918655	0.02550582258706646	0.02330139799452803	0.020219777263987104	0.017329753934052394	0.015913015154412753	0.014667544449584194	0.012295725171336078	0.011321775893843358	0.010605078880549672	0.009910052459221741	0.009294951109944822	0.00872705700186351	0.008211737752568534	0.007736062169902516	0.007236416063361384	0.006803611548924669	0.0064046489207099195	0.007431552516677202	0.006938735739700677	0.0064898640636689865	0.007194455924188656	0.006673637758029791	0.006237452652470034	0.006669676440544522	0.006214549880875023	0.006564272682307047	0.00612741502563461	0.006438303074249501	0.006036277200496359
-1.375	0.10714070817721211	0.09822354098123043	0.07853548870339216	0.07100991706540445	0.07724814498344602	0.08060584688956739	0.07857125363227353	0.07587171074675393	0.07507394982026612	0.07459700239127293	0.07286795516024382	0.06959848840052923	0.06493238721875845	0.06021583057536446	0.055018920121569635	0.04932192949814555	0.04494489300336048	0.03902545531203908	0.034655684860114014	0.030604189688310815	0.026859729778038993	0.024702373884260723	0.021535070505517083	0.018580264477019104	0.01725972431600779	0.016064307118483202	0.013722689218547975	0.0128621259027306	0.012251618747059498	0.011632667731494236	0.011084297091161948	0.010566592740039661	0.010050002461089625	0.009541705761671683	0.008983475629097896	0.00847153899561167	0.007960875689130592	0.009033546880129764	0.008448266105147454	0.007791628178159946	0.008584696537206239	0.007925472493339197	0.007249469296751884	0.007807414956513082	0.0071299411630134655	0.007594702718052081	0.006960088767930256	0.007364389500111074	0.006802932360250598
-1.359375	0.10604702178589494	0.09692237426789403	0.07664056633625682	0.06858282457371372	0.0751879525140845	0.07957256186650997	0.07807974208728874	0.07522382576882647	0.0744769745752144	0.07438068954213863	0.07309756829511159	0.07031638867141646	0.06596771685017352	0.061479365858503394	0.05647272914086525	0.05088684467797517	0.046615459960619485	0.04060369649570377	0.03624277587663576	0.03211805871246302	0.028335625766919573	0.026227333247512485	0.022972572411885432	0.0199465976664742	0.0186847162120369	0.017525470311128704	0.015214684851606715	0.014448968266840686	0.013921810787446915	0.01336488611599088	0.012866107191404448	0.012392786136511224	0.011902222666145289	0.011385035260976525	0.010777888863212159	0.010241031658371699	0.009681584776732574	0.010743367755186138	0.010093779803946622	0.009343702689376494	0.01015182530500402	0.009394792213377624	0.008571377449545886	0.009155235474516753	0.008333229970782171	0.008792992603090863	0.008027793274058339	0.008393396155734263	0.00773476218041253
-1.34375	0.10507412005816412	0.09574751482757443	0.07485810559669706	0.06623039168786665	0.07312170575560281	0.078522501127334	0.07767822834092954	0.07469557946018908	0.07394041664422969	0.07420551825765143	0.07333119860532739	0.07106616954164799	0.0670298098374244	0.06285264425487005	0.058005027027274496	0.052525566012506714	0.04836660337654393	0.042303754008708234	0.037952500515388926	0.03377962041721729	0.029927651102612692	0.02784987571305527	0.02453034897923155	0.021434899663907724	0.020161898763136198	0.019057555994141124	0.01674427394797497	0.016033609850330133	0.015582093566895999	0.01507393391418346	0.014612948562459614	0.014159716553726503	0.013704740568265872	0.013209299582694768	0.012584503728584799	0.012031284400308916	0.011463500042006323	0.01247202879483413	0.011802859738188431	0.010978664042638411	0.011729275297877786	0.01096441219785863	0.010036617137540643	0.010561321541200082	0.009644666364367619	0.010015054825577175	0.00915701336056369	0.009423019181448689	0.008681108980901681
-1.328125	0.1042216987140197	0.09470088111760622	0.07319162204205398	0.06395738310439257	0.07104804523296207	0.0774588237488975	0.07731605123810527	0.07428778923804098	0.07348237469146109	0.07404140282630284	0.07357240270935311	0.07180751235980518	0.06811739312415513	0.0642721809953772	0.05959452828970871	0.054216124409771464	0.050177952738358685	0.04411350036014757	0.03977284163918141	0.035581574316869036	0.03163482019759467	0.029567802719773252	0.026199014995904314	0.02300850736187908	0.021736312464322106	0.02062358783625545	0.018303830387190738	0.017609810199984206	0.01719886019551086	0.016723950197667814	0.01627890897354066	0.01585346514752947	0.015412920918333229	0.014975595718452112	0.01436622378774917	0.013808298523218247	0.013210892055327095	0.01415621581860279	0.013483425775273783	0.01261428235083686	0.013294104067107276	0.012488289086278912	0.011531185123766299	0.011944443969340727	0.01094805294316557	0.011208527223289192	0.010271501804954706	0.010413737765557693	0.009585204249696666
-1.3125	0.10349170236697404	0.09378381463802762	0.07163857222637697	0.06176512628694844	0.06898341223411295	0.07635169817144913	0.07695982384759603	0.07397717948823478	0.07306104953045389	0.07385255797164574	0.07381174249648709	0.07252112936392151	0.06921841390724727	0.06571565974840743	0.061232905367562866	0.055972467528217176	0.05207532227315927	0.04602207169963744	0.04170743642459322	0.03748995801374737	0.03344103024702734	0.03139171641486045	0.027932389144484066	0.024642270843896048	0.023383303966293296	0.022222693770163036	0.019879234426480777	0.0191681486016896	0.01874298685236293	0.018268293865449144	0.017845399565526773	0.01743014802788505	0.01703979580737339	0.016623740608601528	0.01604405327926666	0.015511718037007953	0.014931054562093525	0.015763047961311064	0.0150888247432581	0.014218067059028889	0.014789607955969706	0.01393215916375741	0.012935702956475406	0.013240132357806005	0.012221765689069972	0.012372206745028765	0.011347458675391893	0.011391717081259233	0.010463788452966914
-1.296875	0.10288580624625988	0.09299726324685348	0.0701963630253229	0.059648987406837585	0.0669431181497655	0.07520215948644814	0.07660581115572368	0.07375838719355186	0.07270371746382394	0.07363411098963021	0.07403297478327564	0.07319962497650666	0.07030440080705253	0.0671579597006042	0.0629126879471825	0.05777073996728423	0.05402640794224957	0.0480005237166506	0.043730094084573255	0.03949746809402404	0.035366274501133534	0.033319988763730914	0.029724046483222466	0.026367749676548164	0.025071971688949545	0.023857518227514776	0.02143430338680333	0.020695033275471016	0.02021447024255188	0.019698970115300595	0.0192692315700849	0.018898108422733758	0.018524375953451428	0.018132552541423225	0.017570643380854182	0.017098763623784926	0.016542670308371067	0.017267914117955366	0.016593682145471935	0.0157069042328632	0.016148516815179786	0.01528955045591275	0.014269900739965808	0.014474065174856696	0.013414048817612743	0.013492733313426562	0.012427167443799354	0.012397796688576436	0.011349028590941578
-1.28125	0.10240272513014093	0.09234047516323012	0.06887470098009721	0.05761717928667599	0.06495081438384666	0.07400538020001642	0.07621884823045286	0.0736091075256371	0.07240578723950268	0.07340618500158495	0.07425550538212959	0.07382715685374386	0.07138602998251102	0.06859228536306981	0.06462291343382721	0.05957799701664856	0.05599827071937297	0.05006992436361438	0.045834600179901146	0.04156913329872719	0.03739917680250168	0.03534287733897537	0.03161136723211883	0.02815400587100954	0.026806251109249578	0.02549718600319878	0.022988376198672014	0.02215542756984663	0.02159753188861557	0.02102107279158518	0.020570426606220615	0.020197185804644687	0.01984021570456628	0.01948644472475023	0.018954578849498152	0.01850211457194568	0.018010791033088332	0.018590989214796738	0.017937812917937668	0.017070573713957763	0.017397502781096183	0.01652433234053148	0.015526661602670662	0.01566842525097924	0.014583212698807429	0.014612516044671694	0.013489778249464629	0.013436691955375564	0.01231327218119138
-1.265625	0.102041915541337	0.09181385217466739	0.0676719257942554	0.05566895102903471	0.06299920026035025	0.0727449275724843	0.07578698121827449	0.07347313006031145	0.07213479587435809	0.0731944352860823	0.07442017997995247	0.07438842270260454	0.07243424075851145	0.06999317633896857	0.0663054671775017	0.06144255779654622	0.05799767603802639	0.05218550858038736	0.04799711372503279	0.04370866603960835	0.03952717185752344	0.03742700886433183	0.03357721091544214	0.029990330861156753	0.02856065303702924	0.027148715438831763	0.02452260635095035	0.02355978489900617	0.022875260081883814	0.022248437474062726	0.021737020836944048	0.021312749026713918	0.020972994723486134	0.020634729975318556	0.020129080702968337	0.019735324789855756	0.01927398894329536	0.019683701103581606	0.01908691038156804	0.018288343888136938	0.018506864132299395	0.017680830692792956	0.016697535072820506	0.016790464078442625	0.01573081022708422	0.015747657235946236	0.014594993285102806	0.014525310621177468	0.013327272669714167
-1.25	0.10180202982790333	0.09141839662817619	0.06658837979179198	0.05378916542096973	0.06112002213231637	0.07143972744009013	0.07527802381797821	0.07333110564751445	0.07188776235258314	0.07299172077547426	0.07450784754621681	0.07487306015265935	0.07344009725448795	0.07133672378157561	0.06792513996101072	0.06334475813659085	0.06003229765025754	0.05432557849393801	0.05019699819757949	0.04593296740593739	0.041698935556621755	0.03959972842839498	0.035632412487590935	0.03188494902476745	0.03034937739856197	0.028792270618270232	0.026021032995200595	0.024914543398158122	0.02409765674986603	0.023348768370625703	0.022748842731878837	0.02227842641183162	0.021885933983367988	0.021567163867548606	0.021099786199085268	0.020737284655260844	0.020305756538754428	0.020553550030060094	0.02001642270358533	0.01931516848115722	0.01945000502324112	0.018723739890725382	0.017796732382070822	0.017863847921632994	0.01683717651695251	0.0168314158462451	0.015713525299434643	0.01567050361397333	0.014445819524514104
-1.234375	0.10168061758511676	0.09114583844430119	0.06561996514868255	0.051967964062044104	0.05931691119482292	0.07010984458358036	0.07468794087569187	0.07311707249498418	0.07161203656524467	0.07275399947095681	0.07452668336253304	0.0753120783452814	0.07437644590901878	0.07264070586824863	0.06952375375463861	0.06522406889509634	0.06207737870028913	0.05647166907722273	0.05242262643600621	0.048212710754769544	0.043913699617918606	0.04182779423138516	0.037760049072304645	0.0338273074917909	0.03215789258967572	0.030435379006619127	0.027492433087848517	0.02621396379571579	0.025253462525802132	0.02433825389385015	0.023622805255196708	0.023055153739575833	0.022615225449852353	0.02225543289269578	0.021811596283315103	0.021477166986907516	0.021088787495674118	0.021170315934635146	0.02074278516013964	0.020144761357007906	0.02019179070755454	0.019613652509632075	0.01880003900394185	0.01881436551563039	0.01787472335995712	0.01787018309862592	0.01681469318896414	0.016789405269774453	0.015621765524460091
-1.21875	0.10168602653993561	0.09098985105994271	0.06476190787043477	0.050206205258532755	0.05758806115733135	0.06876047923230945	0.0740325944265648	0.07283436061705134	0.07129737881044332	0.07249337657432671	0.0744613690212544	0.07568987726009431	0.0752243274384237	0.07385670529651801	0.07107580265315896	0.06705798473122443	0.06412339983754273	0.058613787740631015	0.05467572745152235	0.050512052002262296	0.046210663933712336	0.044105847831567964	0.039937777455239326	0.03585230596266764	0.03399339303581798	0.032092613793619384	0.028940635225091466	0.027498797760557584	0.026338945170111525	0.025257959795487558	0.02435858844945848	0.023666062246126243	0.02313354984184387	0.02269708189535069	0.022248357994856863	0.021940055969990154	0.021613926019795355	0.021539660522645977	0.021227602816049837	0.02076147785438771	0.020721769552643203	0.0202776538768281	0.019618347517317062	0.019592949313812315	0.018806797972231802	0.01877839408000023	0.017851881986503067	0.017841829381882647	0.016778515264465825
-1.203125	0.10180840989562742	0.09095732164478053	0.06402083966857217	0.04849103415034455	0.055918675724498865	0.0674136912185479	0.07329578448655062	0.07249315505236716	0.07095045888936599	0.07217076555011874	0.07431102083285306	0.07597513275229542	0.07595962401467009	0.07496187412928372	0.07255399406196629	0.06885181874232141	0.06612664365170905	0.06073776553264661	0.056931810462607334	0.05281467633626529	0.04854557584445867	0.04644189942915587	0.042161986427545636	0.03792073768893398	0.03589019654346281	0.033782032214628395	0.030414501575668006	0.028765335160686332	0.027402088957780974	0.026093198268895224	0.02500584662467892	0.02412498401007772	0.023432693238012677	0.022909591452244037	0.022438688015093182	0.02212951798314544	0.021875626051849444	0.021630063875193336	0.02146060804663869	0.021135549909191503	0.020968098533252932	0.020701767857471323	0.020219323629744032	0.020121763391634535	0.01953811640143447	0.0194748619970634	0.018750528879655323	0.01877536442885412	0.017894198741019912
-1.1875	0.10205423624435947	0.0910489190511805	0.06338691782905775	0.0468289788221143	0.05429743926431657	0.06608518912330229	0.07249041111312614	0.07206067068811979	0.07054113546181703	0.07175619494525737	0.0740637695446796	0.07615170634816021	0.07657633723864116	0.07597512912332743	0.0739383723705067	0.07057536536215966	0.06805228304330575	0.06286549147116137	0.05916552548538537	0.0551414685691495	0.050904259518548586	0.04879837534320492	0.044421759355906504	0.04002730116328664	0.03783397050692583	0.03556720054963011	0.03191533555833054	0.03003726037043767	0.028439829647623625	0.026903424109191144	0.025571266664906504	0.024455123796437973	0.023571071145609614	0.022911994929566637	0.02239221376082841	0.02208074018034496	0.021869699857707304	0.02144547698896076	0.02138153290837179	0.02121350370070575	0.02091137668134701	0.020815163650358817	0.020543827191037273	0.020356724134979264	0.020005828764222782	0.019920887362418517	0.01945379832536402	0.019459981019540367	0.01883716174127811
-1.171875	0.10241455187534713	0.09126380252480272	0.0628711905945517	0.04520366832777075	0.0527087261119131	0.06479325638025901	0.07162331824781641	0.07154169044786066	0.07004411144323341	0.07124885010196551	0.07371946817800189	0.0762060592794064	0.0771019109313534	0.07687194625385693	0.07523475458229771	0.07221548646013881	0.06988675225594825	0.06498748478758236	0.061357817236827455	0.057453917289272745	0.05328263654726981	0.05117995950426423	0.04671564143056143	0.04216741584702055	0.03985801165544537	0.03742519483441746	0.03346369872980809	0.031367005922104514	0.029517877181831867	0.0277092010983843	0.026092522339807165	0.02471447813412779	0.023603098435873774	0.02277641238598839	0.022149208856170787	0.021801581687360277	0.02161773753742577	0.0209718247618951	0.020994628490587947	0.020973679594011037	0.020498525008189643	0.020585465037031254	0.020539792442160164	0.020271067374864896	0.020188783936504567	0.020028134799697627	0.019853304492503696	0.019816582415090263	0.01950766002354831
-1.15625	0.10288302118090285	0.09160699814680166	0.06247139581515055	0.04360908017607839	0.05113105732627161	0.0635268797498114	0.07069869809274869	0.07090100493841356	0.06942102909540648	0.0706229163667723	0.07325457595456723	0.07611482115873694	0.07750463579288093	0.07763695188745279	0.07641019008147493	0.07375905922554715	0.07164207963655915	0.06703168568982976	0.06354354518134603	0.05974557614517668	0.05565059382591088	0.05356025449504782	0.049026727956021705	0.04435055096059882	0.04194043655767246	0.039360144561343374	0.03512544686055018	0.03276676115766733	0.030659695661425065	0.028554179198893567	0.026642814890590043	0.02497704815505064	0.023610840733128063	0.02256596206754369	0.021768047157824225	0.021329188229143866	0.021107395671619972	0.0202363692680639	0.020292165899642882	0.02038844394782758	0.01971932410337571	0.020007779765946396	0.02019853847899846	0.019798037841334406	0.01999934015272106	0.019737536501219743	0.019887855084163745	0.01976187193158123	0.01980409407450016
-1.140625	0.10345164325151349	0.09205976461387459	0.06219013345695315	0.04202317197889319	0.04956033984300593	0.06230288102953132	0.06972203140102422	0.07014856919739865	0.06867961961802384	0.0698627015021802	0.07264782164589235	0.07587117359484015	0.07775257181177267	0.07826617287050652	0.07744820267385899	0.07517748395089192	0.0733057510791797	0.06897751798795586	0.06569746144951495	0.06200682940593629	0.05799526874422311	0.055921534168736714	0.05135275318497061	0.04660783915296047	0.044086737235048294	0.04139355915106257	0.036877451607464	0.034308445451923957	0.031900212650263195	0.02951125933084044	0.027301483997894876	0.025342773324564423	0.023684958652805458	0.022373461118564798	0.02133770924532115	0.020710259546636554	0.02038618738744091	0.019270901407685323	0.01929930236125589	0.019468303970109842	0.018607981236926488	0.01905165328925225	0.019464092782093205	0.018909315970622845	0.019396988022204964	0.018991291231645033	0.019480433212019907	0.01919867021757464	0.019617731128609237
-1.125	0.10411963375333254	0.09260987665248813	0.06202770900182723	0.040434582765504705	0.04798103303422591	0.06111326913438651	0.06873550211217294	0.06933018565448125	0.067813090302493	0.06894644422990512	0.07187273401161408	0.07548219498697617	0.07786156977705086	0.07876713547598353	0.0783439903495503	0.07646162934447687	0.07484072599691086	0.07084043563797966	0.06777177671146722	0.06422255072634467	0.060302772271500556	0.05824769089118683	0.053707811114161855	0.048904246213285554	0.04632219230894331	0.043515033627891	0.03875597421934716	0.03598632078200718	0.033312523465628865	0.030645507950675364	0.028163138371524173	0.02590627797042975	0.0239395428183004	0.0222925841246792	0.020946251699832764	0.02005554470524029	0.019520975795753622	0.018175775381457	0.0181020808571363	0.01826872515495008	0.017188103881822153	0.01773419089999159	0.01833056449852419	0.01758696810666963	0.01834076755329075	0.01773525877019352	0.01855468519984279	0.018074656227064397	0.018878554479513587
-1.109375	0.10488817040697677	0.0932619901059389	0.06198875599656153	0.03886692176281513	0.04636589852487028	0.05994580698377526	0.0677514784513509	0.0684573793065414	0.06681600052843319	0.06787200536499174	0.0709070325911541	0.07491021810489083	0.07781321359379247	0.07911386928664797	0.07908360415979497	0.07761595526033553	0.07623277761421816	0.07260123866007955	0.06975420526898662	0.0663865976160769	0.06255405012888468	0.060536902793402875	0.056061053119469045	0.05123134112083537	0.04860640437582932	0.04574732913708702	0.040747679251343746	0.03780792043429048	0.03492070246958406	0.03204177110733451	0.02929892976734739	0.02676765380009747	0.024467551976896446	0.022465482058658625	0.02075144044984233	0.019491249252540938	0.01863957469134937	0.017139638493785365	0.01681196936601442	0.016853302842427385	0.015566061598349223	0.01610321052268696	0.01680635192076165	0.015830793724670715	0.016800636657333043	0.01596090790168982	0.017081310495621737	0.016373800384224813	0.017545619052504857
-1.09375	0.1057598923627673	0.0940234278036698	0.06207136532673575	0.03731537306785199	0.04469666964204222	0.0587821487932439	0.06677543527879524	0.0675399412772148	0.06570914155390473	0.06662707841217058	0.06972601774212046	0.07413258807676033	0.07759266042253227	0.07929191912009038	0.07966571210270858	0.07862809950328133	0.07749327298243396	0.0742420735520869	0.07162064593960651	0.06845250225267255	0.06474604480354966	0.06279104004801013	0.05838828142569651	0.053595341603462236	0.05095273530974308	0.04805784429024168	0.042852734976760724	0.039791275754233954	0.03676399075275292	0.03372263887923765	0.03078510417427028	0.027981310700126816	0.025381791991893284	0.023011924516204138	0.020902706249070115	0.01920506204193249	0.017953872078870538	0.016392426845212624	0.01565091888550915	0.015386405094071165	0.013941499961702257	0.014272602649642585	0.01494134004739913	0.013720060121081956	0.014797465488278205	0.01370191055834794	0.01506300632005838	0.014103315951734861	0.015608289291664116
-1.078125	0.10672478111936452	0.09488887443146121	0.06228367382713002	0.0357851257300988	0.042964491907529254	0.05760752977832397	0.06581843923070232	0.06658065894432749	0.06450163659563915	0.06521073401969438	0.06831397793923327	0.07314076616107283	0.07718740998505712	0.07929613237651625	0.08009058080156496	0.079478657510384	0.07860550898078517	0.07575285276706857	0.07336786363644714	0.0704022376581002	0.06686438557517016	0.06498689131031152	0.06069775460234243	0.05595892011590374	0.0533313273603832	0.050427820765450417	0.04508458950294171	0.04194784418682661	0.0388437635761772	0.035710888496050815	0.03261689653179896	0.029617197999375615	0.026740049918539243	0.0240414280681963	0.021557824084760552	0.019430573730518097	0.01769296875534813	0.016251854231563497	0.014942565880169298	0.014148602867497173	0.01266677584574989	0.012497757771732891	0.012893268504494166	0.011462143008805603	0.012435962580968546	0.01108787913225581	0.01254123007666357	0.011316900386735204	0.01308231381395563
-1.0625	0.10776199368794354	0.09586642657155918	0.06263486314640426	0.0342787414228936	0.041151666418804606	0.056407208096127745	0.06487133492454608	0.06560157612951435	0.06321096104420666	0.06362961053439369	0.06666748550537197	0.07191107488826416	0.07658217872770122	0.07911599528427497	0.08034524186397342	0.08016581660669922	0.07955947608452572	0.0771147159985558	0.0749754941333831	0.07222575256316774	0.06889481422130662	0.06710204076155805	0.06295253835772606	0.05831665844571937	0.05571449184498316	0.05284956645153276	0.0474277036291358	0.04428759717572177	0.04116483580830749	0.037974305766981645	0.03480243644533807	0.03166053683260552	0.028585689114095328	0.025649545610304487	0.022855170385634817	0.02032732326385993	0.018115195897020177	0.01699629405111155	0.015044222714567162	0.013539836109932018	0.012274641492411992	0.011271753886646259	0.011006140517086878	0.009527161515494459	0.00998552870557995	0.008484648959737951	0.009681123988470049	0.008218845380206216	0.010029012614003411
-1.046875	0.10889468349947921	0.09693201189997773	0.06310987945902527	0.0328050995915862	0.03925226260767848	0.055170382440462795	0.06393071206491625	0.06461046462013215	0.06185483321084822	0.061893461367678294	0.06478317882884631	0.07042140778191572	0.07575521679094231	0.07874728928961391	0.08042202513680854	0.08069579693333816	0.080354128863208	0.07832273000883025	0.07643108752097338	0.07391422953085655	0.07081113169552067	0.06912056734941667	0.06514778345071875	0.06064378161696337	0.05808994760984322	0.055302906915378994	0.04988139797313369	0.046782225079423194	0.04368709028673169	0.04050109111347137	0.03729543449721576	0.03408739473503784	0.03092727852485982	0.027835082248613464	0.024811718246266084	0.021992952104595606	0.01939201148761898	0.01872048806516933	0.016212289902411737	0.013991818408656754	0.013239538797812955	0.011279133384177081	0.009956555931608725	0.008867638842104042	0.008123896396940047	0.006882890139942314	0.006985097716212083	0.005542511641362321	0.006708694608792774
-1.03125	0.11011360454078895	0.09809031192285553	0.06370634922979142	0.031398073821597254	0.037248936696222715	0.053879652687840875	0.0630070573518935	0.06361995092064106	0.06046395739009622	0.06001909629258459	0.06266744076304126	0.06866100952881093	0.0746854552684722	0.07817327306292869	0.08032054765069109	0.08105540275539413	0.08098552959493732	0.07936648590746746	0.07772893719920751	0.0754644950305701	0.07259834061941585	0.07101540288592041	0.06725099084211739	0.06291235431759265	0.06044361565859494	0.05777241197508584	0.05241867004529491	0.04941006117196249	0.04637702359482217	0.043238980908829855	0.040055278057327136	0.03687282442262421	0.033695011092151936	0.030552052293637517	0.02740842823923246	0.024405993877886493	0.02151887115929455	0.021342050811906627	0.01846492582631305	0.015707785752588844	0.015602634780289537	0.012947888836007972	0.01058594141020021	0.01032389453357048	0.00812488350813347	0.00785802973671656	0.005955141450700939	0.005544517327017233	0.004281519416155366
-1.015625	0.1114112466169609	0.09933930107243256	0.06445084893323454	0.030074287673875672	0.03513111446609959	0.05253422539116674	0.06209101961643113	0.06264705299887298	0.05905371010768352	0.05802757483538617	0.06034431488106132	0.06661004051421948	0.07335476520805322	0.07736951169257346	0.08003259485614014	0.08123217996609366	0.08145008837047252	0.08024610765266693	0.0788659390850304	0.0768596334801427	0.074249292392364	0.07278089157175191	0.0692379140045077	0.06510926083563352	0.06275918354005534	0.060230273958242986	0.05501185681388198	0.052116926180402735	0.0491803650693615	0.046133713778197166	0.043051592019374516	0.0399378698721979	0.0368194229218817	0.03371043687302803	0.030539646347105924	0.027445620955392287	0.024384386580773933	0.024680201266754458	0.021611465340571703	0.018548591005478586	0.019054468557820697	0.016025197859284458	0.01304304663146326	0.01357363227074255	0.01054108581156403	0.01121617964371659	0.008135017375836523	0.008927440009941619	0.005804553138045828
-1.0	0.11278784230488785	0.10067501353399494	0.06535247016238302	0.02888917571201775	0.03288649564391462	0.05112746625660975	0.061164607054385006	0.06169833413446994	0.057643329172689904	0.05595097859506059	0.05783691548718414	0.06426614980124391	0.07175455819616258	0.07633663793000628	0.0795563824686947	0.08123283535903889	0.08174111358631418	0.0809650056240327	0.0798399485722882	0.07809371796660111	0.07574450319002944	0.07439731289349853	0.07110043709236467	0.06721063097049748	0.06500651068620107	0.06264708235117535	0.05761220919924169	0.054866540271336535	0.05205022572107203	0.04915163831987865	0.04620116537801948	0.043217652709402025	0.040212296773583914	0.03717515515338363	0.03405472457294905	0.03095435195051096	0.02784079991526986	0.02854063906614497	0.0254192624124962	0.02222869841911069	0.02319326364394755	0.02001035181630282	0.01676041238912124	0.01782840219437548	0.014488220941370335	0.015722324570186293	0.012284466803483681	0.01366443615138285	0.01013460043257395
-0.984375	0.11424181543439431	0.10212213857139461	0.06641669083532956	0.027888430355586368	0.030510607254690403	0.049654354849227526	0.06021469223161762	0.06077554587947517	0.05625624770515176	0.05381526906618135	0.05515744552906872	0.061658581304464985	0.06986886103295348	0.07506021267862725	0.07887519180740675	0.08105888715384327	0.08185131793815757	0.08152847227810345	0.08065296202754463	0.07916488501830425	0.07707713242525774	0.07585249876563743	0.07283076586224912	0.06920338883484084	0.06715183363377457	0.06497657572671346	0.0601873488847255	0.05760780513298694	0.05495239002603574	0.052222565198056785	0.049443947573900866	0.04662672287279786	0.04375955027601376	0.04083573000130644	0.03781871022333087	0.0347873728597701	0.03170695598427028	0.032741100580362247	0.029648561105646207	0.026435980688858055	0.02771991133952185	0.024503294718495782	0.021179140508793277	0.022589320887825455	0.01916938766957839	0.020728297675506383	0.017210908861838327	0.018875006025560227	0.01525912380482551
-0.96875	0.11576487108063199	0.10365611431632608	0.06765783749063332	0.02713232342281418	0.028003640071404413	0.04811325811751706	0.05923324255552052	0.05987401943451479	0.05490567007338893	0.051640687041701085	0.052341333420010516	0.05880440102769669	0.06769408200789333	0.07351469130477763	0.07796418726806988	0.08070558125870787	0.08180225963149419	0.08192911506766576	0.08131134310042687	0.08007129355049465	0.07824616154516416	0.07714504595100194	0.07441314121609495	0.07107134714307577	0.06917516587233088	0.06718171498284069	0.06269508275544572	0.06029844371958651	0.05783167234866303	0.05529348982520294	0.05270860807512473	0.05006899033216845	0.0473652071954224	0.04459340591153332	0.04171985192347521	0.03880560596447746	0.03583650490805485	0.037098496297499506	0.034090809402894925	0.030944105281164896	0.03242664499670246	0.029249637754582364	0.025955247439451976	0.027579270278035455	0.02419142455279892	0.02592135527307015	0.022435685323318053	0.024210870485277466	0.02062697893168681
-0.953125	0.11735601792923848	0.10529302204460042	0.06905263853127254	0.026682857566792017	0.025364898675120477	0.04651307798422986	0.05821565353456189	0.05899494589838931	0.05360179480422072	0.04945719437162617	0.049404611338234546	0.05575720794439436	0.06522042819450001	0.07170677834958282	0.07683651965056543	0.08018485080564895	0.08160290578233935	0.08216467402279774	0.08181690750674944	0.08081913231892322	0.07925957621042737	0.07828092808140737	0.07583305487464273	0.07280044400251774	0.0710611018052908	0.06924849511860291	0.065095434763322	0.06290707812739266	0.06063802908327896	0.05830864267579602	0.055918887085614384	0.053468826166805115	0.05094908983688707	0.04835311814550688	0.045652279995572	0.04290133768156566	0.04006841784996253	0.04146805215922236	0.038584165152834325	0.035557152347053415	0.037146119343562815	0.03408571813289421	0.030877883761404927	0.03260333541238939	0.02931442787835055	0.03108674720952213	0.02770248786603801	0.02949305801867357	0.026011213124447295
-0.9375	0.11901130933134663	0.10701702093959149	0.07059082151096817	0.02660580286262595	0.022599969302841725	0.04486077385548925	0.057167459993718285	0.058119905093897826	0.052360594906811386	0.04728730969314033	0.04640258904509128	0.05255766172835948	0.06247486849955974	0.06963572728763272	0.07547603375198858	0.07948476267793979	0.08124435956260884	0.0822315903788738	0.08217918820940472	0.08142442802300913	0.08011957530325911	0.07926293238579554	0.07708232527998823	0.0743745651078125	0.07280463694405537	0.07116689102833705	0.06734731179728627	0.06538085792273599	0.0633228702508128	0.061204712456798614	0.05902141703349405	0.056764265675835396	0.054437373654908604	0.05203541823567057	0.04952937275412577	0.046952446594792356	0.04427908304654629	0.04573408493522254	0.04300605222876559	0.04013669573457617	0.04175629468476353	0.03885095436950804	0.03578736686020799	0.037504273216805224	0.034354083330759684	0.03608699244406277	0.03285417001028828	0.034606548774332835	0.03128612070231975
-0.921875	0.12071365191479219	0.10882092566749398	0.07228564682246116	0.026949274212406355	0.019726410412397324	0.04317163026795057	0.05608150082834513	0.05723919184444119	0.05117537547002083	0.04515854877864721	0.04336532997441673	0.04921100264923795	0.059521745577242324	0.06731974831896617	0.07389825464360864	0.07859225735091223	0.08075028680052425	0.08215055709862532	0.08238762969014699	0.08191028845863021	0.08084498487138767	0.08009426251416103	0.07817783005471762	0.07577855836805358	0.07439187347655092	0.07292391642738681	0.06944205666730026	0.0676725044943727	0.06583404890440014	0.0639392861436915	0.061960547705153586	0.0599057546108747	0.05776883803497994	0.055559815191769966	0.053257299358784205	0.050864284105367	0.04836352470851788	0.04980546303504337	0.047260129740442774	0.0445737849025439	0.04614689339504136	0.04341151045816775	0.04052480694775414	0.04215908433662542	0.03919166066805011	0.040831264790812324	0.037788123364609634	0.03939772922176093	0.03628182548856764
-0.90625	0.12245605201100511	0.11069667018256688	0.07415122343758809	0.027755454510157835	0.01678581521373028	0.041459673951236585	0.05496113169794087	0.05634721506548607	0.05005116674707556	0.0431076666712545	0.04029909040022683	0.04576915707303758	0.05638007335721544	0.06478305746191051	0.07213010214801654	0.07753337067804546	0.0801167501805508	0.08195189021554596	0.08245194348755308	0.08228141556145832	0.08144314934885491	0.08079100716208973	0.07912564320213901	0.07702409677264224	0.07579673864351412	0.0745057172714521	0.07136215389135192	0.06977400042343192	0.06812827428894663	0.06646114454185854	0.06469673175406224	0.06283480604048793	0.06089491225964141	0.058868624102313305	0.05676641559016601	0.05455972791663383	0.05224374707375439	0.0536135708515382	0.05125497979887214	0.04877008110280947	0.05022193785735657	0.04767687052475173	0.04498724519698364	0.04648612935671505	0.04373055268975812	0.0451858842829929	0.042366185613374456	0.04376785743991762	0.04088897837016928
-0.890625	0.12423798551361287	0.1126478067777227	0.07618350064998108	0.02904496108959039	0.013847027993239953	0.039770148842645986	0.053827156190449525	0.05544917495695386	0.048984130649884626	0.04113188869223543	0.037257036904272844	0.042288157746370285	0.05313933424080644	0.06206307218118641	0.0701882992018419	0.07629246096105655	0.07932596788888854	0.08163395237751762	0.08243087303728625	0.08254285828618901	0.08193243339814209	0.08138903004605415	0.0799503378262745	0.0781295972967235	0.07703506098312687	0.07589636878916034	0.07309739015624511	0.07168347030637454	0.07020998858422103	0.06872757941472055	0.06717388014068373	0.06551817797609175	0.06376578907874753	0.06192896142247509	0.060008370022906626	0.057983103676122534	0.05585279372973326	0.05709518539994944	0.05492533513373436	0.05263887443514698	0.053914558762305095	0.0515750042098754	0.04910140427955178	0.05039278269738468	0.047859330177280134	0.04907479300793106	0.04649478169593636	0.04762362140348425	0.04500070035560487
-0.875	0.12607208929864389	0.11467950037305848	0.07839409424924311	0.030789149184561826	0.011083850608621647	0.03816382830072895	0.052703951919928715	0.054555264497388005	0.04797335510091101	0.03924924531061119	0.03425238219468203	0.03883697038007905	0.04987694184820587	0.05927516938874682	0.06813063056792353	0.07490716901153881	0.07844103458715654	0.08124021128504201	0.08234310097696122	0.08268712302560625	0.08231472336806236	0.0819076335110808	0.08068703335606184	0.07908831911825791	0.07811192728669897	0.07710282608186374	0.07464572553906781	0.07340611307625197	0.07207932117113593	0.07074314086161504	0.06936032723424382	0.06791551858212184	0.06636135452194918	0.06469817347518218	0.06295966577749462	0.06109441635634953	0.05913813027634683	0.060210854742586	0.0582222482268223	0.056132339036040826	0.057186762367461556	0.055035751205623276	0.05278530429335839	0.05382127241810872	0.05151712413946723	0.052445510792020505	0.05010110606472601	0.05092075747437339	0.04855621039506217
-0.859375	0.1279404473043762	0.11679757922867688	0.08075514734700345	0.03295742532660174	0.008880228760265887	0.03666187802012503	0.05158506343693936	0.05367830713226873	0.04700130991225372	0.0374800502158054	0.03129260001671159	0.03542225090660284	0.046632129175977984	0.05650767544966685	0.06598144185893837	0.07343106389784654	0.07746836511316678	0.08078856549878893	0.08221048143771448	0.08277057221698385	0.08262034344424847	0.08238141068057937	0.08133339485390716	0.07992805525115929	0.07904440551247444	0.07817005101341402	0.07601092862697804	0.07493121752339228	0.07373026003810926	0.07252813505062101	0.07128995694850936	0.07000463391785428	0.06864628220903428	0.06715499987199947	0.06558171894770781	0.06387710659043655	0.06207618498084573	0.0629445040039088	0.06110227632932966	0.059203445746780096	0.06000530200994341	0.05803089161999175	0.05598641085492221	0.05673456194166047	0.054656821809056115	0.0552711744732975	0.05315892134495114	0.05364675305663572	0.05152195902726764
-0.84375	0.12983778357033285	0.11899171380236538	0.08327270987801978	0.035540556791858094	0.008000573332037169	0.03535601829180084	0.050505704793422555	0.05281391387815263	0.046071738939963344	0.03582077052514489	0.02841137519806051	0.032070793930095924	0.04350883068123698	0.05388008892907741	0.06384115849537447	0.07189192656168948	0.07647484634346875	0.08028355826342665	0.08205414148486401	0.08281506653665174	0.08285414465740071	0.08283025903258827	0.0819380243105383	0.08066888939673598	0.079879306633989	0.07913417648140025	0.07721053868418586	0.07626504673186402	0.07517706127357551	0.07410932191523324	0.07299183481476398	0.07182803073322075	0.07059310276139395	0.06927173230763098	0.06786955007701141	0.06631237323635943	0.06466444598752602	0.0652899693328139	0.0635706751684549	0.06183799455281736	0.062364014279617734	0.06055359210848052	0.05869987826488856	0.05914133925496987	0.057257371961049006	0.057546392773981825	0.05565485342500651	0.05579341271216493	0.05389932952750657
-0.828125	0.13176922832593643	0.12124060232896126	0.08594395987285193	0.038506030725218035	0.009119539059908503	0.034341414963450445	0.049479908824326235	0.05198146653985726	0.04518856078445291	0.03428364454101161	0.025626149633536717	0.0288466220135327	0.04057569331309393	0.05149884627411518	0.06185359451019939	0.07040024271620829	0.07554661925286899	0.07978306869079273	0.08188706053995182	0.0828745330403312	0.08310387367066939	0.08324327452797989	0.08250420861483823	0.0813405417089801	0.08066769918584947	0.0800190973888323	0.07827992757406395	0.07742140676673442	0.0764444543898054	0.0755037856569354	0.07449487008715662	0.07340800854149186	0.07225954298339418	0.07105680264016663	0.06981711545429947	0.0684077052596954	0.0668596599987655	0.06725463054433405	0.06564758260114856	0.06404098115175973	0.06429652015462788	0.06261526227176355	0.06092428142585923	0.06106027315939262	0.05934767887411318	0.05929353727417035	0.057582005509107886	0.057371947179005706	0.05569097056790786
-0.8125	0.13372502536740202	0.12357290441359302	0.08876323909556813	0.04181828129522293	0.011876317523792439	0.03371110533586884	0.048558093357555426	0.051208613469358594	0.04435275425113398	0.03286218960516797	0.022935190391404917	0.02576608725567543	0.03794612423698392	0.049421955371130394	0.060114729417042656	0.0690203547820851	0.07474353284623364	0.07930957828515832	0.08172685056594663	0.08298612324431336	0.08341050278299877	0.08370993233020017	0.08305077205825769	0.08200996067378373	0.08144454709839977	0.08087514507262861	0.07923788150662266	0.07846322890866851	0.07758328549967765	0.07673440584109842	0.0758041418065405	0.074786729066981	0.07370857655212684	0.07257901698842242	0.0714265192325864	0.07012957745264159	0.06870515472854556	0.06886910903402989	0.06735943531544647	0.06586706674312107	0.06585658220249893	0.06426399237564247	0.06269418934565063	0.06250171975764239	0.06092982219263325	0.06054792950652474	0.058990295635009286	0.05848375739444499	0.056953448139478266
-0.796875	0.13569942471764232	0.1259797155695756	0.09175490460925659	0.04545447504621293	0.015559757982806463	0.03357106870414811	0.04778884667208986	0.05050228283360647	0.04359339080671684	0.03157292706226336	0.020323843489695022	0.022874402439968664	0.03569073519049752	0.047769196619891055	0.058776376156127484	0.06788208294562492	0.07416565560330277	0.07893009941747303	0.08166993069367744	0.08319362740027932	0.08377460165384287	0.08425641556980652	0.08363767056238511	0.08271107304466553	0.08224980518060931	0.08172882012572266	0.08014151514645942	0.07944583535540772	0.078643239520122	0.07783730593237301	0.07695669341102403	0.0760110076697298	0.07498758169675208	0.07385646383243223	0.07275599231617252	0.07151894633634683	0.07020211242168288	0.07017194098994971	0.06875157417380588	0.06733284161361136	0.06708310267294827	0.06552362859240897	0.06402489770865587	0.06353226335024588	0.06205638309347198	0.06142102311256795	0.05996896030738753	0.05918845039450355	0.057770791207694856
-0.78125	0.13769127127637584	0.12845457192520107	0.09488999141972383	0.04936255522181296	0.01978378541405495	0.03399887653585061	0.04725539142223531	0.049903429174434896	0.04293061049496565	0.030400935753531793	0.017804934325340874	0.020209808687286755	0.03385477176015317	0.046614109153732125	0.05791721385781259	0.06713551993086818	0.07389101569076982	0.0787220579977578	0.08176231304756035	0.0835355019042516	0.08426549199780765	0.08492221251122196	0.08434461592145619	0.08346525850343872	0.0830938578190504	0.0826466456831178	0.08105733898052575	0.08041980225289531	0.07966226685026187	0.07887579151683885	0.07803174073997897	0.07712014490964825	0.07609480394452242	0.07498588860107532	0.07389855297552225	0.07267212305903256	0.07140556499737415	0.07120253770713024	0.06986555291706696	0.0685094701948458	0.06801056071650781	0.0664422323294942	0.06500103760673234	0.06430376720534949	0.06285720898297724	0.06199146574526629	0.06058945988617941	0.0595647171120065	0.0582096616169083
-0.765625	0.13969887101210604	0.1309987153162235	0.09818202173398537	0.05348700025227441	0.02438159804527568	0.03507470290948954	0.04702668138251505	0.0494397580226547	0.04238694903442492	0.029383887285403424	0.01540493934864778	0.017808440683894845	0.032487928327074755	0.04599385325092715	0.05760558766234759	0.06686910077143356	0.07402905861113913	0.07879034431489135	0.08209670281082668	0.084055367066716	0.08489704332969246	0.08578515739593416	0.0852087442507914	0.08430368187912841	0.08403330803030284	0.0836706218503521	0.08204279781290168	0.08143961422017264	0.08068803067125475	0.07992827619436609	0.07908922604376731	0.0781423726861781	0.07711853028052194	0.07600695828289816	0.07492021210027529	0.07368934722282866	0.07242309142014333	0.0720920556000635	0.07070476935776208	0.0693940771037317	0.06869876733564374	0.06717757938904516	0.06574125961498856	0.06486031687908465	0.063421123123207	0.06235459920060912	0.060937466679255065	0.059714731857693854	0.058365227908547854
-0.75	0.1417159729091437	0.13361115313016345	0.10161119276049432	0.05783788204941566	0.029275071712464802	0.036786983949309904	0.04709948098055062	0.049153159148463306	0.041978938799319215	0.02854368676521312	0.0131515180627765	0.01571919788653543	0.03159246841568729	0.0459163860811126	0.05787751204083697	0.06715754566137827	0.07467984556800976	0.07922791079338808	0.08275528718230817	0.0848296686814673	0.08571613145314992	0.08688218300942994	0.08626784357425117	0.08527969841984054	0.08511255547152038	0.0848396554050359	0.0831353471127774	0.0825400527623015	0.08179998110728846	0.08103426901357241	0.080153192210062	0.07918163983637709	0.07812388945683779	0.07700379464569795	0.0758932429330886	0.07464088986990249	0.07334781277875978	0.07288470276471562	0.0714117769142374	0.07006249373217854	0.06928353868730648	0.0677679183093401	0.06631759372908974	0.0652817041582662	0.06379961691287483	0.06257960651589427	0.06112440552542789	0.05977500143342114	0.058366589160586416
-0.734375	0.1437229582674965	0.13628460922929822	0.10516662364666456	0.06241492414478068	0.03441382185747485	0.03914649566922278	0.047564747041358886	0.04904488828236754	0.04172602479217105	0.02788047482803735	0.011166382795653247	0.014018273714088612	0.031166336839678253	0.04634848839510413	0.05871145835394233	0.06802018645833406	0.075912425365414	0.08013130661227195	0.08379144952126671	0.08592047685007645	0.08682028259949812	0.08825436665517349	0.08755300568768228	0.08645700562047061	0.08640005680074497	0.08618193744780556	0.08435334408871661	0.08376363260095183	0.08303358371152063	0.08221713525627833	0.0813030467463433	0.08029131290487278	0.07920076471115689	0.07803811985524278	0.0768730997863461	0.07558773376084056	0.0742096280918503	0.07367260442980468	0.07214779860592334	0.07071360159459548	0.06987626967915649	0.0682728700798382	0.0667784908286054	0.06563669093579262	0.06409009796880762	0.06278762662503247	0.06124528574992974	0.05979807676885993	0.05830679329682012
-0.71875	0.1457293161784458	0.1390182923567951	0.10883655518924548	0.06718751773318468	0.039761360068115134	0.04212499142483927	0.04848650405783285	0.04919162930266806	0.0416539253661835	0.027427501688737206	0.009569775426850844	0.012815972767975217	0.031161506787843192	0.04722553464706619	0.06004756557146227	0.06945554154052577	0.07773516436997131	0.08157384530727578	0.08529664788435665	0.08740583033833198	0.08826862423808156	0.08996029174043564	0.0891155843462962	0.08787706819891102	0.08792124828202243	0.08773649795859786	0.08572860507537182	0.08515255831872637	0.08439501475624532	0.08354438916302062	0.08258261952686922	0.08153065253538291	0.0803915584127848	0.07917571910173778	0.07793105335036749	0.07654992543562365	0.07508010104819493	0.0745652891728973	0.07296195498918481	0.07141299291961342	0.07054357927657835	0.0688160463137156	0.06720478057870678	0.06602972447481753	0.06438635690392247	0.0630302249522797	0.06137649411484739	0.059905768819690175	0.05828795445093518
-0.703125	0.14773228442875086	0.14180856723498905	0.11262051689066595	0.07215872875785019	0.045309440920338596	0.045682877557735486	0.049879228018287154	0.049639804907656696	0.04179540926727552	0.027213681710117874	0.008594967216635009	0.012253833674230155	0.0315355178597317	0.04846510614746595	0.061810619018085794	0.07142602037440204	0.0801151891618303	0.08358928653877562	0.0873290357108665	0.08936578755144943	0.09011799894491096	0.09204314470330942	0.09100234310877267	0.08957673194217176	0.08969318996849629	0.08952805840186813	0.0873044463183475	0.08672302653266237	0.08593097305178621	0.08503607068775987	0.08403143891846032	0.0829255015461136	0.08172915770648491	0.08042402397668191	0.0790863680072603	0.07760275462998718	0.07607341625998078	0.07559057441996098	0.0738835280598042	0.07221098018811943	0.07134141477751381	0.06949001750947639	0.06773354405083618	0.06654774464633832	0.064750720710505	0.06341230283864957	0.06161561133139044	0.06017769926855481	0.058412446155994134
-0.6875	0.149733031215875	0.14464128187310632	0.11651931393868059	0.07726700225844625	0.05105491206627579	0.04977158222279488	0.0517868756488049	0.05044440806299966	0.042195447861277574	0.027256987328660005	0.008450509941879214	0.012433142756331778	0.03224061310480746	0.049984563088537444	0.06393566720480065	0.07386860702985285	0.08299983012170727	0.08618762688666584	0.08993909776243322	0.09184873087939058	0.09242036599555976	0.09455952845134222	0.09325483121723685	0.09157645758107846	0.09173958746760263	0.09157868727207125	0.08910533262260135	0.08848185913327013	0.08765511156508202	0.08671068654024756	0.08564947643952033	0.0844852132109196	0.08320790477094325	0.08181915147371037	0.08038102669216554	0.07882828745777364	0.07721417380877055	0.07677004227341166	0.07495145553001993	0.07314554450638923	0.0723118298554561	0.07032504135887811	0.06841088739107594	0.06726393515146904	0.06529938289162673	0.06401819576834847	0.06204719984810667	0.06068235779505585	0.05874613157510887
-0.671875	0.15172286151068567	0.14751086797964788	0.12053411730493094	0.08250824600197393	0.05699029622536582	0.05434159326521414	0.0542222168904195	0.05166176497943613	0.04289660122085015	0.027568006723967333	0.00916616686479016	0.013304175289019055	0.03323639997272586	0.051691455273790266	0.06633262357469641	0.07668474078696427	0.08631273191566423	0.08932792368428327	0.0931230855722661	0.09488647903561781	0.09522039481555615	0.09754025777955883	0.09590370284975544	0.09390685967849223	0.09408394431357224	0.09388889752192076	0.09113089918238718	0.0904578758571926	0.08958555452801226	0.08856455868660625	0.08742933718575001	0.08618706164622142	0.08483604453513087	0.08338339667438772	0.08184955674705363	0.08021772313942198	0.07851253941049921	0.07810977416256862	0.0761944834096201	0.0742555869250309	0.07346021778910732	0.07135763828046794	0.06928852368937313	0.06819922792938331	0.06607539687778743	0.06486609938654876	0.06272816902654194	0.06144396694776518	0.05933393718378881
-0.65625	0.15369545611349347	0.15041652200025507	0.12465093707058023	0.08789833312503961	0.06311661499672995	0.05934362154046403	0.057192205254101174	0.053302727488579074	0.0438894771230143	0.02815160069827112	0.010557104965616558	0.0147848105022263	0.03448829498341919	0.0535570622038137	0.06892053207669775	0.07977416755235185	0.08996917209319373	0.09294784622972371	0.09684307669748286	0.09848699910437697	0.09854105379370388	0.10100512623861894	0.09897600489223002	0.09659331018546106	0.09674833184959425	0.09647195942031504	0.09339525860494446	0.0926452507073496	0.09170451303637993	0.0905943385597005	0.08935730124982791	0.08802537739205181	0.08659709310309245	0.08507680623384975	0.08345661268625028	0.08175121354362984	0.07996333109997372	0.07959138365221258	0.07759904791214234	0.07553879766424212	0.07478495544063844	0.07258932300487404	0.07037578829257808	0.06934165061837019	0.06707467292559281	0.06592694474318574	0.06364932031545847	0.06243428095939669	0.06017331928967169
-0.640625	0.15565594072543545	0.15336612331282543	0.12884613831849898	0.0934392553495837	0.06939817933151265	0.06474044915236603	0.06067396963271746	0.05538864819073622	0.04523193926476012	0.029051353303032167	0.012384340427560581	0.016687705979488928	0.035963002986880786	0.05556183967391971	0.07164211985742976	0.08307009447908477	0.09387259561293873	0.09697759871280294	0.10101596776938546	0.10260818341929022	0.10239052204569325	0.10494362025640623	0.10248263150657248	0.0996562667466789	0.09974649253323405	0.09934813389470427	0.09588999370405808	0.09503239898531929	0.09398516393792733	0.09277117151799333	0.09143310414046826	0.08997529699916182	0.0884484879179063	0.08685507200408991	0.0851559551512874	0.08339229090880025	0.08154224874867622	0.08117711143459909	0.0791305666864135	0.07697416080394245	0.0762382287712382	0.07398063791236148	0.07165161913885196	0.07065242972927462	0.0682663151628695	0.067162973232417	0.06476706557894459	0.06360236168668866	0.06123188511318039
-0.625	0.15759794528446475	0.15634572316974746	0.13314667146070353	0.09914491359407603	0.07583556416359599	0.07048626046178262	0.06466654676243512	0.05794422990662958	0.04696594415222491	0.030293784373808908	0.014509435539417723	0.01887874023128501	0.03766119887813968	0.05769009273279045	0.07441138554209853	0.08650441668697809	0.09795204671523762	0.10131285564559742	0.10555334284169204	0.10718711538862764	0.10674365771491795	0.10935371539698452	0.10642213496555368	0.10310427933957786	0.10308502188060469	0.1025053514745999	0.09861441055985609	0.09759183705224761	0.0964192653815772	0.09506954032035382	0.09358730761118762	0.09200895601990196	0.0903594662430459	0.08867859736758717	0.08689454456607866	0.08508386817558324	0.08320208337079191	0.08279740570619773	0.08072921678412323	0.07850324906309276	0.07774308768677299	0.07545872165342733	0.07305982927770081	0.07207401184959832	0.06960752682522504	0.06851743340874619	0.06603550645250617	0.06488814191950408	0.06243809397327563
-0.609375	0.15951664883041228	0.15935045085369953	0.13752273767052184	0.10496669316435908	0.08242750315036047	0.07653762861178862	0.06915008795558616	0.061003493528006277	0.04913100246773533	0.03189019271400233	0.016842427299669706	0.02123380711195416	0.039543920859095194	0.05992592001897596	0.07721450021809274	0.0900204115459716	0.10214600010596098	0.10587783484358422	0.11040925425160886	0.11211675397242638	0.11152035092810718	0.1142015118413261	0.11076814375264629	0.10694790013282282	0.10676370906831215	0.10593564432045008	0.10157447644758183	0.10031612239598277	0.0989768771633994	0.09742945438996839	0.09577444986285243	0.09406090400414135	0.09230366947851022	0.09049966201133956	0.08861637109324592	0.08677025064264571	0.08487062464024775	0.08436681228337092	0.08229881586906918	0.08005063955013518	0.07921912382181022	0.0769542664417105	0.07453067356345162	0.07351087515893691	0.07102037961120214	0.06990216971763322	0.06738571621438993	0.06622475301071637	0.06373137906283169
-0.59375	0.16140961044302243	0.16238163274076806	0.14198462254963176	0.11093301835082472	0.08918300744795693	0.082894544650786	0.07410096397108057	0.06457231372329492	0.05176771444816557	0.03387452404376739	0.019344344089204987	0.023688129382611976	0.04162749675573343	0.062284218399772134	0.08008908246920331	0.09359457215252802	0.10637460323063712	0.11057212375458512	0.11547297730040675	0.11729689206138823	0.11666060290039992	0.11937974290305564	0.1155310477455596	0.11116878143923162	0.11074447358174559	0.10962511630569766	0.10473421324432641	0.10322766194437492	0.10161322300254991	0.0998103822131358	0.09796367907625701	0.09608519709262114	0.09418946559717783	0.0923011210075458	0.09028854219503356	0.08838543591054113	0.08646209142592341	0.08579142431171807	0.08374699805900938	0.08151698484055342	0.08057840074872381	0.07837284575719651	0.07596436106013087	0.07486078658291091	0.07240249521232191	0.07122301449413176	0.06873410489424638	0.0675277011047082	0.06504437944351794
-0.578125	0.16327223985892306	0.16543131019685972	0.14653338529781557	0.11700115809690696	0.09608913773057247	0.08953880790457487	0.07949685280154381	0.06863524271892606	0.05488182444956816	0.036243430905103145	0.022059268112284886	0.026225446037161256	0.04387989336002175	0.06476063574984327	0.08301526123219038	0.09718911175745092	0.11061981861621474	0.11535465433690548	0.12067022607539057	0.12267675836913683	0.1220585965212469	0.12482061395647928	0.12064497005777367	0.1157312724939596	0.11501691096032078	0.11353654735084506	0.10811916295388899	0.10629045455119536	0.10433334556472121	0.10221592254893039	0.10011264858812789	0.09802905336052319	0.09598442975368199	0.09397820165479917	0.09186004078787623	0.08986864208204781	0.08789868614697048	0.08700122978159484	0.08500794441996057	0.08282707755229497	0.08171528866232598	0.07960136151893614	0.07726821411822578	0.07604733957128884	0.07366412385100136	0.07239041347340165	0.06998604273825332	0.06869217264017265	0.06628236894827291
-0.5625	0.16510210577274664	0.16849413423321338	0.1511537217976892	0.12314962741547687	0.10314945830940939	0.09645224270753706	0.08531081049194521	0.07319618701395418	0.05850731872828591	0.0390537835316943	0.02501681977229305	0.028857040201959793	0.04627416643590411	0.06734109550428022	0.08603263180358607	0.10079104712598462	0.11486482491994066	0.12018478573508473	0.12590550897034386	0.1281800420193721	0.12761249313755021	0.1304513027480591	0.12601455416642163	0.12059393077606372	0.1195269902684472	0.11768870709406097	0.11170958148593459	0.10945596502754948	0.10710832459374416	0.10464831515678434	0.10220214447490111	0.09986762094996847	0.09763053846699397	0.09546283636735858	0.09322623291940585	0.09116292985864334	0.08912391892722105	0.08796175111901886	0.08599669339115666	0.08387826485166937	0.08253597545615235	0.08055931448607084	0.07834791683494481	0.07697542076403346	0.07472896592460374	0.07331701195977856	0.07104177232956767	0.06959557864375612	0.06731714845562607
-0.546875	0.16689546587486492	0.171567095554838	0.1558388658312652	0.1293778864250348	0.11031832576163628	0.1036310218436915	0.09152769299814853	0.07825238191122122	0.06266241963397122	0.042345632194563824	0.02827459504829268	0.03160565067111213	0.048769602196881826	0.07006623662198355	0.08916049433083391	0.1044180384032194	0.11910864088318676	0.1250004587834142	0.13114245966306237	0.1337553733393238	0.1332872114029387	0.1361749641889713	0.1315534022733039	0.1257136809488764	0.12429488530438414	0.1220338795353716	0.11542209996501183	0.11271416518068914	0.10993820296686581	0.1070506817255147	0.10425479729348194	0.10157941902663066	0.09906905086175502	0.09670198113131273	0.09432218222545653	0.09217099635801516	0.09011640464440593	0.08861180944013734	0.08665171504679008	0.08459711118069121	0.08298806859622723	0.08117263118241712	0.07912190289248168	0.07755040505298753	0.07548978215025692	0.07387226900015163	0.07179072002959372	0.07016984526799239	0.06806717474702399
-0.53125	0.16865026082427378	0.17464657335657321	0.1605652551474995	0.13568316613065198	0.11759413674107903	0.11105015440065905	0.09813546155657053	0.08379604459831468	0.06735865520742658	0.046151360996638864	0.03191578162956487	0.03451180920261538	0.051363569662056414	0.07291307739438566	0.09239583330751047	0.10808940005780729	0.12336217727390116	0.12979110040864883	0.1363907584165817	0.13931810087733906	0.13904358704670686	0.1419703992080504	0.1371761611762408	0.130986720633997	0.1292727080116484	0.12650524595238571	0.11925894428096907	0.1160499173188937	0.11279129314434236	0.1094471469608114	0.10621312273022175	0.10315317596613732	0.1002882910136074	0.09765489562619838	0.09511175316753696	0.09286540973120426	0.09076349856778262	0.08885536756010583	0.08694400087447697	0.08494485508263715	0.08303070255275073	0.08137227960591373	0.07950171687959681	0.07765963199182355	0.07582825868923083	0.07398445174952366	0.07214719798462349	0.07035542523808734	0.0684911329142929
-0.515625	0.17036355753132607	0.1777269071967291	0.16532569450402546	0.1420623865838937	0.1250018460203223	0.11866823779935193	0.10509100393846581	0.08981980946550161	0.07260225846073418	0.05052049965911064	0.03598329457369872	0.03764589821548074	0.05406391090821409	0.07588005220020293	0.09573715179452788	0.11184086183040057	0.12765429488011687	0.13456392937903372	0.14161765163088028	0.1448539677298602	0.14481885355125926	0.14776446694188985	0.14282045096921323	0.13640196663665347	0.13431732660243073	0.13108555061612504	0.12319856106195168	0.11946403985919256	0.11567420732826962	0.1118089706441484	0.10806998640716567	0.10454713700163863	0.10129616497862412	0.09835328981562844	0.09558178606286259	0.09319891797438778	0.09101304124460552	0.08866608331923305	0.0868000280827337	0.08488883836612555	0.08261748745445696	0.08107314649792209	0.07939281895243848	0.0772578261944676	0.07568013053156064	0.07361267740962639	0.07206408369618848	0.07007224448029936	0.06849803681795255
-0.5	0.17203289713201114	0.18079865612461637	0.17012625029277395	0.14850896367416008	0.13250823330503386	0.1264828313846337	0.11236526964174921	0.09631442631731704	0.078394063098069	0.05545752231249617	0.040552610611110575	0.041107537738926184	0.0569126797961132	0.07896266616268381	0.09920652117597434	0.1157120882255933	0.13200892024479247	0.13933518413199042	0.14682278804655713	0.15040657878335814	0.15057138491643093	0.15354736261234997	0.14851936516653755	0.14187961202668953	0.139409827059579	0.1357247525891173	0.12724088556642488	0.12291758905248668	0.11857233056182044	0.11411579909976245	0.10981751826026268	0.10577832829605102	0.1020975736426071	0.09879287918827948	0.09572926104059419	0.0931394335559582	0.09085567632776531	0.08803501736420115	0.08617882709411345	0.0843456576795234	0.0816503362577968	0.08024873792820034	0.07876054153486554	0.0763298633926805	0.07502130617100264	0.0726968318387479	0.07146647864480075	0.06929474332342465	0.06806002273724789
-0.484375	0.17365596130696753	0.18386258805867906	0.17496807761000147	0.15503516788936617	0.1401240382382442	0.13450113698887606	0.11998076806349178	0.10326874447246048	0.08473679979029496	0.061000400973070794	0.04567053955170542	0.044976202082863334	0.05995222040914763	0.08217035290206648	0.10280827553172446	0.11971274558378964	0.13647354576222276	0.14414792171189392	0.15203220521768745	0.15593934512655222	0.15628206909567333	0.15929246798803273	0.15423131294597955	0.1473296301483186	0.14451824478024816	0.1404107124922118	0.13135433116295273	0.1264418953499888	0.12146549156712673	0.11637906343320123	0.11146643627348923	0.10688662539759088	0.10270351479367668	0.09896314080358856	0.09557050673569964	0.09271915387494002	0.09028318221100794	0.08694826179184396	0.08503855169911781	0.0832578961419939	0.08011838548878532	0.07886772861908538	0.07759694568245633	0.07483043528779701	0.07379948953559472	0.07122760305792132	0.07033993534437837	0.0679502385021504	0.06709304462511835
-0.46875	0.17523294646550105	0.18691490763946506	0.17984065331775864	0.1616090806972119	0.14784981238519318	0.14269880405834476	0.12792409797240867	0.11066562924218198	0.09163576498563816	0.06717342930104596	0.05140613680374574	0.049371990665292	0.06324827845910978	0.08554195492741352	0.10655155266078327	0.12385494319603456	0.14109052122811563	0.14903639698128004	0.15729412004406204	0.16148688012543522	0.16198584691090076	0.16505184827794614	0.15991107308061506	0.15277981327724846	0.14963665257794206	0.14510815581928865	0.1355211801799716	0.13002114018533423	0.124371082364203	0.11861506222722788	0.11307762746262372	0.1078852501473526	0.10314384493452565	0.09891816438058743	0.09512767718291636	0.09197594623548633	0.0893148930769208	0.08541397234029546	0.08339340766944271	0.08163247307915207	0.07804751309280865	0.07690688011359254	0.07584058536907771	0.07274477064340262	0.07201052650697518	0.06914628704284541	0.06861823826370209	0.06599653916420249	0.06555043761785966
-0.453125	0.1767614949644643	0.18995202721736196	0.18473422821143798	0.16825043300783263	0.15568726894197932	0.15108143945844502	0.13618076775307983	0.11849775466694074	0.09908954303929289	0.07398565438696247	0.05780135842460662	0.05437462762461945	0.0668903569694692	0.089139226841681	0.1104542161900571	0.12815728101104615	0.14588621509120767	0.15404822358333953	0.1626420343172364	0.16707165329093168	0.16769271330890084	0.1708595098716819	0.16557959176333228	0.1582371404276102	0.1547801468864564	0.14985053186027966	0.13972895022120368	0.13363289202281542	0.12731765902521783	0.12089186099237584	0.11467602157199454	0.10883076292150896	0.1034810931677105	0.098719098907899	0.09446458373154264	0.09093248162561582	0.08796483111104958	0.0834924036686881	0.08130844389581383	0.07950550989755857	0.0754539248200206	0.07440208759621364	0.07351044995463236	0.07004780279093406	0.06959518543427551	0.06642327439011499	0.06626573735160211	0.06339993590584789	0.06339212541973192
-0.4375	0.17823783284381997	0.1929693164216833	0.1896458382753507	0.17494240260830546	0.16360827119483756	0.15962519352960164	0.1447578196691982	0.12675855290860324	0.10709381189708066	0.08144266589666058	0.064892882162917	0.0600532719793347	0.07097877886426299	0.09302387381856084	0.11455662881048967	0.1326400250815285	0.15088782642062715	0.1592414543243408	0.16813140861534054	0.17274475238908843	0.17347572009287282	0.17671661472041172	0.17128948658338689	0.16373018116525112	0.15998258785268363	0.15466831988824797	0.14397444706320478	0.13730190360043634	0.1303435524113122	0.1232481335137627	0.11633008710182993	0.10980067694605694	0.10380598556802283	0.09843752793158031	0.09365292302551473	0.08964202963288832	0.08629176986794891	0.08127290227900545	0.07884085515337061	0.07692052555048622	0.07241733495016872	0.07136967449244115	0.07060273734459878	0.06676196216965398	0.0665545353825923	0.0630663650989378	0.06326207370550391	0.06013360678649728	0.06056879833914302
-0.421875	0.17966216329237536	0.1959649896280284	0.19455725769020943	0.18167082239676388	0.17160112669894198	0.1683314747664628	0.15360662646582454	0.1354295617931667	0.11564561041943346	0.08954926703890755	0.07270887319598829	0.06649599390415446	0.07562987039949083	0.09726715939912488	0.11892260306920917	0.13732775752489404	0.15611833448535864	0.16464271362170896	0.17380793357997004	0.1785710155669246	0.1793768170743337	0.1826976546646167	0.17709915525219466	0.16927667540362293	0.16527237697981453	0.15959410645348507	0.1482913713298048	0.14106791927711204	0.13349613957483392	0.12573461984641435	0.11812871188706597	0.11089887169797748	0.10421272609054856	0.09816725823020113	0.0927803350421464	0.08821546879848226	0.0844103807338232	0.07886994625939892	0.07610331373492499	0.07397345828031521	0.06901492496133724	0.0678799863970233	0.06716321034043772	0.06294582774852234	0.06291906702261518	0.0591025817094868	0.05960811573001381	0.05619667224149604	0.057052023088876566
-0.40625	0.1810310374881944	0.19892982141667262	0.19946091709337388	0.18842176290894344	0.1796729836405373	0.17717058596718982	0.16270692887015506	0.14448280696435017	0.12473516075244037	0.0983039195281965	0.0812799289896763	0.07376440996653814	0.08096836581548539	0.10199671602484268	0.1236359157616672	0.14226260123899148	0.1615991360888556	0.1702820737113005	0.17972729650782407	0.1846234651577657	0.1854387268297537	0.18887757627647855	0.183058084744179	0.17494595900323875	0.17069455300333636	0.16468575900103993	0.15274732666153246	0.14501030944798163	0.1368403494109676	0.12844516045295376	0.12016493656774181	0.11223111226514725	0.10481378088050985	0.09805005681193983	0.09199751604845288	0.08680866193315928	0.08244867966220787	0.0764652964841731	0.07323245675038191	0.07077325916191474	0.06539926332700258	0.06404485424930674	0.06327454171993993	0.05868820120101236	0.058750950465169434	0.0546034817140347	0.055332879839308124	0.051626670574418936	0.05284642115719495
-0.390625	0.18234394378981478	0.20186441793503834	0.204355352441092	0.19518722381745882	0.1878018755673646	0.18612953609268057	0.1720495545397084	0.15392672110544478	0.13434096216093955	0.10771495526238876	0.0906174546207258	0.08190497067327338	0.08707887733552248	0.10733986783190257	0.12876514715459136	0.1475081715083825	0.16737008881842913	0.17620637987501897	0.18593800374480185	0.19095587343327605	0.19174515606531062	0.1953377577908124	0.18924353175498887	0.18079300379738777	0.17632025532676315	0.17001957333724924	0.15741745044435174	0.14920051425914582	0.14047090006562993	0.13147848023674136	0.12254677631324265	0.11390825463663883	0.10575757199459465	0.09825908359949755	0.09149144695875386	0.08559819398599636	0.08059898038469825	0.07427347144191916	0.0704362653772688	0.06750065530004976	0.06179161768489853	0.0600498834391347	0.05906416665957604	0.054140265129183365	0.05415194161435089	0.049690261773729254	0.050523322656121465	0.04652564162374468	0.04799741140085186
-0.375	0.1836089154464157	0.2047652434165574	0.20923394861685968	0.20198026528661975	0.19598563990571105	0.19525838985516358	0.18163561325003266	0.16376855607945898	0.14445860386938256	0.11777459293289695	0.10071553509755896	0.09094987332699628	0.09406748072056977	0.11341253360137472	0.1344079756705914	0.1531407799705371	0.17349112154874566	0.18243971672271095	0.19246948469081723	0.19762210163240132	0.19836678522057616	0.20215319179864	0.19572657630362134	0.18688937456092491	0.18222925283324964	0.17568858290695483	0.16237210468358113	0.15372000415646073	0.14448196999202526	0.13493846183508046	0.1253850391781519	0.1160720612135391	0.10721248990746529	0.09896738125652418	0.09145489458194629	0.08481320465586144	0.07907695155296805	0.07256706845129851	0.06799273927410879	0.064412648951729	0.058504327366003916	0.0561627241163485	0.05475867447284246	0.04957872066347218	0.04930456472537582	0.044581308793384324	0.045321540185093885	0.04106381192817999	0.04262473407966815
-0.359375	0.18482643974909632	0.20762620931099418	0.21409042809850237	0.2087775316690263	0.2042279702467237	0.20451302091510107	0.19145123073461903	0.17398155521795486	0.15508179671678643	0.12847890710925097	0.1115814108728496	0.1009250300416668	0.10199816508427671	0.12033360443195394	0.140708771214796	0.15923693249354348	0.18004726896028214	0.18902882599144544	0.19937337341353756	0.2046777655197111	0.20537359883422074	0.2093907305549446	0.2026019568048833	0.19331754863701933	0.1885153943959408	0.18176994499157667	0.1677016249335551	0.15866123979530533	0.1489674061080587	0.13891937534749255	0.12880705938014078	0.11887170276603003	0.10933345696309904	0.10037091357296118	0.09210598321298617	0.08468087962419046	0.07814843356988066	0.07166496105769839	0.06623123804300829	0.061848117852041154	0.05595029142643192	0.05277041352711466	0.050685962176379745	0.045405287561862226	0.044544308060005706	0.03969167362608181	0.03999509117333108	0.035552261028140464	0.03691719459478109
-0.34375	0.18599420171111186	0.21044525731332372	0.21891768203377227	0.21556472757812808	0.21250583157319738	0.2138970717484835	0.20149860452067184	0.18457982740392748	0.16618326119994647	0.13980907449433724	0.12320498701276907	0.11183548350583791	0.11096516510559738	0.1281793507575403	0.14778724799139442	0.1658984739573353	0.187129531452131	0.1960047174265702	0.20669517361581155	0.21215813719148077	0.21282506486793343	0.2171275470799451	0.20995497066755092	0.20016970415495194	0.1952659439854838	0.1883673757063208	0.173502333028297	0.1641265479821513	0.15401976395963715	0.1435319709411141	0.13292028231003286	0.12243590095857242	0.11227788624172286	0.10263572644933647	0.09365260365054498	0.08543808670206188	0.07808526000359899	0.07187220078796312	0.06552310877370351	0.060201575534928	0.05459513346219399	0.050374106125984155	0.047319712863860566	0.0422108436633739	0.04037516261564912	0.035637535713876095	0.03504079315545493	0.030627910957404046	0.03126865490372628
-0.328125	0.18710925699519068	0.2132196328431389	0.2237167491401417	0.22235004085576573	0.22080192509624802	0.22339455606329722	0.2117581797192703	0.19550430747850672	0.177738980684606	0.15175117046360603	0.13558872657157023	0.12368024863443965	0.12101709930323842	0.13705479117570193	0.15571737875147088	0.17322972873325215	0.1948565197982063	0.20344365708166764	0.2144860665019245	0.22013010168069702	0.22076301183161565	0.22542533012844151	0.21786190280091972	0.2075481974613469	0.20257808551981682	0.19557017009985195	0.17985408416498627	0.1702100310028339	0.1597518655124934	0.14887072835314075	0.13783163727895192	0.12685982790831654	0.11616910212028723	0.10591447685332955	0.0962644543271989	0.08731138396475611	0.07914403366446279	0.07344846933664186	0.06619529558317482	0.05989260357609582	0.05489302602345062	0.049517196319628344	0.04527062296952142	0.0407031254247108	0.03751186874378016	0.033322134281269955	0.03125957823622483	0.027328338641170628	0.02650216642555742
-0.3125	0.18817298819994166	0.21595159828296895	0.22848396336834617	0.22912088138415054	0.22914354285815666	0.23298357916292484	0.22221603341833773	0.20671286454319965	0.18976670318433245	0.16429987897254977	0.14871677197881783	0.13644520974150684	0.1321639696955947	0.14704948186929645	0.1646415141133577	0.18138223800814732	0.2032873940791714	0.2114742060870541	0.22280385398775882	0.2286285297175873	0.22923299445512554	0.23434763014441995	0.2263958836796992	0.21553835914731898	0.21056090393086932	0.2034700516177163	0.1868636365121049	0.1769937038347918	0.16625592871953507	0.15504475976694707	0.14361959728774437	0.13223920594563696	0.12108220936259072	0.11031115791617087	0.1000772049545541	0.09045168855537261	0.08154374063479092	0.07657532381578284	0.06847938082118984	0.06124405451305559	0.057121025832954954	0.050637205553150585	0.0451209500292571	0.04150164776868606	0.03679195727967022	0.03365973474211491	0.029758431767830922	0.02694763576413917	0.0239489965425833
-0.296875	0.1891830644208979	0.21863284528788654	0.23321193501668577	0.23587019026219389	0.2375189608882028	0.24265743645289237	0.23285645586201095	0.21821169856785627	0.20223989898792127	0.1774350139596021	0.16257162715997134	0.15012309629358403	0.14441423017732052	0.15822384016291666	0.1746382682361584	0.19047354506509748	0.21253710821583907	0.22018991233536636	0.23173547204968464	0.23769769077254818	0.23832299158301185	0.24394010656415457	0.2356241708876636	0.22421681026910092	0.21928703383660342	0.21218066140439043	0.19462989823157856	0.18459130712997204	0.17360766278385	0.16212861167305037	0.15038332429915363	0.13863729976448408	0.12708670827870983	0.11586699565460347	0.10516016033818311	0.09495520492422413	0.08539307089032688	0.08128752691404464	0.07248992718216749	0.06442329323218908	0.06132172054744241	0.053907313103135124	0.04726676986191276	0.044843816795981255	0.038766919242702924	0.03698336553498175	0.031413624128571654	0.0301255916520392	0.025023055056096047
-0.28125	0.19013951646421975	0.2212611144814086	0.23789525995245467	0.2425947326679557	0.24590401882577287	0.2524033022987015	0.24368153184963068	0.2300026613720938	0.21514875520977322	0.19115572341564943	0.17713233811938245	0.16468569679940515	0.15775876940418382	0.17059077050438645	0.18581682107203287	0.2006080608718842	0.22278459596091343	0.22969529152284943	0.24138821299572766	0.24742522821305576	0.2480747911666074	0.2542760191328303	0.24561064661735965	0.23366205457043696	0.22882654575805314	0.221792721147141	0.2032503105266953	0.1930794571862601	0.18189535561228004	0.17018629752665476	0.15819126755962426	0.14612666445277886	0.13421698197111664	0.12262449865799897	0.1115106546702426	0.10083987346049478	0.090723704195062	0.08754421619687487	0.07815113937735423	0.06941857883776331	0.06735117960301601	0.05920766743164418	0.05169727836772754	0.050460336260381905	0.0433935521594453	0.042883348173024964	0.03616217126881823	0.03622617396171125	0.02977900804617993
-0.265625	0.19105140437219467	0.22383121668101608	0.2425265570941866	0.24929333271551798	0.2542938840632261	0.262216508139446	0.25468739257340717	0.24208064523314354	0.22847220091630407	0.20542054678632446	0.19237905995203086	0.18011279313123263	0.17218424602775886	0.18417249225957824	0.1982341060667438	0.2118564082832322	0.23412780955822826	0.24007936374794417	0.2518480746923143	0.2579222551034474	0.258561516948092	0.26540070879931393	0.25639049391816393	0.24392312801788196	0.2392888965261047	0.23237225122141394	0.2128272784297479	0.202552716765058	0.19120385273329601	0.1793135008939021	0.1670757669919911	0.15475437442480824	0.14253120986406206	0.1305913797326166	0.11912992450770123	0.10804753896614677	0.0975014046031951	0.09522232826701571	0.0853319849854692	0.07605604725953151	0.07492937305562418	0.06623493729263301	0.058082817146323754	0.0578491434623475	0.05013673913059301	0.050598863185578484	0.04320250076725589	0.044195056881462726	0.03703544444915977
-0.25	0.19191747086795946	0.22634711779149458	0.24710682711661924	0.2559541619697323	0.2626994068578836	0.2720952168962543	0.2658530662527387	0.25444322449234347	0.2421558310628915	0.2201779483415426	0.20829051586758726	0.19637159784296135	0.1876645955656559	0.19897128195141808	0.2119408502734245	0.22429758491147073	0.24664031099368924	0.2514650977083597	0.26324948089472894	0.2693009699080749	0.269847759017942	0.2773965846254862	0.26804636684603006	0.2550599404267042	0.2507283010928726	0.24398493902623167	0.22343729768057818	0.21309835713368674	0.20161201771196177	0.18956191125814337	0.1771196837297172	0.16454653861508647	0.15206313494248475	0.13979546438600643	0.12798698176198114	0.1165539814412028	0.1056000545846433	0.10416970521983183	0.09387251239110757	0.08413307341154189	0.08379321776716034	0.07463799826837651	0.06601719281415756	0.06653991299675084	0.05837178683725023	0.05948405184533948	0.051683661827043155	0.0532292853011604	0.04569937932360138
-0.234375	0.19273939243139754	0.22881120530396468	0.2516388878153115	0.26257134669608256	0.27110541846606795	0.2820260226673041	0.27716776987389247	0.26705488807046107	0.2561901970702202	0.23542699128173614	0.22483510545501512	0.21343528840908796	0.20416863921585096	0.2149775589730017	0.22693422886961792	0.2380434641126017	0.26040508427509373	0.26395293302086387	0.27569597220053327	0.2816705310881791	0.2820534568237676	0.2903418234802179	0.28061973663080464	0.26714624335983467	0.26317959852765194	0.25668884679670745	0.2351099124691974	0.22478834662790037	0.21320924320069837	0.20099975861065136	0.18837868339977898	0.17558326859249687	0.16281395595358092	0.15027759283225783	0.13811140638488092	0.1262875597753184	0.11494846943132665	0.11430827147123629	0.1035755351808614	0.09343428175385428	0.09373849860598936	0.08415687053339614	0.07511801272553138	0.07616409836871735	0.06763416997916635	0.06913397690121074	0.06102277305050966	0.06284190276601993	0.05508471110582875
-0.21875	0.193524178316532	0.23122521927557463	0.2561048708355986	0.2691419712965222	0.27950259007310396	0.2920058204453004	0.2885976044092507	0.2798894253302739	0.27055485635706955	0.25115218715150256	0.24198455641516917	0.23126770564103022	0.22165445760697228	0.2321576018739819	0.24322025122598567	0.2531245674437808	0.2754880287332648	0.27765820577152267	0.2892998434993035	0.29512592830653744	0.2952869888814761	0.3043353400106971	0.2942214646688427	0.2802721262790119	0.2766972434298585	0.27050538534078666	0.2479383285124181	0.23767027720920877	0.2260433778994858	0.21372811504624556	0.2009211359404818	0.18789877968878538	0.17488150744749315	0.16199938833233973	0.14948393639188445	0.13724815732954077	0.12549282442320683	0.12554916765419485	0.11436477309042295	0.10378741391899665	0.10461477952065927	0.09460757301833884	0.08513866033040368	0.08651659178849129	0.07760607371983916	0.07930270736828816	0.07089636360340291	0.0727920755564239	0.06481237264101476
-0.203125	0.19427689793246847	0.23358706967986367	0.2605101934498685	0.27566239262212017	0.2878862553340839	0.3020311565432803	0.30013461913599315	0.29293811689775967	0.28525682143395514	0.2673299841982023	0.259673587918137	0.2498243463762751	0.24008889679622442	0.2504636568015911	0.26079737557171057	0.2695575086253597	0.29192944786013336	0.29266292268250194	0.3041656136339897	0.30976737542699107	0.3096434290311472	0.3194820471836545	0.3089356771244258	0.2944533297265487	0.29133648585793476	0.28549397760991757	0.26196349473106134	0.2517999653637115	0.2401667089838937	0.22779532637829522	0.21482597015877772	0.20158162220059217	0.18826148603886247	0.1750187489669081	0.16209143446409263	0.14944917162963534	0.13720495249146808	0.1379159069167871	0.12620682107702	0.1151384856212266	0.11638512705639766	0.10585059850061561	0.09592636215153995	0.0975104609206479	0.08815032617064313	0.0899048425882028	0.08112262860901301	0.08296455588346095	0.0747186592628244
-0.1875	0.1949896177315695	0.2358971249393851	0.2648607406586904	0.28212948908364577	0.2962468071056664	0.31208757535843606	0.3117665580856707	0.3061685615197999	0.3002720827662801	0.28396204375614853	0.2778602803694558	0.26905951979862036	0.25942495241016117	0.2698631024396977	0.27962836465047936	0.2873375043228809	0.3097664140186774	0.30903783933088214	0.3203576449567554	0.3256911675850512	0.325221529742707	0.3359048681329734	0.32484295480572845	0.3097801727671852	0.30715869381322797	0.3017373243592215	0.277219044551155	0.26721225376509117	0.2556477154997805	0.24322813970813892	0.23016130429307036	0.21666901498031213	0.2029985158028089	0.18938455959659928	0.17601166547021052	0.16285182181654886	0.15010498398504682	0.1514501847720025	0.1391370384712838	0.12745862948357525	0.12903687894426857	0.11789606866873101	0.10740605206915747	0.10909856121458364	0.09922001807179089	0.10095258982801793	0.09167879154846319	0.09337457106821052	0.0847354439200561
-0.171875	0.19567856719090954	0.23815191455985807	0.269142089851874	0.28853799907496547	0.3045818394384196	0.32217193638226616	0.3234963724665814	0.3195855975910594	0.3155689440300153	0.3009713925324507	0.2965479860954347	0.2889593482430976	0.2796058650074206	0.2902953787584949	0.2996659900677849	0.30645452743453955	0.32900297107603876	0.3268186333740104	0.33794153185450937	0.3429764099563749	0.342106043173343	0.3536895005901746	0.34204510254597903	0.3263076324329946	0.32423885256946633	0.3192604006191132	0.29374132040808515	0.2839566194783558	0.2725077986790792	0.2601141341523668	0.24690834517323282	0.2331806855667941	0.21918465779825383	0.20510236631953266	0.19124396489015352	0.17753988111102414	0.16422178250578975	0.16616899843793656	0.15317308349908024	0.1407910264193191	0.14266949856787348	0.13076815559166813	0.11960755621194653	0.12136747217263763	0.11082378565251165	0.11247121161686077	0.10260470321808318	0.10409144399409126	0.09491234925246411
-0.15625	0.1963414306882367	0.2403567917500196	0.2733607947742978	0.2948848895051242	0.312885050387085	0.3322675832190578	0.3353152358300759	0.3331765278516549	0.3310966865867994	0.31830829901723007	0.3157063894547664	0.3094694753604794	0.3005771503177163	0.31169275491280185	0.3208526870149335	0.3268784984198145	0.34961128182697987	0.34602372449178037	0.35696112966602295	0.3616795443521061	0.3603946195768784	0.37288589617778617	0.36060406871903167	0.3441532743972682	0.3426480180669263	0.33813569105528085	0.3116190222749036	0.3020712032907048	0.2908142812103241	0.27842729846792114	0.26510417130991426	0.2511538212596275	0.23679827925640254	0.22226157252798906	0.20785243797056346	0.19357599645097995	0.17963443033762577	0.18214382342593116	0.16836413458127	0.1552117965993604	0.1573608508050259	0.14460253749553226	0.1326107791196908	0.13439587627916275	0.12305720415637669	0.12457845262667877	0.11394977024336715	0.11521452254166775	0.10536882911221498
-0.140625	0.1969773344243903	0.24253639860109574	0.27751730607252173	0.30118586544434794	0.3211477366143261	0.3423697894714532	0.3472164242071298	0.34692412218835583	0.34684519186274154	0.33595038987324055	0.33528575274550315	0.3305201788215158	0.32228094556015496	0.3339908952244563	0.3431316092955933	0.34856789449333186	0.37156230348322905	0.36666045158235405	0.37743374580731626	0.3818431109441023	0.38014453465107995	0.3935599257801807	0.38061348709163023	0.36339830694959807	0.3624737463171782	0.3584453473039602	0.330891268967678	0.32161686430937136	0.3105439115137678	0.2981865508300585	0.2847789432057579	0.27058356217627777	0.255872399094127	0.24090733458653826	0.22593162120202193	0.21101169098549458	0.19636084960700204	0.19944276341020964	0.18480632954249523	0.17076334739224888	0.17319496922862895	0.1594858714974821	0.1465412471848199	0.14832426035822677	0.1360169093752706	0.13742393094663938	0.12588431842010744	0.12694013637428628	0.11623262918772574
-0.125	0.19759482835008702	0.24467403255555714	0.28161763063549927	0.3074329875782457	0.3293702915194495	0.3524657598531987	0.35917512803460766	0.36081178270431863	0.3627939086278588	0.3538857703325017	0.35526421774070344	0.3520388834423492	0.3446796200486214	0.3571338094286242	0.36643211589567565	0.37145635887825795	0.39480658961092174	0.3886998177459137	0.39936124136728346	0.4034925803492104	0.4013801805048881	0.41573988808485907	0.4021243296702375	0.38410885950767026	0.38379431792403246	0.38026475217230127	0.35161373087191594	0.34264582444111313	0.3317468378846622	0.31942417138671747	0.3059129911352966	0.29149528184554024	0.2764607375347115	0.26104560081372663	0.24549450204457282	0.2298925590799161	0.21447542152727236	0.21812066989070839	0.20258326897381282	0.18758319041329985	0.19028542597331263	0.17547375846437469	0.16149682601539792	0.16330480100948286	0.14989737828795804	0.15121910626689514	0.13857942045809202	0.13942900354432736	0.12769536620996727
-0.109375	0.1982134750337605	0.24677249791588401	0.28564499157635326	0.3136157042446343	0.33755087180969	0.3625460047510374	0.3711822303609226	0.3748207667667093	0.3789313817045527	0.3720903253783631	0.37559794386394385	0.3740103353582825	0.3677202375286439	0.3810551358029057	0.39069003976985756	0.395459932428929	0.4192786054901295	0.4120918476236624	0.4227277169493476	0.4266237444160023	0.4241192994552059	0.43944767202717017	0.4251747142963245	0.4063442121888916	0.40666690379352227	0.4036405179699209	0.37386632887597865	0.365172967469925	0.3544547662471591	0.34215147240332194	0.3285351582356039	0.3139211525500205	0.29855928927193404	0.28267362006013896	0.266527776654118	0.2502477818427634	0.23403885605138613	0.2382657417644576	0.22174358160060995	0.20572428302563384	0.20868805246139452	0.1927227862609535	0.17758891627742115	0.17945805105357202	0.16486313427396962	0.16610720884998775	0.15223037165845338	0.15291355810929622	0.13995732475052064
-0.09375	0.19882890364388017	0.24882796517161895	0.2896198202386657	0.31972940839006625	0.34567763650038547	0.3726050588628825	0.3832239870116078	0.38892079955156605	0.39523713433667224	0.3905426675951363	0.3962148751844509	0.3963857486866813	0.3913101297971333	0.40567723198435157	0.4158148784018441	0.42050973127010594	0.4448910390083571	0.436803644298095	0.44747325794615256	0.45120754704926463	0.4483525544089723	0.46467745062648036	0.4497817436389503	0.43014473365903594	0.43111849805084884	0.4286149548720884	0.3976689344430793	0.38924172851213645	0.37868235369439723	0.3663980640078784	0.35269387183723216	0.3378607500805353	0.3221509466855521	0.3058013019646396	0.2890614866409044	0.27207632971823	0.2550841775252922	0.2598761104282042	0.24233562634646344	0.22523633428027678	0.22849199939797402	0.21133187132815498	0.19497738125652653	0.19691317099990369	0.18101018991074724	0.18221987414956692	0.16701608022672157	0.16759730274747991	0.15327871933500115
-0.078125	0.19944929036029327	0.25084828100749573	0.2935405145716387	0.3257828847053363	0.35375141724278336	0.3826427428847998	0.3952899159390689	0.40309770678822004	0.41167088856310957	0.40918068563304827	0.41709267728225435	0.4191486676492341	0.4153715195031275	0.43094040679127066	0.4417176727774183	0.44651520520314913	0.47155356843115986	0.46276299458292836	0.4735190630080146	0.4771976622744263	0.4740650444739096	0.49139603380868235	0.4759322549398615	0.45552728658631014	0.4571602695905163	0.45517553424523083	0.4230514916483864	0.41489298309234196	0.4044746090223641	0.3922039272201808	0.378390210601276	0.3633155918186906	0.34724665505079094	0.3304208125105103	0.3130824035814763	0.29540553837815586	0.2776003811261645	0.28293994995412225	0.26439244580468546	0.24620449087020907	0.24977394689376622	0.23135728716507864	0.21372889682075324	0.21576799872165725	0.19849889315272498	0.199733527579626	0.18309101385455154	0.18362038065156294	0.16785002436668006
-0.0625	0.20006477827005625	0.2528363749803794	0.2974092941656645	0.3317786511905616	0.36177231957911443	0.3926554919567188	0.4073742835221923	0.4173396703396278	0.42821271384257337	0.4279861488228787	0.4381905467668264	0.44225512013587215	0.43984718008423435	0.45676419311873206	0.4683103248503016	0.4733975877170891	0.49919345434400286	0.48987074499387173	0.5008192277490093	0.5045234833962369	0.5012031236783976	0.5195673565715802	0.5035919987501681	0.48247178244582134	0.48477419873086885	0.48331363595230115	0.4500269976847206	0.44212682823954946	0.4318521749073449	0.41957905711927923	0.40562732712011695	0.3902948941245351	0.3738479932163164	0.35653791429268167	0.33859549135010997	0.3202118464578037	0.30158124798656316	0.30747516278010384	0.2879297890340216	0.26865409324597733	0.2725296502856983	0.2528697190151853	0.23392784636816805	0.23611691286100844	0.21744174009662434	0.21873970496712786	0.20061069059355705	0.2011422300668196	0.18382237125034945
-0.046875	0.20066757425928447	0.2548060150865884	0.3012522074260361	0.3377055393944168	0.3697296695499346	0.40263621865695026	0.4194625421226226	0.4316307191083722	0.44483844584985444	0.44694830026431737	0.45947017435196247	0.4655880313134955	0.46470982473308675	0.4830720149763179	0.4955285338978028	0.5010530301710109	0.5276893915146251	0.5180213253287704	0.5292717995585678	0.5330817664479333	0.5297045531760325	0.5491066531813931	0.5326949522307822	0.5109201204102846	0.5139135788993482	0.5129926001347758	0.47857417297564103	0.470939602448223	0.46080007798880207	0.4485120003292274	0.43441123807862	0.41879854783186	0.4019563086043055	0.3841380510641776	0.3655818859538975	0.34647508953568296	0.32702965635212716	0.33347322703764193	0.31293449630490716	0.29257249234394267	0.2967628309248136	0.2758948511906836	0.25564837458774026	0.2580058935479231	0.23790906935023365	0.2393084905291855	0.21967037673214032	0.22024309400926667	0.20133857128930627
-0.03125	0.20127894082749187	0.25677633727615845	0.305064069135707	0.343564781598011	0.377626123885079	0.4125645821866914	0.43154108732765406	0.4459574384412185	0.4615312017636935	0.46602215989063545	0.4808966776460946	0.4891022489008833	0.4898929333808677	0.5097546608767032	0.5232654895871243	0.5293960976042915	0.5569337041780585	0.5471153989052222	0.5587974120816932	0.5628048864081169	0.5594619819442084	0.5799141309268557	0.5631516034864396	0.5408216754309662	0.5444978712238029	0.5441436613228596	0.5086668178149784	0.501286231581673	0.49128339500104734	0.4789750530992842	0.4647164820444896	0.44881388246651116	0.43155640897151615	0.41321179333094754	0.39401844412282877	0.37419447681262064	0.35393764132319977	0.3609049888132226	0.3393928478597893	0.3179571769888411	0.32246562351339075	0.3004216437364072	0.2788919044224008	0.28143267031503366	0.2599410922733148	0.2614592746695684	0.24032282729157564	0.24097449456424183	0.22048137819102676
-0.015625	0.20191222251361393	0.2587214856866702	0.30882723946331797	0.3493686891399274	0.3854552270614182	0.42244990165754787	0.44359795777647876	0.46030762254921603	0.4782709288740871	0.4851869684535893	0.5024403717146239	0.5127733002681445	0.515354448085736	0.5367330604041815	0.551435552026815	0.5583335516589994	0.5868135882633316	0.577048579337549	0.5892597648006365	0.5935837905529273	0.5903480089068203	0.6118535587615412	0.5948701738904935	0.5720853468951412	0.5764663214477989	0.5766664418454168	0.5402369987670562	0.5331089070980513	0.5232300608521496	0.5109120550068309	0.4964905618592252	0.4802948788150765	0.4626239852231876	0.4437433066250375	0.42389708188792224	0.40334309356361153	0.38228425147152534	0.38975016891261627	0.3672799113435625	0.3447882403339082	0.3495974229869573	0.3264166277441493	0.3036416836780917	0.3063650527974683	0.28351932374444266	0.28516990171351103	0.26258107837286515	0.263335551854825	0.24129259341085998
0.0	0.2025427441188843	0.26066769208813517	0.31255205689236376	0.35511858407758173	0.3932463632148836	0.4322873375508317	0.45562338450663525	0.47465701046110187	0.49503521723704413	0.5044003530064958	0.5240643435104405	0.5365665078871422	0.5410282640924715	0.5639784683353387	0.5799680429828247	0.5877655871759461	0.6172386992910183	0.6077137082403007	0.620528784180108	0.6252981774125222	0.6222669821213351	0.6447518048338706	0.6277346689965884	0.6046102488332582	0.6096919763182248	0.6104413586446715	0.573174349494179	0.5663279341682422	0.556569192220291	0.5442212014161963	0.52965551650717	0.5131811279649702	0.49509782179853146	0.475685789389547	0.45518124034240204	0.4338971632616204	0.41202946881697	0.4199472012547667	0.39655510439179614	0.3730210143997733	0.3781010362624021	0.35382363410533346	0.32984710160073144	0.33274246948436914	0.30860619795533417	0.3103919855041143	0.286412756180451	0.2872823067429187	0.26375451349315865
0.015625	0.20320895247655035	0.2626374125627964	0.316255454748501	0.36082154583358	0.4009926889289488	0.44207193510530035	0.46760911784546466	0.48899398718888615	0.5118050208910244	0.5236366564077387	0.5457113881632273	0.5604251770814664	0.566825149308465	0.5914115926981817	0.608761003652224	0.6175601763930619	0.6480855165262408	0.638993144383673	0.6525033942117608	0.657796915793147	0.6550816116041845	0.6785306172554727	0.6615665728630781	0.6382870376417696	0.6440425577428278	0.6453187827157648	0.6073652369470883	0.6008037897631726	0.5911790714847296	0.5788117764251006	0.5641062019858665	0.5473694918245566	0.5288829764570835	0.5089629316754748	0.487810929449485	0.4658064090074829	0.44313471643734753	0.45144395060625997	0.42712820120198725	0.402601336731258	0.40790927248785586	0.38257017775706703	0.357443039576546	0.3604883903931333	0.33512718647813655	0.3370391570986368	0.31175889303801696	0.3127504171236718	0.2878274937276495
0.03125	0.20393838144957743	0.26461019054136287	0.31994765571784467	0.3664783238963298	0.40869074651196297	0.4518090765831715	0.47955636286464415	0.5033074913010944	0.528557029183913	0.5428680273206677	0.5673564433934329	0.5843175581278994	0.5926773662979703	0.6189578493890022	0.6377215890572732	0.6476279403603539	0.6792724900852926	0.6707599305952472	0.6850323681219938	0.6909228590670394	0.6886152408169944	0.7130330944573247	0.6962367997178068	0.6729614671585364	0.6793531334920238	0.6811793332483679	0.6426708773727641	0.6363897568254794	0.6269091352962618	0.6145664560902532	0.5997198202224988	0.582710407128359	0.5638656842907145	0.5434626546575536	0.5216804139101645	0.4989800376169167	0.47552208505555443	0.48413946923673956	0.45893206497978384	0.4334226971140823	0.43889560078200596	0.41257750379626756	0.38634481831481166	0.38951191595949847	0.3629982543984196	0.3650019438374987	0.33851540896258986	0.33960510219340456	0.3134153480038421
0.046875	0.2047177540979526	0.26659332188607054	0.32362754634312985	0.3720823681646481	0.41633258992797323	0.46148381599588084	0.49146127468698964	0.5175784584775779	0.5452727321681391	0.5620742233896145	0.5889680929674299	0.6081846355528191	0.6185413364105146	0.6465596311578776	0.666767888584604	0.6778934949921562	0.710663560516367	0.7029021797265022	0.7179914084792088	0.7245527288818435	0.7227457216526655	0.7480838486525222	0.7316055798443674	0.7084247618299936	0.715479509267627	0.7178246055696633	0.6789264533275521	0.6729192425144805	0.6636045709515337	0.6512918027913502	0.6363284447575787	0.6190770992492957	0.5998780717608866	0.5790195272386168	0.5566441235476022	0.5332819215254405	0.5090751629066076	0.5179041614519941	0.4918482781202508	0.4654018067834194	0.47096287716227697	0.44371716201902867	0.4164706725348062	0.41968373509238205	0.39209159541066974	0.3941323769761819	0.36654857685380443	0.36768501363634964	0.3403547991574993
0.0625	0.20553870832740215	0.2685981288576777	0.3273078573101222	0.3776395004453358	0.42391849502772644	0.4710984081474268	0.5033058426198869	0.531790182121511	0.5619466829300791	0.5812296473775349	0.6105148038431494	0.6319835335499041	0.64437879114026	0.6741380238839801	0.695826386593536	0.7082349530210059	0.7421551986609396	0.7352921642456384	0.7512311989461553	0.7584907941798799	0.7573143166477768	0.7835404234247212	0.7674692448898423	0.7444940583694358	0.7522034035652587	0.7550736609806379	0.715958386759865	0.7102078791055764	0.7010784910894917	0.6887778469961539	0.6737380489859114	0.6562845971097836	0.6367384005722708	0.615437357835101	0.5925250719181879	0.5685424982012112	0.5436373692805909	0.5525560343154076	0.5257278202496476	0.49840331018417505	0.5039682555054648	0.4758412421113387	0.44762864873558184	0.4508008445036201	0.4222638750026407	0.4242576983315802	0.3956811779253736	0.39680066602575165	0.3684698036117372
0.078125	0.2064046487274654	0.2706387706706347	0.33099272112110456	0.3831659793263673	0.4314574491440069	0.4806375052696033	0.5150732875746794	0.5459394747612195	0.5785431994689869	0.6003118546886919	0.6319551775432931	0.6556737038490439	0.6701292863569861	0.7016243118067509	0.7248307745693379	0.7385796627482759	0.7736501264453919	0.7677988548053193	0.7846225841944038	0.7926462705847045	0.7921630140441153	0.8192122174186858	0.8036543013967715	0.7810476354102434	0.7893322270746761	0.7926868517397843	0.7535702660102563	0.7480947596114772	0.739100753442463	0.7268444095733646	0.7117242656858951	0.6940801814407848	0.674236913022125	0.6525187858432161	0.6291003306754989	0.6045664461871602	0.5790231573082237	0.5878927630088292	0.5603917824253325	0.5322734766832095	0.5376861088536026	0.5087560043583339	0.47967068584875966	0.4826856187230631	0.45327951248726855	0.4551355202196409	0.42573201830114105	0.4267421862460028	0.3975432795881954
0.09375	0.20732244162963873	0.27270346088900105	0.3346748100728251	0.38864579494499807	0.4389230335602993	0.49009905139156373	0.5267766177439601	0.5600101739918135	0.5950487302547367	0.6192957215785003	0.6532617314406105	0.6792205158083436	0.6957395376814598	0.728953260365919	0.7536996027732865	0.7688377549958516	0.8050295552720594	0.8002901259817282	0.8180040416514303	0.8268715856895864	0.8271516896024482	0.854922208323537	0.8399944862788662	0.8178771903765342	0.8266852565536128	0.830460583787723	0.7915745225207137	0.7863380784634021	0.7774886891043779	0.7652492703474114	0.7500484317115309	0.7322202175938052	0.7121098297499655	0.6900411659977568	0.6661663841726914	0.6411172357254863	0.6150177995926734	0.6236976507147893	0.5955698569594283	0.5667506011897232	0.5718596351583253	0.5422216723317146	0.5123714985763915	0.5151154386826609	0.48496071695786186	0.4865575088938736	0.45642727033105923	0.45718102386339365	0.42731317523160695
0.109375	0.2082831096533842	0.27481181828004236	0.3383691352910362	0.39410350461593224	0.4463398289222167	0.4995257360855707	0.538418544156693	0.573973704630208	0.6114535367429301	0.63814957309639	0.6744070091770047	0.70257443829717	0.7211672832801872	0.7560711375380209	0.7823638395904243	0.7989217718660291	0.8361883356673121	0.8326567144471799	0.8512789271881352	0.861010905347378	0.8621237072741249	0.8904927806116505	0.8762912620158907	0.8547988862979355	0.8640664228007183	0.8682294006716831	0.8297170733062188	0.8246999440295949	0.8159872132513379	0.8037510786925717	0.7884540312600553	0.7704602705245245	0.7501056602215379	0.7277338480610097	0.7034780759152939	0.6779741746391648	0.6513923116757292	0.6596600785204404	0.6309949506800284	0.601578431615936	0.606207063894896	0.5759835520165638	0.5454989807840008	0.5478255953805308	0.5170524290664386	0.5182124924050424	0.4875039455398873	0.4878601254804865	0.457452037316709
0.125	0.20931033719622524	0.2769843119269614	0.34207087264131353	0.39954540453018034	0.4537083945476797	0.5089011223985039	0.549980986150298	0.5878463644335379	0.6277216204042917	0.6568547688735564	0.6953706256107473	0.7257086137337824	0.7463662255090192	0.7829260054177221	0.8107501447574127	0.8287473920499953	0.8670353354042236	0.8647696601659675	0.8843193134834577	0.8949458332967538	0.896901655154133	0.9257860390555918	0.9123816148839634	0.8915975423676783	0.9012862469710996	0.9057564802419573	0.8677550135085326	0.8629426638444015	0.8543331125293339	0.8420855751029654	0.826697490374029	0.8085398636617285	0.787975778468695	0.7653327498490821	0.7407559520352519	0.7148992453451982	0.6878591451829493	0.6955164604968749	0.6663654995124073	0.6364664783396708	0.6404509405615438	0.6097617211370439	0.5787663627357172	0.580474546895722	0.5492339470465452	0.5497952734654475	0.518661081553121	0.5184432135270588	0.48766591430369255
0.140625	0.21040625212101255	0.27920079109010126	0.34579444074626	0.40498103933036733	0.4610432649235666	0.5182208845141666	0.5614587873996523	0.6016205261853739	0.6438329686877216	0.6754154633821199	0.7161270207987903	0.7485758614618249	0.7712908843524232	0.8094566478425271	0.8387952279149601	0.8582248774101603	0.897479131411151	0.8965390795063787	0.9169962545383477	0.9285268885110777	0.9313384271715678	0.9606269764054881	0.948067801076996	0.928089351673182	0.9381193717235344	0.9428144786819292	0.9055023939818989	0.9008201126901293	0.8922631601687601	0.8799936594022096	0.864514311063565	0.846212685724236	0.8254505346875344	0.8025993701517953	0.7777411955046416	0.7515576558579679	0.7241374199361887	0.7309708369431335	0.7014315817311503	0.6711319201110032	0.6742862519060409	0.6432198563621059	0.6118401106305882	0.6127556674252621	0.581185403783616	0.5809566074354601	0.5495605411537119	0.548571750478024	0.5175943251934229
0.15625	0.2115755775109515	0.28147535117737227	0.3495555513465357	0.41041747651547295	0.468355706747004	0.5274743595138514	0.5728509172897742	0.6152969301804042	0.6598036948848114	0.6937681242049626	0.736646287931988	0.7711504110526662	0.7959048009753612	0.8356211848782766	0.8664302005828124	0.8872754579225419	0.9274253857081927	0.9278685267543608	0.9492045656714192	0.9616088698917153	0.9652977832088068	0.9948606043419528	0.9831929914376805	0.9641032707672107	0.9743517671486884	0.9791962798100012	0.9427184975933304	0.9381022339527215	0.9295275091948859	0.9172176201942474	0.9016475069700383	0.8832084984735676	0.862291689561132	0.8392152093118453	0.8141308769295322	0.7876595378678616	0.7599155613445314	0.7657355173096257	0.7359077102218249	0.7053009067353323	0.707401594989483	0.6760545315324346	0.6444159459156799	0.6443411211801021	0.6125734565867825	0.611351587678685	0.5798377187012305	0.5778688892059568	0.5468605699114535
0.171875	0.21281589870248535	0.28381465340437195	0.3533533966597562	0.41585996875225856	0.4756208298612221	0.536658346850445	0.5841629753510207	0.6288440152671425	0.6756110303755003	0.7119051821112178	0.7568867028399827	0.7934023075137878	0.82014743271364	0.8613684892478166	0.8935927047416992	0.9158363963678604	0.9567899696910752	0.9586568781762914	0.980824785480281	0.9940689022043352	0.9986305498125324	1.028327195385339	1.0175904246709733	0.9994368051654515	1.0097981206428668	1.0146886606705097	0.9791640659981038	0.9745511163828748	0.9659096963443872	0.9535149347826057	0.9378391926627208	0.9192802200962891	0.8981912852283975	0.8749172417596296	0.8496410502697651	0.8229264027081749	0.7949250557736404	0.7995293866092189	0.769467490853289	0.7386531781480932	0.7395105129158589	0.7079736428148935	0.6761705757497066	0.6749049464269188	0.6430629737034452	0.6406421567423896	0.6091398707406271	0.6060207541976258	0.575124751703241
0.1875	0.21413603991710536	0.2862111428017095	0.35719201066287193	0.42130640845326384	0.48286113972458083	0.5457950961178215	0.5953850785119875	0.6422779757219255	0.6912334930718046	0.7298183532878502	0.7768385760044668	0.8153098650653016	0.8439948258949108	0.8866524819480542	0.9202148806340981	0.9438390307642233	0.9855057061246906	0.9888075795093784	1.011755500519548	1.0257871727965189	1.0312018760911978	1.060883690752919	1.0510859798873384	1.03390591254648	1.0442612178406359	1.0490845781662843	1.0146203010529193	1.009938575337641	1.0011761799158874	0.988661388702142	0.9728585182958681	0.9541454523307351	0.9328895810164238	0.9094318205890792	0.8840051225781607	0.8570968265038833	0.8289005149535482	0.8320675748196339	0.8018425042027247	0.7709007985772826	0.770320521577875	0.7386815020018194	0.706809118120288	0.7041547108746765	0.6723302799090156	0.6685477375831902	0.6371700028450251	0.632701614643212	0.6020376689974412
0.203125	0.2155452030420744	0.28867252794659487	0.3610639629258881	0.4267517908573925	0.4900600819252984	0.5548704427325796	0.6064934969989622	0.6555654564476557	0.7066721431913038	0.7474918230111987	0.7965085946939519	0.8368547702059743	0.8673945683350436	0.9114268850374279	0.9462686051826426	0.9712194383525613	1.0135165643522366	1.0182221678939216	1.0418908663933473	1.0566554583066965	1.0628777503584017	1.0923917494010804	1.083519264666086	1.067338089610513	1.0775518577247243	1.0822006087062397	1.0488826329686427	1.0440550340295887	1.0351072413422384	1.0224313064615886	1.006456725690119	0.9875725607091365	0.9661409367845235	0.9425198070211553	0.9169728392191537	0.8899162913970278	0.8615576927826931	0.8631005257853264	0.8327736046624188	0.8017713611507118	0.7995705783823687	0.7678992326202123	0.7360427396556277	0.7318407400148139	0.7001222234026871	0.69479509415463	0.6636257315712482	0.6576476765724918	0.6273098339721976
0.21875	0.2170334985535924	0.2912104322372567	0.3649823026838058	0.4322157485186071	0.49722562704504725	0.5638980708528447	0.6175334552229121	0.6686896641784509	0.7219292589942108	0.7649065876711124	0.8158301459424079	0.8580030565172939	0.8903110226983538	0.9356150905303783	0.9716971176769752	0.9979128101106974	1.0407362340850532	1.046806115667572	1.0711264199467485	1.0865751836668491	1.0935290476579915	1.122711065549636	1.1147366864432395	1.0995613607695833	1.109500304907488	1.1138553950566603	1.0817588801607334	1.0767055967922243	1.0674962959910108	1.0545969282550276	1.038414515461866	1.0193374487305658	0.9977354916497035	0.9739524430713313	0.9483038832388504	0.9211243387103888	0.892654723363052	0.8923872938222416	0.8620181962206118	0.8310154306881284	0.827026826106856	0.7954032152753281	0.7636318509059227	0.7577182688754267	0.7261757151353361	0.7191569116558345	0.6882688849456046	0.6806253476697706	0.6506809161696465
0.234375	0.2186100976368091	0.29382094392800706	0.36894850145330294	0.4376937892607052	0.504374601146532	0.5728795287885223	0.6284784343979252	0.6816925417856706	0.7369731575718959	0.7820379993655018	0.8347837917838219	0.8787065604576539	0.9127271304417096	0.9592078726597251	0.9964762017363114	1.0238437628144539	1.0670861975800088	1.0745030952375563	1.09936727900679	1.1154306165726353	1.123047771666794	1.1517104944581809	1.1445991848841959	1.1304207753471396	1.1399490588333678	1.143888848433331	1.1130779552886665	1.1076991339754678	1.0981535214536209	1.084966839752096	1.0685319470716625	1.049239006358674	1.027453993684172	1.0035249854181385	0.9777785914275912	0.9504985746318858	0.9219587265577145	0.9197132691051312	0.8893540253768006	0.858409912420282	0.8524973596247354	0.8209752827800962	0.7893515086562812	0.7815945425658061	0.750282845889687	0.7414420341506806	0.710882447938144	0.701435477978646	0.6719242849524568
0.25	0.22027676579056718	0.29649670168493375	0.37295658089424943	0.44319850429075625	0.5115158068049347	0.5818035681588484	0.6393401386234683	0.6945610622468025	0.75178286330698	0.7988769714898175	0.853356913304809	0.8989581867326616	0.9346202023574265	0.982149565992972	1.0205440829664014	1.048995748564343	1.0925186543245613	1.1012462298961747	1.1265064461589338	1.143113133068492	1.1513362680596615	1.179290553383569	1.1729780330741444	1.1597718097542773	1.1687538925584833	1.1721494114219393	1.1426615469690171	1.1368707764258557	1.1268992467156442	1.1133764054726507	1.0966328906069644	1.0770859427689272	1.055108960471428	1.0310304582523444	1.005214633564401	0.9778470348301382	0.9492604458373191	0.944890493995963	0.9145896741717359	0.8837521322240456	0.8757905892592555	0.8444320031253039	0.8130085636302168	0.8032946451647757	0.7722690699429478	0.7615120207514784	0.7313046333782487	0.7199854947300522	0.6909129623059619
0.265625	0.2220256156495309	0.2992451285423307	0.3770228886885097	0.4487233837359798	0.5186584574279197	0.5906762407444611	0.6501045938143575	0.7072747030940341	0.7663750482552539	0.8154140453884409	0.871545666410504	0.9187389465181702	0.9559466249366626	1.0044194382968403	1.0438158506106732	1.0732868877308912	1.1169574454450153	1.126959864702625	1.1524995826586069	1.169513826062228	1.1782727752081033	1.2053581931872641	1.1997488561992513	1.1874943387414147	1.1957786459131245	1.1985006151285105	1.1703478932773395	1.1640532104855648	1.1536004300661435	1.1396525289015687	1.1225599913257298	1.1027244649799128	1.0805272718704024	1.0562987518019935	1.0304146504866358	1.0030066058480487	0.9743974400573692	0.9677702429306044	0.9375535287378576	0.9068717486568304	0.8967583823799912	0.8655956298805554	0.8344431518475245	0.8227115528736034	0.7920012683895441	0.7792837372215258	0.7494576846947724	0.7362424191507865	0.7076025388874198
0.28125	0.22386057815759364	0.30206429277753916	0.3811402960125617	0.4542819242975913	0.5257959875366359	0.5995069229800858	0.6607840173575557	0.7198207412881247	0.7807502556857676	0.8316448000669605	0.8893281272186863	0.9379982065574244	0.9766673866439983	1.0260206251339838	1.0662942850953814	1.0966747290419643	1.1403662960886667	1.1515533679987393	1.177283510889609	1.1945309277843543	1.2037417963602897	1.229797178505901	1.2248396511851658	1.2134624928102418	1.2209068234838076	1.2228016911093738	1.1960081296412837	1.1891136261799593	1.1780935191782567	1.1636673630989354	1.1461662542313003	1.126016116069146	1.1035686865922638	1.0791792856495273	1.0532291627104646	1.025801490454278	0.9972164247682201	0.9882315356601119	0.9581088138541605	0.927610463913115	0.9152705096225953	0.884383423036763	0.8535357406352292	0.8397540368873792	0.809415101100283	0.7947315188039149	0.7652983426173064	0.7501935041093681	0.7219971228335053
0.296875	0.22577990348938634	0.30494990190728205	0.3853145718574722	0.4598734945353939	0.5329131789657556	0.60829651789906	0.6713546605041466	0.7322073488354253	0.7948880801509286	0.8475533089989185	0.9066783673795992	0.9567216415154475	0.9967516482164732	1.0468999189263246	1.0878831971817908	1.1191326048384536	1.162689362652847	1.1749791362805195	1.200758208641391	1.2181268006807289	1.2276506745348088	1.2525134144458658	1.2481679639308727	1.2375596517621377	1.244003301402842	1.2449703018478238	1.2195264909816141	1.211934166462218	1.200253593985262	1.1852906653885396	1.1673429713657535	1.146819689787937	1.1241204825006816	1.09956068500444	1.0735299572360921	1.0460877569407834	1.017551315554497	1.0061083806689552	0.9761463867205863	0.9458647291110625	0.9312916259834364	0.9007198113581009	0.8702233416406158	0.8543902096314686	0.8244511902097585	0.8078148968523965	0.7788281561048361	0.7618814233109515	0.7341243137002337
0.3125	0.22777974795162265	0.30790481764545563	0.389549467702379	0.4654841892947179	0.5400272840683255	0.6170212965062766	0.6818024988436646	0.7444341733754051	0.8087723296496268	0.8631259968345518	0.9235846181160722	0.9748849387005468	1.016191594423818	1.067014602467025	1.1085749739196185	1.1405743664858017	1.183869029210578	1.1971469775214616	1.2228445901283262	1.240236071762595	1.2499141647131058	1.2734314160625904	1.2696156239012295	1.259717106790992	1.264989986588926	1.2649089190923972	1.240801969536866	1.2324022700397392	1.2199897182643187	1.204414044995163	1.1859611722753898	1.1650548996988848	1.1420669508393366	1.1173207361071984	1.0911990886655119	1.0637511630204162	1.0352704823260854	1.021304320689067	0.991587706190968	0.9616016849922203	0.9447882548842743	0.9145803088643395	0.8844558094706102	0.8665785027123172	0.8370935056611315	0.8185571775047623	0.7900444950820196	0.7713469575700725	0.7440747422088257
0.328125	0.2298546642030394	0.3109292706007539	0.39383669469260896	0.47112497772629275	0.5471400232851458	0.6257007985452753	0.692163306630017	0.7564896913186466	0.8224061925107414	0.8783535363420255	0.9400081179246909	0.9924627239327535	1.0349844719317132	1.0863386749269528	1.1283612553831086	1.1609719532528409	1.2038735700805328	1.2180189932656527	1.2434955011618487	1.2607788545897844	1.270501978517254	1.2924596128403019	1.2890928164630124	1.2798430942181975	1.283823180701959	1.2825366606650481	1.259739683067537	1.2504154632365168	1.2372052776385034	1.2209456337306324	1.2019416014349504	1.1806178268453524	1.1573154406270585	1.132353601024941	1.1061597850112406	1.078687893633981	1.050267775160908	1.0337932216532117	1.0043819809374757	0.9747258379615513	0.9556800978433335	0.9259236944890616	0.8962125725998452	0.8763369776762399	0.8473382165272423	0.8269942407785474	0.7990134456262996	0.7786884060388211	0.7519250304882222
0.34375	0.23200955149406405	0.31402305438937567	0.39817416025216945	0.47678854986340596	0.5542559934152993	0.634328620158439	0.7024267710541515	0.7683739165749629	0.835781438682888	0.8932371413188435	0.955964162037271	1.009442124343597	1.0530929612159077	1.104800330377353	1.1472133866916399	1.1802679829552845	1.22260617841428	1.2375409111640032	1.2626207861935812	1.2796914765551588	1.2893791946588595	1.309576025760302	1.306506016219253	1.2978602599891695	1.3004577851662493	1.2978062654437492	1.2762453830332916	1.2659243900269812	1.2518218880908794	1.234819302122702	1.215218502818404	1.1934134961612675	1.169772161951148	1.1445842386328429	1.118298807676426	1.0908290929617355	1.0625423056569965	1.043543187077996	1.0144782946411506	0.9852007596831871	0.9639276139895879	0.9346764288634528	0.905490679626879	0.8836992347990981	0.8552418683039638	0.8332053644135767	0.8057977266615319	0.7839786557029564	0.7577899248868932
0.359375	0.23424827813689902	0.317176350668776	0.40255631802510555	0.48247459907256635	0.5613760086228142	0.642912951755455	0.7125789465154282	0.7800806866862134	0.8488800122932592	0.9077507561320719	0.9714387887050201	1.0258167978320307	1.070470402512655	1.12239353411477	1.1650697216871981	1.1984357276689288	1.240039523362676	1.2556747937940314	1.2802095887039522	1.2969283258772581	1.306468199851899	1.3247410813656113	1.3218148626947341	1.3137023447810194	1.3147825135417794	1.3106661226091558	1.2902654017585453	1.2788490595046005	1.2637931009071084	1.2459823217261263	1.2257075501538852	1.2033874589159883	1.1793622285880137	1.1539254706923654	1.1275788979161245	1.1001582871890054	1.0720620740570337	1.050530202702248	1.0218238897940928	0.9929680286813779	0.969505819724363	0.940846495072792	0.9122531252056446	0.8886451591158556	0.8608565813875568	0.8372425394544828	0.8104813403012464	0.7872984368643468	0.7617442622727009
0.375	0.2365537430718526	0.32038273167779724	0.4069810983422149	0.48818855062396743	0.5684901996840539	0.6514511148236796	0.7226158213796363	0.7916079654001277	0.8616907096220083	0.9218808682288647	0.9864052852515655	1.0415619230988915	1.0870945598805382	1.1391304739757326	1.1818984575805438	1.215458150039147	1.256122631680558	1.2723631864071268	1.2962214592764127	1.3124324003664034	1.3216991256973925	1.3378714574648989	1.3350139207751166	1.3273243060687174	1.326732494318252	1.3210566323481734	1.3017685089067006	1.2891321311630055	1.2730740259097224	1.2543680099035037	1.233367978904936	1.2104779977740807	1.1860393626444676	1.1604113093049195	1.133991826779313	1.1066687958647823	1.0787690961699254	1.0546872652226618	1.026398572002248	0.9980109292876969	0.9724266990006404	0.9444406568328169	0.9165229279039205	0.8911930109628229	0.8641605715794942	0.8390768674553201	0.8131090821834907	0.7887117504592417	0.7638910993196234
0.390625	0.23891742157295656	0.3236359855030636	0.41144202285155135	0.4939265449698451	0.5755936986602849	0.6599370474459829	0.7325372917261013	0.8029397133295104	0.8742186674377022	0.9356014856468944	1.0008363416142854	1.056682871609427	1.1029502765591352	1.1549467528314576	1.197653212798601	1.2312945036482106	1.2708478439506705	1.2875362830173942	1.3106168992224836	1.3261905045779483	1.3350285995589457	1.3489415874723991	1.3460874050937965	1.338651146921963	1.3362889285855146	1.328927121800511	1.3107238540931392	1.296770663944351	1.27959120760473	1.25994451655176	1.2381578672292082	1.2146542359888992	1.1898452800594772	1.1640218750566234	1.1375276463562976	1.1103119212485513	1.0826321272965522	1.0560169288034866	1.0281841483150944	1.0003393648840422	0.972707645482458	0.9454659018158957	0.9183005874478747	0.8913334276099226	0.8651623564035359	0.8387352561278311	0.813672750064277	0.7881876030442507	0.7642699200173011
0.40625	0.24133104381593456	0.32694554752967253	0.4159355034049961	0.4996840909404875	0.5826857967669613	0.6683545006099674	0.7423309162539744	0.8140670333336028	0.8864557512877408	0.9489143952454078	1.0147348810101267	1.0711437174898393	1.1179888021176954	1.169806546751831	1.2123251698083681	1.2458895419545437	1.2841752818535108	1.3012044723853022	1.3233674808431302	1.3381537445193807	1.3463858072561736	1.3579281400637813	1.3549692871605652	1.3476748750217624	1.3433991095638866	1.3342541144179094	1.317073672105391	1.3017540743877056	1.2833560136209263	1.2626681909056965	1.2400574880906217	1.215971567642573	1.1907720279494696	1.1647463010947006	1.1381736324809817	1.1110581846542864	1.0836106077952665	1.0545094705984788	1.0272082474443258	0.9999452668357919	0.9703343099721264	0.9439152046554298	0.9175825409885222	0.8890820283815948	0.8638718388948656	0.8362027677946898	0.8121734751052841	0.7857078989698502	0.7628329999403818
0.421875	0.24379939755182997	0.33031203519786156	0.4204652052798334	0.505456759918672	0.5897597195285805	0.6767025983903632	0.7519959711946749	0.8249858626963872	0.8983861623125008	0.9618043056807517	1.0280897220571716	1.0849226533384362	1.1322034433241075	1.1836962984292994	1.2258894793508879	1.2592165488652414	1.2960843540898432	1.3133208964880796	1.3344101899555287	1.3482847175456756	1.355797655244261	1.3648027763150388	1.3616128486888786	1.3543988208246276	1.3480717653576437	1.3370199212926674	1.3208016889884506	1.3040153762416276	1.2843448561482893	1.2625591307478545	1.2391174941475818	1.2144304971576014	1.1888249320330917	1.162560729969271	1.135914546722224	1.108903894260838	1.0817225648938806	1.0501910271364876	1.0234579363679328	0.9968467419105775	0.9653147588767517	0.9397839557535819	0.9143819169988794	0.8844284890435152	0.860279760460706	0.8314537091605391	0.8085790706404072	0.7812097873315004	0.759528115425811
0.4375	0.24632905202929797	0.33371899577079034	0.425014024622745	0.511236666529903	0.59680892793793	0.6849847909415759	0.761528055855875	0.8356838186308722	0.9099878146393435	0.9742533881277048	1.040878009164562	1.09800450907502	1.1455850948337039	1.1965846768577988	1.2382861234047429	1.271252228320908	1.306556346004525	1.3238771931371685	1.343739253489869	1.3565419807111516	1.363231529966375	1.3695533970098344	1.366019752855094	1.3587778431493962	1.350303240235405	1.3372479725905342	1.321875368671292	1.3035563006698956	1.2825436325843824	1.259676385279632	1.235368763490565	1.2100389497443715	1.1839948316242883	1.1574834821487059	1.1307629762688047	1.1038776417287364	1.0769903598610853	1.043081608458797	1.0169427132927564	0.9910288265210005	0.9576552773009226	0.933077893082016	0.9086763924929542	0.8773429379888549	0.8543616571860418	0.8244388563296094	0.8028353508122759	0.7746214010947993	0.7542724001648532
0.453125	0.24890276376077736	0.3371577082567131	0.4295600468758562	0.5170171927009655	0.6038318953620795	0.6931896932235445	0.770919798788275	0.8461498450466433	0.9212520830517266	0.9862507162015253	1.0530967936649167	1.1103492029625208	1.1581111970926359	1.208457469091981	1.2495070697964783	1.2819693689710296	1.3155649383290462	1.3328473412520778	1.3513180821526216	1.3629128678471745	1.368670441529396	1.372155341453202	1.3681638231572177	1.36079018493207	1.3500805335396922	1.3349249951415647	1.3203012255045616	1.3003772333023984	1.2780119612732292	1.2540251259949238	1.2288277085377306	1.2028168590309585	1.176309140074268	1.1495521193278002	1.1227629969129373	1.096016425923957	1.0694396127819	1.0332083669150398	1.007694459567719	0.9825208072489982	0.9473730368498274	0.923788958971945	0.9004625636439274	0.8678050131593664	0.8460709994929689	0.8151058097425483	0.794879227485373	0.7658663915201729	0.7469768780928037
0.46875	0.2515064330191133	0.340616317212281	0.43410593830903993	0.5227915769456131	0.6108186388423048	0.7012998228373057	0.7801597401050488	0.8563749163861735	0.9321566668420765	0.9977840801475525	1.064712181523908	1.1219491448298715	1.1697544213426432	1.21928931260792	1.2595400751214658	1.2913560108228332	1.3230922542484618	1.340209136004976	1.3571276338128309	1.3673971284708384	1.3720869433758687	1.372611387538731	1.3680504626715002	1.3604369298598074	1.3473856322546063	1.3300617876656486	1.3160983355812037	1.2945087206872201	1.270780165083209	1.2456341233054566	1.219507140007579	1.1927983230490986	1.1658240132111757	1.1388192884129358	1.11196557649065	1.0853635629976779	1.0591010061607784	1.0206230232466214	0.9957477864788901	0.9713473760271262	0.9344940171914121	0.9119280767258773	0.8897267219087142	0.8558049535242125	0.8353807880809174	0.8034211087540483	0.7846528863412439	0.7548970851175093	0.7375720255915655
0.484375	0.2541310449197031	0.3440954363273301	0.43865291255413835	0.528536861805091	0.6177608915512338	0.7093037661420979	0.7892304269084834	0.8663498336924684	0.9426959150486492	1.0088364671268373	1.0757051264450275	1.1327901453058071	1.1804966849205305	1.2290571745432608	1.2683622722980585	1.2993938402984815	1.3291209166415359	1.3459375613273963	1.3611723600451417	1.3699834229746077	1.3734644435256609	1.370913439975704	1.3656774969379435	1.3577240719264048	1.342240165083219	1.3226787694119493	1.3092952767571617	1.2860214147154239	1.260888306517044	1.2345423669436901	1.2074620067535682	1.1800423891904877	1.152592705350144	1.125340328967662	1.098432465448444	1.0719706417331085	1.0460306670193973	1.0053822169102633	0.9811531152799182	0.9575471288356264	0.9190581218474515	0.8975304111592278	0.8764838610352664	0.8413608396490132	0.8222848332536856	0.7893876096938149	0.7721272561714723	0.7416395766009478	0.7259608241507166
0.5	0.2567641485211637	0.3475940898068494	0.4432057467346092	0.534261630259519	0.6246495458687779	0.7171914013240299	0.7981218075246717	0.8760559258319991	0.952855014139481	1.0193888206332116	1.0860607324707612	1.1428519380907942	1.1903136922106718	1.2377519640518198	1.2759643224288075	1.3060702766504595	1.3336307322075065	1.350012857646267	1.3634391843869789	1.370661289217956	1.3728118522200545	1.3670763068192153	1.3610521121029515	1.3526542667219128	1.334673996582449	1.3128217868455494	1.2999443692346548	1.2749488463869267	1.2483777580714461	1.2208218620952072	1.192768464566908	1.1646268313931798	1.136689955777793	1.1091750370625368	1.0822263894203974	1.0559168766540097	1.0302941296607104	0.9875640268980593	0.9639780899093178	0.94117776265255	0.9011351080317188	0.8806584158475659	0.8607764635233024	0.8245158274487628	0.8068041130390972	0.7730018596239703	0.7572753845956643	0.7260645926658406	0.7120563172471219
0.515625	0.2594063003287216	0.35109796068137433	0.44776725605430334	0.5399606687913331	0.6314686229880008	0.7249590602082535	0.806824771661347	0.8854815583793338	0.9626180258351204	1.0294250604941215	1.095757396453203	1.1521116029836516	1.1991940028929504	1.2453573088103977	1.282337215604586	1.311372313784885	1.3366167622227387	1.352438614585064	1.363918660732493	1.369426307817805	1.370133849069742	1.361109816446228	1.3541849899774265	1.345251274350458	1.3247234858654753	1.3005592853812982	1.288091661581665	1.261338860531454	1.2333018182539905	1.204538175680854	1.1755221623286776	1.1466408073751635	1.118210073610463	1.0904225115246837	1.0634237507492217	1.0372739607733303	1.0119809848177794	0.9672750557401486	0.9443264138559696	0.922319819686582	0.8808163245764404	0.8613870321331113	0.8426621379441713	0.8053219328334773	0.7889676053145629	0.7542966604233301	0.7400925530917419	0.7081690563949217	0.6958317933083145
0.53125	0.2620722033993828	0.3545925822422239	0.4523139918314773	0.5456202002390922	0.6382158862551722	0.7325923056263117	0.8153234147031709	0.8946056533076978	0.9719726861895075	1.0389207317943854	1.1047643857031106	1.160550122736809	1.2071142289723134	1.2518556159834586	1.287470889223929	1.3152890392436554	1.3380747449648367	1.3532066524558668	1.3626069074898806	1.3662777566737443	1.3654370949989947	1.3530476636688462	1.3451253479719172	1.3355497469571356	1.3124343904758233	1.2859253496241467	1.2737875784231467	1.2452646771301152	1.2157410600915506	1.1857588550166038	1.1557963954277672	1.1262035988497794	1.0972613714715833	1.0691958642410058	1.0421454489795852	1.0161301153031819	0.9911803245598748	0.944617775537307	0.9223348604608796	0.9010914792328991	0.8582143262300826	0.8398062825095209	0.8222208800400073	0.7838696293213706	0.7688339618732151	0.7333352029491775	0.7206158375288884	0.6880111660040323	0.6772982778874345
0.546875	0.26475807326606926	0.35806616999210206	0.456814085831171	0.5512249103511475	0.6448882162362412	0.7400796960929193	0.8236113853115925	0.9034231865092998	0.9808982419770177	1.0478518677645143	1.1130682045413096	1.1681523335952564	1.2140586642667905	1.2572363582409105	1.2913548960277528	1.3178145776909862	1.3380006351512963	1.3522961768419828	1.359515174411441	1.3612230623888477	1.35873168882823	1.3429146929098439	1.3339058441510592	1.3235983302084144	1.2978523181289363	1.268986125085071	1.2571160962267418	1.226808135635263	1.1957954848761523	1.1645868085573188	1.1336809670647843	1.1034007575258724	1.073984287250256	1.0456266510113055	1.0185245090295767	0.9926375349813281	0.9680104776685425	0.9197244304165934	0.8980902662026838	0.8776162551836932	0.8334756132373117	0.8160514008035916	0.7995543049297823	0.760264111908103	0.7464990811211094	0.7102453731808124	0.6989345825437969	0.6656985253970201	0.6565331140398248
0.5625	0.26745034039871224	0.3615122148196203	0.4612602360829527	0.556755598789217	0.6514555509361128	0.7474051604443916	0.831672865708008	0.9119122345226899	0.9893768558114631	1.0562090071591383	1.120648126457138	1.174901567330163	1.2200221667119175	1.2615001251048572	1.2939695232398298	1.3189422869812797	1.3363969670199398	1.34973011469561	1.3546440670276625	1.354282072420592	1.3500268359787746	1.3307448071792773	1.3206046915436152	1.3094661496368492	1.2810315325302897	1.2498236496647732	1.2381357718228503	1.2060802580502532	1.173564189734974	1.1411561588826589	1.1093017007951822	1.0783387431469185	1.0484849961329976	1.0198910470423115	0.9927173957512572	0.9669626632138221	0.9426574637831951	0.8927643898284817	0.8717283360766317	0.8520092315451447	0.806730573181487	0.7902803739219045	0.7748017235328402	0.7346867836485232	0.7221039855061039	0.6851830884811917	0.675194328782615	0.6413678836089738	0.6336377140073268
0.578125	0.27011542174648595	0.3649443136472783	0.46564487156308	0.562221651886956	0.6578998143139152	0.7545436206338608	0.8394630987249475	0.9200427627302671	0.9973848184581456	1.063981001713434	1.1274987474391442	1.180782831850975	1.2249861084651712	1.264624500826804	1.2953013078158135	1.3186816616916595	1.333266324225307	1.345515315649445	1.347985804415342	1.3454848570085802	1.3393636830623452	1.316587434593606	1.3052410377777341	1.2931840493586542	1.2620952177273845	1.228528270961446	1.2169439871464809	1.1831488578563267	1.1491908079737831	1.115584613131681	1.082814956096814	1.0511761801379027	1.020903684042455	0.992127886531406	0.9649214567033796	0.939289209130659	0.9152656586107488	0.863927808775601	0.8434658738412731	0.8244249515934515	0.7781394898357796	0.7626640489224605	0.7481679989160616	0.7073528040981273	0.6958436263194847	0.658326188392484	0.6495376195603322	0.6152136537267414	0.6087980827206287
0.59375	0.2727412095206855	0.3683748974979263	0.469993650912355	0.5676187957516997	0.66421412237392	0.7614926998153884	0.8469627745114164	0.9278083383407986	1.004894624027459	1.071143799737945	1.1335913069673826	1.1857643999625656	1.2289424332106058	1.266593828831592	1.2953484375699742	1.3170267709983716	1.328616858409402	1.339650937010559	1.3395934155330371	1.3348466359218756	1.3267883580286934	1.300512613565799	1.2878624911466632	1.2748435275159313	1.2411075160459786	1.2052425599791223	1.1936374653427282	1.1581383441148676	1.1227597012868447	1.0880369248195012	1.0543704474020694	1.0221082688216419	0.9914387764715171	0.9625012831362458	0.9352862560362023	0.9097926199989048	0.8860240942891635	0.8334242300948524	0.8135024823308843	0.7950857428644867	0.747974006456908	0.7334041287041051	0.7198287392907113	0.6784080626523644	0.6679105190932744	0.6299252920242424	0.6221977444960082	0.5874789362823669	0.5822200789365596
0.609375	0.2753438491657468	0.37175377655561875	0.4742960281852391	0.5729209231599517	0.6703925946108655	0.7682319676777447	0.8541680847967935	0.9352015913225556	1.0118923349062614	1.0776725144958492	1.138904070516139	1.189847444460289	1.2318855017823078	1.2674136096335704	1.2941437593205725	1.313961899784889	1.3224698554878007	1.3321631754198813	1.3294850937470477	1.3223892183966985	1.3123772225234613	1.282565397438294	1.2685262865324662	1.2545217990326876	1.2181904737504656	1.1800382552536914	1.1683256421778694	1.1311832030815143	1.0944259082821297	1.0586297046306676	1.024171721443122	0.991321072284518	0.9603092492432556	0.9311741426263758	0.9039470206999932	0.8786270786707326	0.8551637416939162	0.8014859277939697	0.7820900260558155	0.7642429869932248	0.7164892589941045	0.7027248841519087	0.6899507444803673	0.6480842982809414	0.638511275441587	0.6001916271366656	0.5934324048627893	0.5584372495798906	0.5541642343008549
0.625	0.27789938136581277	0.37507798730794634	0.4785184688401674	0.5780847680242172	0.6763940143214096	0.7747366095414435	0.8610617387735767	0.9421920428507731	1.0183678322903587	1.083542656642525	1.1434359783972758	1.1930160348796788	1.2338033186283806	1.2670715320340828	1.2916536219390506	1.3094790410571786	1.314830782866984	1.3230778498842681	1.3176813537555039	1.3081986899528784	1.296185378076235	1.262824706162422	1.2473377891735087	1.2323078491915274	1.1934224806519	1.153068575392545	1.1411913502922402	1.1024123842242797	1.0643484206696416	1.0275581081111946	0.9923702154997758	0.9590381948565618	0.9276619911156851	0.8983721202322915	0.871127086832323	0.8459835833939199	0.8228448862981613	0.7683245381832245	0.749497486267962	0.7321474055394617	0.6839030014725279	0.6708885213043796	0.658826238880345	0.6166715029382794	0.6078799235112513	0.5693730420562743	0.5634680050690412	0.5283669024841198	0.5249556695858851
0.640625	0.2804261947421344	0.37832418896278136	0.4826336070445889	0.5831088593568182	0.6822502673652696	0.7809936596339506	0.8676430323178278	0.9487626419065993	1.0242905085695464	1.0887526754466745	1.1471739138647297	1.195280843213101	1.2346834942307747	1.2655648917884297	1.2878741153314954	1.303597882849559	1.3057070723429463	1.3124135787297302	1.3042476868102737	1.2923385325266166	1.2782035936236849	1.2413575838557205	1.2244070889322274	1.2082843240670915	1.1669107586055445	1.1244531584143829	1.112327683450648	1.0720284299590863	1.0327071879823058	0.995017343423207	0.9591792548062864	0.9253704675515719	0.8937263564952257	0.8643084797787818	0.8370723661559013	0.8120935346275211	0.789299825097723	0.7341691898365771	0.7158766802790745	0.6990271327285809	0.6505029279958162	0.6381403744911643	0.6267115513585475	0.5844342118766366	0.5763163740842059	0.5378164050974762	0.5326032020440297	0.4975583031083674	0.49486683548799243
0.65625	0.28289874755796157	0.38149123170048366	0.48663699724827275	0.5879969258449261	0.6879384877260034	0.7870023523236402	0.8738883000429437	0.9548946209781417	1.0296455673615377	1.0932722337835297	1.1501139013462816	1.196621071539648	1.234481818188175	1.26291535782469	1.2828164496900059	1.2963630533884605	1.2951171964838284	1.300200240259124	1.289233242624487	1.2748710059947994	1.2585425418473526	1.2182384433716067	1.1998418815392866	1.1825582841090594	1.1387811458108361	1.0943176032598438	1.0819177685972867	1.040160042461621	0.9997441638778216	0.9612025152397208	0.9247515566334311	0.8905379579899055	0.8586808458066999	0.8292153336626473	0.8019952390128579	0.7772379928690588	0.7547937862896826	0.6992453293184475	0.6814607308316293	0.6651008336467698	0.6165038996694177	0.604740544716534	0.5938586734725173	0.5516703319664245	0.5441316434055677	0.5058171523133578	0.5011709111640911	0.4664019146606192	0.4642522315487833
0.671875	0.28530541150953803	0.3846065007095864	0.4905302159709768	0.5927704136833354	0.6934309407553689	0.7927455622479286	0.8797824501790501	0.9605212913572607	1.0344183557810478	1.09710051379798	1.1522439879861066	1.1970078005023885	1.2332183925929074	1.259106582250599	1.2764923069400562	1.2877562623557535	1.2830922038104677	1.2865018115068723	1.2727055404350434	1.2558255076149034	1.2372700535286318	1.193621729365004	1.1737287083614403	1.1552587641409902	1.1091681786883512	1.0628058045161433	1.0501030965725924	1.007024780483151	0.9656176341362253	0.9263072158262157	0.8892891529917516	0.8547597878648496	0.8227486285013739	0.7933075529336256	0.7661728566391953	0.7416585946257016	0.7195425768374517	0.6638273363239673	0.6465020739720561	0.6305949728501417	0.5821397735081016	0.5709302860840387	0.5605718989959444	0.5186628416547281	0.5116059015337509	0.47370967923330914	0.469522738972376	0.435240530587984	0.43349456613106396
0.6875	0.28767011785988256	0.38764741265617386	0.494319942820611	0.5974243973424814	0.6987086329880068	0.7981775162437216	0.8853036650076515	0.9656498658982111	1.0385889993279647	1.100203403045125	1.153540569261588	1.196458298821087	1.2308924083335968	1.254135419212101	1.268918318773566	1.2778043109168329	1.2696864900099092	1.2713401668818054	1.2547368139806991	1.2352717543141472	1.2144870787139348	1.1675968616379926	1.1461529098889345	1.1265363573341705	1.0782308980979958	1.0300901650644196	1.017059559162085	0.9727954744016867	0.9304986787972545	0.8904982588752991	0.8530472056898022	0.8182409687955885	0.7861791756334295	0.7568336336612544	0.7298140352806328	0.7055722549224142	0.6837872000405235	0.6281460306398075	0.6112462672839725	0.5957651530416488	0.5477006589536996	0.5369429693893358	0.527075213619598	0.4856912803479938	0.47907293893653813	0.44181322824972113	0.4379822299203755	0.4043724881228141	0.40291223655199765
0.703125	0.2898814507892777	0.3906105683909953	0.49798478181859046	0.6019050457189872	0.7037454118719869	0.8032839860181114	0.890440606122082	0.970273650825484	1.0421339828522909	1.1025861168070121	1.1540117218868053	1.1949545057738435	1.2275199989279197	1.247966716902594	1.2600983003784116	1.2665482996089998	1.2549447357273793	1.2547831991906766	1.2353459662558564	1.2132821045853315	1.1903012715916208	1.1402612215663182	1.117296637553704	1.0965047224425695	1.0461385673234775	0.9963620913121998	0.9829676490022079	0.937658651970396	0.8945644367147055	0.8540095543247969	0.8161974818611604	0.7812575940066357	0.7492005771686161	0.7199804318357487	0.6931295511540144	0.6691906201600667	0.6477679675663867	0.5924408515899385	0.575943570733622	0.56089095367161	0.5134427378415939	0.5030788678631571	0.4936552911861132	0.45303007813583385	0.44680258697546116	0.410376065605486	0.406840874368009	0.3741519833891858	0.3728735232269884
0.71875	0.29202108647464875	0.39347271655491883	0.5015081578895855	0.6061864283658478	0.7085480797165888	0.8080678845195801	0.8951700203132602	0.9743716172365038	1.0450624711378445	1.1042504333819338	1.153640697688508	1.192492263485491	1.2231099384727644	1.2406490827922045	1.2500669935003956	1.254006994580454	1.2389084919188234	1.2368991001592946	1.2145783797613792	1.1899681141443565	1.1648087845421304	1.1117390672098035	1.0872728484316538	1.0652821044332164	1.0130546949993993	0.961814984785414	0.948021962581362	0.9017568628003622	0.8580129883917852	0.8170214296504076	0.77899329314377	0.7440051807589668	0.7120236485449826	0.6829732535523148	0.6563560764606019	0.6327456693622224	0.6116762730719241	0.5569373233212169	0.5408282058419135	0.5262018629526879	0.4796313514876819	0.46960854785777445	0.4605951148935465	0.4209354878198799	0.4150462542714236	0.37970814336313646	0.37641143891987205	0.3448715407625868	0.3437076945898262
0.734375	0.29407229919043404	0.39621091580051143	0.5048994623598827	0.6102690373400139	0.713114756662592	0.812485868691839	0.8994632304722646	0.9779542975352556	1.0473513332735427	1.1051614834998202	1.152417858014876	1.189076035705136	1.2176339005140782	1.2322060883092132	1.2388455253768351	1.2402057733061083	1.2216642553744603	1.217725229667467	1.192508147370181	1.1654289448428783	1.1380999854249618	1.0821659167805815	1.0562169013518332	1.0330634451284302	0.9791328360882441	0.9266191336423685	0.912371550882363	0.8652906108026608	0.8210307594125423	0.7797549462180005	0.7416344210779166	0.706677223210094	0.6748451312463895	0.6460380254753728	0.6197082036421293	0.5964510557604972	0.575758468660301	0.5218598598625366	0.5061378751677756	0.49196441595635365	0.44651151264272493	0.4367604277625196	0.4281392257415116	0.3896980214945955	0.3841104765358381	0.3500878878422436	0.3469806170108238	0.31683431863562966	0.31573066475269057
0.75	0.2960208410081354	0.39882672608709285	0.5081269829761055	0.6141489935600881	0.7174094653366327	0.81657789675034	0.9033061898409193	0.9810037390968219	1.048973329727763	1.1053133186451605	1.1503288298519643	1.1847056557390951	1.211121311919666	1.2226499177172632	1.2264307155859295	1.2252151673412668	1.2032653735728494	1.1973042089378036	1.1692446261910687	1.1397389605294213	1.110290330009968	1.0516579762767437	1.024280328750563	1.0000076237694204	0.9445759330272463	0.8908985539826368	0.8762083929165606	0.8284637801083498	0.7838398872092235	0.7424126566623873	0.7042923523062514	0.6694725932625024	0.6378728749915137	0.6093564757035269	0.5834035554342611	0.5605335671819434	0.540226751914752	0.48744529261455133	0.4721081680113352	0.4584043037086665	0.4142900346830983	0.40480474921750464	0.3965616311457084	0.35956726905599384	0.3542572551147724	0.3217812170356568	0.3188348762476239	0.29031550657681565	0.2892427011956772
0.765625	0.2978670515005051	0.4013316495278965	0.5112053547791314	0.6178308593323569	0.7214086634634927	0.8203151580042106	0.9066685500363484	0.9834916240004496	1.0499104584446894	1.1047236012087347	1.1473733946832638	1.1794072652744174	1.203568475464134	1.2120014708013687	1.2128731794511587	1.2090814805815557	1.1837266944845268	1.175709667285117	1.144903312407184	1.112990956179557	1.081505157257669	1.020353889271079	0.9916227803551654	0.9662766080371509	0.9095056184594436	0.8548533437704782	0.8397131133480933	0.7914651772541141	0.7466397749879656	0.7051681456393468	0.6671675213137523	0.6325816333353534	0.60129069944014	0.5731418434574335	0.5476467449389868	0.5252000196738684	0.5053120439164568	0.45390718360622995	0.4389508377494472	0.42573461933188106	0.3832033832244169	0.3739866620825409	0.36610656488362475	0.3307850964021889	0.32573991606331015	0.2950257100151261	0.29222474849012414	0.2654953088356069	0.2644462820770905
0.78125	0.2996072970137904	0.40372590915796086	0.5141249905541194	0.6213273396693075	0.72511705974761	0.8236786942853074	0.9095654986136891	0.9853974209737918	1.050172969564934	1.1033767546541338	1.1435528596064182	1.1731565870994776	1.194998089570905	1.2002804691108446	1.1982381604706598	1.1918702178779867	1.163114758362733	1.1530516879399082	1.1195556028495768	1.0852983432608447	1.0518464821906306	0.9883930912426383	0.9583955456570878	0.9320328308062312	0.8740854020669147	0.8186551297464824	0.8030529618044103	0.7544914168274263	0.7095934211089884	0.668214687613059	0.6304473096993656	0.5961902491027152	0.5652983483667776	0.5375811158456637	0.5126279396416327	0.4906604122744822	0.47122322642133746	0.42142874664607327	0.4068992161954741	0.3941887850834094	0.35345883420968816	0.34454422792207307	0.33702094369084	0.30358050872552783	0.29877875454233543	0.26997932241623307	0.2673236914481189	0.24251208229263363	0.24148555756252826
0.796875	0.301246745671599	0.40600354943881106	0.5168567008342648	0.6246007133629332	0.7285398651098124	0.8266656747835691	0.9119794857984336	0.9867329258444429	1.0497760885829175	1.1012624246142753	1.138857519143278	1.1659680847798097	1.1854379434787126	1.1875347094338957	1.1825738151690321	1.173617304189959	1.141505866396054	1.1294127515719876	1.0932919254860607	1.0567948495264354	1.0214424310377201	0.9559166278330405	0.9247477917183644	0.8974011695978805	0.8384833914199442	0.7824676317368845	0.7664307939567545	0.7177234854899911	0.6728785563069445	0.6317257699009073	0.5943084855824835	0.5604898857935817	0.5300822828202694	0.502874993791175	0.47854658794995864	0.45710404644044383	0.43815953337999675	0.39022064826701774	0.3761523225495999	0.36397757608781656	0.3252536067156725	0.3166840971466854	0.3095153121507789	0.27811319924720057	0.2735516637651338	0.24678580505088776	0.24425112667023396	0.22142494148387218	0.22043647179952927
0.8125	0.3027810602282769	0.4081335717661825	0.5193902611708119	0.6276263809128242	0.7316537625859433	0.8292560171338034	0.9138909783119465	0.9874835591204265	1.048706814044522	1.0983750473247742	1.1333063106190215	1.157841976251604	1.1748902435375514	1.1737872889271281	1.1659351689570439	1.154360847472754	1.118990191218772	1.1048730542462923	1.0662220902721562	1.0275797830872515	0.9904292119542524	0.9230708667862043	0.8907981842578229	0.8625348694281227	0.8028544509234139	0.7464646094404486	0.7300134010542635	0.681318416195106	0.6366671376032881	0.5958700366996776	0.5589255077081318	0.5256533710374494	0.4958297371641618	0.46921461817232785	0.44558738783948826	0.4247172754003267	0.40631843307177734	0.36045376262157547	0.34692063149223507	0.3352768908486781	0.2987272950072446	0.2905737815110091	0.28375340400224164	0.25450561981186204	0.25017779793259914	0.2255136299238492	0.22309986913032023	0.2022812473080784	0.2013079074313591
0.828125	0.3042109324969446	0.41010557358766175	0.5217399694440475	0.6303933560977567	0.7344560199117153	0.8314386634738422	0.9153198953168556	0.9876450539146802	1.046959266109941	1.0946946483526865	1.1269296061368623	1.1488112230448142	1.16339119985272	1.159094046978614	1.1483703200426048	1.1341634849226232	1.0956406913620642	1.079520326362722	1.0384536416344503	0.997774391355742	0.958950900115278	0.8899967299550262	0.856690722680594	0.8275884448225337	0.7673587590881238	0.7108001731604301	0.6939480858837256	0.6454403607871162	0.6011122527902815	0.5608276515365439	0.524467402752576	0.4918483266312538	0.46271106806732337	0.43678315925449696	0.4139270676727114	0.3936910331812396	0.3759017619480959	0.33230627915224775	0.3193482274218526	0.30826582414309395	0.2740253439494338	0.2663043712787705	0.25985907016907706	0.23284209354414095	0.2287348227197447	0.20619108260612956	0.20388896676886337	0.1850473241020001	0.18409529804509694
0.84375	0.30552124253452007	0.41192421463240586	0.5239026494793351	0.6328972540091795	0.7369430082617296	0.8332136485619571	0.9162366798099003	0.9872028186541489	1.0445432801026195	1.0902318737709242	1.1197123983330421	1.1388986612636345	1.1509658002702825	1.143495794551731	1.1299116295514713	1.1131002647970107	1.0715470568145686	1.0534508964999054	1.0100898180894033	0.967504019134835	0.9271357232057802	0.8568104901438041	0.8225722901865206	0.7927059940848111	0.732139207523734	0.6756132533126173	0.6583881447470535	0.6102429372801207	0.5663726675607627	0.5267404813710858	0.49111409711390874	0.4592423560333542	0.43089109490308075	0.4057514315960537	0.38373158416034486	0.36420708727491824	0.34709078197710336	0.30591905274013326	0.2935871933884951	0.2830559231056223	0.2512120443912266	0.24399121894636736	0.23788514217443318	0.21311801325900154	0.20925601501862984	0.18880215063804034	0.186596498726526	0.1696671190189847	0.16872362290881135
0.859375	0.30671276504855866	0.41357768269527084	0.5258537575538206	0.6351526934760986	0.7390852972137111	0.8345640371914431	0.9166451877190793	0.9861698776376366	1.0414500014653332	1.0849998666517806	1.111670161844482	1.1281095713204077	1.1376494037228515	1.1270461145735295	1.1106122214975174	1.0912516857563483	1.046792178147032	1.0267656361557118	0.9812434625053417	0.936892752632326	0.895110217843589	0.8236476215661421	0.788581184638609	0.7580377126120428	0.6973280194395991	0.641041818136214	0.6234753662870669	0.5758690539398446	0.5326042613793524	0.4937623992942705	0.45899279535404863	0.4280222467141983	0.4005365774034222	0.37627930273607296	0.3551484726810262	0.3364147370994009	0.3200299953066814	0.28141565084575165	0.26973979321622366	0.25975241294240065	0.23036272058393517	0.2236449212228723	0.21789155995182488	0.19534507965646178	0.19168438967811022	0.1732654038749789	0.17117855044163252	0.15605273930106794	0.1550935545659907
0.875	0.30777415359687965	0.4150727273724789	0.5275918411120754	0.6371445759337516	0.7408952711635961	0.8354578828010646	0.9165423901313343	0.9845559266074453	1.0376753534846526	1.0790146185121074	1.102813811568376	1.116483042813584	1.1234717901296	1.1097930589867846	1.090535756439577	1.0686946788793577	1.021465243592462	0.9995616378373031	0.9520264136136605	0.9060613610152836	0.8629845977765879	0.790640016314259	0.75484054689857	0.7237202045967615	0.6630660870556029	0.6072158944286915	0.5893523774316693	0.5424547200791763	0.49994445713946783	0.4620415508199132	0.42826499142326513	0.39830115533343113	0.3718285622973424	0.34851611278024436	0.32829734409699163	0.3104186995456888	0.2948397035670458	0.25886334917863646	0.2478967176554745	0.23843231855885325	0.21149871983310242	0.20526651299412088	0.19983471648640172	0.179468706509843	0.17601757009608882	0.1595296248168189	0.15750518072845576	0.1440566883500593	0.1431005114630503
0.890625	0.3087027847809146	0.41640030827413366	0.529114838704622	0.6388584606937441	0.7423584702824836	0.8359197280109979	0.9159340272551241	0.9823501904608752	1.0332239977503368	1.0722966639273626	1.093166247993095	1.10405198871875	1.108488273677831	1.0917643575150011	1.0697566160774767	1.0455037999103305	0.9956592783115951	0.9719444238198691	0.9225511582190729	0.8751219732619746	0.8308832942496024	0.7579048393260412	0.7214767014479214	0.6898815943850661	0.6294867224913098	0.5742762850699854	0.5561477729183938	0.5101377265177676	0.4685272110649713	0.4317254665183696	0.39906910517693067	0.37022615353293375	0.3448518775460786	0.32258559603799736	0.3032800967128246	0.28630800258492245	0.2715875487816398	0.2383070563721761	0.22807359915214226	0.2191244006671555	0.1946008302745469	0.18885545197764245	0.18371513907833018	0.1654286796991153	0.16214406913585966	0.14746612513740143	0.14551069270548678	0.1336092203270602	0.13259181667293743
0.90625	0.3095089123049503	0.4175501464493186	0.530413922617439	0.6402933272110711	0.7434816148378185	0.8359584842143841	0.9148155219157084	0.9795511913811531	1.0280992203192214	1.0648456582618857	1.0827576589746584	1.0908468699183627	1.092737834172631	1.073015804854281	1.0483426611318827	1.02175327392172	0.9694672837957115	0.9440167899436058	0.8929365143384084	0.8441795567837139	0.7989263552612361	0.7255608770787286	0.6886128751165894	0.6566268890911818	0.5967162846996892	0.5423469198506785	0.5239924420770316	0.47903369532790596	0.4385086255584688	0.40293356746190184	0.37153002370053406	0.3439108516404154	0.3196892120104545	0.2985398124751289	0.2802111732677964	0.2641500640542973	0.2503270716107391	0.2197343282649775	0.21022894990715113	0.20179230865740275	0.17962879990846517	0.17434787850352068	0.16946391248756834	0.15314009683140214	0.149988084106384	0.13699112529171006	0.13505856441615868	0.12454392334545251	0.12347547557828897
0.921875	0.31018458257587034	0.4185271499279668	0.5314830964601591	0.6414468280350663	0.744265180953816	0.8355680078186558	0.913189210761955	0.9761713443549984	1.022314239369684	1.0566762124508657	1.0716109794871207	1.0769022847923935	1.0762717423394357	1.0536090230367616	1.0263596008491236	0.9975240929861319	0.9429731999452793	0.915874112082626	0.8632771973066009	0.8133457306702709	0.7672258653797956	0.6937147717034019	0.6563474790790133	0.6240856513310643	0.5648476911756337	0.5115448223458422	0.49301765635566575	0.44925608348092266	0.41000028513582265	0.37579487698261915	0.34573828511301524	0.3194078626999399	0.2964256692113373	0.27643105916751315	0.2590814627173079	0.24402550698001424	0.2310759472417817	0.20311235279054868	0.1943344285659117	0.18640064257257916	0.1664813883239285	0.16164836240681502	0.15700196269425587	0.14251368660019517	0.13945507559289994	0.12796739494800477	0.1260297544851375	0.11674884220922549	0.11559480573457129
0.9375	0.3107331679519211	0.41931962284623675	0.5323310839237498	0.642320036090375	0.7446971376684413	0.8347603206624563	0.9110558674947078	0.9722121468212723	1.0158833973689227	1.0478052433939835	1.0597598544578086	1.0622630544968632	1.059135274975564	1.0336067687355783	1.0038795948397745	0.97289610637669	0.9162681894455652	0.887613733734911	0.8336755197029786	0.7827473307785667	0.7358788408233429	0.6624717675607138	0.6247945216012121	0.5923777538708671	0.534019132144887	0.4819436643807576	0.4633450482121629	0.42094936089954416	0.38312036635386415	0.3503890958305534	0.32174460301791646	0.2967773514248617	0.2750824914738449	0.25630769355500327	0.2399260945560835	0.22587295475403046	0.21382511049310624	0.1884433683445952	0.18031705516181223	0.17284627201778877	0.1550376399479308	0.15065032803506997	0.14622326645415462	0.13338486243025047	0.13040563141020556	0.12025711575212499	0.11829082047794043	0.11010809582103512	0.10885830501052864
0.953125	0.31115328799757025	0.41993758064634346	0.5329515510560303	0.6429015365293843	0.744769542717748	0.8335278196693374	0.9084261877563372	0.967679349787151	1.0088219779029393	1.0382599084582076	1.0472365824901055	1.0469744057400772	1.0413653371201586	1.0130698603676067	0.980971845350228	0.9479528342432177	0.8894391504431671	0.8593290327424501	0.8042220702068138	0.7524739284462962	0.7049794381476159	0.6319202270304068	0.5940661730251838	0.5615916168053501	0.5043305913358189	0.4536607446390133	0.43510420048971526	0.3942117868567152	0.3579683314394064	0.32674674104837526	0.29959741512038035	0.2760402285027467	0.2556807288485954	0.23813964303059038	0.2227235952703893	0.20964165112909028	0.19849922423616928	0.17557366185250964	0.16811894202103955	0.16104112007989274	0.1451964833384531	0.14117249044222935	0.13695395820344206	0.1255784376469593	0.12267487814694701	0.11371147748419368	0.11172030255936909	0.10448315349190007	0.10313602032226099
0.96875	0.3114370593783058	0.42038032172128365	0.5333373529057701	0.6431864515385058	0.7444814477377188	0.8318676821508961	0.905307981012425	0.9625804133324886	1.0011509262706795	1.0280653192248181	1.0340736858736552	1.031081873530705	1.0230179228753282	0.99206900272281	0.9577118316727483	0.922772850326245	0.8625608673796599	0.8311011618132557	0.7750165971123926	0.7226099534153587	0.6746620991906142	0.6021555593321847	0.564249445425453	0.5318468973119977	0.47586888191047516	0.42681345823041134	0.40835741287036775	0.36913195560156004	0.33457441032429924	0.30493748419586986	0.27929801235542046	0.25720413106611	0.23819057701006927	0.22184710953517686	0.2073913309716835	0.19529543584157885	0.18501019277159658	0.16439986877018883	0.1575834896895945	0.1509163195279548	0.13682887703314234	0.13305848736786025	0.1290108112966145	0.1189298795807875	0.11610462948612084	0.10815049747633958	0.10614972412571527	0.09971530458698918	0.09829867356369903
0.984375	0.31158330971093257	0.4206427423913283	0.5334827224164184	0.6431803546675451	0.7438363180756539	0.8297889306177801	0.9017089104722454	0.9569264906665839	0.992884757800182	1.0172490887148466	1.0203069975771846	1.0146244443636119	1.0041457793763997	0.9706657739556631	0.9341687313153033	0.8974399017448663	0.8357107552944172	0.8030199042678955	0.7461589798037698	0.6932230378144307	0.6449916973279186	0.5733054632459729	0.5354443783453926	0.5032318651985628	0.4487710241881921	0.40145691725668897	0.3832220656076556	0.34573280617350133	0.312978916538789	0.2849644677684247	0.26087528240720315	0.24021909614845638	0.22251900856086443	0.2073922965774364	0.1938623369611877	0.18271433251520297	0.17325733414215017	0.15480894951063937	0.14854368169876572	0.14224255322045126	0.12970368652989	0.1262002658669544	0.1222588962178044	0.11327780140070809	0.11050626778288145	0.1033992428103917	0.10141057478572878	0.09563260881514091	0.09418170759283469
1.0	0.3115931798552111	0.42072577653836246	0.5333891993788683	0.6428829132619513	0.7428306132173249	0.827302858530369	0.8976378818439744	0.9507317609919133	0.9840443927912527	1.005843851199644	1.0059801105327548	0.997647735580492	0.9848034119941157	0.9489174442031261	0.9104150562743912	0.8720185621942028	0.808975270948383	0.7751672595895028	0.7176953774258695	0.6644188909700807	0.6160543896326759	0.5454209300935601	0.5077296561015414	0.4758329476212927	0.4231172006883147	0.3776777280342203	0.35975406850873387	0.3240397773610649	0.29314070146201804	0.266825434445537	0.24428150258540016	0.22501314693560903	0.2086069001755179	0.1946481849856413	0.18201841797482876	0.17176930214637487	0.16312057717061626	0.14660794325789428	0.14082408778062797	0.13485128156587486	0.12367278359452744	0.12035598663476875	0.11656053500638941	0.10850350732685679	0.10573481395865733	0.09931451742371734	0.097327061332792	0.0921001686518459	0.09064834040710082
1.015625	0.3114671903322162	0.4206292408522156	0.5330611497681946	0.6422979855286546	0.741472464648153	0.8244088530021781	0.8930997759427619	0.9440167717232826	0.9746665057089802	0.9938772646719688	0.9911296419026846	0.9802042781118899	0.9650606927206218	0.9268903163021306	0.8865341051690683	0.8465810138849721	0.7824348107078287	0.7476187535182914	0.689696038351414	0.6362783889967041	0.5879265387266698	0.5185872466388911	0.48122798240672604	0.4497636871921105	0.3989899575870067	0.35551557281844776	0.33793327555793884	0.3040758934931164	0.27508451731681466	0.2504280935346117	0.22941093205409835	0.2115303493507084	0.19635026425876534	0.18348614842477548	0.17171683489053388	0.16233971578837408	0.154405646840509	0.1396011538533587	0.13425502792766267	0.1285899671470137	0.11856124541918099	0.11536705153330573	0.11169344007505563	0.10438826825701684	0.10167542902370597	0.09583541824814738	0.09380333209827113	0.08897689401743739	0.08751536341371075
1.03125	0.311206909625274	0.4203566020101255	0.5324927758492292	0.64141978275513	0.7397678868202919	0.8211084965881119	0.8880987236015966	0.9367973873728614	0.9647610059850963	0.9813828957316458	0.975789439983774	0.962341686203495	0.9449771100355467	0.904644120337973	0.8625769851370859	0.8211803264414369	0.7561453895346427	0.7204347967990992	0.6622515611778769	0.6088487905851576	0.5606888963933546	0.49284764951483384	0.45602846642913136	0.42509325657032626	0.3764240976095282	0.33494919025485026	0.31779299689559815	0.285795202588055	0.25875151226532156	0.235691514180802	0.2161647499826955	0.19963493474198035	0.18562549216110838	0.17380613053352123	0.16281663213644867	0.15422397482637004	0.146926205920855	0.13362574776088598	0.12863248678580883	0.12325974992156402	0.11419261455769919	0.11106925411138159	0.10750275774958734	0.10084252490435566	0.09816836574344177	0.09275565035344316	0.09073438487629922	0.08621589055375228	0.08469397430970907
1.046875	0.3108111341795712	0.41990622402178623	0.5316901068000925	0.6402492998062598	0.7377243369623683	0.8174173913989646	0.882640513581668	0.929075913494751	0.9543521669114878	0.9684068837136668	0.9599999635012394	0.9441018524616813	0.92460863270608	0.882241475993089	0.838584739087231	0.7959037544306217	0.7301842925868853	0.693663682913973	0.6354146648959403	0.5822135323646324	0.5344382696336845	0.46828016002947875	0.4321878218623182	0.4019399251815355	0.35540597659180084	0.31598208719323784	0.2993100427205562	0.269188924782135	0.24401655844458978	0.22255454744221806	0.20443541775667126	0.18916144967236356	0.17630164254587097	0.16542041383357461	0.15514613003278166	0.147222857005466	0.14050551059179164	0.12847722691401783	0.12378169221443035	0.11867915786932708	0.11039370031738698	0.10735122323359876	0.10389550746738037	0.09771779703272525	0.09507421610646812	0.09000220266595062	0.08797580247342991	0.08369084243632285	0.08215416697729494
1.0625	0.3102809649062971	0.4192790005308299	0.5306511392505814	0.6387899920819838	0.7353505441128685	0.813351430788342	0.8767406349487706	0.9208875095002643	0.9434776050371684	0.9549784591865886	0.943821622986704	0.9255415846018896	0.9040066130743679	0.8597638447695278	0.8146146833853548	0.770832330973722	0.7045828508025587	0.6673950768681175	0.6092570236583335	0.5564322688872813	0.5091972826219221	0.4449872104788451	0.40976392715978177	0.3803075640636266	0.3359943562656282	0.29858148255400474	0.28246624507187357	0.254187984092906	0.2308300826238161	0.21086904645788496	0.19409672290561586	0.18000973912118806	0.16815346184845012	0.15813125749928014	0.1485195514397126	0.14118970119613333	0.13493783130937975	0.12397376119866077	0.1195107550687623	0.11467935842991255	0.10706156499807316	0.10402999361667324	0.10069724020601953	0.09491405906673155	0.092314902724861	0.08751584128678427	0.0854736848836619	0.08137848140208621	0.07980008243255174
1.078125	0.30961878740030835	0.4184781572677	0.5293815976090408	0.6370544717879272	0.7326425370374929	0.808916631367036	0.8704313634253853	0.9122729094648372	0.9321638711481568	0.9411315839633506	0.9272946314629634	0.9067088077229123	0.8832239462978916	0.8372592068812234	0.7907403734835978	0.7460094720249216	0.6793848618929582	0.6416673099947854	0.5838412195390807	0.5315719359801817	0.48503631954585164	0.42297636881370965	0.3887949237522574	0.3601690483950839	0.3181286092759027	0.2827660499560354	0.26718561929629503	0.24067622008471917	0.21907051455442308	0.20052095504820208	0.1850113456049979	0.17199798733677302	0.16101882012950197	0.1517438693711542	0.142766764894739	0.1359373788413193	0.1300649861337468	0.1199651243286866	0.1157057532579212	0.11114111069087364	0.10402516269019639	0.10100954296420607	0.09780400409873728	0.09234434507507587	0.08980831833734869	0.08524273704662196	0.0831984680132495	0.07925569298889454	0.0776179627839877
1.09375	0.3088271047465285	0.4175054353565436	0.5278857177977311	0.635050781189368	0.7296011325443418	0.8041235644702677	0.8637302450454489	0.9032566919220557	0.9204535091998025	0.9269133622761616	0.910465088012651	0.8876575510811598	0.8623139438398171	0.8147626487140571	0.7670168811919246	0.7214801003799566	0.6546820053563599	0.6165487980249562	0.5592214341001329	0.50767957663432	0.4620549773067373	0.4023049668916033	0.369259428251717	0.3415207651814058	0.3017952667925886	0.26843473075309104	0.253363479260754	0.22857885005554693	0.20861476203508822	0.19140356095781585	0.17701238760850338	0.1649304978569224	0.15474903588040254	0.14609617102974068	0.13767080236822668	0.13128996243831453	0.12571534239762883	0.11635334395299966	0.112210172149993	0.10788818136150133	0.1011792320776162	0.09819044337651665	0.09513616410756029	0.08995576515930262	0.08749467096892287	0.08312214349056292	0.08109902268089207	0.07729056621717824	0.07560826360034806
1.109375	0.3079070634231656	0.41636238617234905	0.5261601454518582	0.6327806275764373	0.7262535788700655	0.7989737953389144	0.8566553893297802	0.8938426117370768	0.9083765219020572	0.9123236955492638	0.8933794033198319	0.8684449659870523	0.8413263254670772	0.792306248304847	0.743516168775767	0.6972822170256202	0.6305004901548447	0.5920926546233304	0.5354514930344689	0.4848005412914405	0.4402836147331478	0.38298433969376544	0.35113303679472296	0.324337954716038	0.2869102488265845	0.25547830702341673	0.24098065727965665	0.21777637687470225	0.199355125141162	0.18334271193548707	0.1699367529578899	0.1586761602616633	0.14915281084803542	0.14103219432856706	0.1330987315882373	0.12704953451494702	0.12178358400010353	0.1129751056487907	0.10893080750303565	0.10484254245637563	0.09846116168167687	0.09550325066692898	0.09262116395517468	0.08766897676606973	0.08531698423866564	0.08110983415881963	0.07913006798634847	0.07545405928014604	0.07375989151872815
1.125	0.3068607313175005	0.4150538941858282	0.5242829595360645	0.6302373084098613	0.7226047648691593	0.7934723707337613	0.8492017520927515	0.8840443545123476	0.8959503157080243	0.8974273626276673	0.876077081426108	0.8491173207570926	0.8203229453826717	0.7699694109580008	0.7202898838208561	0.6734380321535353	0.6068743052708598	0.5683409482102241	0.5125730100050533	0.4630252413969615	0.419780453786341	0.36496477948502587	0.334380017543526	0.3086145774743157	0.2733800988655828	0.2438210656604846	0.22989295762403938	0.20819457291276086	0.191134175145563	0.17617464611790493	0.16364882409358364	0.15307967259609853	0.14409554493824506	0.13638286732871327	0.12890840546233395	0.12315117746767035	0.11807033932766753	0.10971018734899814	0.10578229673586761	0.10192748610285376	0.09581880311868823	0.09289851199260833	0.0901807240162237	0.08541591974575977	0.08320687919990748	0.07914869458646222	0.07726048087233199	0.07368545138756762	0.07201837928894647
1.140625	0.3056939858007557	0.4135780961273335	0.5222016229923381	0.6274305320534307	0.71867074015391	0.7876411844210841	0.8413665945420513	0.8738888499623331	0.8832140884482954	0.8822770327601123	0.8586005695442916	0.8297169872767618	0.7993351913469627	0.7477898455045987	0.6973500017391167	0.6500151330069901	0.5838656835617229	0.5453759685706171	0.4906198803777001	0.4423676655756416	0.4005449629239035	0.3482430480102475	0.3189841996699241	0.29424888237997765	0.26116276260960103	0.23336165933627956	0.21999244576136093	0.19970984344148476	0.18384104401714751	0.16978233894491604	0.15799492632713374	0.14800464058790586	0.1394470212073458	0.13208880640133236	0.12500760878535278	0.11945724167846342	0.11451687749741067	0.1065190884579718	0.10268368463412261	0.09908496886442766	0.0931882123252742	0.09032534668354612	0.08777585594081805	0.0831689082533391	0.08110701005828529	0.07714674364858304	0.07540051726456083	0.071917166846868	0.07034641677360337
1.15625	0.3044096605269327	0.4119413475071797	0.5199258277301465	0.6243661201585616	0.7144517020406348	0.781505067463012	0.8332018380558591	0.8634051352306397	0.8702264530642139	0.8669116230557109	0.8410254185474165	0.8102875004636889	0.7783947897912661	0.7258022909337224	0.6747140416308458	0.627071968578046	0.5614954440393662	0.5232126558117107	0.4696697437552589	0.42287681631606316	0.3825378461679051	0.33276163723396796	0.3048653096327298	0.28114053708832715	0.2501191673759656	0.22400692026236804	0.2111757643683974	0.19217480643931975	0.1773381993528177	0.16406545495323321	0.15285813743025878	0.1433243784270551	0.13514550668622052	0.12802697398574633	0.12128786364611426	0.11588534867248139	0.11106805916868642	0.10337659794758913	0.09961285334129366	0.0962277608072218	0.0904942323349181	0.08774157911209068	0.08536834136212523	0.08085318050253182	0.07895385272891382	0.07506547536097576	0.07348104547445032	0.07009551681863631	0.06869078341431327
1.171875	0.30300278490880905	0.41015066939703715	0.5174514285558321	0.6210673834961855	0.7099507932588779	0.7750888126429275	0.8247445873127162	0.8526470400315291	0.8569968912591512	0.8513696718333671	0.8233570085833172	0.7908823733528293	0.7575413243883287	0.7040659478625574	0.652447388026773	0.6046498638301985	0.5398183039883511	0.5018789585259985	0.4497602284442822	0.4045392906823247	0.3657393828514821	0.31849559571957164	0.2919222138042904	0.26923889149658475	0.2401565050411433	0.21564237998151137	0.20331198487396165	0.18544117638614507	0.171491891143273	0.15888709580607213	0.14816516523575263	0.1389955889555913	0.13107452231057673	0.12414491305734807	0.11770671748155967	0.11240552459476505	0.10768414363670371	0.10024111979345879	0.09654974865958753	0.09334734654323901	0.08774313608128056	0.08504658623624392	0.08287890894330593	0.07842162459414398	0.07670094112322996	0.07287995506073738	0.0714815160404145	0.06816776216497555	0.06696293452234646
1.1875	0.3014828146891647	0.40821473583656437	0.5147922714897785	0.6175543659631684	0.705175877064272	0.7683899591619177	0.8160219197784973	0.84164595441184	0.843528191016046	0.8356769450445135	0.8056307502075319	0.7715297361377134	0.7368480561607382	0.6825887489984499	0.6305717178047674	0.5827886779624147	0.5188790177509306	0.4814573977762631	0.43091300859623527	0.3873052544037024	0.35010595115730514	0.30535697119130956	0.28009478211273714	0.25842903641814924	0.23119607164096181	0.20813841377697773	0.1962780853656747	0.17941872407397905	0.16618102582939076	0.154140926842929	0.1438523866593645	0.1349558524499215	0.12720063610317622	0.12041213605309059	0.11423544334352251	0.10901689801632679	0.1043561994034661	0.09712077394787509	0.09347959096442238	0.09044101806500952	0.08490555294750105	0.08224543787400375	0.08024329000966589	0.07583994922640187	0.07432676250569845	0.07054274753716296	0.06934795947992321	0.06605055995071284	0.06507632920007438
1.203125	0.29985205938527865	0.4061399295267248	0.5119556170130464	0.6137992971531889	0.7001338706028675	0.7614068415823961	0.8070461909778125	0.830436073671232	0.8298769833520995	0.8198513004372221	0.7879016904037194	0.7522496313503013	0.716340548650952	0.6613914569213337	0.6091269731531218	0.5615068102508259	0.4987092643986404	0.4619560563165636	0.4131076007693581	0.3711757436215726	0.3355985465512808	0.2932482994363182	0.2692828275490902	0.24861917636390657	0.22309751242199657	0.2013725070758152	0.18994835590829368	0.17399820699803314	0.1613136473907929	0.1497772078145758	0.13982532446319057	0.1311517899196909	0.12354324316044123	0.11683870074753828	0.11087586557215776	0.10571284475174109	0.10109118680133737	0.09404272228381196	0.09039200503136986	0.08746633353262452	0.08197732240852254	0.0793727950838193	0.07749991129312861	0.07312516417482355	0.07177412988069833	0.06797547769534544	0.06700775767986131	0.06369882725705857	0.06297004097687156
1.21875	0.2981213799759721	0.40392449792475416	0.5089444133965484	0.6098335111258092	0.6948625337523859	0.7541888058793107	0.7978169848709541	0.8189978605347027	0.816072172746536	0.8039592996500976	0.7702038277842918	0.7330933488439884	0.6960483438877575	0.6405394747458761	0.5881738486395856	0.5408543441884631	0.4793641172948374	0.4434088200725125	0.3962983850495442	0.35608605735370774	0.3221427921206761	0.2821024181366095	0.2593832524248588	0.23972346130321973	0.2157403240328283	0.1952435773910083	0.18420855451286433	0.1690571870745175	0.15686133037909328	0.14571447195094692	0.1360427561064289	0.12756846173011127	0.12009097150383316	0.11346493189010555	0.10763943185176666	0.10250441793237733	0.097910625545964	0.09100612691173512	0.08731812655719878	0.08445420019638258	0.07902498873740443	0.0764382288892308	0.07466419764402313	0.07027639016926739	0.06904094717973529	0.0652120803203915	0.06441528264064517	0.06103352694471647	0.06055986202767417
1.234375	0.29629464712691084	0.40157972152516985	0.5057664284897667	0.6056688879956263	0.6893813562203712	0.7467509333544105	0.7883712991941011	0.8073504377162496	0.8021562530828904	0.7880613621465679	0.7525831154772948	0.7140892418549122	0.6760215430268456	0.6200603383345972	0.5677336816280181	0.5208438659464066	0.460847724641794	0.4258270724560779	0.3804605849391333	0.3419924817413628	0.30965120636128	0.2718189513993703	0.2503246086259967	0.23161871833828487	0.20902513703586614	0.1896430757708846	0.17896213953704343	0.16450657481043737	0.15270710632464946	0.14192995804484618	0.13249893526286863	0.12420349021005817	0.11684904384503829	0.11028701898325889	0.1045825950853693	0.09942920662971594	0.09481041797855429	0.08804801636075393	0.08432355124305513	0.08147430757680447	0.07610826933086612	0.07347369591408699	0.07173165995302462	0.06733338396287122	0.06616670803831688	0.062265489060470525	0.061574071768633803	0.05811586588772431	0.05782196763914622
1.25	0.2943803674024259	0.39911511645338754	0.5024357904113508	0.6013277048452871	0.6836794353456667	0.739099736462836	0.7787389914832377	0.795526201157811	0.7881724350585567	0.7721732653733319	0.7350542548803493	0.6952698740985228	0.6562691459056281	0.5999825768342911	0.5478545189449757	0.5015059469621921	0.4431855138964033	0.40915691543481514	0.3655435813893664	0.328827827894986	0.2980599236936814	0.26232029740799384	0.24197798499821813	0.22417777847702391	0.20284413442312113	0.18447209735899284	0.17410771211185214	0.16031036856707362	0.14882000900288708	0.1383810497046707	0.12920592178605247	0.12106817651875698	0.11382040029253535	0.10733353469071259	0.10172039541528956	0.09652903447323291	0.09183173538152543	0.08524568047747083	0.08146172379294812	0.07858170433526598	0.07327576424880552	0.07056077666542786	0.06878022054501409	0.06435110403170798	0.06316767611048998	0.05921729868899857	0.0585587404117695	0.0550136887629013	0.0548061534555688
1.265625	0.2923675238670721	0.3965329566752763	0.4989672056432093	0.5968110794509213	0.6777506159776588	0.7312631956674164	0.7689487960454557	0.7835596228708558	0.7741440465750881	0.7563113821899239	0.7176151751227967	0.6766682947297239	0.6368046197030774	0.5803501240856911	0.5285607940468771	0.4829087531885847	0.4263616816821549	0.3933754252762989	0.35153105677942836	0.3164919244708847	0.2872647770571526	0.2535244935881885	0.23423328415018962	0.2173162425535499	0.1970956173681413	0.17964399836037157	0.16960773630687673	0.15637701513442412	0.14517660853376105	0.13506882752705662	0.12613755944966984	0.11817643108053161	0.11103523939557049	0.10459104174378309	0.09905960611403469	0.09382226004234073	0.08907590144761679	0.08268778304935065	0.07877834753006979	0.07582161449740966	0.07061582534187531	0.06775354789978243	0.06586904265405025	0.061456321726306835	0.060165267664168236	0.056186872572828325	0.0554480131205154	0.051857034640770586	0.05162831003402303
1.28125	0.29026170627334674	0.3938358150643144	0.4953685353460501	0.5921141660550564	0.6716091341072432	0.7232468124286385	0.7590356262268849	0.7715127302740845	0.76010296363295	0.7404967774175865	0.7003070408815848	0.6583159658403509	0.6176984707108844	0.5611970847160138	0.5098863349683124	0.4650578950185893	0.41032873851965124	0.37842878195254104	0.33835276405763737	0.3049344880377388	0.27718840393302097	0.24531599521491806	0.22701648059530685	0.21092269888525364	0.191693998143829	0.1751098881791833	0.16536882276812248	0.15267198341163732	0.14176285939834948	0.13198233929964837	0.12329475110925014	0.1155195103151603	0.10848886600984889	0.10208630135583867	0.09661819731079378	0.0913680486799423	0.08657454293212091	0.08039556417461291	0.07637680907776088	0.07328144980167133	0.0681961821591831	0.06516766475627116	0.06311977226805164	0.05876829847047635	0.057284762740221026	0.05335086584981429	0.05241274027256936	0.048822936716050494	0.04842359771736566
1.296875	0.28809228654954216	0.39103265570307494	0.49167158271796907	0.5873586584210008	0.6652849711290479	0.7150819619736392	0.7490041429168681	0.7594144698188104	0.7460582128445935	0.724747794231571	0.6832047254048175	0.6402309702104546	0.5989437499785586	0.5425663078600099	0.49187943513934873	0.4479736053635117	0.3950771206924807	0.36428847685648724	0.32591917730460157	0.294081646859572	0.26775859575375804	0.2376012965956972	0.22022545008969804	0.20491077361664836	0.18659164181424837	0.17079087109747496	0.16135407901204454	0.14916153354364806	0.13856235885092358	0.1291064562617475	0.12067908945484382	0.11307904176663425	0.10616885498811238	0.09985960334046405	0.09444613175545497	0.08919234678574041	0.08435283409608764	0.07842505582649935	0.07427882114083538	0.0710398419882582	0.06614587317921727	0.06290522524028166	0.06064301555045786	0.05644288612055432	0.05469486526936439	0.05088164412817175	0.04963584028611297	0.04607870268894421	0.04535335187654535
1.3125	0.28586019752310804	0.3881469892207979	0.4878655818664019	0.5824726000575697	0.6588207580159263	0.7067864663652887	0.7388414064069042	0.7472735725788645	0.7320298557116899	0.7090884669184095	0.666322819082815	0.6224246443557463	0.5805754927992316	0.5244722872302022	0.4745501323508881	0.4316476893587962	0.3805612845287096	0.3508913155661602	0.3141804957475311	0.2838585943564979	0.25887824548961086	0.23030434208787892	0.2137767283374737	0.19920602581017446	0.18170908704592512	0.16664270937694783	0.15752533159941584	0.14583219424959046	0.13555443539679368	0.12643476404474038	0.11825682117232154	0.110849304611513	0.10409522782113004	0.09790221305213581	0.09256486227209634	0.0873093935093404	0.08244496516292606	0.07678156534533176	0.07255223370361977	0.06916851460882188	0.06452212514719291	0.06110667296815097	0.05858030021770322	0.05461261133815503	0.05254959748764272	0.04890632707676203	0.04727028946498368	0.043868877077833074	0.04268486092205222
1.328125	0.28356488715127504	0.38518702800839905	0.48395828103682265	0.5774588098485551	0.6522320152079232	0.6983959989983124	0.7286041198089434	0.7350992903393705	0.7180568975849496	0.6935540473304337	0.6496641016937628	0.6049290533250932	0.5626369749836299	0.5069550236833844	0.4579219558728168	0.41603946619411736	0.3667538820560849	0.33816428777956214	0.30306376602047064	0.2742025398259328	0.2504686985750692	0.22334579835566656	0.2076014065837097	0.19376377042598	0.17701327850710133	0.16263391749159267	0.15386648621005738	0.1426547400235031	0.13272655342281658	0.12392881681101975	0.11601340851004205	0.10883032512101146	0.10226098500108989	0.09619711281818277	0.09094786083750517	0.08574164493562624	0.08085638992961447	0.07550203535484684	0.07121954576670991	0.06771584496483066	0.06339077142206546	0.05983358432085967	0.05705529839376679	0.053355555649712394	0.050945251569844474	0.04758622584271127	0.045522279965079404	0.04240552942121197	0.04068365761993269
1.34375	0.28120958910037513	0.3821506586800604	0.4799706104524932	0.5723150319668103	0.6455090301000629	0.6899423198464271	0.7182963155728619	0.7229207557848368	0.7041796775395334	0.6781593091691049	0.6332515443047682	0.5877779546563443	0.5451487679588097	0.4900428742008736	0.4419823719935963	0.40112951981229944	0.35360524518392955	0.32607159291284243	0.2925065233028953	0.2650292990125615	0.24246444311941068	0.21666535070235776	0.20166230112011024	0.1885109667055112	0.17246992634724503	0.1587476238393974	0.15034828423512828	0.13960912164321745	0.130037156832978	0.12156815211893587	0.11393976243551945	0.10700442866830966	0.10063184885179695	0.09473490788862558	0.08959220450339903	0.08445266538270295	0.07961050192338703	0.07458256582841213	0.07031050123393351	0.0667187496379486	0.06275697585843644	0.05907848577213998	0.05608041111195006	0.052728114621567755	0.05001154121517877	0.047026888182507276	0.04454275088403256	0.041838968333155396	0.03958247763596943
1.359375	0.27880769459919513	0.3790530927288133	0.4758905372903187	0.5670591680135891	0.6386819868853727	0.6814236285726467	0.7079359262054469	0.7107685420642874	0.6904153874612425	0.6629507030920122	0.6170893641086617	0.5710104185691818	0.5281521842893194	0.4737447313913848	0.426693895766456	0.3868816896540288	0.34105621206440295	0.31455061369377896	0.28245970427684286	0.2562693916426069	0.2347952869694591	0.21020452921160898	0.19590309593109895	0.18341586078205674	0.16805733858786784	0.1549564814932055	0.14694770219345213	0.13667327578437616	0.12746268258198573	0.11933702045236846	0.11201134020968746	0.10533143010593483	0.09918636383593958	0.09347100839797821	0.08845729747564404	0.08343658491225384	0.07868025426892888	0.07400142475499837	0.0698069482665073	0.06617325286955192	0.06255665576026224	0.05883472056602759	0.05568324591156757	0.0527219375849695	0.049774259633757006	0.047230401708601384	0.04442057401975069	0.04221055379337786	0.039500061726742725
1.375	0.2763529274091667	0.3758850793773144	0.471736288994594	0.5617099240387712	0.631740402482668	0.6728413527863298	0.6975697416606571	0.698675402997811	0.6767790121004413	0.6479323692023065	0.6011996604080118	0.5546517615856459	0.511659009808726	0.4580747129872246	0.4120441396130823	0.37327309559251287	0.3290725966544378	0.3035513585837389	0.27285869853392153	0.24787243763179947	0.22740808724540373	0.20393449306314082	0.19029618203555584	0.17845198671652193	0.16375303418678547	0.15123856888968973	0.1436449060796147	0.1338103861178162	0.12498480543132391	0.11720735727597724	0.11018612839819146	0.10378274441947516	0.09787530979410508	0.09238019323857519	0.08751679932086326	0.08265644212521067	0.0780475362553062	0.07370862016007516	0.06962060164001799	0.06600433468307142	0.06273359534740491	0.05904835311993959	0.05582103297014107	0.05326719248498558	0.050197042830259185	0.0481080774234807	0.04510565735720531	0.04338051035005185	0.04038670093011388
1.390625	0.27386050727130445	0.37266753809327907	0.4675323475156453	0.5562677940925387	0.62473183150787	0.6642093027837883	0.6872095223726098	0.686643828124536	0.6632705614828558	0.6331188111892047	0.585630580573865	0.5387138510135177	0.4956866131763434	0.44302041760621846	0.39799758570636784	0.36026029567740425	0.3176077422458206	0.2930327958553409	0.26364960842885354	0.23978814452745353	0.22025902078201903	0.1978148569069823	0.18481858057763512	0.17360249265636385	0.15953718861072885	0.1475743061425635	0.1404048053781295	0.13099372960307173	0.12257418266185505	0.11513974630793886	0.10843234323603476	0.10230998919370671	0.09666639919018798	0.09141690831690283	0.0867234951180275	0.08207449401840845	0.07766018551684822	0.07360771106137651	0.06968757055141228	0.06614353580333643	0.06318876406827109	0.059632511994459556	0.056414400481849085	0.05424262818478607	0.0511627769773607	0.04947100373586725	0.04642651452225209	0.045148947909215684	0.04206312597636142
1.40625	0.27134344601548327	0.3694090996582361	0.4632878258617957	0.550746624733582	0.6176759432826496	0.6555621857315937	0.6768776146224061	0.6746791732858334	0.6499022964731974	0.6185443758096348	0.5703975966521514	0.523226247481329	0.4802709237953724	0.4285531558036188	0.38453259414811275	0.34779726779798537	0.30662169774095965	0.2829443299791129	0.2547944028310633	0.23197694966332014	0.21332681715263677	0.19182694000727513	0.17945522932750507	0.1688437856814094	0.1553908618941016	0.1439384755568882	0.13720554373198957	0.12820483360642115	0.12019083215190987	0.11310255127774416	0.10670655330562362	0.10087817487633773	0.09551489271543072	0.09053726039330855	0.08603388026335562	0.08162982928466873	0.07742917307916604	0.0736257195056999	0.06992158984708491	0.06649990553812887	0.06381610541656552	0.060466368968351766	0.057341020950733686	0.05547481306773049	0.05248874434043069	0.051128460551857824	0.048177774029195354	0.04722788122637093	0.04422606470884183
1.421875	0.2688152287021059	0.3661125857060347	0.45899892771804895	0.5451697022785948	0.6105765620760414	0.6469142200956121	0.6665835340241465	0.6628228237031407	0.6366935668390519	0.6042202722880679	0.5555230982275825	0.5082046144742235	0.4654129810107774	0.41465597100377927	0.3716145787245646	0.33585072355370316	0.29608168533204293	0.2732493432371708	0.24625551785998398	0.2244106395393491	0.20658556135117873	0.18596026676436775	0.17419257183268588	0.16415604910129034	0.15128337017850252	0.140312056938618	0.13402636695410247	0.12542049540925607	0.11780551633331598	0.11105061018437021	0.10497531846564895	0.09944674480131277	0.09437543408893631	0.08968644180442763	0.08538632322393984	0.08123796392422414	0.07728524841191702	0.07367824228874449	0.07023298115199224	0.06697514522875382	0.06449914683969885	0.061406267304962396	0.0584405646495535	0.056806474529725315	0.053999425899105905	0.05285142869707106	0.05010200279673508	0.04936420808046311	0.04658220439026409
1.4375	0.26628379903276844	0.36278721338624675	0.4546816680790282	0.5395504259827076	0.6035210801318851	0.6382833562250716	0.6563507164077661	0.6510875292728541	0.6236806034260569	0.5901597539499331	0.5410303079146692	0.49366904436997516	0.45111158580850114	0.4013073563186674	0.35921108088635584	0.3243930775366869	0.28595536287775425	0.26392103696450875	0.23800634200656942	0.21707366090859448	0.20001841233173365	0.1802076044628246	0.1690160978050262	0.15952316142642395	0.14719449420789354	0.13666584825388542	0.13084606913302627	0.12260838215325123	0.11539160143428943	0.10895470675583802	0.1031915420939236	0.09797383268434003	0.09319905913324597	0.08879870998794324	0.08470901361772026	0.080832813811315	0.07715375191822253	0.07368687674309839	0.07052528284019959	0.06746596295636158	0.06511657528780768	0.06232422713001056	0.05957142916096613	0.05806517586041267	0.05549764790440073	0.0544572257659373	0.0519798841956089	0.051328628715182886	0.04886180352366654
1.453125	0.2637454289914842	0.3594486174473771	0.45034014446723636	0.5339052943161855	0.5964475002475349	0.6296582525785713	0.6461950274032525	0.6394848150240435	0.6108779897898059	0.5763926585161743	0.5269392911682561	0.4796352913660495	0.4373548892619002	0.3884802867996619	0.347292711401387	0.3133976954663207	0.2762069793345418	0.25493287626225347	0.2300347997031351	0.2099496302839029	0.19361864571270365	0.17455366430393748	0.16391486014998127	0.15493298932045396	0.1431061975060512	0.13297712864134284	0.12764020247699226	0.11974840542771026	0.11291507316998974	0.10678847316721178	0.10131982552111589	0.09640166870482214	0.09193460389014751	0.08782501021170613	0.08394261763030784	0.08035297745689528	0.07695752966147666	0.07356940413254588	0.070708218173327	0.06786346294909436	0.06556745465103789	0.06309687290648533	0.060585057458013486	0.05911376154022463	0.056824174839691065	0.055786144867019855	0.0536261337352323	0.05294898837244376	0.050844516341952715
1.46875	0.26121527413994294	0.35611129895402327	0.4459918985774534	0.5282430089924554	0.5893798138223889	0.6210606561165332	0.6361270253033257	0.6280178950684387	0.5982941273102663	0.5629362220865649	0.5132710886463188	0.46609880075394283	0.4241244883805436	0.3761375090103001	0.3358369544727093	0.3028369348478419	0.2668359337538086	0.24627066930415167	0.22233000385235682	0.20302983969591948	0.1873786174345273	0.1689937557825384	0.15888309209625254	0.15037168067866594	0.1390035261680608	0.12923173040652278	0.1243688846399225	0.11681723754107289	0.11035367316892812	0.1045100401842782	0.09932797123852868	0.09469725826694467	0.09052250457758473	0.08671398591597608	0.08303836787380181	0.07973188289104464	0.07662898663182914	0.07326079645019297	0.07069296935062751	0.06808051781092103	0.06576390959501704	0.06361851144635773	0.06136672083949878	0.05984332304307922	0.057844298191995866	0.05671551316628081	0.05489309730633598	0.05409044728093582	0.052371895046206374
1.484375	0.25870436300752253	0.35278168437722557	0.44163771243399774	0.5225741455494778	0.5823241443472488	0.6125232878143625	0.6261535818190838	0.6166936229148063	0.5859476903664184	0.5498139542940734	0.5000324122096554	0.45305115960363324	0.4114091161001677	0.3642585232502085	0.3248361054287935	0.2926927699885318	0.25783378622596076	0.2379318148640947	0.21488322159143183	0.19631666119873442	0.18128719809812988	0.16352017504329538	0.1539027688138457	0.14582610473710333	0.1348736202015352	0.1254173027187271	0.12101318812962904	0.1137715565235212	0.10767088616838083	0.10209138389689261	0.09718497342446669	0.09283145903055208	0.08892741347252492	0.08539990412497195	0.08194521294332266	0.07891738843702158	0.07610147729261639	0.07269088365677155	0.07042401659992557	0.06803565975524237	0.06563168642536814	0.06381140729525232	0.06181804577002133	0.060166265958703426	0.05846158433200307	0.057164181426919196	0.05567172151298974	0.05466330087160881	0.05333046134694641
1.5	0.2562146995552622	0.3494875275963112	0.43727547473492273	0.5169065529975699	0.5752916386742409	0.6040632218435379	0.6162836897782475	0.6055269216343624	0.5738473799288826	0.5370447150415285	0.487231644933125	0.4404867126891951	0.399187249532405	0.3528318747613416	0.31425855431726113	0.2829452822617275	0.24919157171341746	0.2298886661983304	0.2076915769349928	0.18980510271428983	0.1753344234347265	0.1581274439595791	0.14896089205516344	0.14128450351037938	0.13070437913623667	0.12152564020060709	0.11755337081297865	0.11058826354041489	0.10481212553863704	0.09951919141019645	0.09486593530037384	0.09076438223926854	0.08711960056983846	0.08384343523955581	0.08059916250259853	0.07786372669726402	0.07531840220323058	0.07182606196335525	0.06983569292774712	0.06767504399903339	0.0651306219379918	0.06360710122346545	0.06187200144668718	0.06003243443193331	0.05860352122639321	0.05707465509070605	0.055899062542106706	0.05462600357154422	0.05364945709355981
1.515625	0.2537494342657681	0.34621654205672875	0.43291929210046554	0.5112401109394513	0.5682938043281938	0.5956884529278061	0.6065350279847761	0.5945422388348849	0.5620062196789093	0.5246408749169644	0.47487113306094847	0.42839716480923656	0.3874224408765676	0.3418503480013622	0.3040802739716486	0.2735872724529732	0.24091469536757054	0.22217589433045076	0.2007568958418531	0.1834817430635837	0.16951930874718724	0.1528097779508	0.14404795960126032	0.13673163393792284	0.126499385868049	0.11754689340543543	0.1139797825001687	0.10724474043635807	0.10177386617719343	0.09673801905539896	0.09234417528206111	0.08847157122727427	0.08505398164196508	0.08203330805451697	0.07897721351242884	0.07650122033041523	0.07424597050205947	0.0706256268973925	0.06889762831774508	0.06694664975689803	0.0642183689159386	0.06297886959118246	0.061476667513725956	0.05939969496127908	0.05823357809947079	0.056435177554478556	0.055539655965653724	0.053966157750225216	0.05331246259757333
1.53125	0.2513184176094725	0.34297420735281337	0.4285825549171306	0.5055994572863071	0.5613424276235855	0.5873977455627837	0.5969159801480968	0.5837466699278896	0.5504413574984748	0.5126094901109056	0.46295225802841805	0.4167526252852631	0.37609291006160395	0.3313101131736812	0.2943048616862357	0.26463704603552457	0.23298308788175884	0.21479394901851762	0.19405049285556736	0.17734182284766475	0.16384787548232502	0.14756714017896946	0.13916001459781543	0.13215973987428684	0.12222778236633998	0.11347717281807387	0.11026338615282952	0.10372804438046472	0.09853608585905309	0.09372501304124363	0.08956227360126802	0.08592233668546818	0.08272761130943572	0.0799164323538789	0.07705458418703552	0.07482039106900829	0.07282275830247983	0.06904287144072588	0.06757802283266924	0.06582937914838562	0.06289200131314424	0.06188958496586448	0.06061365013627795	0.05827860309680555	0.057335109718387955	0.05524955979845307	0.05460462686485355	0.05269526392833642	0.052310937012146536
1.546875	0.24894355395824536	0.33977563149369994	0.4242659367059501	0.49999502227982473	0.5544352200380004	0.5791960088285727	0.58743056882531	0.5731466465097486	0.5391693079145763	0.5009684135852072	0.45146035879292534	0.4055265499754671	0.3651869386828439	0.32119026652169075	0.28494487033195237	0.2560805652254939	0.22541731829309666	0.2077349653519134	0.18760185477047459	0.17138254577426795	0.1583069744016587	0.14239853328822608	0.13428466444097134	0.1275794167665437	0.11789103008148424	0.10928387483423449	0.1063950416798681	0.10004660164389169	0.0950931485047158	0.09046299811163529	0.08649390965629171	0.0830811021732399	0.08010271765013516	0.07750476064753904	0.07481479788510022	0.0728089784497756	0.07103621483613126	0.06707200122235026	0.06584075954333934	0.06430926862384523	0.06114205669872202	0.06035663026181975	0.05927540051888405	0.0566787136573204	0.05593896127675936	0.0535390685000392	0.053092310243272704	0.050844216895055784	0.0506870343234169
1.5625	0.246630649377183	0.3366111991377313	0.4199791949832743	0.49443772625441246	0.5475811812336339	0.5710855493220848	0.578087911491258	0.5627546696604875	0.5282122875870663	0.4897312604885728	0.4403690509556868	0.394694935275033	0.3547051051915929	0.31147251067693593	0.2760182006098702	0.24790473002791155	0.218240259491534	0.20099227279410653	0.1814077680417205	0.16558702214701107	0.15288339891676056	0.1373017287670362	0.12945094333557322	0.1229710248331258	0.1134702941744148	0.10496801636371683	0.1024015348901418	0.09619544393713197	0.09142484609882182	0.08694370246736745	0.08315054832663948	0.07991475775723733	0.07715568588035	0.07477604161876887	0.07225160379446069	0.07044485483890027	0.06888484855108609	0.06472909348651029	0.06368387089431485	0.06234992443662832	0.05895900623661956	0.05839948460862326	0.057495700132092466	0.05461153946486744	0.0540378854414668	0.0513343772744356	0.051060331605838505	0.048531024646945316	0.04852954238475806
1.578125	0.2443773017672381	0.33349360971540076	0.4157363982275123	0.4889290785248491	0.5407823598595367	0.5630725939643445	0.5688920038085372	0.5525912404691269	0.5175802622823089	0.4788654361034891	0.42966312452322136	0.38424438679172	0.3446520847596683	0.30216313606273265	0.26754386501479493	0.24010585748542887	0.21142922054857705	0.1945478190872957	0.17545291114674696	0.15999495945306097	0.1475804985065885	0.13227767994806572	0.12465242611890855	0.11833423969592459	0.10895516847521801	0.10056640291314231	0.09825797085743064	0.09217737161483269	0.08752891462041618	0.08317912030354963	0.07951735764941424	0.07644896007550357	0.07387040959985494	0.07169192205400403	0.06935958562880984	0.06773185504984992	0.066356945078732	0.06199871324876495	0.06114173330678091	0.05998030097306951	0.05638314965723922	0.0559736804244281	0.05526401432263843	0.05211064203940572	0.05168496964473603	0.04875196680692305	0.048600408703014256	0.04583472544037279	0.04594976870904503
1.59375	0.24219483574282033	0.330437461975392	0.41154470906144597	0.48347326466778817	0.5340463509664592	0.5551602160908999	0.5598568672389831	0.5426802631534332	0.5072786151278177	0.46835605425605564	0.41931143689454753	0.37418896569537263	0.33500232777278016	0.29326054626415454	0.2595306761467818	0.2327268453388195	0.20494656331351863	0.18840106050170458	0.16975227750238026	0.15459630828204576	0.142383793654441	0.12735823190278472	0.11988508436955912	0.11366921597140091	0.1043902174455806	0.09607442282872262	0.09397669754431522	0.08797291254729846	0.08343364904230773	0.07916026976970951	0.07561994707613802	0.07268733328448661	0.07025827016042221	0.06824740367571241	0.06610161110894115	0.06467431766103755	0.06345787894864664	0.05891503210902505	0.05822720627458688	0.05724396108392102	0.053426393361673964	0.053118629327220855	0.05258309726557162	0.04924608582579244	0.04897874996034704	0.045865780523081184	0.04581093927385066	0.04286302883652019	0.0430386584211581
1.609375	0.24007708671890318	0.3274463483574957	0.4074117891140039	0.47807982187252046	0.5273867174381169	0.5473504195493494	0.5509839975033334	0.5330267408095378	0.4972904054475175	0.4581716412673464	0.4093212669369189	0.36450933395709556	0.325727563094498	0.28480689821990074	0.25193727805898103	0.22577632702480988	0.19879495918556345	0.18256719032938568	0.16429265132429358	0.14938393663319618	0.1373364454588215	0.12251488533040457	0.11514195411694611	0.10898491464036235	0.09979519180173067	0.09150749473960468	0.08956217284499471	0.0835953243463487	0.07911152927704525	0.07492984298776988	0.07146948773097038	0.06863939328894265	0.06633418610836654	0.06446392279436516	0.06248773342418888	0.06123571507290622	0.06020781032481725	0.055502720118516306	0.054930386395392584	0.05411423502660596	0.05010342894179104	0.049948676766151556	0.04956304649290958	0.04609021784147557	0.04595831805942321	0.04271854304829834	0.04277207921339354	0.039723574814962664	0.03993410151082685
1.625	0.23803850707622617	0.32451730088208636	0.40334108827401843	0.4727502469749182	0.5208056030529655	0.5396445026729229	0.5422771200637974	0.5236300874673027	0.48761472213574475	0.44829721171680076	0.39968391721750657	0.35519392332239214	0.3168389042710912	0.27682570695785225	0.24478805509536716	0.21926146883374803	0.19299173042700365	0.17703478277271978	0.15906872046601347	0.1443798962381347	0.13246934140791408	0.1178132899222589	0.11044425889612465	0.10432632791239607	0.09519658236522485	0.08689885046670122	0.08501930959472234	0.07908622545886412	0.07462166545015626	0.07048306083657654	0.06709178116250135	0.06432833953653297	0.06211726095940581	0.0603566235211939	0.05853225491950625	0.05744055223996458	0.05659810704013554	0.05171187739896821	0.05127049817992052	0.0506271764025507	0.046507815385103436	0.04649772140919219	0.04627314349806287	0.04270960877470853	0.042696356221377435	0.0394054435267853	0.03955211075683199	0.03642270884616732	0.03668463066623158
1.640625	0.23608429080163185	0.32165758403806777	0.3993364809576327	0.46748740928833976	0.514302818278796	0.5320427713349528	0.53375727781515	0.5144938278103347	0.478253915489021	0.43874311000524424	0.390358476372824	0.3462334530351122	0.30834972369302754	0.2693112084769449	0.2380785095262558	0.21315872028040736	0.1875348544481979	0.1717739421953864	0.15411034779829674	0.13957163785133922	0.12777452464951014	0.11325914127596334	0.10582924873670331	0.09971040501150223	0.09060111872713858	0.08228181855391778	0.08039582423050015	0.07444963343856208	0.06999008145639347	0.0658622549966451	0.062496410729037034	0.059790469380579414	0.05763169071107773	0.05595934449635563	0.05427669826994348	0.05332811026222946	0.05260706880244581	0.04756541708245865	0.047302064203708256	0.04686448565882474	0.04267566669786778	0.04281317917510103	0.042742992155008	0.03915413233219657	0.03927980259886967	0.03594240299766528	0.036179262178967296	0.03303062938682914	0.033342734984970465
1.65625	0.23421637550691404	0.31886845885500864	0.39540073277813514	0.4622931237427302	0.5078788024833669	0.5245456113895389	0.525345778045751	0.5056381796298154	0.4691961899332042	0.4294805623133492	0.38134985751136063	0.33760358680167685	0.3002787672309779	0.262229680871529	0.23183108735169716	0.2074274771927595	0.18244737489177706	0.16677673170671514	0.1494109253001026	0.13499923158174415	0.12327637045843291	0.10886782360461827	0.10136618898504852	0.09517954859375292	0.0860447601942278	0.07771046432613134	0.07572668249834955	0.06975222638091083	0.06525799137425614	0.061111302639746325	0.057738924319007366	0.05503952715336832	0.052929140000823514	0.051324021982296915	0.049756614993663725	0.048897543623469805	0.04826769378516549	0.04315315028012598	0.043062125329859695	0.04283083305663001	0.038606052374842395	0.03894406642801098	0.03903890705283793	0.035413227249140686	0.03568553751167254	0.03234756508930126	0.032709537418133615	0.029643031487084207	0.030022290570136164
1.671875	0.2324400174217922	0.31615575338888113	0.3915358860133109	0.45716730103556413	0.5015350743024384	0.5171565386858211	0.5171173101184557	0.49705290018103304	0.46043498465482025	0.4204920456990394	0.3726332922402866	0.3293473879082005	0.2926419277820496	0.2556087550998105	0.22603676427769823	0.20205450667779531	0.17771683483062042	0.16206771072560133	0.14494157773551838	0.13069505066493675	0.11895956526162661	0.10471557018689423	0.09709676172641311	0.0907338746942886	0.08161164973706546	0.0732285704656721	0.07109909256944084	0.06506063401769208	0.06048085207763	0.056289741145578186	0.05287152477651072	0.05014981371196535	0.048054205469069376	0.04645877803005827	0.04498397190607593	0.044179245033283764	0.04367937740231711	0.03852337074071175	0.03858866920418794	0.038555425776940856	0.03434240056481173	0.03483177177082229	0.03513150503063351	0.03150079960182535	0.031943751526927494	0.028688130070495647	0.029200295512373815	0.0262948076646973	0.02679693834494577
1.6875	0.23076224664257275	0.3135190261268697	0.3877467393368323	0.45211050010995474	0.4952708917790597	0.5098816950720305	0.5090855069701679	0.48873679019385147	0.4519230222664977	0.4117247579987718	0.36422439745386026	0.3215004298814641	0.28543482714189666	0.24944162711919549	0.2206545662055729	0.19702232833246763	0.17328965541092764	0.1576741259036691	0.1407430572217629	0.12665300293192824	0.11485396617553179	0.10081500805067696	0.09304786355676639	0.0864650131895625	0.07731122755879678	0.06894702851952703	0.06656181889547481	0.060457902434264195	0.055761304654203925	0.051468674740462156	0.04798016341949331	0.04520974691094305	0.04304583513832517	0.04140849187710315	0.040011386484353234	0.03927616618134589	0.0388854190832221	0.033712575853436455	0.03393951184182838	0.034091060437824165	0.029869856269391707	0.030493386749108203	0.031010232494511687	0.02744804995982	0.028106562120942594	0.02499265340698176	0.02569398565613948	0.02297111852967278	0.023644500708405507
1.703125	0.22918786334617403	0.3109586306296672	0.38403374864499745	0.4471227756786414	0.48908277821012586	0.502728446510007	0.501245764672586	0.48067700921411166	0.44361428777905837	0.40317238969488045	0.35614099022305945	0.3140245938590934	0.27866653050255097	0.2437353612989008	0.21564840786138068	0.192371371095182	0.16915854372540085	0.1536044493553698	0.1368408357067146	0.12284150698856895	0.11106238384880217	0.09721674815446624	0.08926865459088362	0.08245732282330588	0.07329646300962869	0.06491824803772187	0.06220873976721056	0.056026924647852035	0.051201014360154055	0.046786069047561864	0.04318373156587084	0.04028396010446573	0.03800195787984627	0.03631861122018425	0.03494381462980042	0.03425648619462245	0.03393990830469267	0.028792018932335392	0.029100900859166307	0.029426233393047264	0.02521490589371263	0.025996249792477506	0.026732697116674798	0.023290933122774412	0.024185034163808742	0.021223367030414594	0.02216509609635634	0.019651595929085743	0.02055278356437456
1.71875	0.22771790350611668	0.30847854544817876	0.380395132790686	0.44220804529795577	0.48296743430194716	0.4956858085501158	0.4936063329628135	0.4728549886071238	0.4355039283428884	0.3948644609881371	0.3483654638842375	0.30693647833061355	0.2723042966400897	0.23846189550219685	0.21099550451972557	0.18810638415299855	0.16533458562035486	0.1498748674269028	0.13326012791209352	0.11928777678608898	0.10757968817869165	0.0939851379910139	0.08582228164472151	0.07874746875801658	0.06964565212245913	0.06129452463232048	0.0581526553947226	0.05189846749789159	0.04693893734278865	0.04240533210298511	0.03861508936522044	0.035519823474518715	0.03310957164839158	0.03132533183102699	0.029899292813802797	0.029193762553863165	0.02892806554954876	0.023795491617935333	0.02412495844186414	0.024590681400560935	0.02044449613035575	0.02139546472196712	0.022345065308242634	0.01902919400505894	0.02016650392001996	0.017376798412776014	0.01858543153285684	0.01623165269488117	0.01741519207761569
1.734375	0.22635682162757628	0.30608085004251334	0.3768302983370694	0.4373696842058197	0.4769243654780683	0.4887543685671852	0.4861661054768896	0.4652477016217185	0.4275928930039925	0.38680376947018913	0.3409084972412775	0.3002414992334739	0.26639939099038706	0.23358528717816696	0.20670051830855907	0.18417347580048213	0.16184147904167598	0.1464412973949374	0.1300043667420092	0.11608161763271875	0.10440751062076659	0.09113038816977542	0.08275168519764671	0.07544226992272993	0.06644540184620747	0.05818806639198111	0.054494779804933655	0.04822185059150634	0.0431617207992441	0.03847586815075332	0.03448823193898016	0.031198990871545852	0.028589784965292867	0.026623105072891846	0.025050430481126776	0.024246044239723034	0.023897763278465215	0.01884054550341192	0.01913714474333865	0.019679297442721	0.01564986534968422	0.01671776967371321	0.017859555467239933	0.014689054190853992	0.01606149952878455	0.013397984889591673	0.014879906076580825	0.012677586761877696	0.0141689755995869
1.75	0.22509965895576484	0.3037670527065817	0.3733388131161256	0.4325944405442493	0.47094674835415146	0.481937493663239	0.4789152438110498	0.45770401447054704	0.41985359828122815	0.379014985355481	0.3337605936885513	0.29396530777847824	0.2609583096633915	0.22907528398928023	0.2027698882983281	0.18054221595813702	0.15870968160751736	0.14330884952300468	0.1270705725154448	0.11324363251094505	0.10157560937200204	0.08868016114336387	0.08017112136644344	0.07259087479248545	0.06378836550480513	0.05570906971973916	0.05140930971130226	0.04514773373281295	0.04004547410034704	0.03523945904447031	0.031122601777192845	0.027647220681834173	0.024785363011553572	0.022551948655876876	0.020703698987049324	0.019618383940750116	0.01903228903114799	0.01424317967198179	0.01434338330869186	0.014832117309923669	0.010988841271605139	0.012061089584594842	0.01332458199446344	0.010274091671915812	0.011838244278998796	0.009301001104477858	0.01103586144602341	0.008952249385826767	0.010750081458434847
1.765625	0.22394592666771845	0.30153872517659525	0.36991379732145363	0.4278748599511182	0.46503101614187875	0.4752326220358799	0.4718525789004596	0.45027904593662227	0.4122723072477268	0.3714856901483275	0.32691985434011406	0.2881016123531946	0.255922765236704	0.22489040979798955	0.19916820930325543	0.17721901736497658	0.15589428155928178	0.14045840979546104	0.12447606902351281	0.11080319199066103	0.09912965715026	0.08665450591586701	0.07809441526673264	0.07027132427075744	0.06174600146253014	0.05395262284019924	0.049049964934106564	0.04290090349743107	0.03777095003135217	0.03302015529443769	0.028857886651960596	0.02525436860043142	0.022183667558571967	0.01958332126755285	0.017331824133725613	0.015769622806554376	0.014751739560793333	0.010726843346029082	0.010232951365218595	0.010337164662974244	0.007039571453167418	0.007660644371547167	0.008819980777470246	0.005981512569290056	0.0075614457542004365	0.0051720143329445235	0.007052984797431273	0.005060733841668822	0.007113344913022842
1.78125	0.22289430885981223	0.2993943937082994	0.3665532407341917	0.423204273483717	0.45917481145525324	0.46865445974853126	0.46495585539983364	0.44294848670767706	0.4048360024978323	0.3641786703891974	0.3204190238474775	0.28266536797851854	0.25126025063265117	0.22105717540383968	0.19586074813849744	0.17418878536611845	0.15337453622484634	0.13791898637904354	0.122216240280836	0.1087531817661948	0.09712124641898004	0.0851244853862657	0.07652774293580694	0.06856399137150687	0.06037664055618817	0.052979687874863554	0.0475385296366693	0.0415976728379429	0.036609537915466096	0.03202065465799699	0.0279918737568935	0.024414673207664453	0.02121334583433034	0.018329912818967696	0.01569551156813961	0.013569792607695115	0.011909699646652087	0.009688979301965396	0.00816965482228266	0.00720301127618066	0.005815601175513129	0.004791537867894258	0.004897710994548673	0.003224350619968989	0.0036218318033572924	0.0021743511250413945	0.003110582846146774	0.0016078828126533222	0.003318554273199511
1.796875	0.22194429512529074	0.29733222993355235	0.36325239437690177	0.41858497340540873	0.4533826188799982	0.4622138190338298	0.4582186123224831	0.4357183675958002	0.3975623718420681	0.35711570321764896	0.31428948500715875	0.27762958738010635	0.24694210413001125	0.21757452457904786	0.19284029463254662	0.17148215999797256	0.15112458572122603	0.13574399741672985	0.12029359678930843	0.10706050796376605	0.09555253230351586	0.08409880612094145	0.07549117213114433	0.06748252785846509	0.05974899588450862	0.05282383641090904	0.04691596522316699	0.041304784837590126	0.03665548538356824	0.03237359379016293	0.028612737615758697	0.025224331804882857	0.022070296325310372	0.019158182058658078	0.016393722464568324	0.013922239233226559	0.011681964631687395	0.011850897429487466	0.009609473027107636	0.007535852642722408	0.008712384347660872	0.006403675827686809	0.004416613982319556	0.005728311142306422	0.003493918087225734	0.005037098168863022	0.0026322314374182267	0.004079604145135382	0.001621174642429661
1.8125	0.22109410776767824	0.2953481087615606	0.3600044936124372	0.4140155358344792	0.44766144645868894	0.4558949761637438	0.4516178621097294	0.4285616464111165	0.3904591362532624	0.3503479179986134	0.30855449834459225	0.2729448718928776	0.24295180789203338	0.21436493940483214	0.19007285767943635	0.16907277645903251	0.1491326472162182	0.133893378182604	0.11872673074032952	0.10574233614146168	0.09444310908889998	0.08358192882362443	0.07500845599575445	0.06699248977877072	0.05983714839126798	0.053445382762124016	0.047164147483439105	0.04204895946733166	0.03784530049151462	0.03399904200223994	0.030561714048705623	0.027425534687467272	0.024535334344496364	0.02180028677124746	0.01914152938469954	0.016638895985198486	0.0142247984934337	0.015900154662852144	0.013468911911554596	0.011076352836980814	0.013266960734108118	0.010687432781703062	0.00817643287544487	0.01029970546779287	0.00764149011027807	0.009599916662738435	0.006812627912272773	0.008574433678219646	0.00567193704423606
1.828125	0.22033811198580147	0.2934394597045381	0.3567994642904337	0.40948784586299025	0.44201801452421513	0.44970168089041196	0.4450969997057897	0.4214765138794181	0.3834105207513414	0.34385453924263415	0.303169985542864	0.2685746442590713	0.23927469700171175	0.2114041965309946	0.18759106718452287	0.16693502870828658	0.14744575417471023	0.1323432268235747	0.11751221040691989	0.1047686173995397	0.09374378984512635	0.08353659914287984	0.07505262408957264	0.06708658050660547	0.0605212543078598	0.054728690973781996	0.04826396154962839	0.04369961424932926	0.04002028771176546	0.03658875389459175	0.03350249430035646	0.030682191713427346	0.028075883924002773	0.02560280414820933	0.023125414643803455	0.02074228785593647	0.01832669206570935	0.020692190506347397	0.018219445693843317	0.01575832677473093	0.018221874385096308	0.015599210373020238	0.012964683044443693	0.015186872504578027	0.012400236099588813	0.01441203044456439	0.011495527419726419	0.013288906483659184	0.010260254718278676
1.84375	0.2196716692913589	0.2916025694562301	0.3536422616423427	0.404991012365191	0.4364286605641033	0.4436257918297102	0.4386312559730878	0.41443847022051594	0.3765251065910217	0.3376668324193931	0.29812837993190644	0.26450558735469737	0.2358983515462806	0.20868242677115362	0.18538126006932903	0.1650289623489495	0.1460401249263492	0.13107361050162214	0.11663094055151756	0.10417690896965136	0.09343345161580066	0.08389569714324217	0.07559803516625127	0.06774514987692676	0.06171728468925189	0.05656072267028528	0.050119904346935695	0.04607727764542836	0.04286713244227169	0.03983255103482373	0.03709891373792522	0.034602949897745434	0.03224467925089549	0.02998828581020709	0.027720531723038816	0.025421698955032195	0.023070623152733283	0.025690120341386624	0.02322564225299575	0.02075466887308706	0.02327801820574964	0.020603513227462525	0.017928863381276142	0.0201393659952577	0.0173027781479414	0.0192728242741266	0.016299251779575877	0.018070300337433686	0.014988471846104155
1.859375	0.2190945219486234	0.2898348680068213	0.35052594668986076	0.400517705456868	0.4308916906231605	0.4376501638024823	0.43217573724245617	0.4074544199955798	0.36979275017219576	0.3317800052005063	0.2934057292737274	0.2607277531450682	0.23279107816228245	0.20618300438481355	0.18339318089041862	0.1633250762722922	0.1448863331578927	0.13006323160061153	0.11602787445776723	0.10394610454586631	0.09347525192773017	0.08459654554483237	0.07658149034394657	0.06886735964172118	0.06338955098790425	0.05881291485720201	0.0525406304666188	0.04901874016003361	0.046131705406502924	0.04346545638280643	0.041074603554443444	0.03883821278929833	0.03671412707438884	0.034586151323174864	0.03245891053795515	0.030291526609238922	0.028002396294811324	0.030651633676465367	0.028265059336321226	0.025822266808101783	0.028247712115618783	0.025589261545820332	0.02290062086667116	0.025010986170461467	0.02218319648470464	0.024063869019061834	0.021103590750316696	0.022806292466913347	0.01973728989160016
1.875	0.21860013399974523	0.2881406635250632	0.34745676204493886	0.3960665136274005	0.425409235466594	0.43176915655449616	0.4257101483048676	0.40055150972544523	0.3632388524541065	0.3262026556505432	0.28900189481018684	0.2572154731821252	0.2298896232336534	0.20392243303064034	0.18158884555867455	0.1618691272730843	0.14395142361437638	0.129329729579752	0.11570403311647054	0.10402316792516828	0.09386030624423672	0.08558618422977395	0.07786330404347236	0.07037003397786001	0.0654377315983359	0.06136778710951389	0.055335743538653864	0.052254900453064496	0.04966176179123902	0.04729300319189248	0.04516677692631216	0.04317537135601372	0.041188066558786374	0.039188993243712125	0.03718149804115024	0.0350855900898488	0.03289443533896301	0.0354908688524697	0.03314104698258334	0.0307526457298071	0.033043494845251674	0.03042531146450559	0.027760853270191548	0.02972052162558332	0.026933834702289647	0.02867757080935034	0.02579138348660828	0.02739036101466237	0.024404075701645236
1.890625	0.21818606872327662	0.28650418459833427	0.34443471536584347	0.3916257388839835	0.4199751066208425	0.4259551104423999	0.41924634847009734	0.39371510300540935	0.35688376068367417	0.3209259834336502	0.2848615798071793	0.25394475862410054	0.2271683868242169	0.2018633512206897	0.17994313587086097	0.16064983125294569	0.14319907918432664	0.12883047484603533	0.11562426829065128	0.1043521220881534	0.09454322865648979	0.0868350038956083	0.07935672102281792	0.07219332845720165	0.0677564635241585	0.06411738161481513	0.05830243722325945	0.055568226262401384	0.05328167414845822	0.05116047818925809	0.049229090669585175	0.047378215962978615	0.04553145038524541	0.04363441872982505	0.04174269300604052	0.039709490868601344	0.037622452737774335	0.04002074337959074	0.037804021855227216	0.03548288309755045	0.037556521625607596	0.035002021572282105	0.032418488277166965	0.034179082704974766	0.03147449008982834	0.03305047451103902	0.030268370365070334	0.03172443171112972	0.02887749763545975
1.90625	0.21784267922996484	0.2849172645102522	0.3414269715689964	0.3871902829430399	0.41460509847380117	0.4201991051006358	0.4127624848630977	0.3869648717525039	0.3507269063321265	0.3158561869010609	0.2809659730672146	0.25087136660635057	0.22463038205617206	0.19998067641541842	0.17848305533698922	0.15961736592591924	0.1426461313602588	0.12855149026045068	0.11577451398622554	0.10489623216984663	0.09545885608334691	0.08825835439577535	0.08102452757569069	0.07421699296918881	0.07024313814016807	0.06691312298147312	0.06131186637195086	0.05885190058326276	0.05680961401450964	0.05492652905788695	0.0531151927594105	0.05135353237820036	0.04961242273479564	0.047814155202574	0.046024128107428765	0.044111807742792	0.04207926680462854	0.044248245146737544	0.042099578663146495	0.039908947254165265	0.04171378886679736	0.039235126878722056	0.03676765777199217	0.03830412929695663	0.03573618141992271	0.03711146537255138	0.03446835210931769	0.035740243065266526	0.03305656961641847
1.921875	0.2175688497634905	0.28336807050812957	0.3384212492114652	0.3827569923282376	0.4093079870360433	0.4144764117217446	0.40626247533091064	0.3803090764989672	0.34478322070437556	0.31105585034611427	0.27727429541598403	0.24795379770788373	0.2222653547014635	0.19821809144609293	0.17719509162487504	0.15874283898886488	0.14226527501559347	0.12845339958015253	0.11611634560525552	0.10560491112239838	0.09654667174045971	0.08976763804264948	0.0828239943007293	0.0763474074429923	0.0727223445422713	0.06963576450016881	0.06428643171095505	0.06204058442046838	0.060165433785744064	0.058407143962070245	0.05672293208572	0.055043719769296055	0.05334999962645175	0.051681720888941296	0.04999459463972904	0.04814914280402788	0.0462264509791795	0.04807519997907358	0.04600170668280655	0.04391339658082389	0.04540323339803437	0.04308111465430137	0.04075096935269744	0.04203724457901796	0.03963495069104509	0.04077561900581196	0.03831862594562239	0.039336432800068453	0.03684417549704335
1.9375	0.21736752799985465	0.2818558479719954	0.33540880716284677	0.3783312630821362	0.40406111974171055	0.40873227474441526	0.3997289448355896	0.37374147131988544	0.3390568504409629	0.3064967180142331	0.2737516182624588	0.24518657807729427	0.22007676461232112	0.19655393773281546	0.17605668930280677	0.1579966807078234	0.14202590886567712	0.12850070974693317	0.11660572489824916	0.1064576112540554	0.0977244267895855	0.09132751601029379	0.08469553939919139	0.07851509649770481	0.07509499636018992	0.07220213647681321	0.06716736537317468	0.06504576243607652	0.06324045928109483	0.06155342765626321	0.05995090209005865	0.05835187206247225	0.056759418787118175	0.05512191820177892	0.053522577920949485	0.051795413227229414	0.04995161600713375	0.05142587038358724	0.04944300426602629	0.04747589678283826	0.04862940978536792	0.04645670409840491	0.04432392060674454	0.04533256518010465	0.04311141099669931	0.04395437151701444	0.04170586790786925	0.042391628588163185	0.04012866631574628
1.953125	0.217230672115275	0.2803776321083215	0.3323949297987055	0.3739201279284072	0.39886533234676147	0.4029461037807135	0.3931743742312359	0.36728921924225283	0.3335528889240656	0.3021405397246739	0.27040223465824875	0.24254529337349812	0.21802239519730102	0.19501199261469895	0.17503492380342392	0.157380454165958	0.14189661512663546	0.1286802757090557	0.11719479874480469	0.1074177863197957	0.09893868022109366	0.09289078874964346	0.08657012005786953	0.08062947700321009	0.07731924998720575	0.07456895143744692	0.0698626460386555	0.0678254585021757	0.06600036694365198	0.06433288362450498	0.06275125717278292	0.061245216267485	0.05971049585341843	0.058148455310717884	0.05659498854599815	0.054947550078591846	0.05319486367514358	0.05424853075018591	0.05238055839176079	0.05055781510203113	0.051354273560862855	0.04936667415665661	0.04740286074388794	0.04807655543512069	0.04608929368599603	0.046564690249004226	0.04453432779249201	0.044924000072251856	0.042902835452991166
1.96875	0.2171486933721113	0.27891574748940967	0.32937784417893756	0.3695288644250804	0.3937084843410761	0.3970810648228304	0.38662818247382313	0.3609725761332587	0.3282414961046566	0.2979573176489504	0.2671298562234272	0.2400119459522718	0.2160698466472901	0.1935796053991014	0.17409041737454092	0.15686836649223937	0.14185158084579233	0.128977332769523	0.11784849036018573	0.10840746260040457	0.10019407420365978	0.09441092745738328	0.08833999267444594	0.0826272622649452	0.079387793239414	0.07667906077214819	0.07230456061465612	0.07027660877410079	0.06840967621015968	0.06670883840379986	0.0651526292211066	0.0636431648678422	0.06217074022561058	0.0606649039928947	0.0591687958542593	0.0575624410424047	0.05588790611278755	0.056504934137453736	0.05479094781010003	0.05311727210381982	0.053536586795655164	0.051738382331098134	0.049957791180917935	0.05023100797220745	0.04845083031896831	0.048604975853956844	0.04683466717595729	0.04688384031694601	0.04510492752508522
1.984375	0.21712393132493696	0.2774676762829184	0.3263470140499907	0.36512895943434437	0.3885701551949528	0.3911249207916358	0.38008225260942835	0.35479135057376315	0.32312833767313925	0.2939164875115888	0.26395848699128227	0.23757477531799098	0.21418537163797047	0.19224412299782392	0.17321885111909266	0.15645424527972865	0.14186961396623918	0.12933284442464216	0.11855655727614003	0.1093821147202174	0.1014533547234183	0.09587117587940455	0.08995095678483586	0.08446618404028944	0.08125910505206206	0.07853417045435492	0.0744066052111415	0.07235345562087513	0.07042581848566709	0.0687036229899712	0.06708616543526609	0.06556999047859352	0.06409155004075379	0.06261199822322618	0.06118522845948224	0.059627105267133586	0.058020220842824544	0.05818641172707895	0.05663797936007512	0.055130291630303176	0.05512692083345332	0.05348972443617	0.05191030145891284	0.05183093359025351	0.050269001745453644	0.05006348621073128	0.04852697962002717	0.048217770959815935	0.04670969807947086
2.0	0.21715022073465845	0.2760255643845556	0.3232899092412686	0.3607179579336514	0.383442720376394	0.38509358427826323	0.3735575357594683	0.34875765144591714	0.3181891311817889	0.28998595688536144	0.26086538105313395	0.235205936981407	0.21236318318995873	0.19097380983525164	0.1723962447294862	0.15610680783681524	0.1419380663941218	0.12972560026820712	0.11927389189193346	0.11033431592679105	0.10267021947367305	0.09720278408404166	0.09139271889253107	0.08611817369625467	0.08290047078387333	0.08007958362359843	0.07615633509882401	0.07403318802162902	0.07204769885922799	0.07024610551780167	0.0685699658165173	0.06698752699404527	0.06546939817051738	0.06397691492119406	0.06259947130304414	0.061115386028232334	0.05960413297371905	0.05930393142846358	0.05788316953250261	0.05653589237532019	0.056064368639634744	0.054666220338033596	0.05329199128131643	0.052825788403371335	0.05149610903263241	0.05091419385934055	0.04961901991098217	0.04895954592383485	0.04769823265119388
2.015625	0.21721346269429692	0.2745795856806684	0.3201995676078405	0.356297163877726	0.37829808276096555	0.37897458997969374	0.3670643035674931	0.34287252919164735	0.3133967683907727	0.2861525333987854	0.25783971968346614	0.23289904445455167	0.21060296991164965	0.18973867932692765	0.1716293268271043	0.15579569296382975	0.1420258729669065	0.1301330443118367	0.11995077303578387	0.11125309507665414	0.10382006490176483	0.09836268053093518	0.09266910491069595	0.08755038864912938	0.08424516225815427	0.08130127141816347	0.07755737708921763	0.07530216997795572	0.0732238617958646	0.07133616057799563	0.06956550147167545	0.06789013187929974	0.0662997242447704	0.0647852757600731	0.06342628941750147	0.062012027871646766	0.060616979195782295	0.059817343736838495	0.05850269146680349	0.05729413508013993	0.05640090067266791	0.055223453670049216	0.05406555601867597	0.05319835221196239	0.05210345848269467	0.05115530636145154	0.05011228999885901	0.04911557350126932	0.0481069979983721
2.03125	0.21730603585362615	0.27311672724414976	0.31707600994983015	0.35185948818073215	0.37312742785991826	0.3727771855343951	0.36060101927954685	0.3371360263125045	0.30871774590044787	0.28239358972608325	0.2548599466792057	0.23059134430327302	0.20888783708041442	0.18853387800293736	0.17089870006406155	0.1554997490155884	0.14211370714864666	0.13051499437872963	0.12059064637903087	0.1121200477715139	0.10483977712720914	0.09934873650881074	0.09375543907368523	0.088759090237686	0.08529858273050853	0.08218945267684523	0.07860640599332984	0.07620888873895235	0.07398001864974282	0.0719549764638542	0.07005783220942019	0.06827429038593337	0.06660543059138138	0.06505699969291347	0.06369408627872293	0.06233416413311525	0.06102376161890518	0.05969801651897188	0.0585374608800336	0.057469446668749764	0.05613372848889888	0.05515483978246322	0.05420824375940606	0.05295112678769505	0.0520981408744152	0.05079670322507141	0.05000978506475275	0.04868923279061443	0.04794267880800844
2.046875	0.21741701409390662	0.27164615292783506	0.3139083020912975	0.3474184066813172	0.36790847666827653	0.3664943986641775	0.3541907540387482	0.3315202044533373	0.3041256775604635	0.2786792427174594	0.25191989606009846	0.22829820988176722	0.20719970074787705	0.18734219667654128	0.170183243270452	0.1552074592418112	0.14217911205785003	0.13085412732159485	0.12117425385266097	0.11290693770094548	0.10571237720568849	0.10016019374083579	0.09464642973703052	0.08971125937635745	0.0860613940603891	0.08274995441162424	0.07932548944593824	0.07672861562268202	0.07431788890286799	0.07211345790107006	0.07006237369693663	0.06815861570383756	0.06640896837427415	0.06481677841187852	0.063426617575169	0.062089343003548285	0.060818021630035024	0.05901507523280804	0.05797842150198137	0.057043945227429525	0.055265779283902604	0.05448241997194778	0.05373515806973988	0.05210133191897311	0.05148726447730126	0.04984643667732988	0.04932007477952997	0.04770682893848559	0.04722981265289408
2.0625	0.21754179936106638	0.2701595546179495	0.3106931492475669	0.3429792995091866	0.3625954905971065	0.36014235310139614	0.3478488383796573	0.32602316067007003	0.29959491623686485	0.2749904895727528	0.24899788333431058	0.22602468122209823	0.20552066960847185	0.18615700011971129	0.16946079854325902	0.15490141733405477	0.14218965991992305	0.13115237326068568	0.1216856640798427	0.11357031344964393	0.1064454095039779	0.10079333974252158	0.09530968361908436	0.0904158640936379	0.0865446730008245	0.08302387377594511	0.07968767759551322	0.07688743695353124	0.07425520270932282	0.07184183189554345	0.06961870805080297	0.0675834018127139	0.06573882611617772	0.0640759138077149	0.06263749164777462	0.0612828808276854	0.06006962719658614	0.05779022841271614	0.05685118569898794	0.05603049983012859	0.053833515095973956	0.053226087118429105	0.05266825783521248	0.05066841214311994	0.05028703575814227	0.04833550384003282	0.04806954789896531	0.046195062865017546	0.045993071523206086
2.078125	0.2176740437187464	0.2686651089899927	0.30742924610989497	0.33851984353602776	0.3571751246991027	0.35374788847956834	0.34157449071742146	0.3206203925834626	0.2951003299688876	0.27131714996512585	0.24608110479974457	0.22375456641535207	0.20383851451179333	0.1849634694647524	0.16871886718907345	0.15456937506836652	0.14213180373912718	0.13139318967818978	0.12211852294559833	0.11409056433993577	0.10703205568957692	0.1012575275010513	0.0957556311265322	0.09087428840367749	0.08678310895774484	0.08300717815717655	0.0797310168929484	0.07668984345342561	0.07381374942737548	0.07118297963413182	0.06877601290508852	0.06659528715452824	0.06462799392134423	0.06285876759972686	0.06134687039977567	0.05998455682104849	0.058798709047348185	0.05605980277688075	0.055198681794980796	0.05447303019720037	0.051885812237869484	0.051424905351005724	0.051032923427329784	0.04869538461373238	0.04852856943782727	0.04629221116877855	0.046287607283957484	0.04417525219881609	0.04425167735315525
2.09375	0.21781016299292066	0.26716216969549167	0.30412295719559296	0.3340387769589233	0.3516230625318883	0.34731086223153723	0.3353733972467296	0.31528614753388823	0.2906291122392273	0.26764274603369304	0.2431512781424654	0.22147688859482145	0.20214739848373559	0.18374954539564559	0.16794251320771128	0.15419612085344828	0.14200925332154318	0.13155855724813104	0.12243758398180274	0.11447418108970484	0.10746367128483857	0.1015298063755206	0.09599635311694167	0.09109571729974733	0.0867691924860441	0.08273840173809692	0.07946721527637493	0.07616717761908459	0.07304021245272195	0.07018474466223844	0.0675832788590998	0.06523493882915592	0.06311898564338651	0.061245650728241834	0.05963960812930696	0.05823321401638915	0.057044238671511115	0.05387979466423657	0.05307042667719563	0.052418515910559405	0.04947276662133645	0.04913608858145903	0.048886382234026776	0.046247209362513676	0.04625986100302734	0.04376553077220655	0.0439946807583366	0.041675225284585116	0.04203666431746625
2.109375	0.21795679556694592	0.26561520989101944	0.3007810899073592	0.32952424578106404	0.3459367757330233	0.34085006165753345	0.32924196457087695	0.3099922750139028	0.2861634888238294	0.26396021464731495	0.24019852705672362	0.21917929656438245	0.2004342865158114	0.18250390484742154	0.16712224322189664	0.15375739413569467	0.14180879471910046	0.13164158551642963	0.12262809325676201	0.11472550141944514	0.10774597639491455	0.10162553835969036	0.09604167193737823	0.0911136400973564	0.08653695926094152	0.08223578048944491	0.07892692200262114	0.07535887538373831	0.07198828429072948	0.06890543207938432	0.06609175412833394	0.06354915453588647	0.06128932333910097	0.059296970232720306	0.05757711437757676	0.05609725343132814	0.05486924498208735	0.05132602393209241	0.05052805485216951	0.04992386043599587	0.04666580447033026	0.04641956329075533	0.0462913462289208	0.043391243667088415	0.043550962130825654	0.040839780425049974	0.04125291388466675	0.03876062287044163	0.03937215545552564
2.125	0.2180908046591302	0.26401433642506683	0.2974079419740546	0.32495889945003326	0.3401350177935848	0.3343760594105736	0.3231737006214367	0.3047165747630815	0.28168392322449365	0.2602549422529484	0.23722315725273682	0.21685241104248076	0.19869638959726363	0.18121363349561306	0.16624692517468262	0.15324355025583	0.14151845377684022	0.13161856955087767	0.12269535603645548	0.11483739642696122	0.10786565385282591	0.10155641247418676	0.09591946553426989	0.09092908560096263	0.08610544757628878	0.08153377082111132	0.07814659532211965	0.07431536746399325	0.07071442122158593	0.06740097121443615	0.06436527634921031	0.06162898087330838	0.059202156003284455	0.05707778525175693	0.055237645804173355	0.05366110681322193	0.05236271675158823	0.04850518158427246	0.04766256980832311	0.0470649587270105	0.043551952038635613	0.0433580380520196	0.043314645847440075	0.040203625742155726	0.04047998813450851	0.0375983299129365	0.03815305051691247	0.03552489796644219	0.036322816370060226
2.140625	0.21820337709699317	0.2623541397366096	0.2939799304889687	0.32033602322597926	0.3342160909867762	0.3278921817746737	0.31714694773816826	0.29943905256449427	0.27717815060037054	0.2565178719353611	0.2342150433637388	0.21449201566249146	0.1969234268716571	0.1798993232215688	0.16530478583479222	0.15265031344991495	0.14113518459928812	0.13147650727920315	0.1226438034131975	0.11481406663662201	0.10782991804815786	0.10133263403338244	0.09563568118530229	0.0905671927631664	0.08549871502819602	0.08067350023952648	0.07717696108459729	0.07309146092963772	0.06926820966925602	0.06573340585668065	0.06248924284393723	0.059558080703052727	0.056949784731244416	0.05466944921046876	0.05270075581833288	0.05102057923144344	0.04962223444937247	0.04553257721606566	0.04460242730040247	0.04394894319336203	0.040255958527558276	0.040054019657430884	0.04004979411957316	0.0367881003541064	0.03712933236213288	0.03412846807911241	0.03478118419407961	0.032061934913158036	0.03298449358605037
2.15625	0.21828262800202253	0.2606425112344203	0.2904960503851845	0.3156350218712023	0.3281938349983861	0.3214136531028393	0.3111511556149921	0.2941425034994992	0.27263801045107694	0.25274043192767365	0.2311671668256898	0.212090174550039	0.19510798277641386	0.17853233583740002	0.1642909362885793	0.15197372103016057	0.14064741336407702	0.13121066969897566	0.12246732871285133	0.11465428583742696	0.1076451398233274	0.10096933110070315	0.09521406381223495	0.09005231688818434	0.08474182090507221	0.07969014542905847	0.07607007723982157	0.07174869363917993	0.06770964958968004	0.06397139719048968	0.06054055527643122	0.05742314886320454	0.054635845876488814	0.0521840393256483	0.050062775934545015	0.048266115843128295	0.046760050108366966	0.04253974216355004	0.04148682812122878	0.040727845071589684	0.03695133834884306	0.03664993002956099	0.03661157352640058	0.033272462424941925	0.0336125838852997	0.030570076453184006	0.03124019185738334	0.028485545192445155	0.029458191650377583
2.171875	0.21833073775894313	0.2588799103238101	0.28695800202534466	0.31085007121549	0.3220722172461462	0.31494840979829397	0.3051653265593781	0.2888148147882867	0.2680547719946647	0.2489189048985457	0.2280735860885374	0.20964249237323576	0.19324311093642293	0.17710574167405538	0.16319117017836457	0.15120134615617542	0.14004062147723012	0.13082125595958496	0.12215888939513249	0.11436768801230675	0.10732119200596656	0.10047240082898232	0.09466747761288949	0.08941057895223836	0.08388196204684761	0.07861618264244968	0.07487993845436432	0.0703436891724446	0.06611027638938417	0.062186650190263384	0.05859007390482668	0.05531479350373003	0.05236081291161973	0.04974341118902493	0.0474554326067908	0.04551036291330457	0.04388251452881862	0.03965252380198465	0.03846802281614539	0.037556796922171884	0.033816038704182066	0.03333494557041427	0.03315966936214318	0.029862991877928607	0.030093363553211794	0.027107954177703935	0.027686911191295713	0.024979540513649624	0.02587493134086697
2.1875	0.21834671205271744	0.2570591915165682	0.28336111985656376	0.3059673258448796	0.31586951121799206	0.3084951157367027	0.29916923745662316	0.28344375074305406	0.26342141526734436	0.2450479198123678	0.22493089110363831	0.20714401197231672	0.19132310901277208	0.17561630205049844	0.1620598921733418	0.1503310712581095	0.13932190451243723	0.13031401488915836	0.12170864844782833	0.11395504786672823	0.10687887174415205	0.09985972898441921	0.09400612713568408	0.08867121109175805	0.08295276717964446	0.0775086324372703	0.07364019412735164	0.06893662174105847	0.06453865614515669	0.060460478873145235	0.05671841755335011	0.053311380404638176	0.05022761389056705	0.04745992096678716	0.04501584499965346	0.042905822128071265	0.041127002347206246	0.03701969070261393	0.03568398087946412	0.03460854775022497	0.03104796459193868	0.030334367670997186	0.029939082935301377	0.026829274181383415	0.026802860233237972	0.024014411048430353	0.024341096820862333	0.021825525584853324	0.022469980927456615
2.203125	0.21831477227431792	0.2551723305688499	0.2797149720230878	0.300961124014671	0.3096077004598363	0.302052247491328	0.29314505594893403	0.27802131467532687	0.25873286929468686	0.2411240832973959	0.2217346595146445	0.2045904817299584	0.18934388933905658	0.17406315264590422	0.16084662130341165	0.14936124840971957	0.13848116078174497	0.12968904454533	0.12112345397114158	0.11341037635750649	0.10632998878094607	0.09915887567105156	0.09325056708973359	0.08785475270146574	0.08198582859732659	0.07640421186335826	0.07238569514488541	0.06756393501236976	0.063062987037087	0.05886413280000276	0.05501237597619349	0.05150110187878198	0.0483184073473363	0.045443647128393536	0.0428677371497978	0.040608204462443016	0.038663182407144156	0.034823420447729174	0.03329135580238465	0.0320391318383235	0.028838178787616433	0.027877700460347796	0.027191989793075102	0.024444963615615527	0.024051528234849694	0.021662544610654047	0.021542660400260188	0.019425099814475072	0.01958734274642679
2.21875	0.2182355598665379	0.25321647030082767	0.27602226230971033	0.2958283165279818	0.30329426626715816	0.2956122606551849	0.2870786575449482	0.2725427843021628	0.2539853627697557	0.2371445618619368	0.21848568105823976	0.2019792745269914	0.1873009881243208	0.1724371411438197	0.15954383191537494	0.148277552529854	0.13752546905484989	0.12893573003262654	0.12041953560276186	0.1127246001773152	0.10567259266562343	0.09838635228619207	0.0924210029127191	0.08697071407667896	0.08100416187745065	0.07534035228459611	0.07117327769930323	0.06625786278233442	0.06171335618015416	0.05746409816113812	0.053545138257692575	0.049969726470912454	0.046719534666814416	0.04378279216853282	0.04112365106967856	0.03874281387814195	0.03664670337191296	0.03321733202395048	0.03149885054146442	0.030041193271023007	0.0273630771420644	0.026148782675784868	0.02516585731841493	0.022981619801225366	0.022158892504642584	0.020379416242573237	0.019707192646176742	0.01822150911079044	0.017697749333944798
2.234375	0.21810455162149314	0.25119420716329904	0.272267774925988	0.29056209823937196	0.2969441637393322	0.2891634349456494	0.28095933160762626	0.2670022910701597	0.24918159882312135	0.23311034903864583	0.2151779364174899	0.1993073157498681	0.1851897129985675	0.17073364118528772	0.15816024196198328	0.1471655179774933	0.1364525650535692	0.12806515461555756	0.11960504834855597	0.11191483658088816	0.10490305705330726	0.09754606859334383	0.09154848692773779	0.08603714720605833	0.08002472568479967	0.07432516641743746	0.07004099014324004	0.06508371683385247	0.06051350737351764	0.05628494666579726	0.052374046743072805	0.04877896477873273	0.04551333142990882	0.042549161680276684	0.03984944394763514	0.037404504194332076	0.03518633357735075	0.03230211120580561	0.030441572309333163	0.02879204009605849	0.026753192457668214	0.025303919354535544	0.02404784694907448	0.02256267866908231	0.021364813204334497	0.020323043797083776	0.01913208704519602	0.018417077283074797	0.017229523549050444
2.25	0.21791594846125886	0.2491000208288703	0.2684501346718254	0.2851694446026134	0.29056713611526996	0.28269354554553283	0.2747810843773902	0.26139955040142304	0.2443247943882325	0.22902436572677745	0.21181200663551678	0.19657582907507995	0.183016406737939	0.16895010902603413	0.15670249838936526	0.14595382656511838	0.13525444683735538	0.12706988360300916	0.11865156412824378	0.11099627645820909	0.104019144507863	0.09662646010289344	0.09064417300779083	0.08508002156854344	0.07904624540504901	0.07336141315568204	0.06902011671580169	0.06406752479478026	0.05952402330943418	0.05533460838142085	0.051502770156365014	0.04797397227246856	0.04473620987029832	0.04178814916854484	0.039087145954767415	0.03662406797580958	0.034366076260642066	0.03208799606364555	0.030144869798906723	0.028368671766170576	0.02700352174675338	0.025388463446305562	0.02390896073190051	0.023133364429541427	0.021679756393068798	0.021344979229934263	0.01982870586368599	0.019814652149159763	0.018197741980283125
2.265625	0.2176619697982408	0.24693426375410446	0.26456177645058404	0.27966723918933345	0.2841705423388963	0.27618560760298505	0.26853457311662116	0.2557274979922345	0.23940512347452964	0.22488131197409542	0.20838702101142878	0.1937816931912183	0.18078461254301587	0.1670788468426921	0.1551639550698834	0.1446454529125664	0.13404264723480827	0.1259636080466167	0.11759013186981489	0.1099853370537621	0.10303978021077638	0.09561732994190707	0.08971187441856551	0.084146100813477	0.07809199276995464	0.07246164257468841	0.0681142801156628	0.06322606533031326	0.05875418908870916	0.05465385048929424	0.05092343079371044	0.047526823407747505	0.04438945262787933	0.04148876359255664	0.038840742806603	0.03640990139843465	0.03416880623268291	0.03248297552488851	0.030547278258340502	0.028721957189062043	0.027956313971172205	0.02627350678552387	0.02466726728473843	0.02448155113631917	0.02290004166994064	0.0230992426787684	0.021467027878351752	0.021923721488782362	0.020173748437276595
2.28125	0.21735289014033576	0.24469859027232305	0.26059300453327017	0.2740639491010896	0.2777605529950103	0.26962535146503475	0.2622154388671223	0.24999123161952647	0.23442678406137868	0.22069130730393796	0.20490485462065727	0.19092163000755114	0.17848143763363422	0.16513923704541278	0.1535360306551782	0.14323475080342665	0.13273542826011772	0.12473248919795546	0.1164014370302625	0.1088645357493867	0.10198758109473946	0.09452942782306296	0.08875114344002914	0.08322202247599716	0.07719564839279885	0.07163060063372936	0.06730820675189629	0.06255138787472504	0.05820226151418218	0.05423926377741006	0.0506491942375552	0.04738418133788637	0.04439639070136034	0.041628207450801	0.03906812963292685	0.03671198518591633	0.03452025201427284	0.03335739493240869	0.03148358408618553	0.029693506156886644	0.02938155984201274	0.027713187880635596	0.026087401069647187	0.026298686347761915	0.0247076559512506	0.02520760562793449	0.023599215708907273	0.024286752324076497	0.02260763723352988
2.296875	0.2169845205938852	0.24239925350634953	0.256540375671959	0.2683742964778144	0.27133706604187846	0.2630010601728434	0.25582903807472124	0.2441924181111413	0.22939203519289375	0.2164457480012354	0.20136539840293466	0.1880116859618535	0.17610436300585042	0.16314276960367188	0.1518242266065307	0.14174296585596866	0.13133862919997352	0.1233748501695547	0.11511191580588323	0.10766127282467754	0.10086639482914644	0.09339558380959288	0.08771748713318034	0.08230458024864509	0.07635487193578469	0.07088682980194144	0.0666022513741709	0.06200799867012068	0.05784680760131149	0.05406311313906448	0.05063366913774587	0.04751651350868841	0.044684339285531616	0.04209743896517379	0.039683675757022766	0.037422085362192214	0.035318925702719835	0.034558115114743694	0.032765688446509456	0.03105781249360499	0.03103131902130166	0.02944553063777798	0.027875334147569524	0.028282663385832595	0.026765094686436494	0.027360304670685436	0.025862239294856558	0.026582783748261975	0.02507311186472018
2.3125	0.2165646920741782	0.2400419399496614	0.25239484591916267	0.2626111377354222	0.26489785250103026	0.2563074746939266	0.2493792925371937	0.23834550504671514	0.22430907812156195	0.2121507838324658	0.19777524276528194	0.18505935684057342	0.173653903624293	0.16108045633584428	0.15001992418168675	0.14016686636918632	0.12983291668144445	0.12201251815850722	0.11373281478216145	0.1063610213757353	0.09964332826423027	0.0922381175189812	0.0866308216333695	0.08137185824198782	0.07554578122238174	0.07022322749008039	0.0659858004669546	0.061573905872895726	0.05763171804652673	0.05406237286958506	0.05080920402503237	0.04786753830220106	0.04520507683995393	0.04276690486694253	0.040539376484408814	0.03842339020892654	0.03642182244011836	0.03592314047191094	0.034221152764795724	0.03260933225093681	0.032709781631126277	0.0312381391196498	0.02977391838870291	0.030200230687711032	0.028799850932361586	0.02933558582903918	0.027994762895207366	0.02860134146697533	0.027302114672233705
2.328125	0.21609406584433458	0.2376300428858026	0.2481549852309256	0.25679041170920414	0.25843425728112834	0.24954033236069142	0.24286380991187997	0.2324606113184922	0.21918719926950808	0.20780862459163477	0.19413323231672408	0.1820466179943279	0.17112347643739276	0.15894180906987734	0.1481537718676678	0.1385105952969751	0.1282477490939532	0.12056496617228198	0.11224544116676119	0.10497402222307993	0.09835109710123864	0.09099306243524141	0.0855191795826942	0.08039653435994745	0.07473547409351433	0.0696011518970405	0.06546499296030871	0.06123399483964305	0.05750935009155969	0.05414220547972972	0.051112145258673636	0.04836214816068913	0.04585732356042299	0.04357649462269411	0.04149957328917611	0.03955466058897609	0.037686596418487574	0.037318259054134745	0.0356999453964092	0.03418710452900068	0.03428506200730891	0.03290785704272266	0.031563911602430925	0.03188430331991963	0.03063027481296199	0.030993886164773634	0.029821746609340467	0.030209211818706675	0.029128245579932068
2.34375	0.21555062204051323	0.2351516607799898	0.24381729963949964	0.2509247056975464	0.2519351022084281	0.24269931991517044	0.236291095871847	0.22652258053841287	0.21402211274154104	0.20342545847164756	0.19043831698523983	0.17897250962426003	0.16854104827593894	0.15673511616406116	0.14621990941776777	0.13678110808521096	0.12656982474684678	0.11904362585906655	0.11079900158009796	0.10349871803105234	0.09699787358037931	0.08968977547746089	0.08437710707207921	0.07938061175371537	0.0738860240466139	0.06896861549972064	0.06502853474294078	0.06098092009461115	0.057417991628702224	0.05426399776927205	0.0514495324061049	0.04889738936310629	0.04656324136499458	0.04442816370042128	0.04249311622230614	0.04067082556818527	0.03895114041704716	0.03860258426735749	0.03710826481016499	0.035672939205687954	0.03565279191547892	0.034355691657190886	0.03311649348953129	0.0332387651837396	0.03212600117050885	0.032244089379713466	0.03124422113390464	0.031345288767834524	0.030460034908823888
2.359375	0.21493092337259373	0.23260796642912857	0.2393779731266707	0.24502660851007105	0.2453841534657671	0.23578981697467066	0.22965547918897444	0.22054300073459213	0.2088321044286495	0.19900375565428147	0.1867151414694819	0.17584027107223021	0.16592223577604198	0.15445093574039653	0.14422275425600173	0.1349539747089064	0.12482322615604792	0.11746131765137043	0.10927764984860762	0.10191744763931297	0.0955581788258863	0.08831417535118802	0.08316014674694455	0.07834725429031737	0.07299357851028744	0.06829531752651401	0.06462875422935187	0.060772313517952106	0.05736153047510915	0.0543780902462186	0.05174496282662574	0.04938251092194219	0.04723039909735955	0.04523459719707297	0.043424282128486834	0.04170853984001302	0.04008939397039744	0.03968351909670519	0.03830631990663567	0.03697046767621947	0.03676370833781572	0.035513000481487485	0.034362253127803145	0.03423716399992308	0.03323129328110293	0.03306079208589917	0.032204150057456894	0.031975676081858376	0.03126730990688722
2.375	0.2142346700926026	0.2300012078712365	0.23484272577830162	0.23910431275262956	0.23877819846521142	0.22880658230203568	0.22297165902193736	0.21452874912175107	0.2036089142406393	0.19455530130723364	0.18297503592946024	0.1726439736045572	0.16325779604542412	0.15212672405325617	0.14217012628380082	0.13306532524303544	0.12302136424413966	0.11581635029319197	0.10767849931424969	0.10042027855930942	0.09404639948603177	0.08687345566443022	0.08189277782494535	0.07728510878834298	0.07208793324556251	0.06757165088484758	0.06419613323092294	0.0605315450825818	0.057297310838508766	0.0544498207259761	0.05195592079363382	0.04975672784506425	0.04776004380741625	0.04590728157732775	0.04422146802880331	0.042594179805655996	0.04108478843910144	0.040526204188958574	0.03921119435469749	0.037990423333377724	0.03754835879798006	0.03637058320063478	0.03527795910892599	0.03488062221968538	0.033947680462843244	0.033459543121759416	0.03269535341498502	0.03213523955330576	0.03155463591093587
2.390625	0.21346903226706765	0.22733053296749237	0.23022000177179702	0.23316470389857186	0.23209495165586552	0.2217532143861435	0.21624675332784699	0.2084947051176589	0.19836428066361558	0.19008040408555626	0.1791977662580765	0.16942065629787206	0.1605377664542354	0.1497560499499365	0.14003114964608007	0.13109968842319997	0.12117891514908798	0.11410578857398015	0.10602011249220226	0.09884598417956687	0.09243634000503526	0.08536544235918464	0.08054539950046072	0.07614457163802221	0.07115815658669418	0.06679734838638104	0.06365458342888287	0.06020944999277798	0.057148956404308844	0.054446788642770846	0.052068571631204555	0.04997058404067149	0.04809566880323462	0.04636914098015213	0.044818220390177785	0.04330063575520184	0.041854606905330924	0.04109758918691254	0.039821420360152224	0.03866559896903292	0.03797590426003842	0.03689423246330588	0.03587557715030247	0.03518065855611541	0.03428312454329588	0.03349409042196088	0.03277727861024373	0.03190788095499777	0.03138360566121564
2.40625	0.2126363071313972	0.22460053348683284	0.22552273216294424	0.227217171684937	0.22532664121891197	0.21464642782350218	0.2095046921065361	0.20245577653989363	0.19310453738520955	0.1855798324528307	0.1753852048368657	0.16618995612580498	0.15777350840133983	0.14734451018655875	0.13784939019541756	0.12908521755718338	0.11929526122800761	0.11232692854796955	0.1043357791584609	0.09721134462818888	0.09089362374130511	0.08376049850265384	0.07912790285207658	0.074959666023228	0.07014012957663049	0.06593313574057333	0.06301447353699899	0.0597536617773744	0.05686061132570163	0.05431545923354251	0.052042519520894746	0.05001513340055931	0.048210337169446546	0.04661606672454969	0.045171763799451065	0.043751606685398264	0.04236908017168701	0.04137850104782848	0.04013975320665965	0.03903848786126713	0.038102722716019666	0.03703373006853972	0.03610964288296568	0.03514252099035455	0.034298207320994825	0.03324194180549583	0.03252409342891498	0.031383447289371286	0.030858576676315114
2.421875	0.21173476743375227	0.2218118025233259	0.22076287543192485	0.22125865828427796	0.21846936979024226	0.20749737084734446	0.20276097928501857	0.19640776981229718	0.18784058057965383	0.18108662396228617	0.17154429921599393	0.16294186372835484	0.15495742714274024	0.14490137545851542	0.13560643419078558	0.12703721274770444	0.11736895911338065	0.11050224858889886	0.10258519322803865	0.09552918033881619	0.0892911783878454	0.08222826701276297	0.07766042733906664	0.07370366810250743	0.06901493763061199	0.06494589779453085	0.06228374511097452	0.05913836110399796	0.056386272193523844	0.053988628698983576	0.05182658025708772	0.049872626415285976	0.04814839866885272	0.04659589000329008	0.04523518789249684	0.04389694811630455	0.042583282077077476	0.04136486810124998	0.040182654717062664	0.03912101392288363	0.03792368293261169	0.03686965745318264	0.035985934854587995	0.03477957990083637	0.03400917878424861	0.032724108838157746	0.03202463775971942	0.030677197455550635	0.030099186486469445
2.4375	0.2107627158998088	0.21895909256952234	0.21595518768371172	0.21528217738445973	0.21152879745851866	0.20030714172724104	0.1959983438146712	0.19037614405584152	0.18257886911254698	0.1766152766112609	0.1676720909954387	0.15966672257488174	0.1521308370667071	0.14239514048064442	0.1333347012703854	0.12497195613869612	0.11539932804063953	0.10867019889161916	0.1007894418027899	0.09380014035968218	0.08764193099373385	0.08064145060736579	0.07610633753282646	0.07237540199480304	0.06778276367235521	0.06385098082187814	0.061432117484023975	0.05838581554929646	0.05571508685755132	0.05342115298140913	0.051375462263112306	0.049544437199872386	0.04786476432047738	0.046332112894729535	0.045005892111291176	0.04371828656734885	0.04248037988275376	0.04104240123221326	0.03990895804679276	0.038903792326514065	0.03747929302957914	0.036439023422304054	0.03559207659529181	0.03417860400879591	0.033430055537291205	0.03197427084170969	0.03132151611150089	0.029827651422025953	0.02922381380541852
2.453125	0.20972121308512173	0.21604165603963116	0.21111225954835924	0.20928542482276363	0.20450891011616879	0.19309078630311777	0.18923415833772878	0.18435202157349456	0.17733597236500134	0.17214287029226943	0.16381181638335116	0.15637907143691096	0.14928929561164989	0.13987306494727791	0.13105113485370526	0.12288917030240665	0.11341091619442	0.10678739529915993	0.09896524881982134	0.09202992753362962	0.08594692484270967	0.07902492307573128	0.07463017300920187	0.0709407886999037	0.06645470744550928	0.06260608541668744	0.06041920914545129	0.057492165947840145	0.054862718246534964	0.05262534088874025	0.050697915850722995	0.048954473856881925	0.04733560722758703	0.045814201434149215	0.044511047607481286	0.043243546446002604	0.04207747407000557	0.04039497578766296	0.03932043866142172	0.038403882863749586	0.0367860331866111	0.03577287332465471	0.03495947780556256	0.033390548976583355	0.03266826327911193	0.031088825352516232	0.03043963686869782	0.028872686729233217	0.02828724675372872
2.46875	0.20861354819818778	0.21305734752873354	0.2062515222432875	0.20325557673300085	0.19741770929192198	0.18584471046601636	0.1824792689766332	0.17835162472531665	0.17211599912600808	0.16767384961315204	0.15998626202600189	0.15307332046837147	0.14644084420151937	0.13731835922137636	0.1287732557933277	0.12078818641689013	0.11144313250822932	0.10487854978078744	0.09711663278376392	0.09023647739145763	0.08421456327579722	0.07738706405564129	0.07307265678086464	0.06939188755191296	0.06501133254151377	0.061237458170877015	0.059268423802622684	0.056405863406305295	0.05383849193733437	0.051672663952582805	0.049772747986844924	0.0480833301293599	0.046519098495188024	0.0450519018645333	0.04378126189617159	0.042532539628104576	0.04135721631151295	0.03946514615267126	0.03844880092726324	0.037620733741282886	0.03583368160402047	0.034897097186307076	0.034139925847190264	0.032449858957600095	0.03175968219105319	0.03011551118979444	0.02948806440592106	0.027891259255210302	0.027299564036990222
2.484375	0.20743982340519826	0.21000475986081696	0.20138429799333424	0.19718088637337378	0.1902692335818825	0.1785898453192941	0.1757531484285027	0.17238431083101566	0.16692409153988663	0.16321861308844338	0.15618771974459308	0.14979461871502409	0.1435971439252485	0.13476557449644747	0.12650071667026075	0.11866971832622551	0.1094569839625611	0.10296323359551493	0.09525291816007853	0.0884260536767953	0.08247679906240281	0.07572811087537232	0.07147040808509317	0.06790396146848046	0.06343408505082848	0.05975401289152034	0.057954205248285665	0.055150584397406596	0.052649417439803135	0.05053462378730477	0.04863952341855659	0.046945162156853265	0.04542864724760793	0.04404003988025572	0.042824146308916865	0.041572783157044116	0.04039417920066305	0.03832333033856887	0.03732110817009334	0.03657492472227211	0.03465953139389481	0.033799728733496896	0.033139809647596406	0.03137810429039845	0.030751933260868926	0.029068300358057134	0.02848189980898574	0.026909451971498854	0.026349679275310144
2.5	0.20620248849137593	0.20688366293484373	0.19651389875335504	0.1910447834277724	0.18306094522950034	0.17133698162877217	0.16907430753030317	0.16646447084338187	0.1617970920735849	0.15877727321206048	0.1524102483419977	0.14654055686005238	0.14073242600291316	0.13223321221653958	0.12423342922082926	0.11656004585778545	0.10747872829811497	0.10104751969281114	0.09339553602128992	0.08661193783798506	0.08074623441461186	0.07403116085882533	0.06983430668278012	0.06633658923951828	0.06189942450409378	0.05812430951765017	0.056493322911329864	0.05372218443322615	0.051289282712361606	0.04918370289284422	0.047305581495783205	0.045610508577176204	0.04411366041093227	0.042740465052225715	0.04159682966532682	0.04038440261969248	0.03922702687945111	0.036995794855981985	0.036015509392112184	0.0353131529921439	0.03329182103378512	0.0325215898899013	0.03196512146653915	0.030146667045750485	0.02963229146372138	0.0279522434347392	0.027449059896509177	0.025911256978404792	0.025417482529113092
2.515625	0.20490426231194242	0.20369568954063708	0.1916550335408594	0.1848528405557172	0.175801858731909	0.16411465069447437	0.16244053314102058	0.16060144213877633	0.156752278914753	0.1543978642630392	0.14867190455829954	0.1433216551218004	0.13789413326921557	0.12973983886063395	0.12197355432909464	0.11449901422088214	0.10552942977676358	0.09914303733886286	0.0915540280931227	0.08482907767977753	0.07902597076265218	0.07233615209539318	0.06815816334616635	0.06471412981973955	0.06028914626939656	0.056513585250845357	0.054905643333695936	0.052186484343981286	0.04975516146727653	0.04765046063046816	0.045775562994028976	0.044120030815833204	0.042593097887796555	0.041215922558627834	0.04012307511599351	0.03897291032086543	0.037858964021022616	0.03550562275998823	0.034557852326212474	0.033893178612906284	0.031804036696230914	0.03107732350823275	0.03062135901956186	0.028787104815833936	0.028394311240495636	0.02672171321197431	0.02635309586158738	0.02486353408591115	0.024484954943158835
2.53125	0.20354852490604217	0.2004426655423092	0.18680978692757785	0.17858279814284997	0.16851614928903547	0.1569406026742217	0.1558806980794178	0.1548151763644868	0.15177278170944905	0.15010499017367787	0.144972445221584	0.14015190262968183	0.13507186539869734	0.12728750455633353	0.11974881851515762	0.11245116821830252	0.10361785258958839	0.09727331987368364	0.08974454647146322	0.08309344845093705	0.07730101643221102	0.07066006893263477	0.0664709539639292	0.06305429911855069	0.05861506002963119	0.05482947890235426	0.05321428063134321	0.05052652881867704	0.048068975825000276	0.04596311682412418	0.044111518858917696	0.04243077663102817	0.0409191394415579	0.03953804206358836	0.03846064421068803	0.037347973241592634	0.03630450470013217	0.03385102537528399	0.032975561930487306	0.032359974634370896	0.03021137461640032	0.029543123268189666	0.029152879068483982	0.027306358744740678	0.02703148679671246	0.025382348593170113	0.025156839203466726	0.023737494056386255	0.023522122084343924
2.546875	0.20213747036165425	0.1971292470036353	0.1819823366062533	0.17223419917582525	0.1612189664137895	0.14979840495518584	0.14938863920435944	0.14911261951046237	0.14686853646468778	0.14589316624415571	0.14135672576849145	0.13701227931383084	0.1323003969392677	0.12487937570012442	0.11759850379848791	0.11044388667835629	0.10175789449171999	0.09544983780843269	0.08800299049319453	0.0814118574348007	0.07561464651523488	0.06900508526836192	0.06479414064694237	0.06136820349328348	0.05690377218303446	0.053127990515203435	0.05154232621461726	0.04873381157679453	0.04627780887557518	0.04417383885037461	0.04229425919859814	0.0406144673145372	0.039102450909031514	0.03774080205473117	0.03666838160694619	0.03557410837955981	0.0345766179226725	0.032066648596642815	0.031259898077902214	0.030711311856934705	0.028540334640629328	0.02793071270152229	0.027597485478903734	0.02575844874168656	0.025565991768335537	0.02396992657809374	0.023877412491626376	0.022497712218898167	0.022444544489159318
2.5625	0.2006718294967472	0.19376851813684742	0.17718285242467408	0.1658107747988249	0.15391254475202892	0.14270793700602846	0.14298371543792623	0.14350249234636045	0.14205523654103708	0.14176046572030057	0.137827088080038	0.13394949941499248	0.12959976497016854	0.12252164210514811	0.11549195815885181	0.10849915432274096	0.09997347283066131	0.09369029444539202	0.08634640057347469	0.0797751272472019	0.07398538740401613	0.0674021269731539	0.06314219523371974	0.05967233663702538	0.055213414556873355	0.05139869962663183	0.04980410361431616	0.04694750263877381	0.044394466806143555	0.042281303934769254	0.04038491254302701	0.03870165022899975	0.03719596054583653	0.03584410845966197	0.0347972903472206	0.033709630222856425	0.032743306083761685	0.030194560622450482	0.029452908396913353	0.028971455004250114	0.02678946539723838	0.026259733310513938	0.025985989850557317	0.0241887667564456	0.02406493178954836	0.022500208895009755	0.022500020391123202	0.021138594676183092	0.02122379470021715
2.578125	0.1991516017766978	0.19037108177074402	0.17240263603707087	0.15932665767408963	0.1466147805206729	0.13568208960381808	0.13667869729918214	0.13802322066090178	0.13734090040579006	0.1377276012578257	0.13439737597369972	0.13096015293773297	0.1269893306414099	0.12024196347119208	0.11345730499265812	0.10662791974377121	0.09827804291495985	0.09202982795645376	0.08478303498043394	0.07822489187297756	0.07241677306693828	0.065874831698578	0.061534004492618484	0.05799579694866274	0.0535324585334554	0.04966643115401808	0.048014477315781894	0.04511692116056418	0.04252165902985469	0.040312030788295844	0.03842644597500585	0.0367352566077936	0.035236643534625536	0.03389997411091869	0.03285615861481877	0.0318069992957973	0.03085379297512249	0.028308538279687854	0.027598165111677748	0.027156559368573818	0.024996457769124746	0.024567223952607187	0.024354250775576642	0.02258659829734174	0.02252430122366482	0.020979497226280057	0.02104874652394638	0.01972147863610338	0.01989547436063827
2.59375	0.19757816461789007	0.1869546845000112	0.1676315704144776	0.15279230352620365	0.13932183928285988	0.1287417185135034	0.13049122950686654	0.1326932934069761	0.13277100943770653	0.13380005808365505	0.13108407888003104	0.12807804785793017	0.12447547594317968	0.11807501912405541	0.1115170155691829	0.10484583021583194	0.0966900056778131	0.09048509247226204	0.08330762290097973	0.07678007435323729	0.0709395193155547	0.06444034660298743	0.05999894606755696	0.056393788894488706	0.05188548970096711	0.047949738057341824	0.04621838124777148	0.04327951387413454	0.04062403924135664	0.03838420814699772	0.036434007880601166	0.03476019184966035	0.03326605472802391	0.03194808703093819	0.03090939693789097	0.029873933560514113	0.028962596287173112	0.026438331426735497	0.025759767707232085	0.0253286536134644	0.02323431281847198	0.022865904078026276	0.02269628783916975	0.020961912805229473	0.02094636426832905	0.019446344725856622	0.01956632104365043	0.01827186728234599	0.018502397228385373
2.609375	0.1959522387410235	0.1835336708029367	0.16286873784541786	0.146221536161907	0.13205655152093834	0.12190619456805434	0.12443486844401738	0.12750254031764408	0.12837002817736537	0.1300192457452992	0.1278809415079945	0.12532360078581115	0.12206636714689732	0.11600289542080208	0.10968424809799993	0.10317638581174873	0.0952400052965629	0.08906474885749179	0.08195814057908549	0.07544683808381161	0.06957632308354873	0.0631185573172876	0.058586992982218	0.05486014745237602	0.0502911595308979	0.04629140468789139	0.044452558101911614	0.041440995150400256	0.03873953998923406	0.03646278766859609	0.034496978849499385	0.032796760934809155	0.03132676196626064	0.03002224748754883	0.028979492966285627	0.027973010872682766	0.027084582220521194	0.02461829502009025	0.0239893027466108	0.02355775335213971	0.021534886906197245	0.021201061787837115	0.021041228487671704	0.019376963537861763	0.01937736459410701	0.017935595922798694	0.018076634668816684	0.016838785005106244	0.017096438807923543
2.625	0.1942748664225017	0.18011336490874943	0.15810121205235178	0.13963354542623793	0.12482970224935712	0.11517645479534602	0.11853251990619426	0.12246612422502075	0.12414092385838982	0.12639200760162886	0.12482827245694239	0.12271539374736501	0.11977340222023808	0.11405226191965427	0.1079761574731193	0.1016343101994844	0.0939430667365969	0.08776733648735369	0.08075205683547643	0.07425274690957825	0.06834342010071043	0.06193626936508165	0.05729535249624979	0.0534194721668907	0.04879051210969976	0.04472629441774478	0.04272458460394105	0.039643277105464184	0.03689613786267376	0.03458406094858257	0.03259736759545526	0.030898068756081278	0.02943955962802595	0.028162213475262602	0.027114311290085975	0.02613023437304417	0.025271399403834553	0.02289873688603914	0.022303500010446967	0.0218615464621665	0.019923649894001395	0.019629276013917465	0.019458863711649666	0.017886395682208126	0.017868714711184733	0.016518907414271457	0.016638915583729305	0.015496120043492241	0.015744837550968185
2.640625	0.19254364570603213	0.17671017024651783	0.15331966939498592	0.13302867699557622	0.11766966402849174	0.10858117409305235	0.11279711035907503	0.11760467151497653	0.12009175832937748	0.12293433500541251	0.12193255057260438	0.12026295150087674	0.11762157489049718	0.11224424835423726	0.10641480542365943	0.10023773377166431	0.09280808164436619	0.08662547582853497	0.07969675743831978	0.07321767905423272	0.06725916587018532	0.06093294136118996	0.05614669174094166	0.05209128475329583	0.04741607228707105	0.043266205737195654	0.041075218908590734	0.03792136160594123	0.035127909375689166	0.03277251292965729	0.03076544267200111	0.02906078546431387	0.02761813522070159	0.02639430128649402	0.025335695138871774	0.024382533661266137	0.023563241622916887	0.021299959230498197	0.020730975720358646	0.020271688579755354	0.018449402199261992	0.018178045203561956	0.01798787968485328	0.016530810135313653	0.016485498311984422	0.015256081719784478	0.015332301862030117	0.014299547023921758	0.014497097407505122
2.65625	0.1907553429009456	0.1733323900209284	0.14851073506390922	0.12641926187385288	0.11059235420425327	0.10211980549035296	0.10724468571427209	0.11293467646822848	0.11624550194423106	0.11966357430970202	0.11922192394912956	0.11797795779746026	0.11563627027276822	0.11059370817403111	0.10501558732176283	0.09901106347849475	0.09183884195730282	0.085654247817705	0.07881503925484949	0.07235591657164044	0.06634678643430135	0.060109302955735064	0.05515967117677499	0.05091168546418103	0.04618170740668622	0.04194821976021652	0.03953851799094278	0.03630230187097948	0.03345944723845483	0.031055552742339676	0.02901855457505058	0.02730812736823565	0.02587871476373354	0.02468621600871711	0.02367955026356164	0.022754360648129145	0.021973841389662734	0.019836636411080452	0.019305292754593445	0.018818216251936463	0.017126424031774088	0.016892324413792303	0.016656313282787924	0.01531989607912447	0.015252509993893918	0.014144178319875099	0.014189139569899012	0.013276883887275498	0.013412893130087086
2.671875	0.18891228609699376	0.1699977126703331	0.14368701277476037	0.11983238423703367	0.10357919130675872	0.09581438046387346	0.10191240152307923	0.1084963559378874	0.11261750952248349	0.11658740682795164	0.11671406872613921	0.11587504334604931	0.11381576794521749	0.10911750035808246	0.10379525887367524	0.09796619911961564	0.09105794531488283	0.08486217141704121	0.07812256558101296	0.07168269002794365	0.06563572235002316	0.05948321755212372	0.0543634904715526	0.04990845909777756	0.04512134173999603	0.04080354427363627	0.038142068210764796	0.034817352461898855	0.031917075935400926	0.02945181754100476	0.027376512184964348	0.025652505005866237	0.024233839087683905	0.023069698766478026	0.02207048403823161	0.021270530379348253	0.02051713060133671	0.0185150842926452	0.01803377966841071	0.01752921252813981	0.015977500320821764	0.01575307559275565	0.015493195709487621	0.014276913195350172	0.014160278351217975	0.013168989802670856	0.013197707560306735	0.012405174033491867	0.012513577893991714
2.6875	0.187012126483858	0.16671180292966112	0.13883031671520032	0.1132848818369651	0.0966476714067847	0.08968283150030903	0.09682218880967472	0.10431239716976103	0.1092374209296984	0.11373487048602317	0.11442309040320342	0.11397305424148627	0.11218078603552128	0.10783254256747356	0.10276957511869186	0.0971109457175451	0.09047569684816607	0.08426614057249357	0.07763060423591195	0.07121490986665249	0.06512800779522374	0.0590694922372466	0.053779209055728146	0.049097117277151145	0.04426293967109346	0.03985856969599967	0.03691613992464272	0.03349168416570793	0.030522945017629734	0.027981123557230817	0.025853547179329386	0.024104118984560337	0.022682820098745428	0.02154495175300852	0.02055517527485666	0.019814280905379643	0.019221521932125354	0.017365607158479356	0.016908747843714468	0.016397663086521252	0.014965035997678532	0.014760920657296216	0.014470375246251149	0.01336779671103864	0.013234527643755684	0.012353400132990725	0.01233584965740087	0.01163968100164315	0.011749759726271831
2.703125	0.18505532001101074	0.16346995864365774	0.13394688502286375	0.10678031118059284	0.08980779752637519	0.08374847030807535	0.09198186511984562	0.10039477245931278	0.10611846589498992	0.11112141210985413	0.11235923849269355	0.1122838572535247	0.11074653141436408	0.10675193628206481	0.10194585227670029	0.0964534157447326	0.09010011248446739	0.08387684429247659	0.07735036502167748	0.07096763109614307	0.06483698504998915	0.05888647071523572	0.05342274326164639	0.04850471991653634	0.04363096341234939	0.03914049927304346	0.03588709024770446	0.03235233345884141	0.029298984654547	0.0266634672683723	0.024463041501603545	0.022662697356162106	0.02122770536178306	0.02011420735469326	0.019130323216679998	0.01844763168643902	0.017931155714155985	0.016191083291622752	0.015922084461536142	0.015384113868778668	0.014055962914728057	0.01388430799684911	0.013590530798889684	0.012590337705143001	0.012430356446577345	0.011628224559302132	0.011607957093461019	0.010980686756869428	0.011066113541504736
2.71875	0.18304528293795497	0.16028599962589482	0.12904697437540671	0.10033752027845547	0.08307650321154746	0.07803410948261963	0.08741808733683552	0.09676196027948805	0.10327672339259163	0.10876473382791138	0.11053420302966302	0.11081956344872829	0.10952519399655453	0.10588693771127136	0.10132989446950327	0.09600392022931228	0.08993838359311963	0.08370224854741927	0.0772915278026434	0.0709439744241311	0.06477498395867681	0.05894505709470327	0.05331243799196753	0.048152569834265586	0.0432473029174191	0.03867406465876613	0.03508090378271324	0.031426154247916144	0.02827239737133807	0.025519477142419096	0.023211910848108846	0.02133991713132499	0.01987602565594388	0.018762793383045376	0.017779139911553905	0.017158944046823034	0.01671993225815691	0.01505359748995259	0.014846742106508591	0.014499844253202809	0.013266757961467653	0.013096808657532965	0.012814223645389944	0.011884110098392114	0.011726327702307651	0.01097545330745043	0.010941010829766494	0.010340637307344478	0.010446130096934424
2.734375	0.18098184315013566	0.15715657301217698	0.1241509172306639	0.09395404161633408	0.0764685879285472	0.07257145151428916	0.08316206674392132	0.09343743042488664	0.10072636219475292	0.10667568527808471	0.10896090022863116	0.10959044013860465	0.10852776136415745	0.10523924493434327	0.10093396619777571	0.09576638385961142	0.08999295682124123	0.08374931153332216	0.07745349945792285	0.07115034945123576	0.06495087765958438	0.05925716910519962	0.053461147708076175	0.048059603901535956	0.043133133309159855	0.038481361194313835	0.03452604141969555	0.030740386340237458	0.027470523154888068	0.024566020658800775	0.022127860168777786	0.020158214164649836	0.0186245365170645	0.01749209748414697	0.016492476461628044	0.01592303385127178	0.015529694543904593	0.013921581339933964	0.013792037839606109	0.013510049806010118	0.012355094449638978	0.01240183365442904	0.012095756025668885	0.011214559860324736	0.01106847670868443	0.010334638238614042	0.010307263386680086	0.009673529154973198	0.009779830887439616
2.75	0.1788729050392536	0.15408261869994216	0.11927460620535403	0.08765321616248854	0.06998189082844196	0.06739012817268168	0.0792467643209901	0.09044510748565696	0.09848878772196429	0.10485967830189356	0.10764463587230595	0.10860147672812334	0.10775959214865033	0.10480773741047605	0.10075396194382802	0.09574708828179833	0.09026531756477613	0.08402006031341232	0.07784084559909649	0.07159397320612174	0.06536686408089003	0.059828896921218566	0.05388093189740848	0.048239028808216594	0.0433025153300488	0.038586996358482624	0.03424625503118727	0.030328783733860165	0.026915798776770864	0.02384622373719065	0.021253053491742058	0.01913636495919759	0.017496410324055557	0.016299574070029826	0.015256544166196347	0.014690373545712702	0.014335298541627987	0.012774707724705861	0.012735233239329359	0.012530642991005191	0.011428392298599887	0.011560856527761261	0.011451915145442786	0.010593612526643937	0.010418370855211035	0.009656729345849924	0.009633327052826445	0.008953833331310827	0.009062657287688979
2.765625	0.17671999855383716	0.15107293889754078	0.11443684425955165	0.08144685925371126	0.06363898054456003	0.06252778060167806	0.07570500434402674	0.08779750780449842	0.09656857986599225	0.10332403115147049	0.1065766077148825	0.10785810722835275	0.10722517527209419	0.10459258480574454	0.10078665154005563	0.09594228058707271	0.09075477764434729	0.08449730784425967	0.07845311488987033	0.07227164053337319	0.06603599947636143	0.0606614314336247	0.054574860578974975	0.04870455839836392	0.043775592243406054	0.03900683234476455	0.03427284411025491	0.030223775108939727	0.02665802599250703	0.02341567833737196	0.020627983173908866	0.01832750441264748	0.01652287428781153	0.015174598918618094	0.014049457742829886	0.013453358975755489	0.013127523469405608	0.011599638958858282	0.011640114619336488	0.01152185384965033	0.010461145747975936	0.010689328329994335	0.010648146879604074	0.009788277661292574	0.009775270525093362	0.008988658296222607	0.008919972556623	0.008194306640442354	0.00828052511478803
2.78125	0.1745314632348922	0.14811453621201542	0.10966128128035028	0.07536395360483576	0.057437164861348554	0.058033914324180924	0.07255890651645522	0.0855103246918601	0.09498243920477734	0.10207637894657597	0.10577667640000682	0.10736166140802193	0.10692389458139395	0.10460558501868505	0.10103645696425846	0.09634555663938259	0.09145281796828938	0.08518847347916077	0.07929291853203996	0.07317496506550906	0.0669547560144022	0.06175627520221317	0.05554863476083411	0.04945954964993179	0.04455707669280483	0.039762069401172766	0.03463005741186261	0.03045020636535176	0.026752618083362104	0.023321282911679894	0.02032512216320045	0.01779666139757396	0.015741674897548748	0.014177877077277369	0.0129078277249608	0.012234038221506215	0.011909041966285833	0.010384618144515516	0.010494009731520761	0.010462045002127728	0.009427132572873115	0.009736758733758573	0.009780186935948029	0.008932795836140478	0.008972942117815689	0.008191170533359477	0.0082222470503981	0.007462721258271043	0.007462785336110832
2.796875	0.17233123590967675	0.145194539047726	0.1049531218829722	0.06942251414887236	0.05139432070173367	0.05395401230895981	0.06983402980150591	0.08359368343749546	0.09372392858973937	0.10112348548773262	0.10523716462910626	0.10710325804095294	0.10683885022622933	0.10482492971177836	0.10148859945846384	0.09695182929773792	0.09232587900676338	0.08608698685742176	0.08034552452024434	0.0743141983573447	0.06811583789252319	0.06310435433251169	0.05679454643788053	0.05051535882517954	0.045661581965030985	0.0408628419081787	0.03532815584090109	0.03104919132340294	0.027235099305165152	0.02363095711988747	0.02041695633291742	0.017611000229521924	0.015263556715684874	0.013423176440564994	0.011921199387877005	0.011090406075710409	0.010691757521720573	0.0091627026216159	0.00929434090417969	0.009332203659092899	0.008293040708870717	0.008700008394950234	0.00884433536520808	0.008022595634806869	0.008135851031787026	0.007378415423454308	0.0074314719725476	0.006701210387204492	0.006714151776103808
2.8125	0.1701308564651189	0.14231128742554705	0.1003292683571742	0.0636087543037623	0.0455268732396502	0.0503427153478552	0.06755913928673382	0.08205108107250805	0.09278451378554063	0.10045327744312185	0.10494653276697544	0.10707678205070459	0.1069566807292147	0.10523750271281344	0.1021285372103934	0.0977532123234935	0.09338045569873356	0.08719197827407803	0.08159308745128016	0.07567463555584111	0.06951517034226433	0.06470044223704595	0.05831634930618251	0.05186410865206614	0.04708866635712116	0.042302155024384454	0.03639654680091557	0.032056955381457926	0.028153703298938765	0.02439635458663808	0.020956894062908443	0.017883614965174884	0.015233967614168223	0.013069184026898549	0.011240146070622077	0.01012851193001531	0.0095509454067607	0.008024319800395792	0.008055948110358606	0.0081146770937556	0.007081535173594196	0.007577194481059556	0.00783346643136249	0.007047163694257836	0.007259638555818527	0.006564195965202067	0.006669497918055382	0.006046779067159786	0.006036019125634574
2.828125	0.16795274848001274	0.13945056199108216	0.09582065664614348	0.057944896664805706	0.03985967847270046	0.04726465827903929	0.06574904234479002	0.08090776567026864	0.09214878743356159	0.10003483794319885	0.10489743148584793	0.10726920412377568	0.1072681426620027	0.10584208781206013	0.10294579007278305	0.098731924014356	0.09460232118237745	0.08847834107206998	0.08304460377880268	0.07723935671760436	0.07113503283967339	0.0665253061487556	0.06009489679624612	0.053509938950293996	0.0488168469816014	0.044090514832157666	0.03785799582360873	0.03348359459273456	0.02953191712154119	0.025634545743231617	0.022016063732509084	0.01871993814449696	0.015793413506034287	0.013283721213975743	0.011063535981046455	0.009554100316855323	0.008639811558896855	0.007162188652633903	0.006916564488556198	0.006874350907770303	0.005864077101948985	0.006381187823397705	0.006740285372949073	0.006011812229846294	0.006347855597226902	0.005770543683242712	0.005973549372055463	0.005516215335218002	0.00554092647448477
2.84375	0.1658096979631099	0.13660260819481893	0.09144849203165525	0.05244865640883084	0.03442547694257203	0.04478346501800074	0.06442229500091953	0.08013446005499372	0.09180839004202877	0.09989186124582061	0.10507679340233528	0.10764747638291089	0.10777867722851765	0.10661239179703438	0.10392684933270031	0.09984100276938032	0.09598458959992202	0.08992050057571462	0.08467597923657053	0.07899680365446544	0.07296522347422134	0.06857221692412714	0.06212669169497518	0.05544027459489871	0.05085264357574148	0.0462314911273224	0.03970486756915519	0.03534282720402974	0.03135415657476886	0.027373969767723695	0.023640630757036946	0.020183390021903974	0.01702583689505571	0.01421426891899831	0.011605041972500346	0.009632997144727087	0.008208352737218833	0.0069587454809238525	0.006169792176990732	0.005779260224761508	0.00485091132414999	0.005202960983152962	0.0055930394569377265	0.0049677241639190985	0.005423549209380154	0.00499439641884851	0.005339534929613045	0.005062861984949104	0.005207085059902066
2.859375	0.16369905395500026	0.13375373022845155	0.08722165939533566	0.04714881814713019	0.029278810231236	0.0429599760086729	0.06355171612672947	0.07973743691024855	0.09175346177141491	0.09999869703233856	0.10545974002103989	0.1081887800338101	0.1084506596390982	0.10752565204577744	0.10504692630905971	0.1010874721910918	0.09749360420571736	0.09152792661388723	0.08646287709235739	0.08092089148232573	0.0749788723804462	0.07081195167654858	0.0643900879970344	0.0576207985698176	0.05319652896198067	0.04869968080285715	0.04193899486816561	0.03762443197174324	0.03362285387083125	0.029623664549196516	0.025838870802630864	0.02227579798412171	0.018958056610141598	0.015913051031719676	0.012978437076606555	0.010565391104935299	0.008599225198851925	0.007775095233817264	0.006272088674505998	0.005212203876884148	0.004550527188988187	0.004344700116798985	0.004523600923382001	0.0040472690606508255	0.0045183754668824	0.0042361862470302524	0.004724608531506501	0.004622183592310751	0.004957546654980773
2.875	0.16163606125868904	0.13091656496161677	0.08316371024073994	0.04207889044118276	0.024504391194628293	0.04180558519625546	0.06313040869752512	0.07967897385413152	0.09197131503326574	0.1003289840350852	0.10602807916490971	0.10887742552400123	0.10926169089564147	0.1085654585884811	0.10624958223454514	0.10245211567899969	0.09909811533556834	0.09326926529153584	0.08838867360477906	0.08299521952017101	0.07716655167660424	0.07323140965935081	0.06684130858441786	0.060049120594491315	0.0558149391909622	0.051481136358067586	0.044538786979920995	0.040285101743202906	0.03633010652762703	0.03236809475532067	0.028577288363241457	0.024968435378591645	0.02155102145140939	0.018326207847754118	0.015151361670152902	0.012405481355463528	0.009989253156661515	0.009647165261598428	0.007529135253615376	0.005715730167399888	0.005511505688924491	0.004394990281476803	0.0038796856097222635	0.0036252269759862155	0.003753656790848831	0.0036264473875845917	0.004119029868117685	0.00414969269922731	0.004680307123250123
2.890625	0.1596232084828404	0.1280720940035506	0.07927827984511626	0.037263723984693346	0.020254358935447497	0.04130660877695323	0.06313332192990344	0.07992620593463523	0.09242593510677173	0.10086472534760921	0.10675730108992693	0.10971436579345654	0.11020351633592756	0.10971287644559613	0.10754384640258757	0.10392453689614062	0.10080386001342866	0.09511514697195084	0.090421737819507	0.08518684534700911	0.07949287657360866	0.07580085747296858	0.06947332704792547	0.06271752076753902	0.058692520153385344	0.05454169254513217	0.04744858677034073	0.043301093951258966	0.039451926970742464	0.035562403257709624	0.03181329439048854	0.028202536806038934	0.024717690291440945	0.021381501694016508	0.01803413639174796	0.01504856855221713	0.012294392861277302	0.012374599373630009	0.00983003566004445	0.00744696907977343	0.007630079856230704	0.00572216502557131	0.004262806453437536	0.004296256555091863	0.003541081366451351	0.0035708467408157125	0.003632799330378554	0.0036843970597263114	0.004252612236375178
2.90625	0.15767620062212848	0.1252253194106769	0.07559335901981455	0.03276961082217403	0.016785975398869234	0.04144247908669261	0.0635238655347698	0.08044173780391536	0.09306615927819627	0.10158230075202501	0.10760454379212611	0.11065354522186346	0.11124266684834838	0.11093859488732916	0.10890814222078683	0.10546637794051693	0.10257537640869602	0.09704617089003768	0.09254228080645545	0.08748188019318197	0.08194302598407728	0.0784716169642754	0.07227414036663656	0.06558453698296615	0.06179178389422704	0.05781710545190266	0.05064170118668817	0.04664556559771087	0.04293969649566765	0.03916198567703211	0.035487553689460806	0.03189265077961695	0.02838906982225575	0.024986969853825088	0.021515047636982115	0.018346296604837473	0.015338954200553164	0.015772766019285893	0.012907769191485228	0.010110406471140984	0.010547116784802541	0.008082434952825148	0.005891887837789012	0.006138615385249133	0.004419989788849045	0.004535781980168281	0.0036139307187487133	0.0036812163510965765	0.00379517870140412
2.921875	0.15579401845784166	0.12238429858465665	0.07212586902702395	0.02865490163713781	0.014493866776377509	0.04216811970363601	0.0642940349246243	0.08120103190833987	0.09390424686568671	0.10244715000615283	0.10854204227045948	0.11166890025418107	0.11235202371911729	0.11218536213465605	0.11033059598828482	0.10704439306720881	0.10438112762437407	0.09902785407386505	0.09471446311139947	0.08984149844854618	0.08448429843633744	0.08122972130353485	0.07519797586330759	0.06862904441662453	0.0650424490110225	0.061273704813530186	0.05409183370690139	0.0502827041609675	0.0467492071640889	0.043108892218009336	0.03951776623863138	0.03597801744964122	0.032488890957077875	0.029046570754518608	0.02548912466264924	0.022179733256443773	0.018989506658301385	0.01971169767191625	0.016570085587343037	0.013440283426996382	0.01407454133299323	0.011181740188787611	0.008454294814930917	0.008820457679692017	0.006373140676540371	0.006610109705627669	0.004654560568378336	0.004736477949633615	0.003724018008763045
2.9375	0.1539631825118459	0.11956589656762469	0.06890846408985464	0.025032315328286255	0.013823858117791027	0.04339815830053851	0.0653652693188088	0.08217886580795242	0.09489961634018504	0.10343469351462588	0.10955082335243338	0.11274926364129824	0.1135119997521858	0.11346057966911977	0.111771556859295	0.10866258751053728	0.10620004927441234	0.10103933423495043	0.09692274725595842	0.09224798403599137	0.08706531938951347	0.08405706357706415	0.07822127845023374	0.07180930139549176	0.06841341393288915	0.06488032348141422	0.05776475169118927	0.054158381072427465	0.050823473489792104	0.04732180761080176	0.04384750615899519	0.04038978581295341	0.036933919404121905	0.03347973402191005	0.02987228638621747	0.026472216903931655	0.02313837550462875	0.024093504675669446	0.020722934918386508	0.017312645795689717	0.01812999195285489	0.01484469014805466	0.0116819095450526	0.0122129809271453	0.009200205427051864	0.009564056815296776	0.006817803976742207	0.006981463132665026	0.004756287316527189
2.953125	0.1521945675172842	0.11678159270456595	0.06596223115346934	0.022050658836411382	0.014855499589792454	0.04505500498848361	0.0667101465192791	0.0833481754646242	0.09601617408781714	0.1045156483484402	0.11062696866278376	0.11386041065063139	0.1147016051229285	0.11474242980034521	0.11319874970712675	0.11028501115283343	0.10799860681876286	0.10304461230650329	0.09912810868176353	0.09466755236956981	0.0896735255622176	0.0869072226156472	0.08130117715242541	0.07505399318823815	0.07187769089451694	0.0685998457019572	0.06160705022922742	0.05822438164950529	0.05508139466963038	0.051746609632856794	0.048410662493906076	0.04504879632806926	0.041650201055114265	0.038230868281022144	0.034604726296856625	0.031147252755268227	0.02768808274250793	0.028856594903340343	0.025308794399907738	0.021663594556852753	0.022633377985051606	0.019064858690695994	0.015528573674710557	0.016227975679791378	0.012743267501987015	0.013258065879504446	0.009899688954088498	0.010224562489401404	0.007117065618282765
2.96875	0.15047800662641583	0.11404464222317724	0.06327547445727708	0.019899919939555248	0.017164588732463522	0.047019894391368354	0.06826090440823053	0.08466188358871723	0.09722859091021989	0.10564638974279449	0.11172618063149822	0.11497610940302058	0.11589232843644769	0.11601784843745461	0.11461503938105128	0.11188116769263892	0.10975626789053071	0.10502839463949294	0.10131262679003854	0.09705131945056208	0.092291906369228	0.08975393238658236	0.08436867146833148	0.078331658146813	0.07540209624572677	0.07237888644895941	0.06557287742689327	0.06242246703479427	0.05947093136612036	0.05631869215818101	0.05312938350758671	0.04988268822887765	0.0465837110107635	0.04322660062342973	0.0396150143713012	0.03611822675375334	0.032575285363751226	0.03394703898956942	0.030230672310219878	0.026406302375055108	0.027582171656381067	0.02378300363356958	0.01993111609236332	0.020803280568349902	0.016922910106982388	0.017626677181739422	0.013773483717165025	0.014296466994369945	0.010548493747693578
2.984375	0.14880928882409417	0.11137189019197163	0.060867731584631636	0.018757338883983735	0.020225493164066754	0.04922226367747976	0.06996639564573563	0.086066156356815	0.0985089393349104	0.10680045813932743	0.11282420664895094	0.11607767502753157	0.11703618152515718	0.11725142581338491	0.11598659076700456	0.11343089795336914	0.11144090617916193	0.10695401618672026	0.10344427332148384	0.09938619101213232	0.09487566527147483	0.0925559846824425	0.08739454219861294	0.08161553479099443	0.07893633622253883	0.07617198626871563	0.06960613374145444	0.06667473886847386	0.06392941957239935	0.060961630848282294	0.05793233002657751	0.054837256583434475	0.05166043164851055	0.04837385488719673	0.044815356931507816	0.04131974035494693	0.037743583416447284	0.03926492565390869	0.03549449348261917	0.03154203112294175	0.032910545449623255	0.02892762160003919	0.024825936672890334	0.02588977678352976	0.021690755760946832	0.022590926470085725	0.018341920061289426	0.019102631387302678	0.014862909495835913
3.0	0.14719365959299544	0.10876155781184046	0.058749256659933254	0.018708928272832017	0.023640879207641265	0.051592096880328286	0.07178047016009584	0.08756428072108373	0.09982375522846372	0.10796001347970556	0.11390906800120423	0.11714575557789224	0.11813712555443895	0.1184159949647299	0.11728600802849162	0.1149043244815915	0.1130379402987661	0.10880489624039572	0.10547960169344169	0.10165501670756182	0.09740073328189787	0.09525354096785817	0.09035431380327606	0.08487362981628084	0.08243900360365036	0.07992568082878858	0.07363130055944173	0.07092916542316263	0.0683831183038443	0.0656062429819724	0.06276591720150747	0.05983826013041798	0.05678703907397367	0.053602886161964056	0.05013542096756898	0.04668843309553029	0.043083556278999256	0.044796154894316396	0.04101955349625606	0.03699700072118164	0.03853142733893	0.03443618507232413	0.03015766621066546	0.03139835528748985	0.026965815998728312	0.028084665459318297	0.023536145748308403	0.024570594272755503	0.01995332899239126
3.015625	0.1456116890043355	0.10622194380781373	0.05693399528427221	0.01965999848740812	0.02719724390800581	0.0540688738265748	0.07367281317597386	0.08911593442239174	0.10114941584489157	0.10911821364569403	0.11495244734424115	0.11815621744509379	0.119176476560929	0.11951083563208723	0.11849523945882634	0.11628324348918588	0.11451716416404292	0.11055261357366383	0.10740691926015558	0.1038183884567617	0.09982954390411228	0.09782015215806451	0.09321891316258994	0.08805959351862667	0.08586075084459018	0.08357166226608276	0.07760048479026246	0.07512576195462299	0.07276657688599705	0.07020102463459342	0.0675575091252619	0.06479416474113288	0.061892874610070134	0.05884726164585455	0.05550633138016515	0.052112213353964	0.04858827977513408	0.05044954706558466	0.04670494954803804	0.04267639927282279	0.04436136112916712	0.04020259561700121	0.0358281647385502	0.03725441828572951	0.03267816095550503	0.03404087526097374	0.0292903854057463	0.030552362886836822	0.025668354268298818
3.03125	0.14404501685843227	0.10377354706688618	0.05543037315436444	0.021387423830775423	0.030791531306992262	0.05662184692264078	0.07561548315833122	0.09068833984497844	0.10246086542299035	0.11023885160206152	0.11593359799243534	0.11907408737794041	0.12014183346123201	0.12050860525088924	0.11958961032134939	0.11754140684136966	0.11586409381969201	0.11216132205665602	0.10921063523203244	0.10585458052936127	0.102110082459235	0.10023360192359898	0.09594762321737173	0.09113560068418519	0.08913896946855973	0.08706636939709689	0.08145831014623274	0.07919706680708448	0.07703165323629188	0.0746769390075658	0.07221993934940138	0.06963620927156239	0.06691124285901763	0.06399464777610278	0.060816421582144536	0.057570531101479715	0.054164167263362664	0.056117534311590826	0.052463368972703	0.04849403834905548	0.050281259326748505	0.04614675698445504	0.041759240485059926	0.04338618510417868	0.03875803779830923	0.04029919230420985	0.035451221359161476	0.03688530219059819	0.03184939616641881
3.046875	0.14248820593634026	0.101426553822965	0.05422413631056921	0.02366142268730014	0.03436343073853094	0.0591903502442261	0.0775815400288774	0.09225825661025898	0.10372745887161658	0.11130249878138739	0.11683754446183621	0.11990042271635705	0.12100719421267589	0.12138820487484986	0.12055385988086645	0.11866620804468407	0.11705664725613375	0.11362124895062956	0.11085852853696732	0.10773232929655974	0.1042212084195403	0.10246869806909305	0.09850740593318785	0.09405801855479909	0.09223538239251358	0.09036134776742243	0.08514333305909084	0.08308421885122956	0.0811145447265432	0.0789535584522107	0.0766888741074679	0.07430048932918332	0.07173711385641908	0.0690253212727704	0.06603723327195707	0.06296727233432868	0.05970301784038555	0.061706460702500604	0.05817458624105736	0.05432927293825599	0.05619527880697012	0.05219688714144573	0.04787844076386064	0.0496237909951573	0.04503926387670866	0.046689448560168906	0.04185138270625156	0.04344480386474103	0.038373403656646626
3.0625	0.14092243990665348	0.09917837274041107	0.053322127221468486	0.026278081942198123	0.03786932065588791	0.06174989990526087	0.07953690494464832	0.09380202679820074	0.10493132395062617	0.11229739770579968	0.11764927863689616	0.1206209810217065	0.12175401179717778	0.12213519341172697	0.12136853798420169	0.11963516880020034	0.11807046657422843	0.11491867720713257	0.11233235262077812	0.10941280879379404	0.10614498926817963	0.10449321837587651	0.10086136592377602	0.09677480161346184	0.09510746256968548	0.0934053589290719	0.08860342016579154	0.08674319225953253	0.08494345948302794	0.08297282047812261	0.08090553757554501	0.07869237806193405	0.07634701279245774	0.07384904605634245	0.07107519475526401	0.06819674107039994	0.0651145481103536	0.06709898936571176	0.06375169808086115	0.06009023044724757	0.062016635422804944	0.058183315840524434	0.05401471095146027	0.0557990974492419	0.05135131783251333	0.05308976280326624	0.048366481158881834	0.050103335892724345	0.04511321200197077
3.078125	0.13933409811895311	0.09703911671353037	0.05269606074386923	0.02907289886495487	0.041284999928114505	0.0642650120370401	0.08145115604927564	0.09529522631334007	0.10605981522872722	0.11320337472289843	0.11835235483197934	0.1212247844940435	0.12237781261029665	0.12273284792234965	0.12202284529369455	0.12043657739631783	0.11889757106725261	0.11602943452316042	0.11360808013885275	0.11088043264087398	0.10786058652754392	0.10628113659144907	0.10296895304212737	0.0992538497369901	0.09771163355329607	0.09615633346115138	0.0917997763374311	0.09011978602037708	0.0884676624653021	0.08668250654749331	0.08478807753178409	0.08278730015285528	0.08065854546815646	0.0783727278054677	0.07583203190121061	0.07317163061210281	0.07028686613502141	0.07220888783196908	0.06911852257553583	0.06569550947555715	0.06758606507147469	0.06395048794193237	0.06000495982156302	0.06180148052048584	0.0575770293219948	0.05937873031451278	0.05487096127243675	0.056687972518960184	0.05189399345454082
3.09375	0.1377056415594106	0.09499897804948125	0.0523341389477234	0.03194658248367819	0.044589616293201434	0.06671340225408935	0.08331697185050554	0.09671984248804016	0.10710345803142765	0.11400607048591066	0.11892957404884341	0.1216957966529349	0.12286101759695749	0.12316994981170877	0.12250237718742743	0.12105514453292132	0.11952675146895919	0.11693865017096676	0.11466069410266622	0.11212153252228199	0.10934274536415829	0.1078053305139365	0.10480441558269425	0.10146104173694608	0.10001309811355776	0.09858271406393641	0.0946855075767436	0.09315722704388552	0.09164203118827123	0.09001515194940607	0.08831203294551004	0.08651299481856471	0.08459061988427771	0.08252305531431235	0.08022827860541619	0.07779122997841	0.07514110052181765	0.0769610215776276	0.07413291916861929	0.0709934881995021	0.07276284261501337	0.06940425807622748	0.06574643269984849	0.0675224402039578	0.06360087369884006	0.06539500964821768	0.06119654204233913	0.063017249382274	0.05852880072328031
3.109375	0.13604709667473122	0.09307008075826674	0.05221445904082536	0.03483488260748318	0.04777444543338941	0.06907868660728766	0.0851118124352236	0.09805860918832834	0.10804392684813377	0.11469416869211449	0.11937771804371833	0.12202396898141664	0.12319101478031126	0.12343578207865481	0.12279759939927712	0.1214780327559005	0.11994406789997955	0.11762952439788898	0.11548012565803638	0.11312043737392803	0.11057051555854391	0.10904008463332292	0.10634193686706231	0.10336401981049798	0.10198410412062073	0.1006492228825678	0.09721444537030512	0.0958162162090041	0.09441447572339902	0.09294627949249001	0.09141645215558442	0.08980200606856274	0.08808073770724875	0.08622316091936776	0.08417804895708944	0.08198478149056374	0.07960754894266119	0.08123514304802769	0.07868035163359116	0.07585585807049705	0.07745893836114405	0.07445098893158152	0.07113814888180182	0.07281918271454668	0.06927019638506768	0.07097508266316388	0.06716978128823776	0.06888768914379538	0.06480214725036038
3.125	0.13433564742284962	0.09125327800906106	0.05231581428043744	0.03768856838170126	0.050832241223664656	0.07134926104353938	0.08681887787988592	0.09929680705476071	0.1088706787544638	0.11525664873998548	0.11968808687128682	0.12220093585962345	0.1233583236655576	0.12352180902303603	0.12289958446565702	0.1216987950371953	0.12013907485950576	0.11809098285893607	0.1160565996567021	0.11386074235772	0.11152337557539574	0.10996838172766256	0.10755995043037392	0.10493807812151308	0.10359592590230716	0.10232522193297688	0.09935496537088916	0.09806316365580264	0.09675920316077632	0.09542649233097536	0.0940480765155288	0.09260363028669452	0.0910687610271963	0.08941999090586411	0.0876222006566602	0.08569010464499903	0.08357848133983223	0.08493993812636098	0.08269248971250362	0.08020505296087599	0.0815911081522248	0.07896897062362132	0.0760477968906151	0.07755122912356471	0.07443266600023433	0.07594554171519743	0.07260144471193206	0.07410421594938969	0.07049950197315122
3.140625	0.13257321173695522	0.08956373641164275	0.05261052211738611	0.04049691689520392	0.05375826215504232	0.07351362570195229	0.0884243590750857	0.10042539648844515	0.10957376344260002	0.11568426102835654	0.1198517346307721	0.12221811666302095	0.12335543595948956	0.12342292849970304	0.12280660605079693	0.12170826462107313	0.12010352050881193	0.118317497033748	0.11637895177052546	0.11432820847298324	0.11218663563670651	0.11057527965920604	0.10844297308803462	0.10616171192046278	0.10482820365592865	0.10359051553316911	0.1010799463500371	0.09986657684960973	0.0986379383442198	0.09741647819613647	0.09616785729736896	0.094874532286927	0.09351332521971735	0.09206294259676626	0.09050909285167075	0.08882420279480009	0.08697761543989038	0.0880214141537623	0.08609941471676873	0.08396556326632088	0.08506230014872894	0.08284140427837662	0.08034688902958348	0.08157934706741678	0.0789317038661922	0.08015425748618679	0.07731745889845774	0.07853581654324569	0.07547217681761414
3.15625	0.13076469373512872	0.08800560847261395	0.053078284016434836	0.04324690546792845	0.05653995074335399	0.07555997108961379	0.08991555780895993	0.10143604762188825	0.11014532225498942	0.11597699876718233	0.11986369274262679	0.12207030103498667	0.12317597297328699	0.123132228158988	0.12251241861047743	0.12150175651081796	0.11984049870423981	0.11830189037142089	0.11643860216875465	0.1145108674966106	0.11254787696531265	0.11085194534349818	0.10897452250570663	0.10701633283656281	0.10566607702865555	0.10442864551961228	0.10237261227959728	0.1012049339862321	0.10002453728128205	0.09888789885348143	0.09774845016334326	0.09658461642644983	0.09537321179637058	0.0941069888794195	0.0927804465691222	0.09133473277349119	0.0897574946931861	0.09042618086306015	0.08882373854701672	0.08705079566100771	0.08778630543075495	0.08596391995960427	0.08391368241964096	0.08479626238361676	0.0826375710838559	0.08350569642853206	0.0812047530831887	0.08207277459481792	0.079590875523038
3.171875	0.128923740669647	0.08655228490111255	0.053687695331460214	0.045914498977027186	0.05918096491292924	0.07748141878367829	0.09128347840558247	0.10231531554058276	0.11057977907833227	0.11612561264009187	0.11972258006838457	0.12175186065842761	0.12281820939144797	0.12264763478505758	0.12200851879751459	0.12107223298330531	0.11934909744377228	0.11803608466913311	0.11622675954344866	0.11440631168811295	0.11259824190445478	0.1107938797576071	0.10914464307465964	0.10749487165051773	0.1060964581760923	0.10483993176312553	0.10320709611786512	0.10205738234179598	0.10089992788789215	0.0998280393721421	0.09876968974870196	0.09770116525282066	0.09662572841808613	0.09553600491071769	0.09440695291868814	0.09318917337122387	0.09186646774512579	0.09210221447089999	0.09079851994648847	0.08938485650487336	0.08969644996178218	0.08827352207582127	0.08666319447217058	0.08713823753323004	0.08547131894397028	0.08592696310987152	0.08417260042204798	0.08462783551818925	0.0827526138988571
3.1875	0.1270585545625758	0.0852074603932356	0.054408585514649645	0.048479482799245126	0.06167064283873141	0.0792795741015947	0.09251898856609234	0.10306138390736516	0.11087103895567779	0.11612547778056856	0.11941656501848932	0.12126285253656204	0.12227648795152835	0.12197805476657723	0.12129823805315977	0.12041853274767643	0.11862538397607622	0.11751786234664217	0.11573842313640689	0.11400835161076117	0.11233691609656624	0.11039284796450857	0.10895769519950001	0.10759087530735983	0.10613264541214894	0.10480176168766488	0.10357101289739007	0.10241588517986383	0.1012644067386054	0.10022477297677952	0.09920564434622783	0.09822154607734569	0.09727393461176741	0.09633142390794382	0.09537055063008287	0.09435165928079661	0.0932585530747628	0.09301015079373139	0.09198613078988759	0.09091591048503862	0.09076705265785537	0.08973165952062778	0.08854522082547873	0.0885629972894029	0.0873763003692264	0.08735744617407841	0.08614803533751601	0.08612722243305905	0.08486201247766781
3.203125	0.12517912557888888	0.08396773807270448	0.05523836973018289	0.05093798524428592	0.06401412163791599	0.08093619312712275	0.09361540539451406	0.1036704951716619	0.11101363715626932	0.11596813204989911	0.11894598379830808	0.12060027968378285	0.12155441523271737	0.12111773455238324	0.12037639261779381	0.11955583227910804	0.1176653232459312	0.11674219157753875	0.11498143675323723	0.11331564447075994	0.11176526492485073	0.10964945264883388	0.10841360694272138	0.1072983740971606	0.1057420685184639	0.10431468210315613	0.10346611087870573	0.10227645651819782	0.10111173876196991	0.10005679077105402	0.09907120667989916	0.09816528677562017	0.09730936387439207	0.096465921866042	0.09564978856206441	0.09479785691007453	0.09389978280574163	0.09314166880541391	0.09239637216982638	0.09163623659479914	0.09099053336453497	0.09031854835888119	0.08952980239089167	0.08902760409771723	0.08830198238782122	0.08776035419902033	0.0870768889495015	0.08655359694641986	0.08587505448792374
3.21875	0.1232990402175528	0.08283571711965033	0.05616004626835578	0.053275086491384946	0.0662138310836568	0.08244952414982734	0.09457603169734584	0.10413250512493973	0.11100669803379688	0.11565787974443094	0.11831255698604849	0.11976938412289824	0.12064810981677528	0.12005958071883792	0.11924732585988457	0.11848616494010918	0.11647311235919254	0.11570926237699236	0.11395390587478794	0.11233585426148714	0.11087641330760145	0.10857896183870114	0.10751136972363984	0.10664326627406166	0.10493047229286859	0.10339292690107026	0.1028936252708693	0.10165488318349336	0.1004229261625591	0.09935401036522037	0.09839953240150848	0.09753151865214232	0.09671437489582786	0.09593386199988216	0.09523882327958895	0.09451589039955813	0.09379256197622056	0.09253177631197454	0.09203306476354599	0.09154496844631442	0.09037763042660009	0.08999870874393559	0.08957901975168532	0.08852307803316728	0.08822662829801878	0.08716399702198037	0.08696592834266259	0.08593423012802175	0.0857989017887208
3.234375	0.12141392662431562	0.0818121367721707	0.05712857786368915	0.05550892774877198	0.06827377092260661	0.0838187278796997	0.09540063046624107	0.10444918865579114	0.11086622412718283	0.11520007962968838	0.11751432261755684	0.11876588844210906	0.1195616528368869	0.11881402756773153	0.11793658156189911	0.11720715093403151	0.11504834864390147	0.1144352763757745	0.11265983253858618	0.11107687301042446	0.10967553425461363	0.10718927399994661	0.106286914164791	0.10559251463596399	0.10371853597187716	0.1020472529541549	0.10187775831201559	0.1005572216387549	0.09924063642079245	0.09816050259359914	0.09719467747252467	0.09630949750523739	0.09549624834110818	0.09474121996935975	0.09414379031469845	0.09352977585848614	0.09298542961034473	0.09120486340448584	0.09091447595293678	0.09065758031058985	0.08892625055748604	0.08878230686442717	0.08869446692032627	0.08711368091748287	0.08719764754386408	0.08562705723879037	0.08585956143778618	0.0843135872069015	0.08466445464943957
[truncated: 42 more columns]
