# Supplementary material for: Joint control of visually guided actions involves concordant increases in behavioural and neural coupling
Source: Commun Biol. 2021 Jun 29;4:816. doi: 10.1038/s42003-021-02319-3 (PMC8242020; doi:10.1038/s42003-021-02319-3)
Supplement: Supplementary file 6 — Supplementary Data 1 [file 42003_2021_2319_MOESM6_ESM.zip › supplementary_data_publication/Fig. 9a.csv]

subject_id	Control	DV
1	Solo	-0.081306827554664
2	Solo	-0.0208703280212874
3	Solo	0.0197392907027525
4	Solo	-0.0468885156137957
5	Solo	0.00462159569337039
6	Solo	-0.00546358274809418
7	Solo	-0.0160285893212434
8	Solo	0.0711691647235333
9	Solo	-0.0416479982113696
10	Solo	-0.0117476834241384
11	Solo	0.0906209967012787
12	Solo	0.0713937770504033
13	Solo	-0.000215325715268616
14	Solo	-0.00948550844359777
15	Solo	-0.111059629687359
16	Solo	0.0184815931822916
17	Solo	0.0135331696726131
18	Solo	0.00840452126172031
19	Solo	0.050550066560914
20	Solo	-0.00992964277763832
1	Joint	0.0210487630235169
2	Joint	0.200679018381334
3	Joint	0.0882619374950186
4	Joint	0.0163912924958369
5	Joint	-2.58030703579783e-05
6	Joint	0.178446574291553
7	Joint	0.00818667702546387
8	Joint	0.00204296505672195
9	Joint	0.116529634048045
10	Joint	0.13144450272674
11	Joint	0.00961883573852521
12	Joint	0.0286401368655096
13	Joint	0.0839485144579339
14	Joint	0.0358834220167429
15	Joint	0.0866205299117829
16	Joint	0.308995693266069
17	Joint	0.0605442424972879
18	Joint	0.0854029149854717
19	Joint	0.0251126691568623
20	Joint	0.0313941833321604
