# Supplementary material for: Joint control of visually guided actions involves concordant increases in behavioural and neural coupling
Source: Commun Biol. 2021 Jun 29;4:816. doi: 10.1038/s42003-021-02319-3 (PMC8242020; doi:10.1038/s42003-021-02319-3)
Supplement: Supplementary file 6 — Supplementary Data 1 [file 42003_2021_2319_MOESM6_ESM.zip › supplementary_data_publication/Fig. 9b.csv]

subject_id	Control	DV
1	Solo	0.041708951913935
2	Solo	-0.0724904437844171
3	Solo	-0.0130388309829745
4	Solo	-0.0763072030546496
5	Solo	-0.00526640836576757
6	Solo	-0.00790040777397781
7	Solo	-0.0174533213958622
8	Solo	0.063260151840464
9	Solo	0.00416163463573786
10	Solo	0.0225297407607146
11	Solo	0.0704038899012617
12	Solo	-0.0108226578805419
13	Solo	0.145858381613774
14	Solo	0.000242475068389533
15	Solo	0.0490803372487402
16	Solo	0.0240792131334299
17	Solo	0.0210703268771167
18	Solo	-0.0642085359431416
19	Solo	0.0722151023926407
20	Solo	-0.0279855765299711
1	Joint	-0.0169623235989203
2	Joint	-0.00965697969426695
3	Joint	-0.0827425809780961
4	Joint	-0.0425870498107535
5	Joint	0.00318572872490677
6	Joint	-0.0655080300907172
7	Joint	-0.0386611983692277
8	Joint	-0.0527953784492882
9	Joint	-0.0904845071150425
10	Joint	-0.0192804571351534
11	Joint	0.00505380299431145
12	Joint	0.00995104921756398
13	Joint	-0.0142941384352106
14	Joint	-0.0230028053547113
15	Joint	-0.0637969918254715
16	Joint	-0.158731416745421
17	Joint	-0.0780524128418354
18	Joint	-0.0241544576644496
19	Joint	0.0329874771264074
20	Joint	0.0817731853851095
