# Supplementary material for: Joint control of visually guided actions involves concordant increases in behavioural and neural coupling
Source: Commun Biol. 2021 Jun 29;4:816. doi: 10.1038/s42003-021-02319-3 (PMC8242020; doi:10.1038/s42003-021-02319-3)
Supplement: Supplementary file 6 — Supplementary Data 1 [file 42003_2021_2319_MOESM6_ESM.zip › supplementary_data_publication/Fig. 9c.csv]

subject_id	Control	DV
1	Solo	-0.0701254852674803
2	Solo	0.01024433635562
3	Solo	0.000668109445057209
4	Solo	0.0567760170441902
5	Solo	-0.0232205300954778
6	Solo	-0.0983451644202698
7	Solo	0.0012481453637775
8	Solo	-0.0218310056888295
9	Solo	0.0498935329483385
10	Solo	0.00127882891465584
11	Solo	-0.0699382523486222
12	Solo	0.00644585398734834
13	Solo	-0.132645190786771
14	Solo	-0.0309699279030979
15	Solo	-0.048767423467889
16	Solo	-0.00988558038988765
17	Solo	-0.026731241174784
18	Solo	0.0822572566471913
19	Solo	-0.11897021577195
20	Solo	0.00632413298226382
1	Joint	0.0149067793604539
2	Joint	-0.142813735993544
3	Joint	-0.0594082650219357
4	Joint	0.0468890646415788
5	Joint	0.00533169523358468
6	Joint	-0.1194069251166
7	Joint	0.0411136339972205
8	Joint	0.0838533187649536
9	Joint	-0.138781683847086
10	Joint	-0.0571930637487821
11	Joint	0.0123527258482022
12	Joint	-0.0367179146570373
13	Joint	-0.055179222094903
14	Joint	-0.0760059109400736
15	Joint	-0.118508718630983
16	Joint	-0.221704124626055
17	Joint	0.0241076700061582
18	Joint	-0.128441759434166
19	Joint	-0.0155697307078452
20	Joint	0.019627113783548
