# Supplementary material for: Joint control of visually guided actions involves concordant increases in behavioural and neural coupling
Source: Commun Biol. 2021 Jun 29;4:816. doi: 10.1038/s42003-021-02319-3 (PMC8242020; doi:10.1038/s42003-021-02319-3)
Supplement: Supplementary file 6 — Supplementary Data 1 [file 42003_2021_2319_MOESM6_ESM.zip › supplementary_data_publication/Fig. 9d.csv]

subject_id	Control	DV
1	Solo	-0.0102063658782677
2	Solo	-0.022652566420429
3	Solo	-0.0555769657145845
4	Solo	0.026657017369141
5	Solo	0.0274991342120042
6	Solo	-0.106434858037919
7	Solo	0.0918279186200443
8	Solo	0.0500066983746252
9	Solo	-0.00386193653411255
10	Solo	0.00749402783582718
11	Solo	-0.00407214642460109
12	Solo	-0.0792424569913653
13	Solo	-0.0393987724570495
14	Solo	-0.0552349315395003
15	Solo	-0.00341940757148982
16	Solo	-0.0486723036290906
17	Solo	-0.00150808373783936
18	Solo	0.00115612865490413
19	Solo	-0.03896816958076
20	Solo	-0.0019689222347769
1	Joint	-0.0190052370934864
2	Joint	0.00382739493715522
3	Joint	-0.0981857753988309
4	Joint	0.0284223656107309
5	Joint	0.0167759553752031
6	Joint	-0.0502230274096462
7	Joint	-0.0640726836129515
8	Joint	-0.0690948748324045
9	Joint	0.0206138570974767
10	Joint	0.0173881895490283
11	Joint	0.0535371184669447
12	Joint	-0.0103311183968038
13	Joint	0.00702916621991756
14	Joint	-0.0503884832706787
15	Joint	-2.19758200094283e-05
16	Joint	0.0408095293439873
17	Joint	0.0276814648388624
18	Joint	-0.0117594851696594
19	Joint	0.0092458801162714
20	Joint	-0.0165137168944825
