# Supplementary material for: Joint control of visually guided actions involves concordant increases in behavioural and neural coupling
Source: Commun Biol. 2021 Jun 29;4:816. doi: 10.1038/s42003-021-02319-3 (PMC8242020; doi:10.1038/s42003-021-02319-3)
Supplement: Supplementary file 6 — Supplementary Data 1 [file 42003_2021_2319_MOESM6_ESM.zip › supplementary_data_publication/Fig. 9e.csv]

subject_id	Control	DV
1	Solo	0.107365403658616
2	Solo	0.0353072226999342
3	Solo	0.0415287829347426
4	Solo	-0.0104757708675796
5	Solo	0.0115491701770889
6	Solo	-0.0215732358397607
7	Solo	0.0321845063113876
8	Solo	-0.0530632902182559
9	Solo	-0.03902347514231
10	Solo	0.0115668734266676
11	Solo	0.0235210605822226
12	Solo	-0.0840844763518794
13	Solo	-0.0616953630518615
14	Solo	0.0153520648714234
15	Solo	-0.0281775995483446
16	Solo	-0.065990529620676
17	Solo	0.00188948960465898
18	Solo	-0.00921686578045444
19	Solo	-0.00298312559592006
20	Solo	0.0274946957721442
1	Joint	-0.0580467226863974
2	Joint	-0.162649070382837
3	Joint	-0.0986585210486292
4	Joint	-0.0418221665738975
5	Joint	-0.112216385761744
6	Joint	-0.170776869011606
7	Joint	-0.0178482460747928
8	Joint	-0.0456545083851783
9	Joint	-0.132436357360527
10	Joint	-0.0956849663630084
11	Joint	0.00100411067758058
12	Joint	-0.10882492773171
13	Joint	-0.0691642188473104
14	Joint	-0.0889406704125593
15	Joint	-0.0230049522340559
16	Joint	-0.209613952858241
17	Joint	-0.101081052824237
18	Joint	-0.155098922025617
19	Joint	-0.0870687913267817
20	Joint	-0.142945720703214
