# Supplementary material for: Joint control of visually guided actions involves concordant increases in behavioural and neural coupling
Source: Commun Biol. 2021 Jun 29;4:816. doi: 10.1038/s42003-021-02319-3 (PMC8242020; doi:10.1038/s42003-021-02319-3)
Supplement: Supplementary file 6 — Supplementary Data 1 [file 42003_2021_2319_MOESM6_ESM.zip › supplementary_data_publication/Fig. 9f.csv]

subject_id	Control	DV
1	Solo	-0.0477842106467213
2	Solo	-0.00326847760869079
3	Solo	0.0265617500715293
4	Solo	0.0536339969835819
5	Solo	0.0410696012859657
6	Solo	-0.0300908707871792
7	Solo	-0.0268010488330977
8	Solo	0.0361536689047083
9	Solo	0.00382257454594265
10	Solo	-0.0453522174048318
11	Solo	0.0112590882645884
12	Solo	-0.105377346127958
13	Solo	0.0267604163481243
14	Solo	-0.0581247453155827
15	Solo	-0.0235659950017652
16	Solo	0.0244633756622436
17	Solo	0.0637491233061007
1	Joint	-0.0170258564108533
2	Joint	0.0804646582457875
3	Joint	0.0532917595539562
4	Joint	-0.0619091943112206
5	Joint	0.0104225980343116
6	Joint	0.0315952177366675
7	Joint	0.00154289829389867
8	Joint	-0.000524674876025337
9	Joint	0.0402954556860561
10	Joint	0.0390923105008152
11	Joint	0.00785397656283352
12	Joint	-0.030770396815408
13	Joint	-0.12617047338517
14	Joint	0.0115236721044517
15	Joint	0.0259909386547196
16	Joint	-0.0286640042783529
17	Joint	-0.0299104767589175
