# Supplementary material for: Joint control of visually guided actions involves concordant increases in behavioural and neural coupling
Source: Commun Biol. 2021 Jun 29;4:816. doi: 10.1038/s42003-021-02319-3 (PMC8242020; doi:10.1038/s42003-021-02319-3)
Supplement: Supplementary file 6 — Supplementary Data 1 [file 42003_2021_2319_MOESM6_ESM.zip › supplementary_data_publication/Fig. 9g.csv]

subject_id	Control	DV
1	Solo	-0.0504153665083663
2	Solo	-0.0510430175646057
3	Solo	-0.0604243056503134
4	Solo	0.000184410076496211
5	Solo	0.103849629741312
6	Solo	-0.0445121879027851
7	Solo	0.0586976151638331
8	Solo	0.0372379948001019
9	Solo	-0.080318028551484
10	Solo	-0.000186151974542347
11	Solo	-0.0154189480429524
12	Solo	0.0405184618691721
13	Solo	-0.115574151536514
14	Solo	-0.0433054277070371
15	Solo	0.00630614561239373
16	Solo	-0.0244558772259461
17	Solo	-0.0477159859977628
18	Solo	-0.0156757120414245
19	Solo	-0.0912751589743423
20	Solo	0.015222756471493
1	Joint	-0.020379071849693
2	Joint	-0.169002657221604
3	Joint	0.00945239251592366
4	Joint	-0.00107161359896462
5	Joint	-0.0400223365444966
6	Joint	-0.00381895954202646
7	Joint	0.0300470631609358
8	Joint	-0.00476105285988529
9	Joint	-0.160052590316831
10	Joint	-0.0111121103164827
11	Joint	-0.0515548187333037
12	Joint	-0.0756127737559785
13	Joint	-0.0113538447354948
14	Joint	0.00174398116212513
15	Joint	-0.0686265913840506
16	Joint	-0.247257127010475
17	Joint	-0.106137694361551
18	Joint	-0.0310395651505597
19	Joint	-0.0856538899461005
20	Joint	-0.10956827351827
