# Supplementary material for: Joint control of visually guided actions involves concordant increases in behavioural and neural coupling
Source: Commun Biol. 2021 Jun 29;4:816. doi: 10.1038/s42003-021-02319-3 (PMC8242020; doi:10.1038/s42003-021-02319-3)
Supplement: Supplementary file 6 — Supplementary Data 1 [file 42003_2021_2319_MOESM6_ESM.zip › supplementary_data_publication/Fig. 9h.csv]

subject_id	Control	DV
1	Solo	-0.0702597590747072
2	Solo	0.0189143483967566
3	Solo	0.0968211753256124
4	Solo	-0.0125557868626842
5	Solo	-0.0384732749547957
6	Solo	0.00709300200074006
7	Solo	-0.0056519571368406
8	Solo	-0.00163733967936517
9	Solo	0.0234812183268318
10	Solo	-0.0592147419010958
11	Solo	0.0200519687833535
12	Solo	-0.0163027691499651
13	Solo	-0.0495718528787083
14	Solo	-0.0082838341768703
15	Solo	-0.00722900083611678
16	Solo	0.0496345938239561
17	Solo	-0.0420131868753027
18	Solo	-0.0467796845921199
19	Solo	0.0141483810900467
20	Solo	-0.00333894369756636
1	Joint	0.0351780336534824
2	Joint	0.0263521413691321
3	Joint	-0.00641345436638473
4	Joint	-0.0594005896831301
5	Joint	-0.0531046482647346
6	Joint	-0.0120740340555316
7	Joint	0.00115448464393932
8	Joint	0.0576455866230111
9	Joint	0.0633829171301566
10	Joint	-0.00646798949627783
11	Joint	0.0621107771954321
12	Joint	-0.0122652810123495
13	Joint	-0.0247764240273493
14	Joint	0.0365496829415445
15	Joint	0.0369339751970381
16	Joint	-0.0539127530729852
17	Joint	-0.0295418656729324
18	Joint	-0.0603628866820847
19	Joint	-0.0332046173302287
20	Joint	0.0322127113850135
