# Supplementary material for: Joint control of visually guided actions involves concordant increases in behavioural and neural coupling
Source: Commun Biol. 2021 Jun 29;4:816. doi: 10.1038/s42003-021-02319-3 (PMC8242020; doi:10.1038/s42003-021-02319-3)
Supplement: Supplementary file 6 — Supplementary Data 1 [file 42003_2021_2319_MOESM6_ESM.zip › supplementary_data_publication/Fig. 9i.csv]

Measure	DV
Accuracy	-0.0167514835325985
Accuracy	0.148844807434675
Accuracy	0.05914888125066
Accuracy	0.000339287754350858
Accuracy	-0.0443863396085229
Accuracy	0.128644378071746
Accuracy	0.00545603684611781
Accuracy	-0.0198281916049364
Accuracy	-0.0244786688351221
Accuracy	0.134420602498514
Accuracy	0.0102239714478042
Accuracy	-0.00439566467690936
Accuracy	0.0703343740777295
Accuracy	0.00690709921630767
Accuracy	0.0629612916032782
Accuracy	0.187371109363736
Accuracy	-0.0175834227069406
Accuracy	0.0146039019891512
Accuracy	0.00953456064475716
Accuracy	0.00322260685211663
RT	0.0212611433100503
RT	0.0329475954384741
RT	-0.0555625604478542
RT	-0.0316918410350614
RT	0.028514608166467
RT	-0.00803064057449616
RT	-0.0387786586569485
RT	-0.0572598042547899
RT	-0.0756908212794976
RT	0.0241349390474215
RT	0.00849178155971128
RT	0.00851624790381022
RT	0.00656893911186081
RT	0.00403127497213385
RT	-0.0313385016716763
RT	-0.0624545924428016
RT	-0.0876844249327106
RT	0.0500688566010224
RT	0.0515200787378692
RT	0.0800110967318092
Endpoint Disp.	-0.114176892241509
Endpoint Disp.	-0.0802916704663045
Endpoint Disp.	-0.364435007068423
Endpoint Disp.	-0.0608344180422684
Endpoint Disp.	-0.357361638660993
Endpoint Disp.	-0.124771686252944
Endpoint Disp.	-0.034140302058652
Endpoint Disp.	-0.0654193318613054
Endpoint Disp.	-0.155629772165044
Endpoint Disp.	-0.0856442289032776
Endpoint Disp.	0.0193458815879012
Endpoint Disp.	-0.0954370553114654
Endpoint Disp.	-0.0785235568789405
Endpoint Disp.	-0.172387646018464
Endpoint Disp.	-0.0717357841324413
Endpoint Disp.	-0.104157174861529
Endpoint Disp.	-0.071196208601779
Endpoint Disp.	-0.398996065015896
Endpoint Disp.	-0.0691557802997001
Endpoint Disp.	-0.190679836609959
Coup.	0.00259766304133041
Coup.	-0.0503780808319276
Coup.	0.0756351611536112
Coup.	0.0141549216701607
Coup.	-0.0228744225565833
Coup.	0.0726919823639323
Coup.	0.0491121389944965
Coup.	0.0204141999306172
Coup.	-0.124897490142954
Coup.	0.077997801543528
Coup.	-0.0549483708336184
Coup.	-0.0376489001486333
Coup.	0.0227170199129568
Coup.	0.0264160732393741
Coup.	-0.0404504172755029
Coup.	-0.249581243697445
Coup.	-0.0925791434567597
Coup.	0.0409907777300526
Coup.	-0.0627339923152014
Coup.	-0.0858467802306217
